# Supplementary material for: Sex, tissue, and mitochondrial interactions modify the transcriptional response to rapamycin in Drosophila
Source: BMC Genomics. 2024 Aug 7;25:766. doi: 10.1186/s12864-024-10647-x (PMC11304892; doi:10.1186/s12864-024-10647-x)
Supplement: Supplementary file 1 — Supplementary Material 1: Table S1. Count table. Read count data before normalization. [file 12864_2024_10647_MOESM1_ESM.xlsx]

## Sheet: Table S1
	OOFCA1	OOFCA3	OOFCA4	OOFCH1	OOFCH3	OOFCH4	OOFCT1	OOFCT3	OOFCT4	OOFRA1	OOFRA5	OOFRA6	OOFRH1	OOFRH5	OOFRH6	OOFRT1	OOFRT5	OOFRT6	OOMCA1	OOMCA2	OOMCA3	OOMCH1	OOMCH2	OOMCH3	OOMCT1	OOMCT2	OOMCT3	OOMRA1	OOMRA2	OOMRA3	OOMRH1	OOMRH2	OOMRH3	OOMRT1	OOMRT2	OOMRT3	SOFCA1	SOFCA3	SOFCA5	SOFCH1	SOFCH3	SOFCH5	SOFCT1	SOFCT3	SOFCT5	SOFRA1	SOFRA3	SOFRA4	SOFRH1
FBgn0250732	4058	3756	4067	1150	1170	1255	1079	937	1128	4710	4946	5033	1209	1130	1202	1196	1206	1182	999	1077	904	1417	1321	1365	1090	982	1141	1217	1208	1098	1257	1349	1332	1262	1221	1156	3792	3659	4138	1170	1348	1266	1158	858	947	4128	4281	3423	1286
FBti0060344	0	0	0	0	0	1	0	0	0	0	0	0	1	0	0	0	0	0	0	0	0	1	0	0	0	0	0	0	0	0	0	0	0	0	0	0	0	0	0	0	0	0	1	0	0	0	0	0	0
FBgn0286036	0	0	0	0	0	0	0	0	0	0	0	0	0	0	0	0	0	0	0	0	0	0	0	0	0	0	0	0	0	0	0	0	0	0	0	0	0	0	0	0	0	0	0	0	0	0	0	0	0
FBgn0037409	146	121	71	122	142	123	128	143	121	32	21	51	143	109	103	137	133	107	103	96	62	119	133	133	56	43	52	87	116	76	84	93	130	111	75	75	109	110	78	136	150	125	131	118	129	49	35	42	78
FBgn0027948	7054	16990	17550	7320	6667	5690	4251	3124	4089	14412	16407	16398	6552	6456	6446	4219	4535	4271	5170	5217	4330	9177	8771	8813	4497	3451	4587	5108	5160	5398	7104	8734	8597	5763	4926	4958	7712	16620	15896	7417	7295	6808	4579	3498	3478	11462	14304	11307	7017
FBgn0038675	885	1218	1438	679	843	863	675	711	846	1392	1457	1268	672	780	967	716	781	1015	1007	1148	1078	843	918	1084	682	959	843	1060	1141	1168	954	1051	1112	765	992	994	1124	1202	1248	689	892	832	721	768	841	1195	1745	827	653
FBgn0264900	0	0	0	1	0	2	0	0	0	0	0	0	0	2	2	0	0	0	20	21	22	0	0	0	0	0	0	37	30	27	2	0	0	1	0	0	0	0	0	1	1	0	0	0	0	0	0	0	0
FBgn0000500	0	4	4	1525	2355	2321	21	57	37	7	5	7	2159	2511	3104	20	46	21	8	12	12	2948	3117	3511	33	28	27	8	196	7	3397	3439	3852	39	49	46	5	6	2	1616	2485	2445	18	30	16	5	6	3	1844
FBgn0261504	0	0	0	0	0	0	0	1	0	0	0	0	0	0	0	0	0	0	0	0	0	0	0	0	0	0	0	0	0	0	0	0	0	0	0	0	0	0	0	0	0	0	0	0	0	0	0	0	0
FBgn0037610	1282	853	884	398	384	461	989	886	1004	900	1026	1041	339	315	291	916	1086	1049	4405	4509	3973	403	332	349	1204	1339	1319	5620	5188	5030	382	365	308	1535	1399	1504	1052	854	888	392	372	310	911	783	928	930	893	790	314
FBgn0053095	0	0	0	0	0	0	0	0	0	0	0	0	0	0	0	0	0	0	0	0	0	0	0	0	0	0	0	0	0	0	0	0	0	0	0	0	0	0	0	0	0	0	0	0	0	0	0	0	0
FBgn0038070	30	16	11	34	22	45	11	10	7	15	16	15	26	16	22	7	5	3	18	18	16	22	16	24	5	3	2	15	19	11	19	19	29	3	2	2	21	17	14	28	35	23	7	6	7	19	17	25	17
FBgn0267571	1	1	1	30	28	17	9	3	17	0	2	3	16	30	22	12	6	7	0	2	2	27	33	30	8	7	10	0	8	2	22	28	23	14	8	9	2	1	1	24	33	30	11	9	6	3	0	5	20
FBgn0261859	1287	2418	2335	3103	3240	2589	1310	1432	1614	2857	3017	3231	3999	4256	4452	2282	2155	2402	2858	3014	2698	4764	4626	4549	2173	1550	1972	2479	2762	2669	3945	4553	4758	2591	2102	2181	1382	2289	2422	3374	3483	3770	1405	1478	1358	2367	2555	2779	3506
FBgn0262389	0	0	0	2	0	0	0	0	0	0	0	0	0	1	1	0	0	0	0	0	0	2	0	1	0	0	0	0	0	0	1	0	0	0	0	0	0	0	0	1	0	1	0	0	0	0	0	0	0
FBgn0037363	4281	7997	8485	4568	4180	3441	4559	3565	4567	7830	8756	8385	4123	4407	4621	4540	4540	4698	2429	2547	2297	4068	4081	4108	3640	2761	3501	2712	2457	2552	3662	4049	4116	4491	4003	3566	4497	7778	7518	4241	4435	4737	4318	3758	3705	6389	8413	6676	4719
FBgn0039552	0	0	0	0	0	0	0	0	1	0	0	0	0	0	0	1	0	0	254	259	231	0	0	0	1	1	0	338	313	275	0	0	1	3	2	0	0	0	0	0	0	1	4	1	2	0	0	0	1
FBgn0267797	3	5	2	0	2	0	2	0	1	4	3	0	0	0	1	2	0	0	18	15	16	0	0	0	3	0	0	9	19	18	0	0	0	1	3	1	2	3	3	2	0	1	1	1	2	7	0	3	0
FBgn0039732	621	559	604	184	208	197	206	175	206	581	568	560	209	200	203	185	191	196	237	257	229	223	225	237	177	183	179	264	253	217	211	214	224	141	200	201	512	589	523	215	211	199	234	194	203	506	640	356	223
FBgn0038224	6058	5092	5124	6314	6143	6868	12202	12304	13706	5119	4502	5188	6154	5723	4797	15413	12732	12740	5597	5849	5319	5685	5636	5950	14548	20451	17425	4880	5239	4978	5681	5408	5540	15207	15927	18305	5153	5103	5605	6227	6087	5005	20525	10893	12831	5330	4817	5012	6042
FBgn0264776	2830	2094	1665	1097	1092	1207	2403	2165	1605	1368	1116	1321	759	730	704	688	1296	981	2206	2176	2311	655	559	635	1602	1359	1363	1822	1852	1703	455	422	449	1070	722	725	2156	2017	1578	1016	902	931	1216	1285	1328	1354	1146	2039	865
FBgn0038525	0	0	1	31	23	47	10	10	8	0	0	1	46	30	42	8	13	18	0	3	1	37	37	26	16	10	16	2	3	0	42	37	38	7	19	7	1	0	0	35	38	38	10	5	8	0	0	1	35
FBgn0262397	0	0	0	0	0	0	0	0	0	0	0	0	0	0	0	0	0	0	0	0	0	0	0	0	0	0	0	0	0	0	0	0	0	0	0	0	0	0	0	0	0	0	0	0	0	0	0	0	0
FBti0019351	0	0	0	0	0	0	0	0	0	0	0	0	0	1	0	0	0	0	0	0	0	0	0	0	0	0	0	0	0	0	0	1	0	0	0	0	0	0	0	0	0	0	0	0	0	0	0	0	0
FBti0019410	0	0	0	0	0	0	0	0	0	0	0	0	0	0	0	0	0	0	0	0	0	0	0	0	0	0	0	0	0	0	0	0	0	0	0	0	0	0	0	0	0	0	0	0	0	0	0	0	0
FBgn0262899	0	0	0	0	0	0	0	0	0	0	0	0	0	0	0	0	0	0	4173	4188	4467	0	0	2	4	27	23	3435	3576	3285	1	1	0	7	7	1	0	0	1	0	0	0	0	0	0	0	0	0	0
FBgn0261436	3053	2300	2151	1728	1853	2281	1383	1430	1288	2314	2382	2427	1614	1717	1816	1074	1320	1442	1323	1403	1444	1592	1551	1495	1050	1129	1095	1174	1311	1228	1465	1440	1467	1037	1009	1111	2978	2263	2278	1590	1696	1613	1152	1211	1168	2345	2293	2214	1651
FBti0063117	1	0	2	0	0	0	0	0	0	1	0	1	0	0	0	0	0	0	0	0	0	0	0	0	0	0	0	0	0	0	0	0	0	0	0	0	2	0	2	0	0	0	0	0	0	0	0	0	0
FBgn0262378	0	0	0	0	0	0	1	0	1	0	0	0	0	0	0	0	0	0	1	0	0	0	0	0	2	0	0	0	0	0	0	0	0	0	3	2	0	0	0	0	1	0	1	0	0	0	0	0	0
FBgn0038814	2	7	3	71	73	77	51	46	55	2	3	3	68	83	54	52	44	42	3	9	3	132	109	99	62	50	59	7	11	5	95	103	95	80	80	94	4	6	7	67	91	69	39	47	38	1	3	0	81
FBgn0286871	0	0	0	1	5	0	1	0	1	0	2	0	0	3	1	1	0	5	6	0	0	1	4	2	1	2	0	5	2	1	1	4	3	1	1	2	0	0	0	1	2	5	0	3	0	3	0	0	1
FBgn0267809	0	0	1	1	1	0	0	1	3	1	0	1	0	1	1	2	2	0	18	18	14	3	1	0	1	2	3	14	14	11	0	1	1	0	0	1	0	1	0	0	2	1	1	1	0	0	1	1	2
FBgn0038279	429	459	532	1022	943	1097	552	487	534	594	685	641	1010	1016	1019	470	498	585	201	202	180	1733	1570	1765	674	694	752	184	262	230	1314	1435	1628	718	704	788	443	483	587	1173	1313	1320	482	419	533	525	542	428	924
FBgn0037625	0	0	0	2	1	1	1	0	0	0	0	0	1	2	1	0	1	2	0	0	0	2	1	2	0	2	3	0	0	0	0	2	1	3	0	0	0	0	0	0	1	2	1	1	2	0	0	0	2
FBgn0053093	39	31	21	33	16	15	43	19	11	4	6	15	2	4	2	4	5	4	41	49	47	10	4	7	14	5	14	17	18	22	1	5	0	4	11	2	22	32	14	10	20	7	8	19	13	4	6	4	5
FBti0062189	0	0	0	0	0	0	0	0	0	0	0	0	0	0	0	0	0	0	0	0	0	0	0	0	0	0	0	0	0	0	0	0	0	0	0	0	0	0	0	0	0	0	0	0	0	0	0	0	0
FBti0019436	3	0	0	3	4	4	3	12	4	0	0	3	1	2	1	3	7	6	2	4	1	2	2	4	4	9	8	2	1	2	1	4	2	1	4	8	4	1	1	2	5	2	2	5	10	0	0	1	2
FBgn0051579	0	0	0	0	0	0	0	0	0	0	0	0	0	0	0	0	0	0	0	0	0	0	0	0	0	0	0	0	0	0	0	0	0	0	0	0	0	0	0	0	0	0	0	0	0	0	0	0	0
FBgn0027574	1217	1555	1614	676	553	600	501	409	460	1808	1810	1849	568	574	592	431	466	469	598	614	567	638	604	616	438	406	451	595	561	598	628	644	642	509	461	391	1268	1513	1609	593	596	544	464	371	413	1546	1857	1274	569
FBgn0260746	524	410	360	1176	975	1424	764	681	617	64	89	120	483	539	546	188	263	225	266	239	244	2338	1516	1999	712	821	931	100	173	162	1206	1587	1322	551	534	541	461	467	426	1171	1149	946	586	676	385	111	101	146	495
FBgn0037930	1958	2056	1917	907	899	942	747	785	621	2118	1837	2085	959	980	883	783	805	794	515	611	514	514	486	555	407	527	493	478	557	473	514	499	537	376	432	408	2043	2222	2167	760	812	845	781	551	722	1937	2075	1806	993
FBgn0038709	2	0	0	1	0	0	0	0	2	2	0	4	0	2	0	4	1	0	3174	3322	2874	8	10	7	17	9	14	3961	3579	3699	4	7	4	95	4	12	0	1	6	0	1	0	16	1	2	0	0	8	1
FBgn0027095	2866	2175	2399	959	999	1099	1537	1395	1026	2706	2238	2413	1239	998	955	1255	1059	975	2390	2680	2623	1036	990	1124	899	1088	984	1986	2291	2138	1064	1072	1118	936	911	970	2696	2195	2631	1009	1074	790	1432	917	978	2583	2481	2129	1070
FBtr0309605_df_nrg	0	0	0	0	0	0	0	0	0	0	0	0	0	0	0	0	0	0	0	0	0	0	0	0	0	0	0	0	0	0	0	0	0	0	0	0	0	0	0	0	0	0	0	0	0	0	0	0	0
FBgn0051450	1577	1370	1414	249	302	308	264	309	258	1579	1546	1490	302	302	307	284	338	290	488	463	467	342	322	309	318	384	345	480	502	419	350	335	330	322	302	371	1917	1318	1407	272	291	262	310	259	290	1497	1512	1001	236
FBgn0038774	964	707	634	949	1224	1339	5772	6921	6520	1439	1120	1188	1234	1179	1301	8504	6784	8058	1060	1207	1207	895	997	1111	7007	10628	8958	1228	1367	1169	1046	1031	1052	7957	9629	9867	831	759	610	998	1205	1052	6995	6725	7015	1637	1452	2182	1133
FBgn0037794	623	1029	1190	463	401	409	262	264	292	1193	1243	1199	373	371	452	274	303	289	271	268	250	600	554	616	294	309	345	251	262	283	515	559	545	303	362	367	755	1067	1045	445	476	452	304	243	231	955	1296	772	368
FBgn0039229	3845	5523	5632	7224	8073	7696	3396	2973	3007	5865	6237	6869	6421	6608	6588	3011	3123	3256	2478	2612	2400	8556	8473	8867	3413	2810	3618	2514	2790	2455	8177	8878	8383	4318	3794	3639	3806	5586	5781	7034	8228	6688	3254	3211	2878	5559	6014	5436	6510
FBgn0065064	14	20	11	16	14	21	21	12	8	16	15	25	19	16	21	15	25	25	16	12	9	19	27	18	14	13	18	11	15	14	13	16	12	15	14	8	20	19	26	16	13	29	12	19	11	21	16	37	23
FBti0019348	0	0	0	0	0	0	0	0	1	0	0	0	0	0	0	0	0	1	0	0	0	0	0	0	0	0	0	0	0	0	0	0	0	0	0	0	0	0	1	0	0	0	0	0	1	0	0	0	0
FBgn0038737	659	686	703	227	312	330	351	467	493	703	765	715	223	302	334	358	597	694	264	216	266	352	296	325	556	606	589	283	272	228	335	318	326	512	644	591	830	660	610	207	319	333	292	454	533	801	778	594	183
FBgn0262431	0	0	0	0	0	0	0	0	0	0	0	0	0	0	0	0	0	0	0	0	0	0	0	0	0	0	0	0	0	0	0	0	0	0	0	0	0	0	0	0	0	0	0	0	0	0	0	0	0
FBti0063768	0	0	0	0	0	0	0	0	0	0	0	0	0	0	0	0	0	0	1	0	0	0	1	0	1	0	0	0	0	0	0	0	0	0	0	0	0	0	0	0	0	0	0	0	0	1	0	0	0
FBgn0037399	0	0	0	4	1	0	0	2	1	0	0	0	1	0	2	0	0	2	7	8	4	1	2	0	1	1	1	11	18	11	2	4	0	0	0	1	0	0	0	1	0	2	0	2	1	0	0	0	0
FBti0019411	0	0	0	0	0	0	0	0	0	0	0	0	0	0	0	0	0	1	0	0	0	0	0	0	1	3	0	0	0	0	0	0	0	0	0	0	0	0	0	0	0	0	0	1	0	0	0	0	0
FBti0020393	0	0	0	0	4	1	0	0	3	0	0	0	0	5	1	0	1	2	0	0	0	3	4	2	1	1	0	0	0	1	4	2	2	1	3	3	0	0	0	0	5	3	0	1	1	0	0	0	0
FBgn0039291	869	1093	1153	217	353	395	255	320	338	887	1256	1052	246	328	361	191	353	331	511	479	513	335	305	288	315	286	281	535	514	476	294	256	260	255	239	280	1028	987	856	238	352	373	198	301	329	840	968	637	232
FBgn0037547	2943	3340	3747	76	61	88	3252	4077	1780	5712	5555	5905	69	64	61	3933	2892	1469	17713	20931	17044	114	81	86	7880	5955	5325	19375	19224	20169	113	46	86	7171	5240	4775	2786	2975	3147	50	70	64	2814	3668	3140	6059	5105	9854	49
FBgn0038966	409	374	388	1901	2095	2500	545	661	630	334	383	414	2168	2130	2088	510	579	648	573	571	554	2203	1849	2102	416	432	448	541	643	546	1963	2061	2102	343	349	410	437	477	439	1910	2064	1985	484	470	547	398	323	532	2008
FBgn0037690	8	13	6	754	848	779	108	109	115	1	6	7	795	728	833	102	101	120	10	13	7	1109	1118	1045	134	188	154	20	68	10	1226	1172	1156	217	190	189	8	14	6	808	918	837	82	127	117	4	6	5	713
FBti0019321	0	2	4	5	6	5	2	3	11	0	2	1	2	11	8	7	4	3	11	2	2	7	4	4	4	5	2	6	2	5	6	5	2	6	6	5	1	4	3	4	8	6	3	2	7	2	0	3	2
FBgn0038783	0	0	0	1	1	1	0	0	0	0	0	0	0	0	0	1	0	1	0	0	0	1	3	4	1	0	0	0	1	1	2	3	1	2	0	1	4	1	0	1	4	0	1	1	0	0	0	0	0
FBgn0011998	0	0	0	0	0	0	0	0	0	0	0	0	0	0	0	0	0	0	0	0	0	0	0	0	0	0	0	0	0	0	0	0	0	0	0	0	0	0	0	0	0	0	0	0	0	0	0	0	0
FBgn0038055	1258	1024	1115	720	810	974	285	313	250	1205	1146	1423	788	828	749	264	334	323	260	244	229	1140	1034	1048	339	340	385	269	318	255	1065	1003	1128	379	348	411	1336	1177	1256	722	913	748	254	239	285	1226	1154	944	774
FBgn0261453	0	1	0	0	1	0	1	0	0	0	1	0	0	1	0	0	0	0	11	2	5	1	0	0	1	0	0	4	7	1	0	0	0	0	0	0	0	1	0	0	1	0	0	1	1	1	1	1	0
FBgn0261792	1924	1293	1385	609	551	691	524	498	417	1491	1460	1427	640	519	490	511	417	425	720	791	735	460	456	524	372	489	505	679	718	625	534	469	537	367	379	406	1455	1257	1362	579	504	485	584	381	420	1302	1485	1137	562
FBgn0040606	1816	2767	3098	44648	51445	56210	29620	38879	30973	3326	2780	2561	42590	55065	48216	24498	27357	27294	7445	8018	8611	21347	24592	30122	12939	17718	17033	4411	6937	5045	16249	20761	24496	6461	11300	11980	3423	2574	2679	37484	40875	39153	25180	31898	25463	1992	3163	4050	46988
FBgn0037709	965	1182	1137	527	563	664	673	658	641	1047	1123	1135	515	596	583	478	622	568	734	816	681	530	496	507	749	733	708	683	647	634	352	425	418	619	562	552	1100	1276	1245	572	559	576	534	641	624	1107	1001	1151	573
FBti0059826	0	0	0	0	0	0	0	0	0	0	1	0	0	0	0	0	0	0	3	1	1	0	0	0	0	0	0	2	1	3	0	0	0	0	0	0	0	0	0	1	0	0	0	0	0	0	0	0	0
FBgn0051106	820	967	860	9	0	11	198	187	200	1156	1072	999	9	3	10	83	263	101	3641	3180	2625	17	1	11	385	104	197	3822	2831	2961	6	7	10	296	150	134	904	1080	977	4	5	4	197	245	195	1297	979	1562	1
FBti0019291	3	1	1	0	0	0	0	0	0	0	3	2	0	0	1	0	0	0	2	1	3	0	0	0	0	0	0	8	1	6	0	0	0	0	0	0	1	1	0	0	0	0	0	0	0	1	1	1	0
FBgn0039131	298	168	160	226	268	370	165	235	241	406	321	373	246	245	203	235	296	274	1644	1925	1784	463	412	478	344	408	440	2065	2021	2172	517	429	474	451	388	470	324	189	185	317	283	287	183	201	202	437	355	632	232
FBgn0267686	0	0	0	1	1	0	1	0	1	0	0	1	0	1	2	2	2	0	125	114	119	1	2	2	0	2	2	133	124	139	1	2	2	2	2	3	0	0	0	2	0	1	0	0	1	0	0	1	0
FBti0062552	0	0	0	8	11	9	2	1	1	0	0	0	8	12	7	2	5	1	0	1	0	21	11	16	7	3	2	0	1	0	9	12	16	6	2	4	0	0	0	8	7	5	6	3	2	0	0	0	9
FBti0061858	0	0	0	0	0	0	0	0	0	0	0	0	0	0	0	0	0	0	0	0	0	0	0	0	0	0	0	0	0	0	0	0	0	0	0	0	0	0	0	0	0	0	0	0	0	0	0	0	0
FBgn0037777	1405	773	780	451	500	558	477	441	443	820	784	738	502	451	476	559	478	513	1528	1513	1475	421	463	441	480	634	549	1598	1714	1656	549	437	537	480	498	590	1150	771	738	477	434	393	557	396	490	760	763	625	461
FBgn0046685	909	879	894	779	672	661	741	627	522	1031	1018	1230	538	548	536	447	530	507	549	622	554	686	563	622	574	495	534	538	520	519	506	524	523	623	435	482	812	946	1018	725	692	475	569	442	484	1007	804	1016	598
FBgn0259733	0	0	0	0	0	0	0	0	0	0	0	0	0	0	0	0	0	0	0	0	0	0	0	0	0	0	0	0	0	0	0	0	0	0	0	0	0	0	0	0	0	0	0	0	0	0	0	0	0
FBgn0266388	7	6	4	26	22	20	9	12	9	11	4	5	19	16	28	10	11	7	5	7	2	28	27	17	7	5	7	4	2	6	13	19	23	10	13	7	7	7	6	18	15	25	10	9	10	7	5	11	20
FBti0061730	0	0	0	1	0	0	0	0	0	0	0	0	1	0	0	2	0	0	0	0	0	6	3	0	0	0	3	0	0	0	0	3	0	2	0	1	0	0	0	0	2	1	0	0	0	0	1	0	2
FBgn0267561	0	0	0	0	0	0	0	0	0	0	0	0	0	0	0	1	0	0	87	85	79	0	0	1	0	1	0	63	76	64	0	0	1	5	0	1	0	0	0	0	0	0	0	0	0	0	0	0	0
FBgn0038993	10	6	5	50	43	46	23	19	19	9	4	9	38	32	31	23	27	16	2189	2245	1843	60	45	47	18	18	13	2523	2434	2394	46	37	27	64	19	23	4	12	6	56	34	31	17	24	18	7	10	11	33
FBgn0262971	0	1	0	0	0	1	1	2	0	0	2	1	2	0	2	1	2	3	131	113	152	2	4	3	5	2	6	123	140	106	3	3	0	6	4	2	2	3	2	2	3	2	0	3	1	0	1	1	0
FBgn0039313	2538	2559	2148	142	144	180	1168	976	782	9456	7219	6181	148	142	152	782	1998	348	7901	9262	7637	321	265	284	2291	877	1252	8169	8812	7885	248	281	281	1766	1122	1048	3070	3329	2703	139	148	119	1092	1472	783	12311	8368	11712	144
FBgn0004395	3378	2956	2851	3372	3078	2049	1268	1230	1509	3598	3649	3533	2811	2718	3258	1761	1757	1769	1173	1060	1043	3797	4168	3703	1580	1495	1547	1780	1669	1401	4020	4457	4449	2325	2140	1868	3128	2889	2751	3231	3321	3655	1301	1289	1313	3367	3259	3534	2598
FBgn0051201	133	220	175	216	181	142	173	158	159	197	198	200	187	160	168	176	142	133	211	189	186	188	245	258	183	161	161	222	212	208	215	246	261	154	194	153	110	183	165	182	211	208	132	160	190	165	187	248	141
FBgn0266674	2843	2695	2666	778	747	747	828	628	700	2922	3200	3305	705	643	687	624	707	663	682	663	620	928	793	837	769	769	704	602	677	613	782	835	881	727	692	773	2559	2558	2901	760	781	729	725	624	646	2706	2498	2059	687
FBgn0267767	2	0	1	2	0	1	3	5	3	1	0	0	2	5	4	3	0	2	8	9	11	8	4	4	8	1	10	5	5	5	5	7	5	5	4	8	1	4	0	3	3	1	3	6	5	1	2	3	1
FBgn0039019	1130	666	656	364	434	485	313	295	256	964	866	884	364	400	316	290	267	298	367	383	360	407	433	410	244	305	290	401	441	378	460	431	457	285	304	314	1010	788	805	326	413	303	347	181	257	870	889	738	364
FBti0062939	0	0	0	0	0	0	0	0	0	0	0	0	0	0	0	0	0	0	0	0	0	0	0	0	0	0	0	0	0	0	0	0	0	0	0	0	0	0	0	0	0	0	0	0	0	0	0	0	0
FBgn0039172	3060	2096	2123	1145	1133	1314	1457	1390	1309	2018	1823	1817	1197	1034	1051	1178	1120	1036	2669	2687	2700	1152	1073	1098	1025	1163	1102	1949	2317	2070	1039	1028	1100	874	924	946	2776	1998	1877	1089	1198	1076	1336	1207	1253	1745	2128	1532	1086
RR46358_transposable_element	5	8	7	19	17	4	7	9	5	6	7	5	20	12	31	9	11	6	2	5	0	17	24	22	10	15	8	4	6	8	13	32	21	5	6	14	2	5	5	13	4	21	5	6	3	2	2	6	16
FBgn0011290	2309	3329	3421	1187	1528	1658	922	1043	1274	2924	3411	3023	1210	1354	1568	990	1320	1375	573	624	589	1616	1552	1643	1124	1317	1240	678	684	624	1852	1683	1705	1274	1332	1229	2358	3017	2831	1073	1394	1364	992	1076	1140	2529	3450	2000	1105
FBgn0262384	0	0	0	0	0	0	0	0	0	0	0	0	0	0	0	0	0	0	0	0	0	0	0	0	0	0	0	0	0	0	0	0	0	0	0	0	0	0	0	0	0	0	0	0	0	0	0	0	0
FBgn0283626	0	0	0	1	0	0	0	0	0	0	0	0	0	0	0	0	0	0	193	180	200	0	1	0	1	1	0	217	185	168	0	0	0	0	0	1	0	0	0	0	0	0	0	0	0	0	0	0	0
FBgn0267816	0	0	0	1	2	1	0	0	0	0	0	0	4	1	2	1	0	0	99	84	89	0	1	2	1	0	0	116	124	92	2	2	3	3	0	0	0	0	0	2	4	2	0	0	0	0	0	0	2
FBgn0037747	1701	1177	1333	1378	1337	1527	1017	1113	1230	1426	1450	1576	1576	1662	1601	1789	1792	1805	693	704	641	1598	1487	1544	1538	1810	1610	839	851	746	1732	1654	1672	2178	2186	2186	1483	1142	1174	1450	1432	1299	962	1134	1180	1299	1387	1155	1540
FBgn0037751	33	60	45	42	33	51	52	46	52	57	50	51	32	23	24	77	84	98	864	921	860	46	45	28	86	73	73	911	916	900	34	29	34	126	98	102	48	45	48	32	51	34	61	47	59	61	64	94	39
FBgn0039486	765	417	377	416	490	624	1347	1353	1413	524	438	442	378	357	375	1485	1439	1155	430	429	419	438	544	471	1035	1345	1186	427	481	493	366	379	356	908	1024	1130	593	605	478	502	542	470	1413	1209	1383	655	500	998	377
FBgn0039228	15	4	3	19	20	13	15	9	6	5	1	6	13	12	11	8	10	8	1460	1379	1305	11	19	26	15	9	8	1504	1519	1456	12	23	16	34	11	11	4	7	4	11	19	13	8	9	10	4	2	3	18
FBgn0039073	2083	1764	2038	556	645	1119	474	536	594	1892	2130	2053	1418	1706	1432	726	950	973	416	328	355	1756	1634	1757	814	974	977	249	303	315	1109	1265	1177	589	618	660	1921	1814	2049	838	493	1001	580	500	689	1815	1981	1323	1994
FBgn0040256	168	318	287	754	840	914	701	739	679	253	266	284	441	441	490	250	390	475	1566	1644	1482	729	676	813	998	769	952	1483	1241	1339	488	472	523	831	634	561	269	430	311	590	1000	687	454	688	528	231	252	442	431
FBgn0037888	0	0	0	0	0	3	0	0	0	0	0	0	3	0	2	0	0	1	987	963	1013	1	5	0	7	5	5	487	645	626	2	0	0	2	3	2	0	1	0	1	2	2	0	1	0	0	0	0	2
FBgn0039404	886	891	983	191	193	227	236	197	263	958	951	898	225	242	269	192	280	277	318	325	319	186	244	225	181	224	223	346	355	345	218	227	256	201	220	258	865	1005	915	180	209	204	247	220	196	959	1073	792	215
FBgn0264905	0	1	3	3	6	2	0	0	0	0	0	1	4	3	3	0	0	0	0	4	3	7	3	6	1	0	0	2	6	5	10	5	3	0	1	0	1	1	0	1	3	0	0	0	1	0	0	0	3
FBgn0038342	8	9	9	11	5	10	10	10	14	17	22	10	11	2	7	20	8	12	691	701	671	9	13	12	32	21	11	655	605	668	27	18	11	22	24	36	9	2	6	6	5	6	7	11	9	13	17	20	8
FBgn0005674	4913	6903	6805	2277	2005	1913	6166	3333	3299	6314	6706	7202	2197	2078	1932	3518	3194	3456	2460	2571	2172	2250	1993	2209	3332	2381	3116	2309	2214	2491	1703	1853	1809	3188	2476	2759	4951	7769	7859	2086	2017	2009	4735	3597	3976	6437	5812	6769	2351
FBgn0266229	0	0	0	0	3	0	0	0	0	0	0	1	0	0	0	0	0	0	117	138	80	0	1	0	0	1	0	122	83	113	0	0	0	1	0	0	0	0	0	2	0	0	0	1	0	0	0	0	0
FBgn0011768	8425	7127	7037	1885	2607	3455	2137	2798	2158	7211	7078	8198	2049	2854	2260	1618	2353	2156	4629	4797	4801	3214	2830	3181	2940	3132	2976	3868	4383	3972	2377	2368	2452	2276	2211	2463	9437	7229	8216	1944	2353	1966	1854	1988	2134	7552	6525	6666	2179
FBgn0265449	0	0	0	0	0	0	0	0	0	0	0	0	0	0	0	0	0	0	79	77	62	0	0	0	0	0	0	96	79	71	0	0	0	2	0	0	0	0	0	0	0	0	0	0	0	0	0	0	0
FBgn0037917	2432	3100	3258	2823	3178	3260	2653	2944	3547	3857	3715	3816	2800	2998	3170	3764	4010	4073	1855	1948	1845	3729	3742	3904	3929	4189	4091	2637	2543	2211	3763	3885	4165	5230	5253	4893	2680	3127	3221	2890	3356	3211	2979	2618	3342	3331	3919	3455	2451
FBgn0086365	649	397	307	932	572	475	1002	773	476	236	226	223	339	357	344	360	424	434	575	590	550	364	325	361	316	295	314	455	511	498	314	318	347	345	306	293	457	512	324	724	975	557	701	869	600	260	206	378	299
FBgn0017567	3225	2280	2443	3342	4149	4646	12651	13919	17360	2478	2166	2651	3124	3481	3057	12151	15883	17054	2647	2630	2361	4664	4563	4430	18429	22762	20192	2330	2539	2364	4639	4302	4068	18365	19245	21611	3236	2599	2782	3369	4157	3522	12973	12792	17351	2812	2365	2660	2987
FBgn0039290	100	129	105	864	832	808	500	466	460	74	99	85	595	667	671	269	336	372	197	236	177	950	791	952	373	337	334	187	217	187	791	879	832	455	334	262	89	119	101	901	960	823	375	395	409	63	61	100	662
FBgn0267208	1	3	1	0	4	1	2	1	4	4	4	3	2	2	3	0	0	0	4	4	1	1	0	2	2	2	1	7	3	7	3	5	0	1	1	1	3	3	8	1	2	1	1	3	1	4	0	3	0
FBti0019361	0	0	0	0	0	0	0	0	0	0	0	0	1	0	1	0	0	0	0	1	0	1	1	1	1	0	1	0	0	0	0	0	1	0	0	1	0	0	0	2	0	2	0	0	0	0	0	0	0
FBgn0051287	14	18	14	5	4	12	3	7	4	10	16	12	5	9	15	10	12	6	4274	4274	3628	13	25	24	39	27	26	4969	4337	4405	14	16	12	106	20	26	11	14	19	10	8	6	5	8	9	12	15	18	13
FBgn0038577	1622	1531	1614	446	468	512	770	790	488	1774	1647	1834	464	406	384	609	667	577	3135	3508	3159	503	457	490	1109	1066	989	3210	3171	2909	449	420	511	993	810	892	1486	1606	1721	409	444	392	670	715	651	1683	1608	1717	405
FBgn0037720	2526	3261	3360	2126	2164	2201	2106	2107	2679	3558	3813	3717	2204	2260	2278	2790	3199	2993	3241	3316	2904	2958	2797	2973	3057	2708	3135	3886	3750	3749	2602	3028	2926	3639	3538	3391	2290	3014	3199	2122	2372	2484	2320	2195	2403	3356	3639	3796	2015
FBgn0038033	0	0	0	0	0	0	0	0	0	0	0	0	0	0	0	0	0	0	0	0	0	0	0	0	0	0	0	0	0	0	0	0	0	0	0	0	0	0	0	0	0	0	0	0	0	0	0	0	0
FBgn0001112	119	90	61	747	795	874	412	524	721	59	65	64	385	367	453	698	734	643	9073	9936	8979	609	541	574	1065	1231	1137	10770	8319	8020	309	359	350	1336	1137	1165	95	61	87	853	945	964	446	337	585	67	50	108	382
FBgn0038344	1279	1985	2074	802	644	546	851	595	580	2481	2571	2840	607	657	560	590	650	606	1061	1088	908	726	716	828	1079	660	927	898	849	900	591	674	640	805	569	629	1280	2066	2267	682	778	601	654	575	567	2087	1954	2206	693
FBgn0037678	3896	2953	2337	81	89	94	471	375	287	1122	1120	1140	52	61	70	101	209	116	2789	2524	2761	109	77	90	393	568	151	1392	1527	1680	80	103	89	408	61	67	2998	2981	2458	69	103	74	170	117	182	1555	1159	2186	70
FBgn0267709	0	0	0	0	0	0	0	0	0	0	0	0	0	0	0	0	0	0	358	361	403	0	0	0	1	3	1	477	453	438	1	0	0	2	0	0	0	0	0	0	0	0	0	0	0	0	0	1	0
RR48352_transposable_element	1	1	0	7	10	0	1	2	5	1	1	2	5	4	2	0	6	1	2	4	3	5	9	10	0	5	2	5	2	0	4	8	9	2	1	5	2	3	1	11	11	7	8	5	5	3	3	2	8
FBgn0051072	4634	4232	3903	3000	2957	2861	2811	2418	2761	3879	3661	3608	2826	2832	3013	1947	2743	2502	4798	4404	4656	3958	3533	3870	3095	2237	2549	4090	4168	4025	3532	3799	3884	3798	2748	2661	3705	4248	3770	2913	3410	3096	2228	2236	2202	3914	3792	4832	2620
FBgn0013277	1	0	0	1	1	1	6	2	1	0	0	0	2	2	1	0	2	4	1	4	2	1	1	0	2	0	3	2	3	2	3	3	0	4	4	1	0	0	0	0	0	0	2	2	3	0	0	0	0
FBgn0037718	5135	4490	4357	2639	2501	2904	3329	3199	3141	4269	4742	4455	2756	2450	2884	2792	2897	3084	3097	3312	3241	2237	2270	2323	2251	2195	2326	3167	3116	3016	2014	2222	2183	2555	2144	2214	4249	4197	4087	2521	2405	2385	3073	2763	2809	3892	4520	3904	2651
FBgn0039520	4	20	15	1	3	5	9	2	0	10	4	5	2	2	3	3	3	2	64	50	50	2	3	2	10	0	3	56	40	59	1	1	4	6	1	1	4	15	9	7	4	1	7	4	2	7	4	6	1
FBti0062070	0	0	0	0	0	0	0	0	0	0	0	0	0	0	0	1	0	0	0	0	0	0	0	0	0	0	0	0	0	0	0	0	0	0	0	0	0	0	0	1	0	0	0	0	0	0	0	0	0
FBgn0286071	666	755	641	662	586	531	1019	998	909	856	856	940	569	572	538	1055	1074	1190	904	981	1037	556	539	561	1332	950	1316	955	953	1045	486	512	474	1590	1271	1241	663	828	715	631	658	642	1013	1071	1028	964	840	1620	497
FBgn0266701	3	1	1	5	5	2	0	4	4	1	1	0	5	6	4	0	2	3	617	593	600	9	11	9	11	7	3	767	660	676	9	13	12	14	6	7	0	4	0	4	3	6	1	3	3	1	3	4	5
FBgn0265197	0	0	0	2	3	2	2	1	0	0	0	0	7	2	5	0	1	1	0	0	0	6	5	6	0	0	0	0	0	0	7	4	5	1	1	1	0	1	0	3	5	7	0	0	0	0	0	0	1
FBgn0003002	21	40	40	174	155	203	47	62	65	13	9	15	165	164	186	85	63	64	17	27	12	223	200	231	66	89	87	20	37	14	230	230	246	79	90	83	7	21	34	183	180	176	63	45	78	13	12	8	137
FBgn0012000	0	0	0	0	0	0	0	0	0	0	0	0	0	0	0	0	0	0	0	0	0	0	0	0	0	0	0	0	0	0	0	0	0	0	0	0	0	0	0	0	0	0	0	0	0	0	0	0	0
FBgn0264428	0	0	0	0	0	0	0	0	0	0	0	0	0	0	0	0	0	0	43	32	23	0	0	0	1	0	0	33	34	28	0	1	0	0	0	0	0	0	0	0	0	0	0	1	0	0	0	0	0
FBgn0266399	0	2	2	10	6	10	9	6	6	1	3	1	17	15	15	13	7	12	1	3	4	10	13	10	8	11	7	3	6	4	12	19	13	12	7	10	4	3	4	7	6	17	9	7	4	4	1	5	12
FBgn0041588	2076	1551	1471	780	739	820	918	832	707	1451	1791	1759	719	697	732	869	967	943	1017	1116	1048	774	731	727	888	881	856	1170	1159	1167	840	759	777	994	852	1017	1884	1573	1562	721	746	701	819	640	783	1703	1507	1575	735
FBgn0039557	835	879	982	430	367	415	431	361	386	1005	947	1000	398	378	398	389	449	386	403	386	369	442	448	474	363	466	446	401	393	375	435	499	470	410	447	398	770	835	950	363	419	375	424	289	323	972	1050	744	355
FBti0020309	0	0	0	0	2	2	1	0	0	0	0	1	4	0	1	0	1	0	0	1	0	4	1	2	1	1	4	0	0	1	1	1	6	0	0	0	0	0	0	0	1	1	0	0	0	0	0	0	1
FBgn0051028	73	58	50	94	106	116	129	122	133	51	62	70	106	115	96	136	136	189	132	139	116	114	127	127	157	148	148	143	139	160	92	100	115	143	161	181	52	82	67	138	167	132	121	117	137	69	55	105	122
FBgn0266598	320	252	255	13	21	16	31	9	16	159	236	155	26	13	19	32	20	9	21	52	29	17	16	21	18	23	22	47	48	40	25	15	22	16	10	12	186	194	159	12	11	9	34	10	16	137	268	90	8
FBgn0037424	1526	1334	1082	3	1	3	1	2	2	163	404	589	1	3	3	7	10	5	3	2	1	6	0	1	2	6	1	3	1	3	3	1	6	2	4	2	1165	1579	883	2	4	2	4	2	20	180	407	3	1
FBgn0038725	105	63	30	1947	2267	2296	348	337	345	12	26	29	1984	1922	1882	342	345	424	1202	1216	1153	2843	2480	2434	458	382	475	1309	1509	1407	2818	2634	2519	773	546	560	74	55	57	1915	2312	1834	291	353	346	13	17	27	1866
FBgn0263757	0	0	0	0	0	0	0	0	0	0	0	0	0	0	0	0	0	0	0	0	0	0	0	0	0	0	0	0	0	0	0	0	0	0	0	0	0	0	0	0	0	0	0	0	0	0	0	0	0
FBgn0039277	99	117	120	2664	2675	2585	1255	1297	1209	178	153	180	2728	2567	2662	1348	1179	1260	289	307	254	3603	3356	3371	1784	1774	1697	342	463	288	3317	3533	3439	1919	2003	1973	81	143	139	2807	3088	3000	959	1095	1203	176	186	305	2464
FBgn0039302	11014	22318	22808	3837	3356	3019	4257	3003	3721	22612	24190	25962	3703	3533	3829	3783	4546	4154	4518	4661	4056	4388	3857	4431	4548	2980	4485	4350	4185	4726	3247	4134	3917	6026	4424	4320	11399	22550	23446	3724	3809	3922	4188	3377	3617	18436	21408	18207	4233
FBgn0039461	1757	1021	1145	524	637	828	1175	1192	1480	1215	1276	1150	588	591	563	1620	1774	1858	834	918	887	567	534	616	1366	1748	1744	953	1032	1031	634	620	615	1663	1778	2284	1478	855	1004	560	618	471	1489	1288	1559	992	1057	840	464
FBgn0037894	4345	5630	5526	662	572	538	891	610	631	5844	6472	6785	689	747	633	595	905	714	2932	2810	2408	548	532	540	645	542	605	2541	2615	2699	454	455	512	787	543	621	4690	5871	6150	527	568	585	870	545	663	5777	5228	4924	705
FBgn0039799	0	2	2	0	1	2	1	3	0	0	2	0	1	1	4	1	1	2	1524	1433	1171	1	5	4	6	5	2	1760	1405	1544	4	1	4	36	4	4	1	1	0	0	2	2	4	0	0	0	1	0	1
FBgn0262290	0	0	0	0	0	0	0	0	0	0	0	0	0	0	0	0	0	0	0	0	0	0	0	0	0	0	0	0	0	0	0	0	0	0	0	0	0	0	0	0	0	0	0	0	0	0	0	0	0
FBgn0039817	95	88	54	304	369	297	161	126	133	52	43	31	536	444	457	160	121	102	336	356	338	690	610	667	358	288	334	184	199	199	395	533	547	221	272	306	40	90	47	419	291	321	129	126	111	30	42	74	429
FBgn0051224	3388	7380	7865	3509	3229	2854	1791	1436	1664	7866	8649	8997	3372	3269	3132	1906	1950	1769	2880	2933	2510	4670	4461	4430	2085	1465	1995	2616	2722	2769	3614	4252	4134	2295	1759	1752	3461	6747	7516	3555	3703	3534	2018	1668	1494	6140	6715	6148	3468
FBgn0054008	188	383	402	28	27	39	26	24	17	354	371	371	58	35	49	18	27	19	46	44	37	46	42	46	20	14	13	40	38	39	50	39	40	26	19	17	224	333	328	37	39	38	16	13	25	272	305	238	39
FBgn0013276	1	27	41	0	6	1	0	5	10	11	21	19	1	4	3	1	8	9	16	12	19	1	6	5	2	2	4	18	16	9	2	3	8	4	3	4	5	16	23	0	2	8	0	1	1	10	21	9	0
FBgn0039714	6263	4966	4195	1751	1577	1716	4054	2897	2845	4786	4617	5075	1671	1831	1687	3025	4190	3457	6118	6362	5978	1705	1435	1573	2622	2197	2554	7640	7203	6903	1632	1670	1653	3863	2859	2858	4242	3981	3899	1650	1670	1485	2533	1687	2366	3877	4495	5795	1357
FBgn0037832	9	9	5	13	14	15	112	146	121	16	16	13	6	12	7	95	128	133	12	11	9	10	14	11	141	195	157	8	5	8	13	15	14	216	201	184	4	6	4	19	19	15	76	125	117	11	15	13	7
FBgn0263409	0	0	0	0	0	0	0	0	0	0	0	0	0	0	0	0	0	0	0	0	0	0	0	0	0	0	0	0	0	0	0	0	0	0	0	0	0	0	0	0	0	0	0	0	0	0	0	0	0
FBgn0037802	970	903	1087	101	79	82	56	56	65	1041	1106	1020	104	126	132	51	96	64	61	79	86	114	124	123	83	62	62	73	86	69	140	118	121	60	85	64	1037	833	927	84	99	99	76	54	68	895	1057	558	81
FBgn0004781	174	63	59	0	0	2	0	0	0	33	106	31	0	0	2	2	1	0	68	56	48	0	0	0	0	0	0	50	52	47	0	1	0	0	1	1	64	73	29	0	0	0	0	0	0	14	75	0	0
FBgn0037502	0	0	1	0	0	1	0	0	0	0	0	0	0	0	0	1	0	0	3609	3518	2805	0	4	5	7	4	9	3726	3545	3570	1	1	0	52	4	6	0	0	0	1	1	0	4	0	0	0	0	0	0
FBgn0051230	7	1	5	2	0	1	4	5	9	3	10	1	0	2	0	3	2	3	576	594	558	1	2	0	6	5	3	737	759	688	2	1	2	11	7	8	6	2	2	2	0	2	0	4	6	3	5	8	3
FBgn0039328	164	259	274	783	760	749	886	841	952	379	355	367	749	769	944	910	1074	1083	1292	1094	1000	921	794	924	913	915	940	1251	1223	1166	823	846	894	910	1039	1058	172	326	245	893	950	923	830	886	928	371	436	553	695
FBgn0038204	2	1	0	0	0	0	2	0	1	0	1	0	0	1	0	0	1	1	18	28	18	0	1	1	0	1	2	18	18	13	1	0	1	3	3	2	1	0	4	0	0	0	0	2	0	2	3	2	0
FBgn0285912	3	2	3	89	62	61	3	2	1	0	3	0	40	49	47	2	3	10	14	8	10	31	34	36	5	2	3	4	11	6	52	47	41	7	2	2	3	6	1	64	81	33	4	6	2	1	0	4	48
FBgn0051116	796	755	713	4892	4335	4816	3686	3123	3326	869	845	859	4249	4180	3974	3113	3034	3276	1927	2170	1822	5234	4741	5097	3587	3077	3670	1905	2031	1829	4271	4935	4895	4078	3813	3829	743	998	826	4912	5009	4331	3250	3210	3120	1023	860	1513	4378
FBgn0263835	0	0	0	0	0	0	0	0	0	0	0	0	0	0	0	0	0	0	0	0	0	0	0	0	0	0	0	0	0	0	0	0	0	0	0	0	0	0	0	0	0	0	0	0	0	0	0	0	0
FBgn0266672	3435	3036	3200	1766	1801	1786	1359	1183	1156	3069	3391	3639	1731	1662	1638	1130	1305	1386	1739	1766	1616	2187	1933	2054	1394	1163	1357	1791	1763	1740	1912	2082	1968	1573	1318	1309	3387	3041	3297	1708	1832	1645	1093	1026	1130	3271	2938	2741	1688
FBgn0037292	20	21	21	246	352	490	5869	6421	8341	33	39	53	341	437	380	8125	10563	11482	76	106	88	274	276	270	7110	8526	8094	118	109	107	321	262	268	8862	8546	10107	20	27	20	303	371	339	6162	6487	8876	64	32	74	403
FBgn0002735	18	34	19	3	4	1	1	3	4	5	6	8	1	3	1	1	0	1	6	4	5	1	1	2	0	5	1	3	7	6	3	0	1	0	3	2	7	25	31	1	4	4	0	2	5	8	6	2	2
FBgn0017550	3302	4522	4720	2000	1823	1730	1398	1182	1298	4444	4846	4782	1971	1711	1768	1487	1457	1396	1271	1324	1198	2115	1984	2134	1330	1085	1307	1288	1281	1214	1749	2048	2081	1532	1333	1262	3160	4367	4585	1971	1909	1956	1584	1259	1240	3956	4724	3671	1927
FBti0062066	0	0	0	3	3	0	0	0	1	0	0	0	1	4	1	0	0	1	2	0	2	0	0	0	0	0	0	1	1	0	0	2	0	0	0	0	1	2	0	0	0	1	0	0	0	0	0	1	0
FBti0059750	0	0	0	0	0	0	0	0	0	0	0	0	0	0	0	1	0	1	0	0	0	0	0	0	0	0	0	0	1	0	0	0	0	2	0	2	1	0	0	0	1	0	0	1	0	0	0	0	0
FBgn0037679	1239	1261	1249	797	817	830	434	416	487	1333	1258	1409	727	780	795	391	435	472	551	572	560	1060	960	993	519	443	517	559	548	510	826	1024	938	546	519	456	1163	1140	1318	839	842	771	455	386	415	1173	1375	1023	698
FBgn0037837	3	0	0	17	17	10	7	12	12	2	3	0	14	13	11	8	5	7	475	482	340	13	21	14	10	11	10	545	487	479	16	19	14	13	7	23	2	3	2	16	12	11	6	9	10	1	1	2	13
FBgn0040609	2215	1022	995	1593	1362	459	4688	2830	1916	565	423	465	525	471	161	811	1399	1267	1021	656	754	152	143	139	698	706	563	353	500	420	155	120	135	342	578	446	1405	1720	1074	1278	981	818	2370	2902	2738	791	602	974	684
FBgn0284417	0	0	0	0	0	0	0	0	0	0	0	0	0	0	0	0	0	1	26	31	19	0	0	0	0	0	0	31	21	18	1	0	1	1	0	0	0	0	0	0	1	0	1	0	0	0	0	0	0
FBgn0038113	6	3	4	254	310	388	95	115	137	8	5	4	309	313	288	134	154	191	15	21	18	413	392	359	162	192	161	16	35	13	422	443	403	172	167	191	5	2	6	245	281	267	86	66	116	10	7	22	192
FBgn0014931	1061	1465	1360	131	114	137	134	108	115	1188	1281	1193	153	147	129	98	178	166	108	125	113	87	64	73	79	59	73	105	105	123	47	54	58	61	58	68	1110	1462	1383	155	123	157	218	116	122	1118	1278	948	184
FBgn0267408	10854	5868	5174	7770	5735	5674	13571	10795	9221	6044	5808	6672	4440	4161	3480	7515	7655	7259	23632	23420	22800	8583	6267	7615	19719	12858	15618	15877	17689	19810	3520	4004	3977	13478	9897	11230	8464	7238	6876	4934	5772	4268	8839	8645	8043	7506	4824	10173	4843
FBgn0038115	434	551	575	1831	1841	2223	1340	1423	1307	585	587	673	1316	1670	1343	1045	1271	1243	829	893	748	2083	1789	2043	1455	1502	1449	640	652	678	1443	1441	1505	1132	1096	1257	540	687	679	1934	1878	1629	1164	1197	1198	662	596	709	1467
FBgn0038745	5085	5926	6007	5952	5892	5988	13323	9303	14314	6092	7114	6567	5702	5289	5899	14221	16405	16062	13374	14340	12392	5944	5443	5796	13754	12665	14354	15858	14711	15355	4998	5246	5287	19633	17639	18677	5056	5517	5518	6047	5767	6348	12503	10868	13704	6027	6444	6869	5726
FBgn0038321	804	517	448	1261	1174	1519	393	382	340	526	434	470	1471	1398	1223	385	498	424	1803	1628	1463	2100	1954	1835	633	632	548	1858	1853	1850	2340	2029	2085	755	621	654	783	649	533	1217	1338	1070	355	300	367	662	434	771	1258
FBgn0266538	0	0	0	0	0	0	0	0	0	0	0	0	0	0	0	0	0	0	0	0	0	0	0	0	0	0	0	0	0	0	0	0	0	0	0	0	0	0	0	0	0	0	0	0	0	0	0	0	0
FBgn0263594	61281	67086	65372	12691	11947	9247	14305	12270	13287	58403	61913	57539	14568	13977	16373	15465	18377	16310	15488	15719	14621	14412	14566	14464	14662	13838	14334	17761	17035	16215	13599	14745	15059	16117	15315	14159	71472	68039	62910	12379	12208	14150	14632	11667	12925	61233	65219	55306	12828
FBgn0083984	31	74	82	136	102	74	120	91	90	77	69	77	57	52	78	39	72	75	28	28	40	76	79	84	70	82	75	27	27	28	50	80	78	89	69	97	68	70	66	106	105	121	68	106	81	63	73	56	50
FBgn0051162	0	0	0	0	0	0	0	0	0	0	0	0	0	0	0	0	0	0	0	0	0	0	0	0	0	0	0	0	0	0	0	0	0	0	0	0	0	0	0	0	1	0	0	0	0	0	0	0	0
FBgn0039378	0	0	1	0	0	1	0	0	0	0	0	0	2	0	0	0	0	0	1068	1047	1047	0	0	0	0	8	1	875	951	891	2	0	2	5	0	1	0	0	1	1	0	0	0	0	0	0	2	0	0
FBgn0015568	2368	1986	1827	2127	2716	3564	1442	1685	1849	1521	1735	1783	2848	2724	2676	2119	2277	2526	1126	1093	1096	3217	3214	3345	2049	2458	2338	1095	1478	1336	3198	3136	3400	2331	2500	2889	2582	2200	2223	2596	2871	2676	1784	1382	1963	2036	1825	1972	2508
FBgn0267107	0	0	0	0	0	0	0	0	0	0	0	0	0	0	0	0	0	0	124	86	106	0	0	0	0	0	1	142	138	137	0	0	0	1	0	0	0	0	0	0	0	0	0	0	0	0	0	0	0
FBgn0267759	0	2	1	0	3	2	1	3	3	2	2	0	1	1	0	2	6	0	1	1	2	1	0	5	3	4	0	0	2	2	0	2	4	3	2	6	0	0	1	3	1	2	2	7	1	3	2	1	2
FBgn0038881	1010	1056	966	8241	8236	6551	2868	2790	2857	880	929	994	7507	7544	7804	2811	2927	3120	1716	1799	1634	11024	11657	10986	3442	2713	3299	1608	1990	1480	9364	11083	10815	3906	3486	3238	831	1191	924	8511	8950	8183	2482	2746	2428	955	912	1533	7457
FBgn0259139	5553	9309	9735	5849	5878	6455	3264	2912	3314	8471	9837	9478	5533	5715	6165	3266	3970	4085	2657	2879	2548	6696	6596	7158	3554	3375	3607	2917	2801	2707	6301	6966	7124	3856	3752	3754	5555	9016	8309	5708	6821	6370	2995	3087	3245	7791	9137	7356	5500
FBgn0267159	0	0	0	0	0	0	0	0	0	0	0	0	0	0	0	0	0	0	77	88	76	1	0	0	2	0	0	90	98	102	2	1	0	2	0	0	0	0	0	0	0	0	0	0	0	0	0	0	0
FBgn0038423	0	0	1	6	4	0	7	3	10	1	2	2	12	8	7	8	6	14	4522	4366	3960	8	28	14	23	14	17	5346	5205	4898	9	8	9	116	11	12	0	0	1	10	11	9	7	18	3	1	0	1	8
FBgn0262112	172	121	95	11	20	5	8	3	5	46	29	45	7	5	4	9	12	5	15	8	7	5	8	7	7	3	3	12	12	9	4	3	3	6	5	4	196	139	149	11	11	10	40	16	11	56	32	71	5
FBgn0266732	0	0	0	0	0	0	0	0	0	0	0	0	1	0	0	0	0	0	14	10	9	0	1	1	0	0	0	16	27	19	0	0	1	0	0	1	0	1	0	0	0	0	0	1	0	0	0	0	0
FBti0062737	5	7	4	10	6	6	14	12	15	7	4	7	6	8	4	2	8	4	10	9	7	10	7	8	11	2	12	5	5	8	8	12	18	8	8	5	3	14	7	6	9	4	10	13	8	5	6	8	7
FBgn0039258	1090	900	971	235	244	272	237	198	181	1024	1107	1061	233	259	235	155	222	198	439	412	376	248	242	258	210	216	218	376	411	387	269	283	306	190	196	239	1155	883	994	216	243	210	212	164	185	1008	937	782	199
FBgn0039415	30	19	16	160	153	173	52	57	55	33	9	27	113	127	144	59	49	51	40	43	22	188	155	179	56	48	50	15	25	13	144	157	132	50	48	39	28	28	13	113	150	138	39	32	37	22	20	61	111
FBgn0039325	466	624	602	289	332	351	426	565	522	961	978	783	236	255	315	402	887	480	4317	4070	3578	274	242	284	1101	416	675	3427	3389	3303	202	231	279	633	602	529	359	480	424	274	286	293	434	327	414	736	810	1220	178
FBgn0264427	0	3	0	5	8	10	7	6	1	0	2	1	10	11	9	2	8	2	1133	1290	1106	9	14	24	10	10	6	1438	1443	1394	11	14	24	25	11	10	1	0	0	19	15	6	3	5	2	0	0	2	14
FBgn0004841	5	8	3	231	267	211	48	45	52	7	7	5	176	202	214	47	40	47	31	43	30	320	285	248	46	57	46	35	42	30	275	280	276	62	56	43	6	3	3	242	247	239	32	40	32	1	0	4	196
FBgn0275433	0	0	0	0	0	0	0	0	0	0	1	0	0	0	0	2	0	0	25	32	32	0	0	0	0	0	0	46	42	31	1	0	0	2	0	0	0	0	0	0	0	0	0	0	0	0	0	0	0
FBtr0304200_df_nrg	0	0	0	0	0	0	0	0	0	0	0	0	0	0	0	0	0	0	0	0	0	0	0	0	0	0	0	0	0	0	0	0	0	0	0	0	0	0	0	0	0	0	0	0	0	0	0	0	0
FBti0019345	0	0	0	0	0	0	0	0	0	0	0	0	0	0	0	0	0	0	0	0	0	0	0	0	0	0	0	1	0	0	1	0	1	0	0	0	0	0	0	0	0	1	0	0	0	0	0	0	0
FBgn0267674	1	0	0	3	0	0	1	0	0	4	0	0	0	1	0	5	2	0	124	108	103	0	0	0	0	0	0	160	127	130	0	0	1	11	2	1	0	0	0	0	0	1	32	0	4	0	0	0	2
FBgn0002924	2847	2847	3154	63	67	79	114	69	80	3880	3950	4506	62	61	69	78	206	75	449	433	437	89	81	76	90	70	82	454	451	450	107	100	97	109	93	78	2767	2639	3408	78	89	52	150	58	87	3731	3127	2601	81
FBgn0039008	149	129	114	570	621	680	4473	3066	3072	147	124	177	703	465	446	2992	2393	2777	325	317	242	390	311	312	2981	3156	3115	432	370	407	392	431	421	3841	3755	3781	121	152	133	562	639	512	3073	3010	3592	179	149	228	623
FBgn0259721	0	0	0	0	0	0	0	0	0	0	0	0	0	0	0	0	0	0	0	0	0	0	0	0	0	0	0	0	0	0	0	0	0	0	0	0	0	0	0	0	0	0	0	0	0	0	0	0	0
FBgn0051211	2199	2381	2372	6388	6958	6315	3062	2664	2807	1997	2048	2146	5336	5447	5407	2916	2925	3083	2293	2217	2008	7353	6878	7117	3137	2620	3309	2148	2320	2126	6774	7459	6884	4176	3625	3537	2156	2474	2301	5964	6923	5849	3043	3196	2755	2027	2352	2339	5354
FBgn0283548	0	0	0	0	0	0	0	0	0	0	0	0	0	0	0	0	0	0	0	0	0	0	0	0	0	0	0	0	0	0	0	0	0	0	0	0	0	0	0	0	0	0	0	0	0	0	0	0	0
FBgn0038717	557	441	414	5	2	5	391	230	118	516	565	519	4	5	8	68	221	47	1373	1313	1169	12	10	9	346	86	129	1244	1225	1256	10	10	11	302	137	131	490	820	497	7	8	7	290	380	214	819	532	928	9
FBtr0445469_df_nrg	0	0	0	0	0	0	0	0	0	0	0	0	0	0	0	0	0	0	0	0	0	0	0	0	0	0	0	0	0	0	0	0	0	0	0	0	0	0	0	0	0	0	0	0	0	0	0	0	0
FBgn0267612	0	0	0	0	0	0	0	0	0	0	0	0	0	0	0	0	0	0	0	0	0	0	0	0	0	0	0	0	0	2	0	0	0	0	0	0	0	0	0	0	0	0	0	0	0	0	0	0	0
FBti0062734	0	0	0	0	0	0	0	0	0	0	0	0	0	0	0	0	0	0	0	0	0	0	0	0	0	0	0	0	0	0	0	0	0	0	0	0	0	0	0	0	0	0	0	0	0	0	0	0	0
FBgn0263389	0	0	0	2	3	0	2	1	2	0	0	0	2	1	5	0	1	0	229	209	194	2	1	0	1	1	1	235	250	232	0	2	4	12	2	2	0	0	0	0	1	3	1	2	1	0	0	0	1
FBgn0051575	1	0	0	0	0	0	0	1	0	0	0	0	0	0	0	0	0	0	2	0	4	0	1	0	0	1	0	2	0	4	0	0	0	0	0	0	0	0	0	0	0	0	1	0	0	0	0	1	0
FBgn0263664	0	0	0	0	0	0	0	0	0	0	0	0	0	0	0	0	0	0	31	13	27	0	0	0	0	0	0	42	28	41	0	0	0	0	0	0	0	0	0	0	0	0	0	0	0	0	0	0	0
FBgn0037993	13	3	10	743	785	618	171	175	154	3	7	2	718	708	744	241	167	175	12	11	13	986	1092	1063	224	192	221	10	72	25	961	1184	1106	303	295	266	5	9	9	824	841	795	173	204	163	1	3	1	678
FBgn0262962	432	405	414	98	147	140	147	141	187	423	410	348	104	102	149	87	164	149	110	109	148	103	112	127	148	194	177	105	168	121	128	134	152	141	160	190	513	429	358	88	140	131	114	135	165	374	493	259	90
FBgn0038049	3005	1759	1729	744	705	899	1002	785	797	2034	2004	2247	736	652	562	790	942	838	1496	1480	1438	786	692	730	882	986	923	1707	1630	1600	742	771	780	1075	1023	1158	2787	1723	1966	696	784	616	759	683	903	2240	1777	1751	630
FBgn0005777	5294	7712	8142	1303	1392	1316	1293	1205	1240	7765	8116	7695	1244	1396	1516	988	1448	1263	3208	3352	2826	1479	1413	1551	1155	1150	1194	2956	2884	2835	1270	1443	1545	1124	1121	1112	5951	7612	7720	1275	1523	1449	1284	1058	1239	6619	8324	5228	1275
FBgn0261238	6799	7660	8134	2549	2630	2207	1578	1287	1373	8300	8626	9292	2305	2310	2283	1408	1514	1240	1620	1639	1535	3491	3084	3273	1540	1117	1539	1722	1654	1670	2797	3483	3038	1911	1450	1435	5681	7074	7827	2520	2931	2589	1693	1333	1351	7088	7037	6090	2399
FBgn0042101	153	156	130	4	2	3	208	167	151	82	82	61	6	7	4	69	89	89	171	162	164	8	15	7	165	181	166	97	98	91	5	6	6	97	101	94	171	191	146	8	13	2	234	190	197	100	91	122	4
FBti0063301	0	0	0	0	0	0	0	0	0	0	0	0	0	0	0	0	0	0	0	0	0	0	0	0	0	0	0	0	0	0	0	0	0	0	0	0	0	0	0	0	0	0	0	0	0	0	0	0	0
FBgn0037891	5879	4988	4918	6289	6831	6982	13942	11623	13958	4914	5098	5574	6152	5748	5528	14208	14169	14948	6829	7245	6333	7093	6636	6626	17263	18423	18721	7357	7062	7132	6563	6556	6112	16481	15865	18241	5253	5251	5439	6298	6603	5476	16572	11365	14721	5309	4740	5498	5732
FBgn0039182	3007	5495	5547	585	532	532	815	520	648	4827	5543	5639	745	783	773	706	1184	951	537	588	502	698	652	703	637	441	603	688	630	605	556	651	611	771	653	667	3514	5815	5762	563	606	618	686	547	629	4832	4752	4476	764
FBgn0262808	11	16	12	117	105	117	146	85	59	5	6	10	87	124	72	73	156	78	30	31	15	82	66	90	37	45	51	24	20	20	49	58	63	20	34	31	11	36	19	150	110	126	102	122	74	12	12	19	119
FBgn0085345	7	11	6	1	5	7	2	0	4	10	13	16	6	5	5	12	8	4	242	238	190	2	3	3	7	26	6	226	203	215	7	10	5	6	5	5	12	14	12	4	3	5	4	1	4	11	10	12	2
FBgn0085383	51	40	49	2090	2078	1624	554	629	697	34	33	34	1770	1948	2336	703	634	796	107	118	103	3047	3413	3144	955	976	1013	152	285	136	2807	3599	3505	1068	1265	1027	39	51	31	2262	2338	2292	618	732	610	35	47	37	1819
FBgn0267808	0	0	0	1	1	1	0	0	0	0	0	0	2	0	2	0	0	0	0	0	1	0	0	3	1	0	0	0	0	0	0	0	0	0	0	0	2	1	0	0	0	0	0	0	0	1	0	0	0
FBgn0051480	0	0	0	1	3	1	0	0	0	0	0	0	1	0	1	0	0	0	1	1	0	1	1	2	0	0	0	0	0	0	4	1	0	0	0	0	0	0	0	1	2	2	0	2	0	0	0	0	2
FBgn0040080	4388	4458	4632	1176	1390	1212	1095	997	1079	4606	5428	5223	1204	1393	1378	869	1174	1013	1107	1118	1007	1732	1620	1522	1096	1014	1050	1082	1111	992	1405	1641	1594	1271	1078	1042	4420	4215	4376	1268	1381	1437	944	841	1026	4498	4783	3595	1189
FBgn0037383	444	498	559	195	230	217	229	211	235	674	766	747	252	223	228	195	195	226	329	278	279	229	220	216	202	198	224	287	348	282	197	240	219	249	211	261	442	450	563	229	184	221	194	149	237	626	697	445	194
FBgn0037779	953	1281	1282	880	947	1220	810	974	892	1150	1053	1153	1243	1242	1172	881	992	1010	814	789	783	811	673	778	771	774	795	656	698	682	577	633	628	545	655	651	1165	1310	1326	867	934	990	739	819	997	1163	1190	1139	1416
FBgn0000533	1049	1070	1128	610	701	895	236	280	283	1460	1437	1684	546	487	481	313	395	314	251	224	187	789	641	638	302	358	338	202	245	263	632	539	563	339	340	370	1126	1181	1370	725	929	695	343	258	330	1533	1204	1298	470
FBgn0264563	0	1	2	6	6	11	6	11	7	1	0	0	9	7	6	8	5	10	1979	1960	1830	17	8	12	17	17	15	2355	2196	2177	12	16	15	32	11	10	0	2	2	4	4	7	3	6	4	1	1	0	9
FBgn0263025	339	373	383	149	185	180	92	103	98	451	506	490	154	155	140	96	123	103	141	153	144	198	190	197	94	98	101	106	155	112	190	188	174	150	109	122	392	362	374	127	168	146	86	98	116	395	414	334	167
FBgn0264291	878	839	961	89	90	105	73	67	57	929	885	877	116	106	105	61	81	60	230	179	210	118	111	118	57	82	69	149	205	151	148	138	141	73	74	72	852	690	820	97	81	106	74	49	51	810	928	513	91
FBti0019286	1	0	0	0	0	0	0	0	0	0	0	0	0	0	0	0	0	0	1	0	0	0	0	0	0	0	0	0	0	1	0	0	0	0	0	0	0	0	0	0	0	0	0	0	0	0	0	0	0
FBgn0010340	636	660	719	365	355	355	532	440	493	661	717	743	335	262	372	420	502	517	306	338	334	325	364	346	470	577	511	312	301	271	345	320	355	504	533	530	608	712	683	331	324	339	444	433	497	660	704	566	306
FBgn0262327	0	0	0	0	0	0	0	0	0	0	0	0	0	0	0	0	0	0	0	0	0	0	0	0	0	0	0	0	0	0	0	0	0	0	0	0	0	0	0	0	0	0	0	0	0	0	0	0	0
FBgn0039722	1	1	1	1517	1825	2005	519	797	620	0	3	0	1128	1436	1317	272	376	403	1	1	1	2039	2009	1929	818	994	838	1	93	1	1766	1743	1731	450	583	552	1	0	2	1376	1796	1507	417	789	780	3	0	0	1015
FBgn0038490	591	446	503	148	141	158	67	63	67	498	508	470	139	133	132	69	69	80	58	62	61	176	172	166	66	83	58	63	87	70	173	194	191	67	76	104	615	430	445	154	158	128	71	68	73	494	489	376	127
FBgn0265276	1267	1732	1620	5585	5588	3321	1701	1826	1941	1105	1210	1235	5227	5490	5771	2071	1952	2044	1258	1320	1176	7090	7584	7069	2112	1866	1969	1245	1450	1159	6167	7317	7340	2099	2034	1960	1124	1919	1686	5673	6052	6070	1934	1820	1688	1262	1339	1743	5018
FBgn0014930	1100	1076	1018	998	1121	1276	789	862	779	1079	1021	1131	941	903	947	594	777	770	1413	1340	1332	1147	1111	1174	1284	1226	1061	1161	1298	1234	970	1022	1135	932	954	979	1278	1010	1097	1083	1231	1057	561	748	802	1054	1097	1088	847
FBgn0267315	0	0	1	0	0	0	0	1	0	0	1	0	0	0	0	1	1	0	57	71	53	0	0	0	0	1	1	69	69	75	0	0	0	1	1	1	0	0	1	0	0	0	0	0	3	1	0	1	0
FBgn0038809	4858	6941	6922	8333	7650	8778	6604	5467	7121	7448	8021	7869	8646	8157	8568	8846	8058	8130	4600	4861	4196	9918	9502	9593	6785	6752	7139	5542	5392	4944	9394	9827	9456	9020	8294	8314	4512	6620	6464	8428	8118	8159	6959	5141	6017	6593	7584	7576	8121
FBti0020305	0	0	0	0	0	0	0	0	0	0	0	0	0	0	0	0	1	0	2	0	1	0	0	0	0	0	0	1	0	0	0	1	0	0	0	0	0	0	0	0	0	1	0	1	0	0	0	0	0
FBgn0038678	1094	1046	991	510	492	489	346	287	290	1207	881	867	548	433	424	345	285	285	274	331	319	459	551	599	287	402	348	322	350	292	572	572	656	212	339	350	1109	900	1049	518	542	413	408	244	242	954	1202	746	529
FBgn0262434	0	0	0	0	0	0	0	0	0	0	0	0	0	0	0	0	0	0	0	0	0	0	0	0	0	0	0	0	0	0	0	0	0	0	0	0	0	0	0	0	0	0	0	0	0	0	0	0	0
FBgn0261996	0	0	0	0	0	1	0	0	0	0	1	1	0	0	1	0	0	0	442	478	391	0	1	0	1	0	1	519	491	548	0	0	0	11	1	1	0	1	0	0	0	0	2	1	1	0	0	0	0
FBti0059756	0	0	0	0	0	0	0	0	0	0	0	0	0	0	0	0	0	0	0	0	0	0	0	0	0	0	0	0	0	0	0	0	0	0	0	0	0	0	0	0	0	0	0	0	0	0	0	0	0
FBgn0037478	715	542	546	357	401	472	2018	1393	1108	613	646	715	383	378	397	1122	897	1104	368	357	382	409	391	399	1107	906	983	438	473	401	394	423	413	1217	1193	1169	638	571	637	350	399	332	981	1028	1533	590	571	568	357
FBgn0267708	0	0	1	14	14	11	9	5	3	2	3	1	10	7	7	5	8	6	15	13	9	11	11	18	10	6	4	6	13	5	17	15	8	5	8	5	3	2	3	15	11	15	3	4	8	3	2	2	8
FBgn0038428	1782	2554	2842	480	574	619	578	627	634	2584	2582	2444	538	711	737	434	714	632	1624	1816	1627	704	666	784	582	686	725	1835	1873	1798	645	699	698	563	664	659	2170	2526	2371	509	640	658	451	500	570	2385	2898	1785	508
FBgn0015270	1733	2326	2587	5	6	8	21	15	13	2784	3123	3123	14	5	8	8	87	15	70	76	77	10	9	9	12	18	10	83	56	60	4	7	4	12	7	13	1628	2196	2284	6	10	10	81	11	16	2322	2910	1737	7
FBgn0038853	2082	3522	3872	3562	3348	2912	1007	900	1129	3690	4210	4431	3274	3339	3269	1229	1229	1149	586	673	532	4447	4363	4466	1428	1120	1373	628	773	561	3750	4524	4242	1850	1644	1477	2146	3360	3681	3476	3772	3553	1157	1207	1031	3124	3800	2744	3330
FBgn0267119	2	6	2	46	37	42	9	6	12	0	2	1	46	38	49	19	16	22	3	6	7	42	47	39	9	19	19	9	9	7	54	63	37	17	13	18	2	1	3	37	52	50	7	7	6	1	0	0	39
FBgn0038306	2468	2594	2605	293	268	271	364	293	305	2979	2844	3023	384	441	409	426	546	444	894	898	740	415	338	352	301	300	347	1034	918	927	319	388	333	417	347	346	2900	3104	2888	290	294	312	403	250	336	3251	3145	2705	396
FBgn0046876	34	49	53	418	428	373	290	323	241	41	35	50	229	262	311	211	247	252	50	42	75	129	99	111	86	86	88	59	82	79	108	143	122	75	91	89	62	42	39	294	346	298	242	265	227	31	31	79	275
FBtr0309665_df_nrg	0	0	0	0	0	0	0	0	0	0	0	0	0	0	0	0	0	0	0	0	0	0	0	0	0	0	0	0	0	0	0	0	0	0	0	0	0	0	0	0	0	0	0	0	0	0	0	0	0
FBgn0051320	515	823	881	196	189	170	161	160	169	868	967	952	139	166	145	157	183	185	2690	2698	2195	165	179	179	174	137	151	2751	2424	2620	129	146	159	260	136	167	540	793	891	183	168	197	143	148	134	728	825	691	166
FBgn0053333	0	0	0	0	0	0	0	0	0	0	0	0	0	0	0	0	0	0	2	3	6	0	0	0	0	0	0	4	5	3	0	0	0	0	0	0	0	0	0	0	0	0	0	0	0	0	0	0	0
FBgn0051268	1	4	1	5	5	13	1	0	0	3	1	0	4	4	10	0	0	0	7	5	1	9	8	16	0	0	0	5	5	6	0	7	11	1	0	0	0	1	4	7	7	8	0	0	0	0	3	1	8
FBgn0051184	1330	1088	1202	199	229	231	210	224	193	1147	1076	1099	216	221	218	151	211	147	224	234	271	210	210	231	165	206	186	204	216	203	199	172	229	122	162	149	1301	1162	1185	186	213	209	204	169	210	1074	1080	827	180
FBgn0038219	0	0	0	0	0	0	0	0	0	0	0	0	1	0	0	1	0	0	709	748	620	0	2	0	0	1	4	645	765	676	0	0	0	20	1	1	1	0	0	0	0	0	0	0	1	0	0	1	0
FBgn0051225	0	0	0	0	0	4	0	0	0	0	0	0	1	1	0	0	0	0	0	0	0	3	2	2	0	0	0	0	0	0	1	1	0	0	0	0	0	0	0	1	0	0	0	0	0	0	0	0	1
FBti0062533	2	0	0	1	4	6	0	0	0	0	0	0	1	2	4	0	0	1	0	0	0	4	3	3	0	0	0	0	0	0	2	3	2	1	1	1	1	0	0	5	3	3	0	0	0	0	0	0	2
FBgn0038756	1217	722	636	17	10	4	6043	6485	7848	523	265	291	221	14	16	6464	7739	7616	1055	890	1004	29	22	17	5770	6836	6176	524	582	541	30	19	26	3521	5998	6196	1117	1045	684	21	19	12	5115	8382	8972	543	469	689	10
FBgn0037276	8	3	5	15	14	14	29	23	12	5	6	9	18	11	9	16	15	17	2692	2854	2413	23	20	18	34	21	28	2841	2846	2968	20	19	27	83	27	42	4	9	11	14	22	16	15	17	17	6	7	5	18
FBgn0039870	1507	1238	1339	525	364	444	355	265	251	1467	1424	1470	408	306	361	255	238	227	298	309	308	358	338	373	229	270	260	322	332	307	306	391	352	196	248	219	1318	1286	1327	438	381	348	365	214	247	1332	1494	961	325
FBgn0003165	11432	14226	14831	8681	7708	4275	3330	3468	3755	12498	13934	13887	7702	7257	8555	3675	3803	3624	1865	1796	1667	11793	12953	11408	3816	4140	3874	1737	2302	1741	10336	12766	12307	4183	4004	3906	12320	14662	15433	8890	8691	9189	4147	3473	3239	11760	11189	10549	7046
FBgn0039463	2	2	0	9	18	24	8	5	9	0	1	2	11	11	10	10	15	9	2580	2517	2125	28	33	35	41	31	23	2413	2322	2373	14	23	30	60	36	21	0	3	2	10	20	18	2	9	13	0	1	1	7
FBgn0039719	21	15	13	18	22	19	103	150	98	43	52	38	26	23	17	209	131	170	33	30	27	6	9	32	83	141	106	24	36	30	13	20	15	101	164	131	11	22	13	28	26	21	113	108	114	34	71	81	25
FBgn0038760	945	1055	1096	507	556	502	447	410	394	1210	1205	1279	453	492	480	364	392	457	386	343	355	610	525	600	439	444	493	333	403	328	510	571	543	494	434	448	913	998	1158	485	535	472	431	315	394	1040	1160	964	445
FBgn0002781	21663	19046	21184	5338	5627	5634	2790	2203	2341	22901	24433	26140	5114	4990	4862	2718	3163	2737	1777	1830	1762	6493	5769	6113	2444	2376	2605	1943	2142	1816	6354	6363	6099	3176	2765	2756	18561	18240	20949	5142	5649	5057	3475	2165	2432	20028	22073	16254	4744
FBgn0039311	2437	1886	1772	568	543	821	1054	733	728	6042	4222	3645	789	804	702	920	1615	741	6340	7341	6025	832	704	782	1318	882	870	8068	8519	8782	602	813	862	1448	1074	898	1609	1761	1121	671	637	578	802	457	551	6343	4897	5631	630
FBgn0038034	478	333	327	412	443	478	464	390	443	290	284	267	475	448	537	346	380	428	579	571	527	629	606	646	661	587	587	409	447	451	514	576	640	534	510	423	396	348	373	485	509	556	367	337	363	315	222	376	413
FBgn0053970	830	813	739	2550	3068	3352	3276	4174	5109	978	1076	983	3441	2760	2987	5891	6146	6456	3313	3724	3092	3297	3151	3262	4415	4452	4674	3829	3386	3173	2729	2713	2715	5349	4951	5210	752	687	660	3007	3118	3458	3405	3781	4278	1153	932	1659	2693
FBgn0038332	303	231	240	171	168	170	127	96	101	299	260	318	184	148	146	91	97	116	653	689	587	208	200	233	132	105	136	712	719	665	217	220	231	131	110	133	268	225	255	181	185	171	82	112	99	266	260	211	149
FBgn0024957	4192	3759	3602	3692	3790	5032	4557	4004	3313	4221	4741	5187	3700	3318	2907	3389	3670	3562	10671	10510	9737	3695	2828	3216	6665	4544	5073	8405	8692	8701	2485	2552	2479	4830	3721	4125	3338	3705	3689	3262	3659	3099	3074	3357	3449	4456	3607	5519	4077
FBgn0038017	398	457	366	151	184	198	125	162	132	101	181	202	131	129	124	100	138	150	141	185	169	198	223	212	109	103	103	151	144	144	213	239	208	122	84	84	345	476	314	127	180	185	109	105	148	99	133	99	99
FBgn0011999	0	0	0	0	0	0	0	0	0	0	0	0	0	0	0	0	0	0	0	0	0	0	0	0	0	0	0	0	0	0	0	0	0	0	0	0	0	0	0	0	0	0	0	0	0	0	0	0	0
FBgn0267671	0	0	0	0	1	0	0	0	1	0	0	0	0	1	1	0	0	0	657	629	556	1	5	4	2	3	3	810	729	702	1	2	0	19	0	2	0	0	0	1	2	2	0	1	0	0	0	0	0
FBgn0023212	6119	5760	5788	5029	4706	4989	3942	3629	3919	6214	6392	5848	7138	5610	6168	6025	4983	4904	4109	4391	4230	3853	3875	3989	2291	2767	2753	4282	4423	4197	3682	3787	3931	2502	2693	2859	5077	5213	4968	5361	4541	5065	4812	3200	3711	5189	6796	5071	7244
FBgn0086057	30	31	28	30	20	15	31	11	13	18	27	23	44	14	19	51	13	22	22	18	8	16	9	13	15	18	14	6	11	9	11	11	10	15	16	6	29	47	25	18	15	12	44	11	19	31	21	37	41
FBgn0263400	12	13	12	2	4	6	28	15	16	10	11	3	5	2	3	11	15	14	31	27	31	10	7	7	38	20	20	24	17	20	3	9	10	17	30	27	11	10	5	7	7	4	12	15	24	3	11	10	3
FBti0061713	4	1	3	20	18	23	6	8	9	1	3	2	24	22	21	8	12	4	7	7	14	24	28	16	16	8	10	13	9	12	17	16	17	14	5	8	2	2	3	13	17	10	5	10	9	3	2	5	16
FBgn0027492	10296	14555	15271	16322	13925	7510	10414	9431	11344	14261	16352	15792	14704	13675	16127	11653	11807	12297	5709	5870	5342	18760	20514	19334	11965	10721	11806	6215	6426	6054	16514	20315	19312	12768	11774	11707	9742	14622	13998	16290	15663	16815	10953	10599	10150	12850	15801	12612	14620
FBtr0445445_df_nrg	0	0	0	0	0	0	0	0	0	0	0	0	0	0	0	0	0	0	0	0	0	0	0	0	0	0	0	0	0	0	0	0	0	0	0	0	0	0	0	0	0	0	0	0	0	0	0	0	0
FBgn0011289	5679	3889	4241	2058	1894	2043	1785	1467	1459	4309	4561	4924	2271	1888	1751	1745	1612	1614	2024	2325	2036	2057	1974	1956	1546	1610	1661	2296	2452	2308	2056	2148	2137	1911	1770	1875	4661	3843	4324	2044	1996	1695	1535	1184	1420	4350	4285	3741	2008
FBgn0263986	0	1	2	326	292	440	5	10	9	1	4	2	342	356	378	3	7	11	21	30	26	393	327	393	8	14	8	32	43	29	397	319	391	7	5	11	1	2	0	331	342	339	6	7	6	6	2	3	323
FBti0019404	0	0	0	0	0	0	0	0	0	0	0	0	0	0	0	0	0	0	0	0	0	0	0	0	0	0	0	0	0	0	0	0	0	0	0	0	0	0	0	0	0	0	0	0	0	0	0	0	0
FBgn0015269	628	2874	3038	3719	3492	2875	2418	2145	2496	2756	2888	3095	2676	3597	3268	2355	2370	2565	2750	2891	2393	4930	5036	4737	2959	2307	2952	2689	2671	3038	3810	4668	4644	3820	3054	2893	695	2997	2626	3800	3715	3450	2478	2683	1848	1826	2407	2698	3002
FBgn0038485	10	5	7	2	4	3	2	1	1	5	3	5	1	1	0	0	1	0	13	18	23	5	4	6	2	2	0	19	15	9	9	7	7	0	0	2	7	6	3	0	2	2	0	1	2	3	3	7	0
FBgn0265062	0	0	0	0	0	0	3	1	4	0	0	0	1	0	1	10	1	5	467	512	454	1	0	0	4	7	1	452	485	424	0	0	0	8	5	3	0	0	2	0	0	0	4	3	2	1	1	1	0
FBti0063270	0	0	0	0	0	0	0	0	0	0	0	0	0	0	0	0	0	0	4	16	10	0	0	0	0	0	0	16	11	9	0	0	0	0	0	0	0	0	0	0	0	0	0	0	0	0	0	0	0
FBgn0010399	58	21	15	1492	1581	1422	366	345	343	8	25	12	1473	1394	1356	386	353	411	53	57	54	2193	2075	1993	493	425	508	66	181	57	1949	2032	2066	717	583	595	28	22	23	1552	1670	1487	350	404	327	7	17	14	1487
FBgn0039369	0	0	0	0	0	0	0	0	0	0	0	1	0	0	1	1	0	0	1813	1783	1387	0	2	0	6	3	5	1811	1619	1553	1	2	0	48	1	1	0	0	0	0	0	0	1	0	0	1	0	3	1
FBgn0266750	9	8	2	183	178	136	85	73	81	9	5	3	158	179	158	73	70	74	11	17	12	271	306	244	87	83	91	17	31	13	238	271	272	107	106	120	3	7	7	218	209	171	87	85	68	2	4	10	178
FBtr0472817_df_nrg	0	0	0	0	0	0	0	0	0	0	0	0	0	0	0	0	0	0	0	0	0	0	0	0	0	0	0	0	0	0	0	0	0	0	0	0	0	0	0	0	0	0	0	0	0	0	0	0	0
FBgn0039054	88	93	96	17653	16396	14391	2299	2319	2656	51	82	60	15636	16795	17081	2831	2472	2858	98	97	78	24590	23564	25260	3527	3090	3722	123	1313	111	20756	25973	25857	4601	4137	4187	65	109	67	18949	19705	18969	2565	2730	2218	35	82	52	16498
FBti0062133	0	0	0	0	0	0	0	0	0	0	0	0	0	0	0	0	0	0	0	0	0	0	0	0	0	0	0	0	0	0	0	0	0	0	0	0	0	0	0	0	0	0	0	0	0	0	0	0	0
FBgn0286828	1416	2022	1955	743	659	624	1163	1007	881	1957	1908	2142	713	641	669	831	832	828	931	958	820	729	678	801	947	889	920	874	837	789	582	686	630	925	861	862	1408	1847	1993	737	727	707	877	861	930	1800	1812	1542	729
FBgn0028734	8131	11788	12966	2830	2490	2128	2333	2026	2443	11367	12398	11783	2719	2695	2822	2856	2461	2443	5871	5728	4836	3360	3463	3540	2984	2807	3158	5287	5140	5152	2956	3585	3569	3225	3033	2935	8176	11950	11698	3046	2891	2936	3257	2269	2241	9782	13140	8003	2663
FBgn0039789	493	356	306	1292	1104	1182	1072	850	905	646	612	675	1399	1341	1139	871	923	806	495	578	524	942	763	794	768	626	640	748	726	622	802	894	806	920	614	599	337	439	366	1301	1202	1107	964	819	895	829	601	1272	1247
FBgn0037988	0	0	0	0	0	2	0	1	0	0	0	1	2	0	0	1	0	1	6345	6411	5323	2	16	5	30	4	15	7595	6430	6812	2	4	0	143	12	11	0	0	1	0	0	1	0	0	0	1	0	1	0
FBgn0037849	33	35	33	609	599	558	96	99	90	17	23	12	594	533	575	111	93	108	28	38	27	803	800	770	120	104	146	57	72	53	817	872	899	155	140	129	32	26	20	602	614	588	91	98	105	14	22	11	499
FBgn0011766	10987	11385	11949	4696	4147	2917	4321	3876	4202	12966	13675	13080	4345	4627	5227	5643	5209	4848	4286	4225	3942	5302	5524	5308	4661	4417	4785	5123	4731	4516	4671	5852	5744	5777	5709	4992	10309	11145	11443	4703	4487	4947	5042	3689	4021	11278	14313	10660	4501
FBgn0262143	0	1	0	0	0	1	0	1	0	0	0	0	0	0	0	0	0	0	273	301	347	0	2	0	0	0	1	255	257	231	0	0	1	1	1	0	0	0	0	0	0	0	0	0	0	0	1	0	0
FBti0062606	0	0	0	0	0	0	0	0	0	0	0	0	0	0	0	0	0	0	0	0	0	0	0	0	0	0	0	0	0	0	0	0	0	0	0	0	0	0	0	0	0	0	0	0	0	0	0	0	0
FBgn0267430	6	3	6	0	12	7	8	5	5	6	5	6	6	8	9	4	4	2	432	394	351	23	17	15	12	4	6	453	452	377	15	9	14	26	5	3	9	3	3	7	8	7	4	5	5	3	10	6	7
FBti0020308	0	0	0	1	3	1	0	0	2	0	0	0	0	0	2	0	1	1	0	0	0	2	0	2	2	1	4	0	0	0	1	4	2	0	1	1	0	0	0	0	5	2	0	2	0	1	0	0	1
FBtr0304424_df_nrg	0	0	0	0	0	0	0	0	0	0	0	0	0	0	0	0	0	0	0	0	0	0	0	0	0	0	0	0	0	0	0	0	0	0	0	0	0	0	0	0	0	0	0	0	0	0	0	0	0
FBgn0051510	934	2641	2975	1164	1025	923	673	538	661	3015	3056	2856	1119	1105	1159	743	800	724	1186	1201	973	1394	1360	1342	704	700	688	1170	1100	1123	1121	1382	1450	871	813	735	1147	3108	2856	1262	1141	1169	762	585	575	2214	3028	2338	1105
FBti0019447	0	0	0	2	1	0	0	1	1	0	0	1	0	1	0	1	0	0	1	1	1	1	2	1	0	1	0	0	1	0	0	1	2	0	0	0	0	1	0	2	0	2	2	0	1	0	0	2	0
FBgn0037996	71	134	101	2	0	7	62	34	113	137	77	82	3	2	2	15	22	10	59	84	70	4	2	4	51	38	36	28	30	32	3	1	6	32	23	33	204	134	133	2	5	1	38	24	26	254	145	396	1
FBgn0038535	11088	15375	16015	6818	5589	4668	7737	6297	6588	14982	15046	14845	6475	6380	6748	6818	7156	6835	6057	6603	5772	5508	5552	5711	5015	4755	5477	6231	5985	5788	4566	5748	5590	5465	5244	4912	9973	14511	14326	6294	6073	5956	7135	5911	5523	12189	15927	11232	6543
FBgn0260444	2225	1325	1230	632	737	805	757	584	536	1579	1576	1678	709	588	577	745	727	697	592	557	606	734	700	722	588	653	676	665	692	691	837	734	777	841	832	975	1960	1334	1548	625	670	545	683	569	630	1878	1369	1541	580
FBgn0038437	594	668	616	141	141	158	198	204	205	607	629	528	149	147	168	188	221	203	233	283	220	182	175	221	317	365	339	257	260	225	192	195	226	225	335	373	592	636	530	148	164	156	175	194	222	535	763	361	134
FBti0063898	0	0	0	0	0	0	0	0	0	0	0	0	0	0	0	0	0	0	0	0	0	0	0	0	0	0	0	0	2	0	0	0	0	0	0	0	0	0	0	0	0	0	0	0	0	0	0	0	0
FBgn0038369	1105	1063	1142	346	402	466	484	452	408	1232	1030	1303	460	417	403	403	415	366	617	574	604	549	528	529	492	551	452	537	635	502	587	511	532	500	465	451	1139	1162	1215	388	464	364	492	340	435	1117	987	1133	356
FBgn0038645	27	4	10	3	5	1	12	9	12	22	46	3	7	4	2	9	6	3	1	8	1	0	2	2	1	13	11	1	3	1	1	2	2	8	2	6	19	5	14	3	3	4	8	1	11	1	48	3	2
FBti0019461	0	0	0	1	1	0	1	0	1	0	2	1	0	0	1	3	1	2	0	1	0	1	0	0	0	0	0	0	1	0	0	1	1	0	0	1	0	0	0	0	1	1	4	0	0	0	0	0	0
FBgn0262904	1	4	4	320	271	322	81	81	81	7	8	9	377	310	379	95	80	97	14	16	7	496	484	502	122	141	166	13	37	26	630	564	626	140	181	139	5	7	4	316	348	314	78	60	72	5	4	7	327
FBgn0037570	2	4	0	6	12	10	7	6	14	2	2	2	18	25	14	14	9	15	12	14	14	24	20	18	19	24	16	11	22	13	15	12	10	21	12	28	0	2	1	13	15	7	17	6	8	0	0	1	25
FBgn0263047	107	190	221	41	24	18	30	29	25	233	202	257	34	40	37	25	22	20	60	65	57	67	53	55	29	15	24	76	69	80	33	51	50	47	32	22	113	182	188	39	33	35	25	27	15	186	220	124	42
FBgn0011785	3614	6602	6982	2126	2082	1927	1738	1315	1606	6085	7065	7622	1776	1856	1942	1584	1769	1691	1513	1611	1335	2332	2016	2380	1612	1044	1677	1460	1432	1490	1847	2240	2174	2190	1608	1570	3563	6902	6827	2053	2207	2132	1981	1611	1548	5383	5962	5637	2061
FBgn0039092	23	33	25	2	8	2	13	8	14	4	5	3	3	3	0	0	3	0	55	38	38	1	6	2	9	3	10	31	20	23	10	5	2	6	1	5	15	33	35	4	4	2	9	11	9	11	11	12	3
FBgn0037705	2096	3333	3036	8488	8781	5604	4659	4605	5420	2843	3557	3313	7628	7674	8967	5117	5554	5961	3224	3351	2972	11757	12608	11096	6030	5196	5690	4002	4018	3366	10309	12047	11627	7570	6454	5701	1945	3058	2723	8518	9046	9418	4676	5224	4495	2754	3373	3644	7337
FBgn0267806	0	0	0	1	1	0	3	0	0	0	0	1	1	0	4	0	0	0	124	132	92	0	1	0	0	1	0	141	121	129	1	1	1	3	3	2	0	0	0	0	0	1	10	1	2	0	0	1	1
FBgn0038454	467	753	849	311	253	221	282	242	294	814	794	765	274	235	226	282	245	213	226	214	222	285	292	313	221	251	255	225	226	217	265	309	328	239	250	246	474	722	716	274	277	241	272	236	227	611	882	510	248
FBti0061004	0	0	0	0	0	0	0	0	1	0	0	1	0	1	0	0	0	0	1	0	0	0	0	0	1	1	0	0	0	0	0	0	0	0	0	0	0	0	1	0	0	0	0	0	0	1	1	0	0
FBgn0038643	2	0	1	0	0	2	13	28	12	1	1	2	0	1	0	8	8	13	3	3	2	0	1	1	1	2	3	0	1	6	0	0	0	1	1	4	9	0	7	0	0	0	2	7	15	0	4	0	3
FBgn0038238	19	18	16	56	67	88	49	56	69	36	35	27	57	64	82	78	87	99	73	81	76	96	78	96	93	117	105	79	106	98	73	80	73	97	80	118	22	21	13	62	72	69	32	60	76	41	29	59	55
FBgn0038838	1	0	1	19	17	26	16	24	18	2	1	0	20	29	47	20	20	42	13	12	8	5	6	7	4	9	8	27	17	23	4	1	4	4	2	3	1	0	0	16	19	21	15	32	32	0	0	2	26
FBgn0260743	1917	2149	2157	800	851	957	394	375	380	2355	2353	2714	766	781	718	408	483	464	474	537	457	1256	1010	1117	575	575	533	409	481	489	1100	1117	1054	748	546	623	2094	2321	2497	839	1004	799	392	320	351	2273	1903	2131	698
FBgn0039879	4	12	6	35	31	15	21	17	13	5	7	3	27	34	30	17	16	24	57	69	66	47	32	46	18	20	22	110	106	105	30	48	50	27	31	27	4	5	7	30	32	33	14	15	11	5	10	7	38
FBgn0039246	0	0	0	0	0	0	0	0	0	1	1	1	0	0	0	0	2	0	4240	4526	3469	3	12	7	4	4	5	5049	4561	4831	0	3	0	87	0	5	0	0	2	0	0	0	0	0	2	0	1	1	0
FBgn0267116	2	2	1	15	8	3	0	0	0	0	3	4	20	7	7	0	0	0	0	2	0	16	13	18	0	0	1	0	2	0	25	10	14	1	0	0	2	2	1	8	7	1	0	0	0	0	0	0	22
FBti0061924	0	0	0	0	0	0	0	0	0	0	0	0	0	0	0	0	0	0	0	0	0	0	0	0	0	0	0	0	0	0	0	0	0	0	0	0	0	0	0	0	0	0	0	0	0	0	0	1	0
FBgn0039820	15	5	2	36	47	46	6	16	11	14	14	7	34	30	25	24	24	14	74	81	64	50	70	69	35	39	39	74	75	73	56	67	67	30	49	37	6	7	4	37	33	26	21	19	27	16	16	23	29
FBgn0067629	781	894	1015	129	92	125	149	117	120	1123	1032	1023	115	123	108	135	126	120	142	162	135	125	128	143	123	141	127	117	139	136	125	118	127	106	117	150	770	895	910	123	137	93	176	122	122	897	1010	630	117
FBgn0017590	153	132	128	3981	3785	2827	727	724	710	57	60	62	3791	3546	3955	991	762	827	65	68	72	5713	5814	5694	1080	1076	1047	65	372	85	5351	6169	5890	1285	1296	1183	128	147	120	4296	4204	4085	872	794	672	54	76	66	3701
FBgn0039726	1150	972	963	655	687	908	774	700	649	1106	1137	1050	697	745	716	751	833	815	652	701	755	700	671	694	720	803	731	791	804	733	740	705	703	799	780	838	1175	1085	1063	649	760	658	644	681	742	1058	1036	1055	690
FBgn0260634	3138	7574	8309	5064	4641	1765	2391	2330	2439	8443	9021	9448	3878	4237	4565	2023	2341	2314	24471	25364	21132	6252	7050	6358	2949	2461	2668	24312	22997	26655	5186	6542	6080	3603	2512	2440	3264	7205	7067	4744	5013	4819	2430	2537	2045	6054	7598	6834	4094
FBgn0037231	82	192	225	262	438	409	171	264	283	215	247	214	294	357	440	138	276	270	190	170	146	547	532	498	306	344	317	190	211	198	518	539	530	351	353	346	184	216	194	304	451	429	114	277	309	193	254	170	251
FBgn0037829	5	8	12	0	0	0	2	2	0	4	4	8	0	0	0	0	1	0	1051	1097	843	0	3	4	5	2	1	1127	999	1066	3	1	1	31	1	6	5	6	8	0	1	0	1	1	3	6	3	8	0
FBti0063714	0	0	0	0	0	0	0	0	0	0	0	0	0	0	0	0	0	0	0	0	0	0	0	1	0	0	0	0	0	0	1	2	0	0	0	0	0	0	0	0	0	1	0	0	0	0	0	0	1
FBti0059855	0	0	0	0	0	0	0	0	0	0	0	0	0	0	0	0	0	0	0	0	0	0	0	0	0	0	0	0	0	0	0	0	0	0	0	0	0	0	0	0	0	0	0	0	0	0	0	0	0
FBgn0267685	0	0	0	2	0	0	0	0	1	0	0	0	0	2	2	1	0	2	0	0	1	3	1	1	1	1	0	0	0	1	0	2	0	1	0	1	1	0	0	0	1	1	0	0	0	1	0	0	1
FBti0061580	0	0	0	1	0	1	6	10	4	0	2	0	0	1	0	11	4	9	0	2	0	2	1	4	15	11	10	3	1	1	1	0	1	9	11	15	0	0	0	3	0	1	8	5	5	1	0	0	2
FBgn0284081	0	0	0	0	0	3	0	0	0	1	0	0	0	1	0	0	0	0	1	0	0	0	1	0	1	0	0	0	1	1	0	0	0	0	0	0	0	0	0	0	1	1	0	0	4	0	0	0	0
FBgn0037412	2	3	3	4	5	5	5	1	2	0	0	0	7	7	8	5	1	3	0	0	1	7	5	10	4	7	6	0	1	1	3	7	8	13	7	6	2	0	1	1	5	2	4	2	2	0	1	0	5
FBgn0037817	193	184	188	981	910	948	705	756	597	152	118	166	570	614	617	383	472	488	761	623	660	839	751	869	793	723	745	494	488	479	632	653	632	572	630	627	174	248	174	836	1070	771	499	707	643	186	169	239	539
FBgn0051253	0	0	0	0	0	0	0	0	0	0	0	0	0	0	0	0	0	0	0	0	0	0	0	0	0	0	0	0	0	0	0	0	0	0	0	0	0	0	0	0	0	0	0	0	0	0	0	0	0
FBgn0262858	8	0	1	184	127	180	38	43	28	3	2	1	237	121	142	76	29	45	1725	1950	1700	139	159	170	56	58	55	1990	2157	2037	187	185	175	83	61	73	2	6	3	179	128	110	67	33	33	0	3	3	170
FBgn0267383	0	0	0	0	0	0	1	0	0	0	1	1	0	0	0	0	0	0	4388	4580	4231	1	10	8	14	9	16	5406	5376	5355	2	2	2	86	7	20	0	0	1	0	0	0	0	0	0	0	0	1	0
FBgn0039598	0	0	0	0	0	0	0	0	0	0	0	0	0	0	0	0	0	0	4444	4618	4302	0	1	0	7	23	27	3288	3304	3449	0	3	0	3	4	1	0	0	0	0	0	0	0	0	0	2	0	1	0
FBgn0287598	0	0	0	0	0	0	0	0	0	0	0	0	0	0	0	0	0	0	0	0	0	0	0	0	0	0	0	0	0	0	0	0	0	0	0	0	0	0	0	0	0	0	0	0	0	0	0	0	0
FBgn0004876	4391	6060	6487	3633	3113	2807	3273	2603	3255	6402	6912	7397	3325	3083	3285	3350	3154	3236	5263	5334	4492	4599	4441	4205	3949	2972	3804	5411	5331	5533	3620	4349	4287	4381	3642	3696	4092	5844	6613	3714	3587	3426	3285	2891	2837	5467	6200	5543	3380
FBgn0012025	0	0	0	0	0	0	0	0	0	0	0	0	0	0	0	0	0	0	1	2	1	0	1	0	0	0	0	1	0	1	0	0	0	0	0	0	0	0	0	0	0	0	0	0	0	0	0	0	0
FBgn0039685	2505	270	34	1012	447	83	2116	521	69	3	5	3	42	59	60	55	31	80	268	194	301	6362	7098	7257	3426	5519	4601	40	194	71	1096	1745	2135	1012	1274	1480	33	440	67	213	1638	129	99	960	224	11	5	13	121
FBgn0039387	13	3	8	4	2	2	0	0	1	0	2	8	1	1	1	1	1	1	61	71	54	4	5	3	1	0	3	89	62	67	6	5	1	5	3	3	7	9	8	6	5	2	1	0	1	3	3	2	1
FBgn0004117	2863	3120	2544	4700	5456	5276	15815	15025	16035	4432	4235	3850	4406	3991	4677	19248	16849	20277	5904	6379	5705	3843	4029	4293	18282	23256	21970	6567	6370	7077	3634	4322	4257	19274	24092	23851	2443	3412	2733	5378	6229	5783	17336	16703	18324	4780	5129	7109	3702
FBti0061722	0	1	1	0	0	0	1	0	0	0	1	0	0	0	0	0	0	2	0	0	3	0	0	0	0	0	1	1	4	7	0	0	0	0	1	0	0	1	0	0	0	0	1	0	1	0	0	0	0
FBgn0037811	213	972	893	36	18	20	30	26	23	1007	702	769	28	37	33	31	69	24	377	348	256	31	35	41	34	39	35	275	269	258	27	54	59	15	38	36	273	759	886	27	22	32	57	36	28	589	1079	543	36
FBgn0041102	1	1	0	0	0	0	0	1	0	1	8	2	1	0	0	0	0	0	28020	27976	24324	12	72	24	101	47	74	34263	28643	27845	12	14	4	473	40	42	1	0	8	0	1	0	0	0	0	0	0	5	0
FBgn0262514	0	2	5	0	1	0	1	0	0	4	10	6	1	0	1	0	0	0	377	367	315	2	3	1	3	2	2	361	343	332	0	0	0	6	1	1	2	7	2	1	0	0	2	0	0	4	6	6	0
FBgn0267216	0	0	0	0	0	0	1	0	0	2	0	0	0	0	0	0	0	0	13	10	15	1	0	0	1	0	1	17	14	15	0	1	1	0	0	0	0	1	0	0	0	0	0	0	0	2	0	2	0
FBgn0038354	285	215	247	352	358	435	72	79	103	261	217	213	552	530	600	123	174	96	710	630	560	800	862	886	136	153	179	556	618	584	793	869	849	184	142	164	273	280	226	414	447	422	100	70	72	262	243	381	497
FBti0019311	0	0	0	0	0	0	0	0	0	0	0	0	0	0	0	0	0	0	0	0	0	0	0	0	0	0	0	0	0	0	0	0	0	0	0	0	0	0	0	0	0	0	0	0	0	0	0	0	0
FBgn0037834	5871	7598	8203	724	696	721	797	641	650	8310	8401	9090	693	753	693	671	1052	706	1024	988	900	781	676	709	610	582	590	1031	994	893	704	651	679	622	541	642	6145	7706	7920	592	702	681	786	573	722	7418	8212	5784	616
FBti0063256	0	0	0	0	0	0	0	0	0	0	0	0	0	0	1	1	0	0	19	21	15	0	0	0	1	0	0	22	29	21	0	0	0	1	0	1	2	0	0	0	0	0	1	1	0	1	0	0	0
FBgn0003248	1	0	0	4005	4590	6051	2	0	8	0	0	3	4531	4403	4259	1	5	5	12	14	10	7045	5833	6502	7	1	5	3	342	7	6857	6451	7067	3	2	0	1	1	2	4167	4487	3835	3	1	6	0	1	0	3684
FBtr0304336_df_nrg	0	0	0	0	0	0	0	0	0	0	0	0	0	0	0	0	0	0	0	0	0	0	0	0	0	0	0	0	0	0	0	0	0	0	0	0	0	0	0	0	0	0	0	0	0	0	0	0	0
FBgn0000723	522	485	436	2464	2385	2329	3371	2678	2755	566	541	624	2087	2225	2089	2523	2787	3205	1383	1400	1191	2986	2672	2877	3570	2827	3451	1674	1572	1581	2481	2896	2731	4984	4320	4232	490	565	494	2334	2734	2325	2440	3077	2984	684	581	1083	2164
FBgn0051030	76	37	34	5038	5478	5491	546	680	598	12	33	28	4996	5055	5127	639	588	718	238	261	203	7249	7009	6787	908	925	883	333	721	309	7380	7369	7327	1072	1056	1034	59	44	35	5127	5547	4799	493	602	635	8	22	8	4721
FBtr0309733_df_nrg	0	0	0	0	0	0	0	0	0	0	0	0	0	0	0	0	0	0	0	0	0	0	0	0	0	0	0	0	0	0	0	0	0	0	0	0	0	0	0	0	0	0	0	0	0	0	0	0	0
FBgn0038199	299	181	135	188	156	162	181	164	160	157	127	179	146	135	132	202	259	164	166	152	155	175	189	172	190	199	180	123	133	122	202	172	192	226	219	210	143	192	94	152	171	160	167	164	154	140	174	222	125
FBgn0037313	2627	1889	1884	2214	2505	2792	1574	1792	1655	1925	1912	1864	2418	2315	2310	1676	1820	1732	1834	1782	2031	2367	2235	2380	1620	1900	1780	1682	1975	1690	2435	2421	2602	1665	1709	1848	2230	1939	1833	2316	2218	1987	1692	1486	1684	1990	2021	2059	2153
FBtr0304494_df_nrg	0	0	0	0	0	0	0	0	0	0	0	0	0	0	0	0	0	0	0	0	0	0	0	0	0	0	0	0	0	0	0	0	0	0	0	0	0	0	0	0	0	0	0	0	0	0	0	0	0
FBgn0037890	3356	4016	4037	4105	4083	4397	4790	4772	5429	4569	4169	4260	3797	3939	3554	3647	4126	4158	1991	2116	2020	3255	3292	3257	3912	5218	4632	1888	1890	1738	3294	3193	3217	3199	3754	3941	3377	4346	4260	3778	4122	3631	4925	4665	4789	3994	4353	3611	3946
FBgn0039350	9654	11317	12111	1696	1696	1815	1083	1004	1093	12260	12462	12279	1526	1468	1696	1028	1291	1113	609	592	565	2032	1867	1999	1092	1217	1165	617	699	577	1954	2083	2144	1254	1309	1333	9089	10307	10981	1708	1886	1695	1437	1023	1193	10246	12982	7252	1473
FBgn0037546	12	16	20	1031	1055	861	82	93	95	7	10	19	963	922	1028	96	110	94	17	25	23	1341	1265	1352	99	102	133	17	83	11	1140	1402	1317	128	135	135	6	11	17	1070	1196	1102	97	101	109	5	9	13	958
FBgn0015781	1205	933	868	618	859	1043	600	679	695	963	1015	1102	823	802	819	617	752	820	526	574	563	913	906	869	726	877	810	507	565	517	863	878	809	812	643	802	1339	949	1004	665	810	745	527	594	675	1030	899	899	810
FBgn0053294	26	27	23	93	77	80	66	127	75	27	30	39	69	69	61	52	69	74	63	48	42	106	104	75	91	64	87	41	40	40	63	82	85	92	81	71	21	41	31	93	86	99	57	74	57	27	28	53	59
FBgn0267707	0	2	2	2	2	0	0	1	2	2	1	4	0	3	2	5	1	0	375	395	456	2	3	3	0	5	3	481	504	426	2	3	4	13	8	3	1	3	1	2	1	2	3	2	6	1	1	1	3
FBgn0051424	0	0	0	2	0	3	0	3	1	0	0	0	1	0	1	1	0	0	29	20	16	2	5	5	0	0	0	18	17	22	6	1	3	1	0	0	0	0	0	2	0	4	0	0	0	0	1	0	0
FBgn0002522	59	63	67	116	132	99	34	19	22	78	55	83	143	120	115	10	18	6	169	167	158	121	116	132	16	26	8	169	156	152	128	121	131	26	16	13	45	79	70	147	140	116	15	14	11	76	73	124	107
FBgn0037737	2475	3234	3468	847	809	719	444	429	447	3156	3306	2989	849	821	956	335	464	430	425	424	393	1071	1194	1156	472	460	388	388	444	342	1037	1163	1169	415	478	420	2442	2854	3048	808	868	984	426	362	414	2496	3481	1834	781
FBgn0037498	0	0	0	0	0	0	0	0	0	0	0	0	0	0	0	1	0	0	1398	1609	1393	0	1	0	1	8	8	1398	1442	1338	0	1	0	5	1	1	0	0	0	1	0	1	0	0	0	0	0	0	0
FBgn0051551	10	10	10	5	4	1	9	3	8	5	12	7	1	6	2	5	5	2	314	326	291	1	2	4	10	4	4	261	266	266	2	4	4	10	6	4	8	18	11	2	4	1	3	4	5	17	11	9	2
FBgn0051514	25	49	30	30	33	34	23	35	23	39	32	30	25	33	28	29	26	35	10	12	20	37	48	40	22	17	26	19	21	15	32	36	36	20	25	17	24	38	29	46	38	37	25	19	18	29	29	35	42
FBti0019380	2	6	2	12	11	6	7	4	5	5	3	3	22	14	25	21	10	9	9	12	12	22	14	4	6	9	6	12	14	12	10	17	25	4	8	7	1	3	4	19	15	21	9	12	5	6	8	13	17
FBgn0039215	2669	2909	2933	1169	1152	1356	1020	883	806	2886	3028	3265	1068	1095	1033	951	1103	992	1191	1221	1113	1232	1199	1303	965	812	1015	1336	1325	1377	1143	1206	1130	1220	1134	1138	2490	2934	3095	1092	1225	1121	1110	907	845	3123	3144	2897	1081
FBgn0039597	0	0	0	0	0	0	0	0	0	0	0	1	0	0	0	1	0	0	3141	3534	3314	0	0	0	1	19	15	2934	3071	2902	0	0	2	12	4	2	0	0	1	0	0	0	0	0	1	0	0	0	0
FBgn0264901	2	8	7	6	0	0	4	1	0	6	9	5	0	1	4	3	2	1	5	11	11	1	0	2	2	0	1	11	15	4	1	1	1	2	1	1	1	1	3	0	1	1	1	4	0	2	11	6	0
FBgn0037943	2119	2737	2998	1151	1082	1042	1542	1191	1365	2933	3228	3017	1251	1275	1307	1478	1824	1724	1495	1408	1287	1181	1176	1247	1361	1294	1384	1594	1511	1477	1133	1294	1350	1473	1687	1663	2359	3117	2825	1125	1183	1220	1244	1167	1438	2854	3326	2796	1152
FBgn0038478	4094	6925	7435	627	664	513	348	295	372	7389	7820	7846	585	634	656	257	469	310	1082	1282	1009	852	897	906	347	258	407	1207	1177	1228	790	937	846	483	408	387	4564	6555	7154	640	757	689	373	304	322	5959	6892	4376	641
FBgn0051382	0	0	0	0	0	0	0	0	0	0	0	0	0	0	0	1	0	0	0	0	0	0	0	0	0	0	0	0	0	0	0	0	0	0	1	0	1	0	0	0	0	0	0	0	0	0	0	1	0
FBgn0028684	6069	6861	7661	2193	1772	2024	3159	2386	2132	7677	7486	7505	1983	1744	1701	2343	1975	2038	3738	4164	3615	1976	1787	1994	2442	2302	2398	3585	3380	3712	1674	1656	1831	2142	2175	2102	5479	7405	7197	1915	1803	1742	2244	1966	2138	6835	7791	5525	2084
FBti0061679	3	1	2	0	0	0	0	0	2	1	3	3	1	0	0	0	0	0	1	0	0	4	0	2	0	1	3	2	3	1	1	1	1	0	2	0	1	0	0	1	1	1	1	1	1	2	5	0	0
FBgn0051195	3797	4806	4989	2022	1965	1901	1526	1445	1732	5668	6226	6211	2057	1892	2075	1887	1981	2002	1856	1865	1733	2276	2161	2206	1569	1727	1810	2023	1947	1940	2060	2272	2277	2006	1811	1739	3373	4629	4706	2197	2104	2096	1690	1356	1519	4578	4898	4478	1899
FBgn0267440	2	0	2	0	0	0	0	0	0	4	2	1	1	0	1	0	0	1	24	26	21	0	2	1	2	1	0	34	25	24	1	0	1	0	0	2	3	3	1	1	0	0	1	0	0	2	1	2	0
FBgn0028487	848	1192	1363	1908	1957	1867	1088	918	1077	1554	1632	1608	1942	1849	1985	1224	1350	1374	7382	7843	5988	2289	2160	2281	1222	1184	1206	8818	7771	8351	2224	2346	2378	1734	1482	1444	815	1065	1136	2035	2069	1884	935	858	1007	1400	1565	1621	2022
FBgn0002719	17592	13410	12285	19828	23747	24824	23480	23899	18714	11020	12317	12529	37283	39046	31870	25088	24266	22974	27680	27707	27943	18412	16833	17763	18503	15339	17620	19932	20381	20437	12872	13540	13516	13902	11991	13226	14437	13520	12889	19056	22130	21434	20712	21795	21845	11382	11706	14919	43354
FBti0063748	0	0	0	0	0	0	0	0	0	0	0	0	0	0	0	0	0	0	2	0	0	0	0	0	0	0	0	0	0	0	0	0	0	0	0	0	0	0	0	0	0	0	0	0	0	0	0	0	0
FBgn0000279	50	8	5	62	19	19	153	67	23	10	11	26	142	102	55	163	182	76	68	151	192	355	245	467	221	282	374	72	89	73	324	808	219	180	424	180	12	14	10	470	57	29	273	64	72	40	83	333	67
FBgn0027841	879	784	829	219	225	266	192	146	154	814	903	1017	189	232	215	167	169	159	245	268	256	267	210	205	159	178	169	234	246	227	223	233	218	155	158	144	930	800	889	212	213	192	237	144	173	883	854	720	196
FBgn0261479	2954	2171	2225	404	400	412	516	416	309	2518	2265	2915	506	492	430	451	486	394	1215	1303	1200	464	434	433	518	404	462	1246	1255	1286	408	422	449	403	420	411	2664	2165	2594	393	380	339	480	275	374	2384	2330	2241	440
FBgn0039696	993	1510	1730	592	545	544	350	288	286	1966	1949	2218	493	499	462	326	322	253	546	599	497	616	528	609	325	294	333	531	489	559	517	562	567	316	283	287	892	1512	1731	587	559	489	372	243	272	1565	1791	1348	518
FBgn0039827	141	64	46	215	228	257	167	124	123	33	27	30	84	85	71	30	60	34	267	256	243	191	153	151	113	83	112	245	211	235	48	75	70	63	53	53	108	127	84	230	215	155	131	116	95	27	19	59	115
FBgn0038331	3065	2879	2756	2820	2661	2529	2539	2522	2705	3010	2831	2757	3028	2781	3182	3268	2744	2796	2639	2776	2436	3363	3625	3449	3152	3458	3073	2964	2854	2510	3291	3535	3912	2801	3356	2970	2803	2637	2547	2980	2892	3114	2676	2452	2635	2755	3476	3190	2505
FBgn0085313	334	242	197	0	1	0	74	98	34	411	344	392	0	0	0	20	129	17	1906	1673	1729	0	0	1	372	41	128	1932	1934	1791	1	3	1	237	129	128	262	201	209	0	1	0	57	78	85	463	354	645	0
FBti0019358	0	0	0	0	0	0	0	0	0	0	0	0	0	0	0	0	0	0	0	0	0	0	0	0	0	0	0	0	0	0	0	0	0	0	0	0	0	0	0	0	0	0	0	0	0	0	0	0	0
FBgn0051202	10	22	35	3	9	6	387	467	319	36	57	76	4	10	7	398	389	409	55	95	73	9	8	8	385	331	312	97	85	91	11	10	10	467	406	414	16	21	22	4	5	6	294	443	424	47	38	95	4
FBgn0267118	0	1	0	36	31	25	1	4	2	0	0	0	25	30	31	0	2	0	44	40	48	38	44	33	5	6	3	41	64	51	40	44	28	8	11	4	0	0	0	26	37	32	1	2	0	0	0	1	21
FBti0061725	1	0	0	0	0	0	0	0	0	1	2	0	0	1	0	0	0	0	0	0	0	1	0	0	0	0	0	0	0	0	0	0	1	0	1	0	0	0	1	0	0	1	0	0	0	0	0	0	0
FBgn0039261	6139	8621	9093	2489	2488	2392	1859	1795	2122	9004	9690	9290	2359	2422	2533	1914	2140	2091	1420	1490	1283	3129	3116	3157	2099	1936	2171	1410	1441	1354	2774	3087	2993	2204	2297	2198	6162	8355	8946	2479	2748	2699	2177	1830	1875	7652	9406	5763	2366
FBgn0037630	2	4	3	10	10	12	7	3	3	2	1	1	11	9	12	5	5	3	84	60	49	18	16	10	9	3	7	103	102	95	11	6	11	12	5	4	0	0	4	15	16	13	6	11	0	3	1	1	13
FBgn0266744	7	9	13	10	13	7	20	11	8	10	5	8	14	10	16	23	14	12	17	36	23	25	12	18	14	12	24	28	21	34	17	23	23	35	18	18	6	9	10	6	13	10	15	14	14	9	7	14	15
FBgn0267774	0	0	0	1	0	2	0	0	1	0	0	0	3	1	2	0	0	0	2	1	3	0	1	0	1	0	0	2	5	1	1	0	0	0	0	0	0	1	0	1	0	1	0	0	1	1	1	0	0
FBgn0267337	30	74	64	1060	996	848	245	221	234	135	118	139	952	868	854	280	228	262	196	204	181	1245	1156	1114	267	239	260	273	349	310	1137	1211	1173	411	295	321	38	86	77	965	1157	909	225	251	205	149	144	233	1008
FBgn0051143	0	0	0	1	0	1	0	0	2	0	0	0	1	0	0	0	0	0	1	0	0	0	0	0	0	0	0	0	0	0	1	0	2	0	0	0	1	0	0	0	0	0	0	0	0	0	0	0	0
FBgn0037746	2935	2581	2833	23	26	23	49	31	35	3201	3339	3454	18	25	20	24	112	28	2685	2715	2472	50	52	48	83	50	59	2207	2224	2204	37	34	50	134	39	52	2756	2402	2799	16	17	17	103	27	42	2677	2859	1949	35
FBgn0038854	1500	2075	2155	902	855	811	1102	880	870	2267	2061	2370	684	732	748	832	906	850	1081	1094	916	978	817	892	1024	783	1009	986	913	958	737	778	788	1010	838	877	1548	2266	2249	804	959	789	962	813	795	1859	2051	1804	782
FBgn0267200	1	3	0	0	1	2	1	1	0	0	1	0	0	0	0	1	0	0	1	0	0	0	0	0	1	1	0	0	1	0	0	1	1	2	0	1	2	0	0	1	0	1	0	1	0	0	0	0	1
FBgn0037656	899	894	993	126	167	165	181	196	164	933	1015	976	157	136	123	150	175	155	648	643	617	188	172	166	203	193	213	544	582	527	203	171	201	180	198	186	856	910	876	133	158	139	180	177	166	834	967	598	109
FBti0063367	0	0	0	0	0	0	0	0	0	0	0	0	0	0	0	0	0	0	1	1	0	0	0	0	0	0	0	0	0	1	0	0	0	0	1	0	0	0	0	0	0	0	0	0	0	0	0	0	0
FBti0061080	0	0	0	0	0	0	0	0	0	0	0	0	0	0	0	0	0	0	0	0	0	0	0	0	0	0	0	0	0	0	0	0	0	0	0	0	0	0	0	0	0	0	0	0	0	0	0	0	0
FBgn0039510	5	1	2	347	406	267	165	173	191	4	1	4	339	331	246	182	164	197	86	70	53	562	502	468	212	131	206	80	104	96	433	522	461	400	232	265	6	5	1	324	475	382	148	215	140	5	2	5	381
FBgn0037700	3328	3177	3475	780	753	833	914	773	810	3253	3412	2989	807	802	868	890	855	877	851	888	898	778	736	908	645	823	804	781	913	792	809	826	871	695	836	786	3155	3164	2890	721	791	827	1061	743	883	2843	3684	2190	752
FBti0020376	0	0	0	0	0	0	0	0	0	0	0	0	0	0	0	0	0	0	0	0	0	0	0	0	0	0	0	0	0	0	0	0	0	0	0	0	0	0	0	0	0	0	0	0	0	0	0	0	0
FBgn0038839	145	171	160	5340	5013	4015	646	627	618	183	186	189	5465	5232	5566	808	659	699	145	147	134	7904	8012	7854	890	870	993	158	549	147	7245	8268	8162	1044	1199	1007	149	226	166	5993	5651	5690	668	665	582	156	190	247	5222
FBtr0304522_df_nrg	0	0	0	0	0	0	0	0	0	0	0	0	0	0	0	0	0	0	0	0	0	0	0	0	0	0	0	0	0	0	0	0	0	0	0	0	0	0	0	0	0	0	0	0	0	0	0	0	0
FBti0062102	0	0	0	0	0	0	0	0	0	0	0	0	0	0	0	0	0	0	0	0	0	0	0	0	0	0	0	0	0	0	0	0	0	0	0	0	0	0	0	0	0	0	0	0	0	0	0	0	0
FBgn0039670	336	232	209	4	11	8	8179	8264	6574	185	30	37	1129	13	5	5987	4482	6021	40	51	51	12	3	9	3096	4192	3697	22	35	25	3	2	2	2525	2602	2863	177	115	166	5	4	3	7293	3220	6043	142	43	113	13
FBgn0039872	631	1110	1249	0	0	0	195	404	319	2873	2817	2871	1	2	4	176	880	124	4679	4815	4029	5	1	5	1268	209	515	4722	4873	4814	4	5	3	944	489	490	901	888	1212	0	0	2	359	318	355	2829	2082	4640	0
FBgn0263023	3	2	2	0	0	0	0	0	0	7	2	2	0	0	0	0	0	0	410	414	360	1	0	0	9	2	2	338	345	346	0	2	0	13	1	2	4	2	0	0	0	1	2	0	0	3	3	3	0
FBgn0086052	0	0	0	0	0	0	0	0	0	0	0	0	0	0	0	0	0	0	0	0	1	0	0	0	0	0	0	0	0	0	0	0	0	0	0	0	0	0	0	0	1	0	0	0	0	0	0	0	0
FBgn0039599	0	0	0	0	0	1	0	0	0	0	0	0	0	0	0	0	0	0	935	972	793	0	0	0	3	4	4	997	1021	967	0	1	0	6	2	0	0	0	0	0	0	0	0	0	1	0	0	0	0
FBgn0037466	1405	1971	2059	2767	2423	2357	1293	1238	1246	2110	2179	2251	2418	2236	2232	1230	1099	1236	826	811	721	2981	2828	3018	1415	1225	1376	785	936	811	2608	3116	2911	1494	1460	1495	1368	1873	1971	2718	2781	2471	1293	1230	1151	1910	2052	1656	2371
FBti0019320	0	0	0	0	0	0	0	0	1	0	0	0	0	0	0	0	0	1	0	0	0	0	0	0	1	0	0	0	0	1	0	0	1	0	0	0	0	0	0	0	0	0	0	0	0	0	0	1	0
FBgn0039101	17	29	28	5	16	15	13	20	17	25	25	22	16	20	12	25	19	19	167	220	161	19	18	22	12	23	17	207	231	207	15	21	14	37	16	12	23	38	44	22	11	16	8	25	15	34	31	48	21
FBgn0011655	3525	3203	3219	1777	1891	2024	1262	1119	1203	2878	3558	3496	1770	1687	1835	1297	1270	1260	973	968	1004	2298	2093	2015	1263	1141	1278	979	985	930	2154	2107	2155	1429	1257	1318	2852	2842	3140	1770	1897	1853	1451	1083	1227	2861	3445	2606	1724
FBgn0039274	1752	2008	1989	302	235	257	380	318	299	2008	1896	1956	370	345	313	392	425	371	412	407	373	283	284	305	306	346	284	399	438	411	265	284	292	355	365	384	1675	2088	2042	257	268	281	485	283	340	1914	2346	1596	325
FBgn0039731	687	1127	1252	81	48	59	49	22	37	1197	1287	1115	54	67	82	38	65	41	359	369	326	61	60	66	35	40	37	457	393	409	78	69	76	53	42	37	590	975	1011	61	73	56	46	32	32	919	1300	653	46
FBtr0304415_df_nrg	0	0	0	0	0	0	0	0	0	0	0	0	0	0	0	0	0	0	0	0	0	0	0	0	0	0	0	0	0	0	0	0	0	0	0	0	0	0	0	0	0	0	0	0	0	0	0	0	0
FBti0019466	0	0	0	0	0	0	0	0	0	0	0	0	1	0	0	0	0	0	0	0	0	0	0	0	0	0	0	0	0	0	0	0	0	0	0	0	0	0	0	0	0	0	1	0	0	0	0	0	0
FBgn0039250	1459	2298	2363	110	108	122	473	275	385	2606	2617	2571	100	122	109	521	564	503	418	453	416	172	131	177	391	379	473	409	380	390	142	147	183	618	616	628	1386	2017	2133	129	125	126	508	358	361	1962	2609	1489	138
FBgn0015513	2283	5758	5582	3720	3570	3398	3315	2831	3351	6101	6618	6985	3314	3777	3308	2985	3407	3222	2974	3085	2557	3825	3638	3946	3210	2440	2948	2860	2695	2932	2851	3331	3318	3484	2857	2765	2618	5944	5780	4048	3654	3702	3097	3113	2782	5217	5575	6601	4175
FBgn0017581	24035	44246	45810	81455	67481	41541	93786	70540	80888	47788	49704	49336	71719	67636	75223	109725	88742	97644	36665	37818	33048	97921	99931	94188	96863	85412	96206	45831	43821	43055	82175	106308	102740	132311	120766	115558	24493	46702	44434	77930	73267	76783	89506	77827	76172	41009	50809	50474	70564
FBgn0020249	2588	2108	2008	1820	1958	2274	2044	1765	1629	2283	2394	2550	1873	1624	1672	1611	1874	1984	1351	1330	1283	1812	1621	1767	1801	1873	1805	1455	1433	1366	1829	1783	1776	2130	1925	2085	2375	2232	2217	1948	1990	1665	1514	1647	1792	2387	2245	2368	1753
FBgn0267651	0	0	0	0	0	0	0	0	0	0	0	0	0	0	0	0	0	0	0	0	0	0	0	0	0	0	0	0	0	0	0	0	0	0	0	0	0	0	0	0	0	0	0	0	0	0	0	0	0
FBgn0051139	0	0	0	0	1	0	0	0	0	1	0	2	0	0	0	0	0	0	1046	1146	1049	2	2	1	5	1	3	1528	1338	1418	0	0	0	36	2	3	0	0	0	1	0	0	0	0	0	1	0	1	0
FBgn0040600	1830	1353	1097	4337	4211	3833	3339	3733	3468	1371	1193	1315	3819	3858	4074	3621	2923	3473	2357	2768	2513	5194	5371	5745	3731	4589	4223	2873	3091	2702	5239	5363	6133	4077	4152	4361	1529	1354	1149	4136	4472	4418	3258	3251	3223	1414	1418	2079	3175
FBgn0024329	5004	6509	6628	1934	1917	1882	1863	1464	1553	7304	8130	8723	1722	1719	1615	1179	1692	1445	1753	1789	1550	2195	1973	2134	1866	1266	1666	1819	1657	1699	1736	2023	1926	2208	1554	1724	5119	6562	7233	1946	2020	1849	1581	1489	1362	6791	6446	6513	1848
FBgn0004842	24	22	20	35	40	30	12	5	20	23	34	43	37	61	48	18	17	32	68	58	52	61	47	51	13	11	14	56	72	79	57	68	67	16	14	9	32	27	27	42	38	39	15	18	18	49	45	81	36
FBgn0039465	2805	4105	4294	6018	5980	6381	2198	2252	2338	3989	3980	3712	5448	5609	6193	2041	2008	2003	1201	1267	1187	7998	7669	7994	2289	2417	2340	1313	1517	1179	7247	8058	8247	2138	2340	2155	3171	3862	3703	6536	6894	6771	2206	2307	2215	3012	4136	2319	5246
FBgn0013343	1820	3211	3354	4556	3845	398	1896	2186	2210	2870	3440	2965	3943	3593	4360	2073	1877	2154	1598	1720	1570	5622	7253	5482	1979	2263	2153	1477	1707	1711	4878	6655	5647	2612	1621	2020	1601	3230	2700	4632	4314	4634	2134	2142	1808	2335	3165	2619	3185
FBgn0261679	0	0	0	0	0	0	0	0	0	0	0	0	0	0	0	0	0	0	0	0	0	0	0	0	0	0	0	0	0	0	0	0	0	0	0	0	0	0	0	0	0	0	0	0	0	0	0	0	0
FBgn0002940	102	133	135	1142174	1117252	1256826	141	286	1669	223	174	191	1236029	1116062	1070264	173	163	525	691	432	90	1328904	1200212	1239105	1021	540	410	219	68741	4	1446928	1443061	1498553	279	192	31	182	122	209	1117250	1155398	973068	103	139	148	284	133	225	1142766
FBgn0027873	1246	1610	1662	414	378	409	613	513	487	1710	1741	1816	382	373	344	344	479	472	617	633	605	500	411	495	530	495	532	442	569	522	384	409	425	578	477	481	1276	1736	1832	444	440	350	443	444	476	1527	1687	1328	367
FBgn0038197	4525	4982	5032	2763	3166	2665	3867	4077	4806	5614	6142	5830	3941	4346	4445	6025	6102	6011	3660	3507	3203	3480	3178	3615	4807	4240	5107	4255	4093	4016	2871	3565	3514	5717	5587	5131	5062	4964	5188	2822	2973	3567	3913	3975	4298	5504	5818	6072	3729
FBgn0039346	1	3	1	80	68	52	38	42	38	0	2	3	74	82	79	50	31	46	7	5	5	99	91	106	54	24	42	6	11	7	85	118	100	64	71	58	5	6	1	71	105	91	46	49	40	1	4	5	84
FBgn0082958	1	1	1	6	5	3	1	1	1	2	1	3	4	2	3	2	2	3	2	4	5	1	2	7	3	1	1	0	2	1	3	4	6	1	2	2	5	5	2	2	2	1	1	4	1	3	3	5	2
FBgn0039147	1	1	2	0	1	0	1	1	0	0	0	2	1	0	2	1	1	1	851	845	665	0	2	2	12	1	1	884	802	875	1	2	1	22	8	2	1	0	1	2	2	0	1	4	2	2	3	2	0
FBgn0263449	4	4	2	2	9	10	9	5	8	5	5	1	8	12	16	8	7	13	9	11	1	24	22	9	7	4	7	10	16	9	14	14	20	11	9	10	2	2	6	15	12	9	6	10	11	8	7	9	12
FBgn0266372	2	7	6	3	2	0	2	0	0	4	3	2	0	1	0	0	0	0	57	47	50	1	0	2	0	0	1	63	72	77	0	0	1	1	0	1	3	7	7	0	2	1	0	2	0	6	6	3	2
FBgn0038952	10	24	19	54	56	36	56	44	62	11	17	14	37	42	57	60	58	68	6923	7288	6015	94	82	97	102	92	100	8006	7481	8270	90	85	92	183	101	91	6	22	16	52	59	56	54	79	56	11	9	23	52
FBgn0000139	1478	1528	1708	941	1019	1505	711	714	783	1949	2037	2193	1166	1197	1146	748	1020	1019	1036	980	916	1142	902	1028	741	690	616	1334	1244	1234	1140	1000	1150	1012	806	859	1496	1656	1737	1025	1048	1021	633	597	756	2025	1745	2061	1157
FBtr0309656_df_nrg	0	0	0	0	0	0	0	0	0	0	0	0	0	0	0	0	0	0	0	0	0	0	0	0	0	0	0	0	0	0	0	0	0	0	0	0	0	0	0	0	0	0	0	0	0	0	0	0	0
FBgn0020238	38249	42208	45682	32770	29624	25645	19059	18466	18458	44556	43337	42012	28463	28973	32785	16795	16292	15953	21481	21862	19637	33343	34340	35238	14424	15901	15794	20068	21187	19505	29571	35977	36529	14098	14804	13752	38396	44776	41101	32136	32369	33987	20807	15813	16002	37814	52348	34111	27874
FBgn0038476	9847	13935	15439	2067	2098	2594	888	860	1116	16061	16792	16679	1941	1961	2022	861	1351	963	1455	1484	1270	3123	2898	3150	1270	1247	1398	1121	1325	1213	2794	3018	3062	1397	1315	1387	10005	13266	14558	2066	2434	2151	1420	680	1011	11910	14487	10007	1803
FBgn0039341	0	0	0	0	0	0	0	0	0	0	0	0	0	0	0	0	0	0	0	0	0	0	0	0	0	0	0	0	0	0	0	0	0	0	0	0	0	0	0	0	0	0	0	0	0	0	0	0	0
FBgn0037850	61	18	14	40	44	54	331	235	185	13	14	13	45	40	52	135	80	123	187	178	200	76	74	84	302	178	232	113	112	108	80	58	65	121	131	121	33	21	16	46	62	69	149	143	164	13	9	19	45
FBti0062076	0	0	0	0	1	0	0	0	0	0	0	0	0	0	0	0	0	0	0	0	0	0	0	0	0	0	0	0	0	0	0	0	0	0	0	0	0	0	0	0	0	0	0	0	0	0	0	0	0
FBgn0039873	1745	1983	1569	4	1	0	785	923	267	4003	3500	3438	0	1	1	70	1596	66	6285	5926	5260	10	1	3	1025	70	409	6760	6946	7042	0	10	9	994	376	292	1194	1729	1182	0	1	1	510	462	393	3406	2844	6535	1
FBgn0037908	6	5	3	436	601	616	82	88	92	1	3	1	418	476	483	104	95	103	5	5	8	690	670	664	119	138	148	4	43	4	764	698	686	177	155	161	4	5	6	463	590	519	65	106	123	0	9	1	418
FBgn0263383	0	0	0	3	6	3	9	1	8	0	1	0	5	2	2	5	12	12	32	21	28	7	5	6	11	15	22	59	29	37	6	10	2	20	14	18	1	1	0	6	5	4	8	5	3	0	0	0	5
FBgn0037270	14056	8549	7791	7679	7905	9459	5530	5501	4965	8804	8855	9603	7923	7480	7547	7122	6509	6718	4567	4614	4708	7114	6962	7027	4507	5578	5150	5666	6217	5433	8930	7521	7894	6248	5663	6449	11380	8779	8400	7159	7555	6305	6318	4521	5120	9866	9373	10468	7323
FBgn0038540	16	16	10	189	244	212	37	50	50	11	10	11	186	236	228	48	41	50	19	24	29	311	348	379	74	115	87	24	31	24	344	344	384	90	100	105	19	13	18	219	284	208	38	45	53	15	17	10	194
FBgn0267692	0	2	0	0	1	0	2	0	1	0	0	0	2	0	1	1	0	2	416	459	370	0	0	2	2	2	1	547	438	508	0	0	0	17	5	1	0	0	1	1	1	0	7	1	6	1	0	0	0
FBgn0038965	2968	4018	3901	971	889	880	889	764	848	3906	3984	4048	974	849	922	1035	899	873	1594	1531	1459	861	890	828	833	799	774	1534	1494	1381	809	814	809	818	819	729	2849	3804	4072	955	919	868	1136	731	824	3115	3674	2668	1022
FBgn0039609	32	90	76	1054	1107	893	356	401	367	64	133	101	957	1091	1036	336	432	450	111	117	111	1304	1135	1130	240	181	239	157	181	138	1053	1073	1032	358	299	302	75	71	58	1080	1174	1064	317	375	357	71	54	220	1122
FBgn0039424	0	1	0	30	21	33	34	28	20	1	0	0	11	14	6	20	19	19	1	3	1	19	15	15	20	28	36	2	7	1	11	15	8	38	28	34	0	3	5	21	28	23	19	26	27	0	1	2	8
FBgn0003268	2330	3406	3525	193	178	153	205	146	155	3908	4462	4681	147	174	147	158	276	165	449	479	405	233	242	222	211	143	168	428	421	413	153	214	208	244	171	165	2184	3144	3640	154	190	189	233	158	142	3359	3042	2842	152
FBgn0260935	1049	1026	1036	1141	1179	1329	1032	862	899	1114	1285	1352	1086	1171	933	819	977	919	842	846	791	1547	1224	1330	1016	750	973	790	760	736	1257	1309	1290	1211	954	978	962	1001	1081	1169	1301	1103	785	788	838	1185	1026	1177	1190
FBgn0026566	3677	2938	3031	783	949	1072	918	920	953	3085	3304	3261	921	965	999	953	1323	1212	1066	1055	1089	937	947	879	912	976	972	1141	1225	1116	968	867	973	1028	1147	1123	3876	3072	3241	752	901	810	891	860	1026	3331	3112	2576	835
FBgn0266700	6	7	2	9	2	9	5	9	7	2	0	2	2	8	2	3	6	1	6	4	1	15	14	10	3	1	6	5	4	6	2	3	11	8	2	5	2	9	4	3	9	11	2	1	9	6	3	2	5
FBgn0262404	0	0	0	0	0	0	0	0	0	0	0	0	0	0	0	0	0	0	0	0	0	0	0	0	0	0	0	0	0	0	0	0	0	0	0	0	0	0	0	0	0	0	0	0	0	0	0	0	0
FBgn0037540	794	1180	1299	134	133	126	110	98	116	1375	1453	1497	143	131	146	84	111	101	225	216	198	187	183	186	108	87	112	218	229	231	171	167	165	140	103	119	713	1108	1289	167	134	150	158	82	106	1040	1416	839	140
FBgn0039703	0	0	0	2166	3329	3619	64	0	1	2	0	0	1402	1624	1890	0	0	0	8	5	4	2455	2067	2242	3	0	0	6	76	9	1130	1212	1176	0	2	0	1	0	1	2494	3697	4025	18	3	0	2	0	1	1165
FBgn0039080	0	0	0	0	0	0	0	1	0	0	0	0	0	0	0	0	0	0	0	0	0	1	1	1	0	0	0	1	1	0	1	0	0	0	0	0	0	0	0	0	0	0	0	0	1	0	0	0	0
FBgn0039529	799	660	550	1061	1214	1275	2662	2443	3091	1303	898	1092	899	1076	1003	2778	3308	3408	6252	6105	5688	1138	1072	1124	3368	3581	3589	7496	7313	7012	1199	1123	1144	4108	4309	4441	760	736	686	1086	1367	1237	2445	2675	3467	1512	881	1937	845
FBgn0044871	1836	1527	1527	575	521	642	522	501	475	1646	1539	1718	529	557	534	456	489	473	676	668	634	587	543	583	452	565	473	638	643	584	589	600	634	451	466	414	1671	1382	1522	526	599	569	489	386	466	1510	1727	1204	495
FBgn0039674	5098	3539	3590	3166	3515	4302	2622	2964	2678	3486	3830	3619	3217	3167	3473	2562	2860	2735	2970	3144	3382	3125	3043	3212	2372	2640	2542	2374	2917	2719	2815	2880	3014	2225	2235	2287	4838	3555	3581	3220	3170	3291	2615	2269	2783	3727	3909	3882	3485
FBgn0051522	3838	4123	3936	6220	6973	6063	10491	12170	13226	4793	5500	4603	6813	6396	7054	12221	13085	13510	6616	7082	6196	7308	6942	7249	11229	11660	11368	7643	6997	6703	6513	7230	6904	13548	12922	11587	3288	4298	3709	6953	7595	7674	11497	12578	12439	4749	5233	6347	5678
FBgn0283535	24368	35383	34029	16648	17987	16438	21068	21489	23148	29996	28867	29085	16580	16754	17770	17993	19121	18110	32445	33635	29561	24096	23567	24056	27471	27534	27753	25917	25563	24957	20679	23107	23113	23793	22796	22506	25635	37033	33202	17776	19408	18898	22101	19425	21359	27688	29559	32260	15118
FBgn0023083	2292	5707	6010	4130	3355	3345	3933	3071	3769	6821	6847	6813	3645	3391	3621	3732	3279	3368	3880	4082	3223	4142	3841	4079	3665	3447	3718	3944	4007	3992	3285	3868	3976	4746	3811	3977	2260	5474	5494	3826	3868	3664	3821	3255	3348	4900	6054	4938	3363
FBgn0037902	86	76	80	1220	1388	1418	169	185	187	67	81	85	1104	1183	1210	184	192	224	331	329	290	1791	1581	1526	269	275	266	306	400	303	1865	1687	1708	296	322	341	74	80	77	1175	1372	1205	141	164	178	82	92	75	1068
FBgn0051133	527	555	576	234	193	256	477	328	402	640	715	632	154	179	145	387	377	395	227	266	253	226	202	204	480	511	474	224	198	170	222	200	242	454	425	416	482	563	570	203	203	198	435	338	403	594	603	473	184
FBgn0037395	15	4	4	0	0	0	0	0	0	0	5	3	0	0	0	1	0	0	0	0	1	0	0	0	0	0	1	1	2	0	0	2	0	0	0	0	9	3	2	0	2	0	0	0	2	1	5	0	0
FBgn0265606	0	0	0	1	3	0	0	1	0	0	0	0	3	2	1	1	3	2	663	630	550	3	7	3	5	3	1	666	643	612	3	2	1	17	2	3	0	0	0	2	0	1	1	2	1	0	0	1	1
FBgn0012001	0	0	0	0	0	0	0	0	0	0	0	0	0	0	0	0	0	0	0	0	0	0	0	0	0	0	0	0	0	0	0	1	0	0	0	0	0	0	0	0	0	0	0	0	0	0	0	0	0
FBgn0039196	45	32	25	1	1	1	0	1	1	15	10	17	4	1	1	0	3	0	39	48	35	3	4	4	1	0	0	48	41	59	1	3	3	1	0	0	35	32	25	0	1	0	0	0	1	15	12	32	0
FBgn0004107	2795	4322	5012	186	213	205	144	112	157	5744	5617	5863	198	185	161	187	285	115	120	121	94	215	231	264	113	131	106	104	135	114	279	266	220	145	121	135	2659	4165	4550	194	184	166	395	95	163	4495	6209	3368	199
FBti0063150	15	16	24	56	40	41	23	22	30	21	19	22	49	38	44	26	29	33	30	27	29	49	48	53	43	25	29	28	16	34	38	43	41	25	44	33	26	24	15	35	41	50	47	25	27	13	20	34	36
FBgn0250823	5985	14999	16006	8120	8082	6057	4904	4290	5342	15348	15991	14960	8033	8536	9289	4754	5510	5232	21783	22405	17928	10632	11039	10641	5413	4949	5526	24210	21533	22977	9007	10887	11088	5528	5293	5049	6679	15020	14461	8414	9013	9555	5596	4467	4776	10992	16729	10780	7583
FBgn0037812	13	17	18	0	0	1	1	1	1	26	29	20	1	2	5	0	2	0	273	248	292	1	3	1	4	0	1	244	288	230	1	0	0	10	6	2	16	37	24	1	1	1	2	2	1	27	25	20	0
FBgn0037950	1	3	2	501	453	579	20	24	26	0	2	2	528	468	419	15	15	17	77	74	68	590	534	616	18	16	23	72	99	95	543	562	580	32	36	26	2	2	2	498	490	442	13	11	16	1	2	0	435
FBgn0004197	60	50	54	93	80	89	156	150	186	40	49	56	61	61	62	142	137	194	331	325	285	88	72	82	114	107	137	413	370	445	65	71	58	171	112	124	41	50	59	70	69	72	128	117	145	49	33	75	45
FBgn0260231	0	0	0	0	0	0	0	0	0	0	0	0	0	0	0	0	0	0	0	0	0	0	0	0	0	0	0	0	0	0	0	0	0	0	0	0	0	0	0	0	0	0	0	0	0	0	0	0	0
FBgn0037512	0	0	0	3	3	0	1	0	1	0	0	1	1	3	2	1	1	0	1660	1732	1487	3	12	6	5	2	6	1918	1729	1914	6	3	1	41	3	5	0	0	0	0	0	1	0	0	3	1	0	0	1
FBgn0037714	406	295	297	1069	1232	1555	932	1135	1134	516	524	576	1491	1457	1546	921	1331	1251	1411	1430	1694	1305	1223	1307	1599	1512	1576	1044	1164	1098	1081	1014	986	1101	1042	1006	565	345	302	1161	1145	1272	765	974	1099	690	418	983	1501
FBgn0039237	1	2	0	2	3	5	4	2	1	0	0	2	5	1	3	2	3	3	11	13	7	7	9	13	2	3	2	10	17	5	17	7	10	2	3	8	2	1	1	9	8	2	1	1	2	0	1	0	2
RR48301_transposable_element	0	0	0	1	0	0	0	0	1	0	0	0	0	0	0	0	0	0	0	0	0	0	0	0	0	0	0	0	0	0	0	0	0	0	0	0	0	0	0	0	0	0	0	0	0	0	0	0	0
FBgn0267652	0	0	0	0	0	0	0	0	0	0	0	0	0	0	0	0	0	0	0	0	0	0	0	0	0	0	0	0	0	0	0	0	0	0	0	0	0	0	0	0	0	0	0	0	0	0	0	0	0
FBgn0037844	7983	4293	5416	16	24	23	50	39	56	6389	6311	7018	15	11	15	35	207	45	46	37	38	15	12	17	25	35	33	50	53	60	15	22	11	49	30	44	6631	4258	4985	18	15	20	192	26	60	5928	5896	4004	11
FBtr0309655_df_nrg	0	0	0	0	0	0	0	0	0	0	0	0	0	0	0	0	0	0	0	0	0	0	0	0	0	0	0	0	0	0	0	0	0	0	0	0	0	0	0	0	0	0	0	0	0	0	0	0	0
FBti0063802	0	0	0	0	0	0	0	1	0	0	0	0	0	0	0	0	0	0	0	0	0	0	0	0	0	0	0	0	0	0	0	0	0	0	0	0	0	0	0	0	0	0	0	0	0	0	0	0	0
FBgn0261839	0	0	0	0	0	0	0	0	0	0	0	0	0	0	0	0	0	0	0	0	0	0	0	0	0	0	0	0	0	0	0	0	0	0	0	0	0	0	0	0	0	0	0	0	0	0	0	0	0
FBtr0309704_df_nrg	0	0	0	0	0	0	0	0	0	0	0	0	0	0	0	0	0	0	0	0	0	0	0	0	0	0	0	0	0	0	0	0	0	0	0	0	0	0	0	0	0	0	0	0	0	0	0	0	0
FBgn0267199	0	3	2	10	6	4	4	2	8	3	0	1	8	5	13	5	4	7	0	7	8	1	5	0	5	4	6	5	2	0	2	6	3	3	12	2	2	1	1	6	6	8	5	5	4	0	2	1	3
FBgn0037883	316	267	307	170	132	143	141	130	140	312	308	266	200	210	172	220	198	193	116	143	164	177	186	175	150	202	174	166	158	142	152	198	191	140	184	172	293	290	314	162	144	138	182	104	155	305	358	286	181
FBgn0039877	2648	2792	2916	965	856	928	1078	941	870	3054	3176	3321	732	808	750	653	943	825	1129	1175	1099	738	766	704	915	815	854	1159	1122	1097	590	642	666	796	773	715	2736	2959	3082	944	902	954	899	858	973	2873	2950	2447	759
FBgn0014949	2	5	1	0	0	0	2	2	5	3	1	1	0	1	0	3	3	2	0	0	0	1	2	1	0	1	2	0	1	1	1	0	0	1	1	4	2	5	3	0	0	1	2	3	2	3	0	3	0
FBgn0038206	1643	1464	1526	434	491	541	409	427	411	1541	1495	1761	433	432	383	322	405	332	833	853	773	518	492	521	348	362	377	863	779	718	506	476	474	434	353	360	1627	1323	1571	448	480	378	412	276	377	1441	1358	1261	382
FBti0059759	1	0	0	1	0	1	1	1	1	1	2	1	1	2	0	2	0	2	0	1	2	3	2	2	2	0	4	2	1	0	2	3	0	6	0	1	0	0	0	3	1	0	2	1	0	0	1	2	1
FBgn0039764	781	1137	1308	165	185	180	142	200	252	1082	1242	949	188	205	266	164	301	263	226	242	266	193	199	261	180	238	220	267	313	242	162	210	243	195	211	215	897	1139	963	160	201	255	156	224	212	930	1367	719	169
FBgn0038402	5	4	11	67	103	119	16	16	13	2	5	2	81	69	80	19	12	16	4	2	0	122	107	129	15	31	28	1	5	1	114	124	134	30	30	23	8	11	5	78	110	76	17	13	14	0	3	1	76
FBgn0039286	20	65	14	190	189	212	32	30	25	2	9	4	208	213	238	38	30	41	13	20	23	303	278	315	57	45	56	11	35	13	266	323	319	73	72	64	13	21	12	182	250	178	22	37	35	4	5	4	212
FBgn0038183	820	936	787	438	465	541	431	418	474	670	688	703	567	611	628	378	614	549	419	453	388	511	481	474	387	426	428	477	471	385	528	486	480	450	393	451	928	1218	930	399	444	460	432	405	449	968	829	1077	478
FBti0020295	4	9	3	5	4	11	7	5	4	7	8	3	11	12	4	3	4	0	17	8	8	11	15	8	8	4	5	9	8	10	4	8	8	9	7	3	4	7	10	8	8	3	4	7	5	6	1	2	7
FBgn0038412	924	653	523	763	845	1019	835	692	953	324	269	277	775	798	624	412	437	470	579	581	510	1145	1087	1157	691	625	654	507	491	475	1183	1082	1141	496	423	399	649	1006	637	846	905	738	703	340	608	407	345	613	644
FBgn0038806	1587	1138	1114	526	578	611	364	440	380	1146	1148	1342	533	600	566	488	511	444	585	528	498	596	592	637	377	461	437	503	628	505	639	662	588	362	470	456	1530	1071	1285	500	549	489	447	385	373	1166	1318	1035	548
FBgn0022943	1133	1090	1173	395	476	494	461	525	541	1381	1205	1287	368	423	436	473	614	555	862	879	788	442	464	472	564	644	583	694	832	688	523	427	473	462	594	643	1275	1090	1152	308	399	401	558	506	601	1110	1298	960	346
FBti0062394	0	0	0	0	0	0	0	0	0	0	0	0	0	0	0	0	0	0	0	0	0	0	0	0	0	0	0	0	0	0	0	0	0	0	0	0	0	0	0	0	0	0	0	0	0	0	0	0	0
FBgn0005585	22425	23155	22884	16226	14345	15800	16683	15497	14290	18423	18424	18389	13246	12406	14856	11738	12048	12797	18784	20513	20084	12593	12365	13321	10173	12233	11645	15082	17932	16536	11257	12076	12757	9517	10647	10833	19819	24217	21089	14355	14519	13324	15625	12475	13080	17842	20755	17244	13479
FBtr0472827_df_nrg	0	0	0	0	0	0	0	0	0	0	0	0	0	0	0	0	0	0	0	0	0	0	0	0	0	0	0	0	0	0	0	0	0	0	0	0	0	0	0	0	0	0	0	0	0	0	0	0	0
FBgn0040212	1837	1580	1691	1084	1062	1000	984	874	866	1816	1967	2057	1074	968	907	717	811	830	981	929	951	1351	1270	1249	932	777	836	813	862	832	1070	1262	1190	980	747	804	1641	1543	1663	1098	1092	1008	792	862	806	1559	1395	1477	1002
FBgn0053189	1	4	10	39	32	32	133	79	83	3	5	7	50	44	42	143	84	87	2684	2633	2288	60	60	70	151	104	146	3459	2811	2865	41	53	47	199	133	129	0	4	1	57	60	56	76	101	104	2	8	10	52
FBgn0040551	795	796	675	455	745	952	583	1046	907	837	734	791	649	700	773	531	910	889	703	775	801	723	764	965	852	1276	1148	813	877	824	1046	902	959	978	1043	1087	929	795	654	477	742	667	516	644	822	908	880	1130	518
FBgn0064119	0	0	0	0	0	0	0	0	0	0	0	0	0	0	0	0	0	0	0	0	0	0	0	0	0	0	0	0	0	0	0	0	0	0	0	0	0	0	0	0	0	0	0	0	0	0	0	0	0
FBgn0261885	10262	15570	16128	6133	5894	3951	4289	3627	4074	16676	18338	19677	5578	5637	5506	4389	4624	4424	3852	4002	3652	8020	7845	7674	5001	3774	4713	3863	4145	3885	6162	7610	7273	6118	4791	4465	9787	15031	16674	6169	6574	6012	4849	4230	3761	14299	15005	14058	5961
FBgn0039494	217	105	78	1171	1269	1754	950	1088	1123	159	145	162	1294	1236	998	1422	1335	1331	348	360	351	1271	1165	1215	1083	1341	1271	359	433	370	1418	1160	1271	1343	1369	1470	165	121	104	1191	1353	1017	950	777	1068	180	142	302	1103
FBgn0039591	2	2	0	0	0	0	109	109	156	6	0	0	8	0	1	208	174	163	10	7	9	0	0	0	114	83	104	5	6	6	0	0	0	94	121	100	0	3	1	0	0	1	152	135	196	4	0	3	0
FBgn0051228	0	0	0	1	0	0	0	0	0	1	1	0	1	0	1	2	0	1	0	1	1	0	0	1	1	1	0	2	1	1	2	0	0	0	0	1	0	0	1	0	1	3	2	1	1	1	0	0	0
FBgn0267770	0	0	0	0	0	2	0	0	0	0	0	0	1	0	0	0	0	0	1	2	2	0	0	0	0	0	1	3	4	2	0	0	0	0	1	1	1	0	0	0	0	0	0	2	0	0	1	0	0
FBgn0037955	2673	2383	2252	1750	1838	2500	2458	2472	2704	2754	2820	3029	2487	2328	2494	2952	3530	3480	2583	2623	2576	1825	1537	1666	2882	2818	2953	2797	2952	2683	1652	1588	1518	3053	2951	3233	2575	2341	2479	1856	1710	1940	2307	2423	2673	3074	2630	3535	2473
FBgn0011701	30	29	24	1261	1350	1522	386	453	451	11	27	18	1359	1447	1277	494	473	489	32	38	28	2131	1791	1944	635	597	700	34	142	41	1858	1965	1925	827	682	725	32	24	16	1376	1655	1427	388	383	427	17	10	18	1166
FBgn0086253	1496	1252	1352	137	151	152	95	89	116	1352	1571	1598	131	127	115	76	102	81	197	154	184	193	139	146	108	96	94	144	181	139	157	135	127	83	102	79	1285	1105	1381	146	135	114	131	97	72	1167	1271	962	114
FBgn0265161	3	5	3	4	9	10	9	12	14	4	0	3	13	13	16	10	6	12	64	43	36	4	6	8	8	0	4	58	51	30	5	4	5	3	8	4	8	6	7	4	5	13	20	20	10	7	5	7	22
FBgn0038498	69	53	40	2870	2806	2334	389	438	475	10	25	16	2632	2800	3270	552	500	535	23	9	14	3925	4224	4219	720	805	730	16	259	15	3812	4517	4553	846	942	811	58	51	23	3167	2988	3310	489	507	461	12	29	7	2541
FBgn0267819	2	2	2	10	12	7	1	3	3	4	1	2	4	11	17	3	4	2	10	7	7	14	9	12	1	2	2	5	8	8	11	12	15	2	4	2	0	0	1	4	7	10	4	6	2	0	3	1	7
FBgn0019940	3	2	0	10998	13513	14995	3	6	14	5	4	1	11067	12481	10570	6	7	9	17	13	2	18921	18071	18446	16	8	3	9	1041	12	20113	19538	18848	5	8	3	3	0	8	9911	13358	10033	3	4	6	6	1	5	9487
FBgn0037985	0	0	0	1	1	1	0	0	0	0	0	1	0	0	0	0	0	0	12213	12556	9903	1	19	11	41	8	32	14652	12540	13857	5	4	2	279	9	26	0	0	2	0	1	0	0	0	0	0	0	3	0
FBti0020312	0	0	1	1	1	0	1	0	0	0	1	0	0	0	1	0	0	1	0	3	0	1	1	0	0	1	0	4	1	0	0	2	2	0	2	1	0	1	0	2	0	0	0	0	0	0	2	0	0
FBgn0261987	15811	22323	24128	5	9	45	93	37	165	20054	23942	23102	6	8	10	7	476	29	24	13	15	12	9	5	8	8	7	23	14	13	12	8	2	18	6	9	16701	20938	24063	4	9	10	1151	102	348	16809	20104	13296	6
FBgn0039297	341	140	127	368	317	392	183	199	162	279	221	269	191	218	151	93	143	80	512	495	571	233	213	187	191	134	192	545	457	441	219	188	215	229	140	155	246	158	175	319	363	266	188	159	156	289	166	473	153
FBti0019299	0	0	1	0	2	0	3	0	2	1	2	0	1	0	2	0	0	0	1	0	0	1	0	1	1	0	0	0	1	0	0	0	1	0	3	0	0	1	1	2	1	0	3	0	0	0	2	0	1
FBgn0038592	3	2	1	31	32	35	4	3	2	1	1	1	27	35	32	6	4	7	11	10	8	47	41	55	6	8	6	3	10	12	43	59	33	4	4	12	2	0	2	34	57	31	3	3	3	1	1	0	43
FBgn0063127	0	1	1	0	1	0	1	1	0	0	0	0	1	1	0	0	0	1	5	6	6	5	4	3	0	1	1	2	4	5	2	2	1	1	1	0	0	0	0	0	3	4	1	2	1	0	0	0	0
FBtr0309683_df_nrg	0	0	0	0	0	0	0	0	0	0	0	0	0	0	0	0	0	0	0	0	0	0	0	0	0	0	0	0	0	0	0	0	0	0	0	0	0	0	0	0	0	0	0	0	0	0	0	0	0
FBgn0038257	1585	699	598	2878	1761	2373	1772	1301	1047	889	732	776	1093	738	933	544	592	528	3954	4148	4820	1845	1517	1697	2164	2199	2242	2877	2922	3096	866	937	1028	984	730	744	1260	767	647	2275	1677	1188	1455	967	1022	958	682	1315	1081
FBgn0263453	0	0	0	0	1	0	4	1	0	0	0	0	1	0	1	1	0	1	35	46	30	2	1	1	2	1	0	35	39	31	1	0	1	6	1	3	0	0	0	0	0	1	1	3	0	0	0	0	0
FBti0019283	0	0	0	0	0	0	0	1	0	0	0	0	1	1	0	0	0	0	0	0	0	0	0	1	0	1	0	0	0	0	0	1	0	0	0	0	0	0	0	0	0	0	0	1	0	0	0	0	1
FBgn0264841	0	0	1	0	0	0	0	1	0	0	0	0	1	1	0	1	0	0	0	2	0	1	0	1	0	0	0	0	1	0	1	0	1	1	0	1	0	0	0	0	0	1	0	1	0	0	1	0	0
FBgn0015240	2618	2780	2861	1081	1091	1062	873	678	807	2747	3031	2967	947	1003	945	764	800	832	1085	1079	1062	1182	1127	1168	882	819	878	1017	1098	1064	1198	1137	1096	1069	871	910	2681	2652	2687	1069	1043	1027	908	725	736	2603	2808	2264	1025
FBgn0039436	194	24	88	0	0	0	0	0	0	132	284	2	0	0	0	0	0	0	2	3	0	0	0	0	0	0	0	2	2	1	0	0	0	0	0	0	14	11	75	0	0	0	0	0	0	0	164	0	0
FBgn0082923	5	0	4	2	6	3	5	4	4	2	8	5	6	9	0	3	2	4	5	4	6	4	1	2	6	2	3	1	1	0	7	2	2	2	2	4	6	8	4	4	4	5	5	2	6	6	6	3	2
FBgn0266233	0	1	0	0	0	0	1	0	0	0	0	0	0	0	0	0	0	0	22	18	21	0	0	0	0	0	0	35	23	19	0	1	0	0	0	0	0	0	0	0	0	0	0	0	0	0	0	0	0
FBgn0261261	1993	1851	1781	4190	4392	3722	4569	3647	5931	1947	2201	2227	4218	3839	3635	4986	5250	5576	1533	1578	1459	6030	5501	5450	7160	5660	7541	1778	1866	1712	4901	5269	4979	8805	6815	6956	1856	1845	1866	4440	4806	4325	4942	4318	5213	1863	1641	1998	4147
FBgn0038505	1	0	0	0	0	1	0	0	1	0	1	0	0	0	0	0	0	0	12	3	5	0	0	0	0	0	0	2	0	4	0	0	1	0	0	0	0	0	0	0	0	0	1	0	0	0	1	0	0
FBgn0039109	2657	1655	1599	2132	1908	2221	5116	4167	4851	1333	1477	1672	1593	1620	1583	4664	5029	4991	6471	6445	6209	1217	1189	1361	2257	2164	2448	7961	7579	7636	1374	1235	1317	3958	3154	3120	2376	1912	1781	1732	1932	1780	4700	4646	5416	1697	1553	2055	1698
FBgn0051580	0	0	0	0	0	0	0	0	0	0	0	0	0	0	1	0	0	0	0	0	3	0	0	0	0	1	0	0	0	1	0	0	0	0	0	0	0	0	0	0	0	0	0	1	0	0	0	0	0
FBgn0027563	144	154	112	1737	1872	2102	1226	1446	1492	172	203	222	1566	2036	1910	1224	1710	1671	473	458	468	1552	1524	1636	1156	1403	1428	426	483	441	1386	1527	1564	1201	1225	1334	157	133	141	1536	1773	1897	926	1146	1309	167	178	312	1595
FBti0063873	0	0	1	2	1	0	2	0	0	1	0	0	0	1	0	0	1	0	1	1	1	0	0	1	0	0	1	0	0	1	0	0	0	0	1	0	1	0	1	0	0	1	1	3	0	0	1	0	2
FBgn0004387	3490	3267	3623	2824	2912	2697	1677	1549	1820	3797	4236	4313	2875	2924	2920	1822	1946	1954	1915	1967	1694	3734	3542	3842	1831	1504	1927	2084	2081	2012	2897	3588	3505	2389	2048	1940	3434	3255	3601	3040	3332	3102	1525	1523	1516	3595	3427	3170	3073
FBgn0265068	32	22	8	114	90	97	115	79	40	8	9	13	58	40	50	57	21	34	37	48	47	42	35	51	37	30	32	38	36	36	34	34	38	33	31	24	16	21	15	88	90	49	77	67	32	12	4	9	71
FBgn0038422	25	34	40	1005	861	924	597	576	774	43	96	41	732	677	761	943	635	804	397	428	307	1043	939	1025	722	744	812	395	399	416	742	815	795	569	637	682	21	37	26	962	1142	910	706	544	676	28	70	58	680
FBgn0038195	3261	4140	3950	6270	5895	6151	4526	3951	4026	4298	4250	4428	5681	5531	6235	3836	3761	3937	6324	6234	5437	7426	7082	6846	4532	4354	4385	8224	6734	6731	6344	6951	7040	5356	4773	4774	3346	4178	4095	6173	6614	6277	3987	3839	3873	4037	4170	4150	5352
FBgn0262477	8	9	14	2745	3134	2636	338	405	371	9	6	12	2377	2888	2843	330	351	425	15	21	19	4475	4421	4164	569	559	538	23	243	19	3857	4485	4584	632	700	595	6	15	14	2928	3591	3108	342	426	374	11	8	7	2302
FBti0060339	3	1	0	0	0	0	0	0	1	1	0	1	0	0	0	1	0	0	1	1	0	2	1	0	0	0	1	0	2	0	0	0	0	0	0	1	0	0	0	1	2	1	1	1	1	0	0	0	1
FBgn0039543	1481	1759	1868	1390	1837	2511	1250	1477	1477	2001	2066	2172	1957	1836	1661	1275	1419	1347	1398	1253	1276	1493	1223	1428	1230	1025	1135	1197	1148	1170	1272	1353	1307	1137	957	987	1408	1769	1896	1529	1540	1407	973	1182	1034	1807	1740	1768	1857
FBgn0020018	1376	942	998	357	384	417	413	406	381	1045	1141	1171	317	328	289	346	411	391	1802	1864	1796	379	328	346	479	454	469	1698	1825	1691	340	339	335	488	456	504	1185	943	1026	332	365	304	410	345	399	1085	1031	901	323
FBgn0002869	136	154	131	2	5	6	19	28	14	69	81	76	6	4	2	8	12	14	76	91	97	4	6	4	23	24	13	45	74	47	9	9	9	9	5	6	179	112	100	1	5	4	13	27	13	27	55	38	3
FBgn0267435	13	9	18	62564	56436	59109	11	19	96	25	28	28	62566	59710	57149	14	10	35	449	415	341	76911	64498	73306	52	31	26	353	3594	320	61262	71889	70740	26	22	3	17	22	18	66584	68555	61496	13	8	10	34	23	28	65118
FBgn0012026	0	0	0	0	0	1	0	0	0	0	0	0	0	0	0	0	0	0	0	1	0	0	0	1	0	0	0	0	1	1	0	0	0	0	0	0	0	0	0	0	0	0	0	0	0	0	0	0	0
FBgn0014366	2360	2078	2097	642	591	694	584	480	548	2232	2478	2530	586	624	631	474	601	579	784	763	773	799	671	682	581	507	536	718	711	722	667	659	694	605	519	614	2151	2124	2241	592	672	627	590	419	549	2217	2223	1759	604
FBgn0037305	1341	981	943	523	464	557	481	434	408	904	950	1011	541	502	469	452	539	518	523	491	515	530	443	474	405	407	419	458	491	486	408	418	483	451	386	483	1085	1088	1025	502	439	384	452	336	427	1056	910	976	505
FBgn0037670	369	505	485	333	308	304	249	230	202	661	556	622	306	279	234	188	247	272	330	288	263	359	291	319	267	273	289	275	286	259	323	342	300	270	248	279	397	506	498	293	367	266	220	192	208	551	548	523	312
FBgn0038469	2374	5198	4142	0	0	3	1	0	116	1	3	13	0	2	2	3	0	7	7	4	5	0	2	1	0	0	0	2	4	5	1	0	0	5	1	0	2357	4395	4090	14	1	1	130	5	0	0	2	12	0
FBgn0037923	245	242	253	166	137	120	87	57	52	229	226	224	213	117	121	76	71	65	112	116	105	186	190	170	83	95	82	92	115	87	168	179	199	72	107	99	209	228	231	182	137	137	92	55	58	209	243	193	136
FBgn0037418	0	0	0	0	0	0	0	0	0	0	0	0	0	0	0	0	0	0	14	22	9	0	0	0	0	0	0	21	30	35	0	2	0	2	0	1	0	0	0	1	0	1	0	0	0	0	0	0	0
FBgn0264912	1	3	0	0	3	1	1	5	0	1	1	0	1	3	0	6	0	0	3	4	3	5	2	4	6	1	4	2	3	4	0	2	4	2	8	5	1	0	1	1	1	3	2	2	5	3	4	0	0
FBgn0037708	255	421	367	258	285	294	281	278	245	437	468	421	290	287	298	205	314	280	163	155	120	310	307	311	278	232	267	190	159	186	319	322	310	236	257	258	314	453	414	278	294	291	237	234	253	455	480	450	268
FBgn0038589	0	0	0	0	0	0	0	0	0	0	0	0	0	0	0	0	0	0	0	0	0	0	0	0	0	0	0	0	0	0	0	0	0	0	0	0	0	0	0	0	0	0	0	0	0	0	0	0	0
FBgn0040078	4089	3691	3995	545	467	509	546	394	431	3717	3829	3990	604	555	589	429	573	481	2392	2337	2227	506	558	537	429	420	417	2268	2426	2254	529	508	525	460	356	411	3861	4096	3948	496	515	501	620	388	428	3838	3838	3115	551
FBgn0266446	1035	1343	1110	2923	2910	2833	8785	8719	8552	1870	1583	1813	2583	2251	2240	9448	7605	8533	3802	4251	3717	2473	2262	2317	10346	11907	11232	4323	4191	4655	2397	2473	2354	12793	12595	12163	907	1373	1154	2670	3162	2737	9234	9389	8236	2051	1904	3239	2195
FBgn0038165	22	13	11	1962	2007	1797	255	247	278	23	25	13	1874	1953	2027	315	267	312	155	158	134	3013	2791	2844	389	344	386	163	319	149	2423	2904	2859	567	519	459	8	11	14	2233	2213	2232	334	310	254	16	18	21	2012
FBti0063928	0	0	0	1	0	0	0	0	0	0	0	0	1	0	0	0	0	0	0	0	0	0	0	0	0	0	0	0	0	0	0	0	0	0	0	0	0	0	0	0	0	0	0	0	0	0	0	0	0
FBgn0037668	3	4	5	8	5	8	10	3	5	3	4	8	1	2	3	4	5	5	472	495	413	8	6	10	11	9	6	573	482	510	11	13	14	16	11	2	4	6	2	8	9	1	4	7	5	9	4	2	5
FBgn0266717	3381	8848	8451	7201	6701	5740	6576	5143	6304	8424	9553	9626	6137	6860	6847	6051	6660	6772	8859	8531	7549	8617	7850	8538	7653	4881	6895	8361	7840	9047	6317	7758	7594	9212	6775	6416	3680	8953	8263	7003	7224	7163	5514	6063	5168	7266	8162	9543	7202
FBgn0039026	2878	3303	3530	4703	4488	4274	2983	2587	2899	3817	4297	4500	4313	4205	4317	3127	2779	3057	2033	2038	1963	5713	5437	5655	3363	2563	3502	2114	2204	2223	4918	5633	5839	4423	3510	3392	2498	3234	3508	4708	4905	4617	3092	2580	2446	3436	3781	3578	4202
FBgn0039332	55	37	28	1216	1080	1871	338	350	361	9	21	12	1471	1556	1739	375	464	466	2	2	3	2991	2480	2934	676	751	707	1	153	3	3236	2823	3348	842	756	862	46	42	33	1226	1384	1416	247	263	333	6	12	4	1116
FBgn0039635	5294	3900	3940	5879	5850	7418	9697	8290	8213	4378	3845	4556	5869	5344	4546	9805	8623	9192	6731	7267	6672	5160	4960	5057	9665	11198	10824	7310	7358	7217	5266	4968	4802	9527	9330	10923	4816	4254	4426	5765	5791	4466	11418	7191	9537	4608	4052	5016	6108
FBgn0037786	81	111	103	0	1	0	2	5	3	121	100	134	2	0	0	1	34	2	276	230	246	1	3	1	20	1	4	230	206	214	1	2	3	24	3	6	70	101	66	3	2	1	14	9	1	129	131	212	1
FBgn0278600	0	0	0	0	0	0	1	0	0	0	0	0	0	1	0	0	1	0	0	1	0	1	0	0	0	1	1	0	0	0	0	1	2	3	0	0	0	0	0	0	0	0	0	0	0	0	0	0	0
RR48332_transposable_element	1	1	1	11	5	9	5	8	5	1	1	2	5	6	1	9	3	7	3	1	1	12	6	6	7	5	4	2	3	2	5	3	3	10	8	7	0	0	1	5	6	9	4	4	5	2	0	5	7
FBgn0038029	11	13	4	84	148	125	25	65	57	16	18	28	118	74	74	26	53	47	122	95	103	149	114	133	39	33	41	94	116	114	198	175	123	16	33	57	14	9	9	95	97	101	30	41	44	21	16	31	82
FBgn0038755	1174	1374	1542	1397	1341	1221	711	634	695	1538	1612	1520	1152	1101	1320	699	671	670	562	584	530	1534	1482	1549	716	662	676	506	521	474	1367	1478	1415	735	717	723	1033	1331	1404	1473	1393	1341	756	693	567	1244	1570	1064	1209
FBtr0309593_df_nrg	0	0	0	0	0	0	0	0	0	0	0	0	0	0	0	0	0	0	0	0	0	0	0	0	0	0	0	0	0	0	0	0	0	0	0	0	0	0	0	0	0	0	0	0	0	0	0	0	0
FBgn0260440	44	42	47	10	13	9	22	12	15	18	18	11	15	9	14	11	17	17	104	110	88	13	16	17	17	12	12	70	63	73	6	14	13	18	14	18	14	43	33	8	9	13	16	7	18	9	18	20	12
FBgn0037666	0	2	1	0	1	0	1	1	1	0	2	0	0	0	0	0	0	0	0	0	0	0	0	0	1	0	0	0	1	1	0	0	0	0	0	0	0	2	2	2	0	0	2	1	0	2	2	1	0
FBti0059824	0	0	0	0	0	0	0	0	0	0	0	0	0	0	0	0	0	0	0	0	0	0	0	0	0	0	0	0	0	0	0	0	0	0	0	0	0	0	0	0	0	0	0	0	0	0	0	0	0
FBgn0038744	281	426	369	1242	1153	1117	2104	1583	2329	542	604	579	1217	1216	1118	2068	2232	2388	322	403	346	1102	1023	1132	2172	2096	2403	489	453	431	912	1174	1094	2883	2574	2660	258	474	439	1296	1219	1197	2073	1752	2191	510	607	657	1235
FBgn0267204	6	1	1	2	1	1	2	8	2	5	3	6	1	1	0	7	7	1	7	5	7	1	0	3	10	7	5	6	17	6	2	0	0	6	8	4	2	1	2	1	2	0	5	10	5	10	3	10	1
FBgn0038157	0	0	0	0	0	0	0	0	0	0	0	0	0	0	0	0	0	0	16	6	12	1	0	0	0	0	0	16	13	7	0	0	0	0	0	0	0	0	0	0	0	0	0	0	0	0	0	0	2
FBgn0026315	134	185	176	458	411	474	478	412	369	161	166	151	359	282	331	361	329	326	473	468	399	433	394	433	477	498	480	336	342	373	333	405	440	411	408	423	130	199	191	428	499	498	420	366	394	213	203	265	325
FBgn0003651	381	441	462	4045	3650	3676	3730	2974	3254	694	777	732	4220	3720	3473	4270	3193	3343	2040	2077	1933	2635	2288	2447	2445	2072	2603	2397	2288	2277	2120	2239	2233	2624	2123	2091	397	408	460	3815	3426	3722	4066	2817	3118	652	668	1264	4069
FBgn0043853	16	12	11	32	36	27	13	10	13	15	12	23	33	32	30	27	17	11	16	14	11	23	26	39	15	21	25	17	17	13	38	34	46	17	24	27	17	11	19	37	28	28	20	15	11	18	15	22	40
FBti0019396	2	0	0	0	0	0	1	2	3	2	0	0	2	4	1	3	4	8	0	2	0	1	0	0	7	1	3	1	0	0	0	1	2	4	4	7	0	0	2	0	0	1	4	3	3	1	0	2	2
FBgn0085391	180	281	187	6700	6155	2499	1455	1731	1749	42	127	78	5810	5762	6820	2000	1537	1827	48	49	47	9402	11135	9330	2428	2550	2536	53	603	43	8759	10665	9721	2762	2770	2643	126	284	205	6744	6646	6887	1749	1939	1401	39	87	34	5787
FBgn0038170	12	16	7	161	202	226	106	118	137	15	12	13	167	158	142	101	132	153	21	15	11	253	201	225	171	156	164	16	27	23	272	250	206	182	166	205	12	11	9	173	217	183	74	97	101	8	8	11	142
FBgn0005649	13966	19392	21132	5806	5460	4876	4502	4020	4480	20566	22262	21247	5398	5483	6063	4260	4777	4308	5121	5221	4515	6571	6708	7021	4918	4331	4714	4474	4592	4404	5857	6846	6584	4910	4943	4370	13783	18218	18868	5850	5822	5655	4394	4243	4135	16479	21226	13886	5087
FBti0062875	12	21	24	66	45	9	106	104	99	21	28	23	36	45	40	73	82	58	91	66	90	75	100	81	124	71	115	55	71	94	52	46	61	125	76	80	13	38	21	48	55	36	60	83	59	23	19	28	42
FBgn0039536	39	33	20	7523	8574	7186	1207	1026	1014	15	35	24	6643	7099	6231	1139	1038	1256	21	23	25	10817	10100	10552	1583	957	1594	31	572	32	9017	10146	9222	2565	1758	1600	26	54	38	7419	8670	7150	983	1291	953	18	19	16	7370
FBgn0283562	0	0	0	0	0	0	0	0	0	0	0	0	0	0	0	0	0	0	0	0	0	0	0	0	0	0	0	0	0	0	0	0	0	0	0	0	0	0	0	0	0	0	0	0	0	0	0	0	0
FBgn0266734	0	0	2	0	2	0	0	1	0	2	1	0	0	0	0	0	1	0	2	1	0	1	2	0	0	0	0	2	1	1	2	0	0	0	0	1	0	0	2	0	0	1	0	0	1	0	1	0	0
FBgn0037307	56	54	32	14	42	51	21	29	21	58	70	88	7	13	10	22	33	33	542	524	467	7	13	9	60	25	30	675	642	682	7	3	2	52	33	39	52	39	49	30	34	26	29	27	31	63	75	136	10
FBgn0262559	9920	8494	8305	13327	13357	16663	18226	16748	17197	9434	8878	10433	14351	13556	11544	18716	16302	18104	8711	9583	8708	15265	14388	14034	21411	24704	23581	7209	8215	8325	14529	13511	13569	20658	19387	25047	9159	8914	9668	14065	13435	11207	22458	13843	18943	9645	8521	11021	14333
FBgn0037326	10	15	16	1868	1924	1607	321	367	405	11	10	10	1740	1867	2063	383	392	434	22	26	25	3179	3166	3105	600	551	645	35	175	29	2640	3108	3201	776	709	708	7	17	15	1948	2213	2144	345	461	342	3	11	4	1737
FBgn0039796	2	14	10	0	0	0	0	0	1	5	11	7	0	0	1	0	3	0	3375	3430	2879	4	12	2	16	2	9	4054	3615	3651	2	3	0	66	7	7	7	10	7	1	1	1	0	1	1	7	7	16	1
FBgn0038007	45	50	53	1	12	6	4	4	1	103	77	84	1	2	3	2	11	1	29	28	17	0	3	1	2	1	2	17	15	17	1	1	2	1	2	1	37	50	58	2	4	2	4	5	3	145	76	172	2
FBti0020313	1	1	2	8	12	6	1	1	0	0	0	1	6	6	5	0	1	0	0	0	1	11	17	13	2	2	1	0	0	0	12	24	14	0	0	0	1	1	0	8	10	9	0	1	1	0	0	0	8
FBgn0037377	2227	2427	2492	264	284	321	224	207	227	2459	2592	2399	258	304	290	200	264	208	366	366	376	349	350	347	208	214	236	413	420	385	334	354	376	200	189	262	2135	2398	2362	251	295	250	307	160	198	2116	2472	1524	267
FBti0063296	0	0	0	2	0	0	0	0	1	0	0	0	0	1	0	0	1	1	0	0	1	0	0	0	0	0	1	0	1	0	0	0	0	1	1	0	0	0	0	0	0	1	1	0	0	0	0	0	0
FBgn0262420	0	0	0	0	0	0	0	0	0	0	0	0	0	0	0	0	0	0	0	0	0	0	0	0	0	0	0	0	0	0	0	0	0	0	0	0	0	0	0	0	0	0	0	0	0	0	0	0	0
FBgn0037743	893	1067	1086	1529	1356	1534	1084	918	992	948	985	947	1349	1273	1429	1050	977	1013	717	828	683	1463	1323	1384	1035	970	1081	732	687	717	1295	1361	1478	1049	992	995	655	1129	1002	1583	1616	1509	1087	966	1021	846	1050	884	1416
FBgn0267702	56	35	56	127	123	99	757	545	678	34	40	42	99	73	109	757	801	793	234	163	195	137	109	161	921	866	1032	279	336	268	136	141	151	1189	1322	1299	58	56	47	150	119	132	704	714	713	45	47	61	91
FBgn0039431	1135	1997	1703	1137	1028	678	617	616	753	1694	1634	1575	916	976	1172	700	934	758	410	399	369	1346	1538	1412	738	643	761	367	429	364	1264	1370	1441	911	821	776	1245	2264	1710	1098	1198	1282	952	718	562	1705	1911	2680	964
FBgn0038475	412	650	514	824	794	735	644	630	622	624	567	627	801	720	711	609	626	602	735	782	659	975	897	945	750	652	719	831	783	776	826	903	894	835	722	692	421	681	655	813	846	694	499	539	493	608	613	767	694
FBgn0263404	0	0	0	10	13	7	1	1	0	1	0	0	12	6	10	0	0	0	327	384	348	12	16	8	2	1	1	422	405	416	7	9	13	6	0	0	0	0	0	9	9	5	1	1	0	0	0	0	6
FBgn0038132	197	125	71	0	1	0	0	0	0	9	22	44	1	1	0	0	6	0	5	5	6	0	1	0	2	0	0	10	3	7	0	0	0	0	0	0	189	123	88	0	1	1	0	0	3	25	23	9	0
FBgn0262424	0	0	0	0	0	0	0	0	0	0	0	0	0	0	0	0	0	0	0	0	0	0	0	0	0	0	0	0	0	0	0	0	0	0	0	0	0	0	0	0	0	0	0	0	0	0	0	0	0
FBgn0039264	89	117	59	1	1	0	4	4	1	7	23	39	0	0	1	3	1	1	34	35	31	0	1	0	1	3	5	33	34	43	0	2	0	4	1	7	71	142	59	1	2	1	2	2	7	5	10	1	2
FBgn0263117	9	13	12	73	78	53	1	2	2	17	31	19	58	76	80	2	7	2	31	39	36	90	123	125	3	5	9	38	49	40	88	104	124	4	11	8	8	19	13	85	71	71	7	1	3	25	33	42	64
FBgn0039240	4422	5545	5316	2166	2097	1706	1648	1208	1429	5068	5677	5746	1788	1743	1799	1330	1456	1419	1857	1891	1532	2731	2403	2342	1629	1179	1570	1972	1932	1741	2169	2383	2183	1967	1579	1538	4192	5088	5349	2015	2137	1966	1603	1341	1409	4483	4646	3891	1837
FBgn0051002	118	58	93	2	0	3	0	1	0	5	55	21	0	1	0	1	1	1	4	5	7	1	1	2	1	0	0	8	3	9	0	0	0	2	0	0	76	85	90	0	0	1	1	0	8	3	13	2	0
FBti0020323	0	0	1	1	0	1	0	0	1	0	0	0	0	1	0	1	0	0	0	0	0	4	3	0	0	0	1	1	0	0	1	1	1	0	0	0	0	0	0	1	1	0	0	0	0	0	0	0	2
FBgn0264904	20	14	24	30	46	50	33	30	23	19	18	18	38	36	46	19	33	28	19	21	19	61	63	69	45	39	39	17	24	16	49	62	70	36	26	30	20	32	18	41	59	49	22	31	17	13	25	28	28
FBgn0037815	495	456	416	97	91	106	123	116	84	477	425	512	126	149	141	121	180	132	154	110	97	105	96	111	111	114	121	139	114	132	84	105	114	126	95	135	499	552	530	81	105	66	151	92	111	566	459	568	89
FBti0061907	0	0	1	0	0	0	0	0	0	1	0	0	0	0	0	0	0	0	0	0	0	0	0	0	0	0	0	0	0	0	0	0	0	0	0	0	0	0	0	0	0	0	0	0	0	0	0	0	0
FBgn0265422	4	2	5	12	10	10	3	4	0	7	8	8	10	5	12	2	1	3	1	2	2	20	16	10	3	5	4	3	2	2	11	11	16	8	4	2	10	0	2	4	10	7	1	0	4	5	1	7	12
FBti0019405	39	35	17	43	42	55	83	66	115	31	37	54	47	34	67	66	120	113	307	148	155	94	74	46	438	194	214	237	149	139	57	39	42	340	159	143	25	27	15	28	42	46	39	94	83	41	21	40	39
FBgn0039804	51	92	56	296	285	217	171	145	146	54	72	60	291	302	304	214	185	230	170	231	194	412	332	371	186	202	184	209	182	219	292	384	359	179	179	179	56	69	75	253	299	323	158	176	159	76	57	94	249
FBgn0086134	6516	5496	5852	1814	1780	2108	2768	2413	1870	6139	5644	6253	1767	1654	1445	2334	1871	1772	4564	5048	4407	1837	1610	1840	2484	2641	2435	4099	4321	3998	1667	1666	1679	2173	2079	2264	6168	5544	5597	1597	1758	1426	2531	1857	2118	5589	5690	4895	1781
FBgn0027570	1954	1229	976	1178	1529	1769	704	912	1008	921	949	1064	1422	1279	1218	845	1164	987	614	621	611	1628	1343	1402	1031	995	1068	585	692	594	1419	1384	1225	1197	969	1223	1823	1079	1214	1327	1440	1312	664	649	758	1120	806	1542	1193
FBgn0085309	0	0	0	0	0	0	0	0	0	0	0	0	0	0	0	0	0	0	6	3	1	0	0	0	0	0	0	5	2	4	0	0	0	0	0	1	0	0	0	0	0	0	0	0	0	0	0	0	0
FBgn0037933	806	1256	1368	933	989	1109	1100	971	888	1425	1237	1256	890	1014	895	996	1207	1215	1900	1980	1706	1008	975	1005	1206	1119	1087	2065	1843	1954	1031	1019	1044	1254	1283	1454	898	1231	1243	873	998	873	740	843	1038	1118	1294	1022	892
FBgn0037299	1084	938	936	515	657	793	583	618	679	896	978	933	551	607	662	606	776	792	578	627	626	728	572	662	590	657	656	614	630	608	766	652	743	814	700	782	1184	956	950	547	675	620	530	549	679	930	958	893	519
FBgn0037912	214	168	155	199	218	281	127	201	185	186	141	173	185	255	229	135	159	157	247	270	259	187	211	190	159	144	145	208	246	188	196	158	155	130	126	104	281	176	185	191	211	220	160	141	164	170	131	246	171
FBgn0037279	3081	2442	2239	906	873	1049	1851	1632	1657	2230	2209	2042	960	898	950	1180	1512	1308	1784	1880	1846	910	806	893	1284	1242	1195	1709	1691	1708	761	756	779	1269	1085	955	2430	2210	2001	978	939	963	1264	1314	1450	1969	2058	2102	954
FBgn0038145	24566	31639	35562	15086	15785	17028	17307	15044	19972	35698	37769	36507	15197	15760	18255	23196	24099	23917	20796	22208	19199	17519	16623	17559	18498	19625	20454	24059	23505	22648	16915	17894	18714	24688	24194	24956	26324	31085	31279	14381	16401	16905	19578	15790	20290	30935	38985	26897	14451
FBti0019415	0	0	0	0	0	0	1	0	0	0	0	0	0	0	0	1	0	0	0	0	0	1	0	0	0	0	0	0	0	0	0	0	0	0	0	0	0	0	0	0	1	0	0	0	0	0	0	1	0
FBgn0267568	18	20	26	19	11	24	19	13	8	16	15	13	16	14	5	4	6	11	17	23	21	21	23	15	7	8	15	28	22	12	15	23	23	16	11	5	16	16	17	12	15	7	4	9	8	22	19	17	15
FBgn0053293	7	20	16	29	34	23	41	25	30	21	20	14	41	37	29	37	32	33	4598	4799	4173	31	37	46	59	31	40	5497	4922	4830	21	38	26	167	38	24	12	10	15	44	41	35	38	39	37	17	19	39	39
FBti0063104	3	3	2	1	1	0	1	0	3	3	1	1	1	1	0	1	3	1	23	5	11	0	0	0	0	0	1	12	18	10	0	1	1	2	1	1	2	1	1	0	1	2	1	0	2	5	4	6	1
FBgn0266742	34	27	28	5	5	8	24	42	31	40	28	46	6	10	9	18	31	26	68	84	69	11	10	8	46	36	31	73	69	90	7	10	10	31	29	23	48	30	32	4	12	7	16	19	23	47	44	104	11
FBgn0038740	2325	2706	2224	562	575	363	892	652	754	3029	2612	2582	498	513	560	711	1022	581	4692	4457	4073	857	836	851	1070	756	744	4132	4002	4362	711	838	822	1094	548	732	1855	2129	2048	571	689	662	597	384	518	3426	2789	6503	569
FBgn0267138	0	2	0	1	0	0	0	0	0	0	0	0	0	1	2	0	0	0	27	26	29	0	3	0	2	1	1	29	22	31	0	0	0	0	0	0	0	0	0	1	1	2	0	1	0	0	1	0	0
FBgn0001297	6114	5489	4577	9494	8549	7778	33360	25336	28359	5583	5180	5569	8634	8174	8977	36087	28830	29942	7598	7879	7440	10056	10130	10288	35869	31300	37879	8718	8376	7976	8623	9990	9921	38779	38881	36524	4314	5241	4516	9386	9439	9757	28623	26223	26919	5517	5918	8464	8441
FBgn0039821	200	326	232	467	531	561	1024	1068	1328	381	396	375	511	469	546	834	1284	1245	874	857	714	758	668	777	1070	1012	1115	834	801	773	517	614	634	983	1023	987	216	341	227	600	709	718	752	1134	1285	384	371	638	423
FBgn0028968	6217	4175	4077	2445	2470	2743	2598	2362	2095	4411	4455	4958	2747	2623	2339	2221	2215	2233	2808	2881	3024	2739	2519	2514	2045	1782	1949	2583	2803	2586	2332	2411	2483	2094	1765	1922	5443	4246	4519	2443	2453	2207	2160	1760	2022	4643	3836	4257	2787
FBgn0013767	2	1	1	835	985	1115	3	9	8	3	2	2	836	847	806	8	7	6	0	6	7	1011	1039	1007	18	21	15	5	68	11	1269	1124	1073	18	19	17	1	1	1	722	929	866	4	3	2	0	2	3	685
FBgn0265163	0	0	0	5	4	6	0	0	0	0	1	0	5	6	1	3	2	2	234	204	216	7	5	9	2	2	2	220	241	190	6	4	5	1	0	0	0	0	0	5	9	5	2	1	0	0	0	0	7
FBgn0040582	122	248	347	3034	4249	6157	3531	4256	4180	285	410	269	2035	2625	2121	2329	4191	3600	1523	1534	1880	2837	3095	3388	2952	4071	3737	1381	1423	1289	2844	2750	2796	2890	3094	3269	255	304	514	3680	4889	4784	2465	3304	4628	210	277	566	1998
FBgn0038390	2003	2854	3172	49	38	46	53	21	32	3759	4052	3988	41	32	43	56	140	48	57	57	49	51	25	44	39	36	41	64	61	64	39	45	52	35	48	39	1822	2750	2891	36	45	44	125	37	35	3009	3157	2285	34
FBgn0038847	0	1	0	3	7	5	2	4	3	1	1	0	1	4	4	0	3	8	2	1	1	7	4	6	5	6	0	0	1	0	5	9	3	2	2	2	0	0	0	3	2	8	3	8	4	1	1	1	2
FBti0019362	0	0	0	0	1	0	1	0	0	1	0	0	1	0	1	3	3	0	97	129	158	1	3	0	1	0	2	165	162	133	0	0	2	1	3	1	0	0	0	1	0	1	0	2	0	1	0	0	0
FBgn0264827	360	390	411	3	3	5	466	455	205	176	193	242	2	0	4	186	124	94	3	4	5	2	3	2	0	1	2	10	6	4	4	2	8	1	3	0	260	412	340	3	3	7	508	615	416	209	289	335	3
FBgn0003512	2147	1373	1492	531	602	805	383	450	382	1555	1561	1864	499	586	557	394	448	432	553	552	580	711	551	593	370	387	418	576	652	538	707	601	573	492	406	403	1908	1205	1546	494	561	454	374	302	398	1614	1501	1323	509
FBgn0286880	0	1	0	0	0	0	0	0	0	0	1	0	0	0	0	0	0	0	4	10	11	0	0	0	1	0	1	6	12	12	0	0	0	1	0	1	0	0	0	0	0	1	0	1	0	0	0	0	0
FBgn0024909	908	1483	1600	294	287	283	290	231	266	1564	1671	1684	209	245	261	206	254	308	595	635	523	297	316	339	299	281	274	611	548	586	274	334	317	272	266	247	999	1417	1465	246	295	293	247	247	258	1323	1614	1081	253
FBgn0262983	74	111	97	306	305	335	244	330	273	151	151	161	317	307	402	341	364	392	264	300	266	440	440	456	360	401	393	276	323	270	339	441	401	447	426	423	83	110	103	345	467	366	238	352	337	162	165	238	283
FBgn0038450	5128	3352	3647	30	16	35	5572	4799	1804	3158	3723	3927	10	23	13	2537	2134	1094	6498	5988	5480	18	21	30	3246	1881	1875	3239	4425	4124	45	15	13	1144	1237	1115	4123	4868	3827	11	28	29	5516	6370	4214	4186	3902	7950	10
FBgn0051438	0	0	0	2	0	2	2	0	2	0	0	1	0	0	0	3	0	2	0	0	1	2	1	1	294	369	287	3	1	2	0	5	3	215	323	338	0	0	0	0	0	2	1	0	0	0	0	0	0
FBgn0051091	18	20	16	6	9	4	1	2	2	79	59	77	8	5	2	0	2	3	1083	1071	969	12	10	8	348	225	159	656	737	2076	4	4	11	112	4	15	17	20	36	8	5	1	3	0	3	112	50	48	4
FBgn0065105	0	0	0	2	1	1	3	3	2	0	0	0	1	1	1	2	3	4	2	0	0	0	2	0	2	3	1	0	0	0	0	1	0	3	3	1	0	0	0	1	0	2	1	1	1	0	1	0	2
FBgn0038866	21	25	18	8	3	2	12	6	7	11	21	18	5	1	2	4	4	10	18	11	15	9	7	6	4	3	5	20	13	13	0	0	7	6	4	3	18	41	23	2	3	2	5	9	5	33	18	54	5
FBti0019297	0	0	0	4	3	7	0	0	0	0	0	0	4	3	3	3	0	0	0	0	0	5	6	4	0	1	0	1	1	0	3	3	7	0	0	0	0	0	1	4	2	3	5	3	0	0	0	0	3
FBti0019431	0	0	0	2	2	0	3	2	2	0	2	0	1	2	0	1	9	1	2	2	0	1	3	4	11	10	4	2	0	0	3	1	1	7	4	3	0	2	1	0	2	0	1	6	1	0	0	1	3
FBgn0263484	0	2	2	7	10	2	7	2	3	3	0	0	6	4	5	2	5	3	3	6	2	6	4	5	5	1	1	3	1	2	6	3	1	1	2	2	1	3	2	13	8	5	4	3	7	1	4	0	9
FBti0063753	0	0	0	0	0	0	0	0	0	0	0	0	0	0	0	1	0	0	0	1	0	0	0	0	0	0	0	0	0	0	0	0	0	0	0	0	0	0	0	0	0	0	0	0	0	0	0	0	0
FBti0020335	0	0	0	0	0	0	0	0	0	0	0	0	0	0	0	0	0	0	0	0	0	0	0	0	0	0	0	0	0	0	0	0	0	0	0	0	0	0	0	0	0	0	0	0	0	0	0	0	0
FBgn0038894	12	17	13	49	38	48	30	38	38	14	16	12	45	38	32	48	37	59	62	67	72	55	71	43	35	41	37	60	66	67	49	46	45	48	54	58	11	12	7	39	30	35	19	18	22	17	7	19	30
FBgn0039876	976	883	916	342	365	375	291	213	233	833	933	911	347	335	307	238	265	290	250	265	218	378	365	366	264	279	239	253	260	237	353	378	427	256	220	272	954	869	865	313	405	323	245	239	213	821	850	705	299
FBgn0022344	1695	1349	1376	849	898	983	1696	1558	1621	1517	1403	1475	972	970	914	1686	1779	1757	1127	1088	1030	880	912	1087	1762	2186	2016	956	1090	969	1019	979	1007	1412	1774	2022	1631	1543	1498	840	783	790	1585	1369	1733	1455	1563	1390	848
FBgn0038550	168	307	304	2	3	2	11	2	9	278	269	273	4	2	4	2	24	2	23	26	21	8	8	3	10	8	12	17	23	20	9	6	3	5	6	8	208	347	278	1	7	3	40	5	6	263	335	275	5
FBgn0266228	10	17	18	1	1	2	0	1	1	17	15	9	2	1	0	0	2	3	0	1	1	2	0	1	2	2	2	1	2	1	2	1	0	0	1	1	29	25	16	2	2	2	1	2	0	10	13	4	2
FBti0062544	0	0	0	0	0	0	0	1	0	0	0	0	0	0	0	0	0	1	1	0	0	0	0	0	0	0	1	0	1	0	0	0	0	0	0	0	0	0	0	0	0	0	0	0	0	1	0	0	0
FBgn0038366	91	46	51	196	248	288	47	107	122	66	94	73	253	249	181	51	102	100	52	66	35	246	225	239	84	60	65	63	81	70	303	263	229	69	60	99	60	52	47	212	195	255	40	85	84	64	87	82	189
FBgn0038989	5342	4823	4768	412	316	332	393	294	315	4670	4805	4806	472	473	481	389	692	508	377	423	466	324	282	308	248	283	300	454	469	442	335	280	308	271	256	295	4978	4795	4613	311	316	315	476	257	348	4744	4780	3423	367
FBgn0026441	2627	3759	4195	1330	1259	1134	693	651	699	4343	4465	4572	1213	1237	1251	772	786	753	1810	1975	1704	1639	1537	1615	712	619	764	1750	1786	1796	1428	1635	1583	904	756	790	2477	3482	3767	1276	1390	1315	839	601	619	3380	4168	3026	1251
FBgn0085305	101	30	25	1	1	0	3	1	1	1	18	6	1	3	2	0	1	1	2	2	3	0	2	0	2	1	0	2	1	2	0	0	3	2	1	3	55	40	22	3	1	1	1	3	1	3	18	1	2
FBgn0038980	37	17	21	2140	1935	1500	219	221	263	18	24	13	1932	1800	1866	266	270	276	33	29	28	2786	2889	2412	361	314	373	26	180	29	2337	2754	2750	350	426	354	22	24	20	2177	2241	2176	237	299	217	24	18	35	1834
FBgn0016119	6249	7689	7856	5678	5994	6492	12339	13794	15920	7542	6981	7025	6124	5981	6696	12181	15488	16278	5326	5511	5306	5511	6241	6750	17932	23332	21040	4569	5373	4737	6044	6139	6513	13631	18523	19827	6803	8182	7631	5696	5959	6418	13250	14458	18044	7117	8319	6853	6205
FBti0061702	0	2	0	2	2	5	0	0	0	0	0	0	3	4	3	2	1	1	0	0	0	4	6	2	3	1	1	0	0	0	2	9	6	0	1	1	0	0	0	6	2	5	2	2	0	0	0	0	0
FBgn0053630	0	0	0	0	2	0	0	0	0	0	0	0	0	0	0	0	0	0	4	1	3	0	0	1	0	0	0	6	4	1	0	0	0	0	1	0	0	0	0	0	0	0	0	0	0	0	0	0	0
FBgn0267132	0	0	0	0	0	0	0	0	0	0	0	0	0	0	0	0	0	0	0	0	0	0	0	0	0	0	0	0	0	0	0	0	0	0	0	0	0	0	0	0	0	0	0	0	0	0	0	0	0
FBgn0267753	2	1	0	9	10	8	8	5	3	0	0	0	6	8	5	10	22	6	7	2	7	11	12	12	6	15	9	3	13	5	12	15	16	14	18	20	1	1	1	8	4	4	7	2	9	0	0	1	2
FBgn0267751	0	1	1	2	1	3	0	1	0	0	2	2	1	2	1	1	0	0	10	14	7	1	5	0	2	0	0	22	15	13	1	2	1	1	2	0	1	2	0	3	2	2	0	1	0	0	1	1	0
FBgn0010770	1704	2298	2349	292	267	287	295	255	291	2321	2407	2499	387	358	405	384	613	404	262	325	280	284	261	273	272	266	231	340	327	323	263	282	308	297	288	287	1737	2420	2316	228	259	276	396	249	309	2319	2771	2141	323
FBgn0039049	8	6	17	2	0	2	1	1	4	12	13	13	0	1	1	1	0	0	10	12	5	4	3	1	3	0	0	16	13	5	0	0	1	4	0	0	9	16	15	2	2	1	3	0	2	19	17	14	0
FBgn0038196	2399	3118	3250	297	317	332	319	376	373	2699	2697	2259	382	473	586	371	554	427	2925	2988	2587	284	294	354	313	349	330	3380	3109	2940	284	349	352	315	319	341	2665	2747	2566	285	293	408	418	318	340	2304	3170	1751	412
FBgn0051497	0	0	0	0	0	0	0	0	0	0	0	0	0	0	0	0	0	0	0	0	0	0	0	0	0	0	0	0	0	0	0	0	0	0	0	0	0	0	0	0	0	0	0	0	0	0	0	0	0
FBgn0250846	0	0	0	0	0	0	0	0	0	0	1	0	0	1	0	0	0	0	1450	1468	1369	0	3	0	14	3	5	1551	1555	1513	0	1	0	49	6	3	0	0	0	1	0	0	0	0	0	0	0	0	0
FBgn0267140	4	2	4	0	0	0	0	0	0	8	5	4	0	0	0	0	0	0	195	230	198	0	1	1	0	0	0	277	246	236	0	0	0	9	1	0	1	2	2	0	0	0	0	0	0	6	1	1	0
FBgn0016650	476	459	418	957	812	855	206	214	269	472	459	507	1030	904	946	170	285	221	1146	1171	983	1047	916	949	304	301	287	1200	1289	1189	831	938	912	249	215	225	416	560	457	903	1037	992	288	197	235	585	517	1039	912
FBgn0263402	19	3	4	573	605	622	404	453	401	8	0	9	156	104	135	113	134	149	4	5	8	81	134	152	72	131	150	8	19	18	219	170	242	102	133	133	13	18	5	487	574	436	349	426	348	7	3	8	151
FBgn0038630	0	0	0	3	0	0	0	0	0	0	1	1	0	1	0	1	0	0	5819	5794	5035	2	9	3	21	13	24	7191	6444	6679	3	3	3	126	7	13	3	1	1	0	2	2	0	0	0	1	0	1	1
FBgn0263384	1	2	2	3	5	13	3	3	1	0	2	0	2	3	1	1	2	1	134	148	116	7	10	6	6	6	8	150	150	155	3	7	10	5	5	2	1	1	1	2	6	4	2	3	2	1	1	3	2
FBgn0083047	33	26	21	13	15	11	15	7	12	17	22	15	18	20	15	17	18	21	10	9	12	17	15	16	10	13	8	10	16	10	12	17	21	11	5	12	36	39	32	13	7	19	11	9	21	21	31	39	18
FBgn0286918	0	0	0	1	1	0	0	0	0	0	0	0	0	1	2	0	0	0	0	1	0	2	2	0	0	0	0	0	0	0	1	0	0	2	0	0	0	0	0	3	0	1	0	0	1	0	0	0	1
FBti0061737	0	0	0	3	4	0	0	2	0	2	0	0	0	4	0	1	0	0	0	0	0	0	4	1	0	0	0	0	0	0	1	3	1	0	0	0	0	0	0	6	1	1	1	2	0	0	1	0	1
FBgn0037354	3676	1908	2013	1131	852	1245	1455	1411	1138	2057	1977	2191	1160	931	885	1319	939	987	3575	3617	3991	888	856	881	3456	2843	2943	1818	2213	2075	810	685	788	1288	1304	1389	2721	1877	2134	972	792	730	1463	991	1148	2059	1842	1971	1147
FBgn0038461	923	710	768	207	279	326	213	205	181	854	951	911	255	295	300	148	219	212	456	472	463	320	292	311	209	194	210	441	435	418	291	294	309	230	189	184	894	872	826	246	259	289	213	174	176	836	774	610	228
FBgn0039655	25	15	13	16	10	16	24	12	9	4	14	8	15	14	14	10	10	3	676	691	717	17	17	9	16	14	12	742	885	784	30	12	7	9	7	12	21	20	6	15	18	12	5	5	10	8	9	14	13
FBgn0000246	1029	2937	3205	251	259	208	244	175	270	2708	2857	2662	243	228	303	206	357	289	376	394	340	364	344	378	266	225	268	481	481	412	292	339	357	326	280	280	1313	3138	2743	276	301	244	331	227	219	2076	3099	1807	256
FBgn0026563	3	31	62	81	164	264	66	224	338	20	48	29	286	350	370	204	168	220	19963	20857	16489	631	604	560	608	494	522	22775	20212	22242	343	426	521	736	462	443	28	27	57	270	105	248	208	152	210	18	49	24	379
FBgn0051274	3	5	5	0	1	1	0	0	1	6	5	4	0	1	1	0	1	0	1	1	0	0	1	2	0	0	0	1	0	3	0	0	1	0	2	1	5	7	3	0	0	0	0	0	0	5	7	2	0
FBgn0038139	18	9	11	61	62	50	43	22	39	7	9	13	55	56	49	33	32	23	22	23	29	76	52	57	39	34	38	31	32	27	67	60	59	39	39	44	9	8	8	46	64	63	39	34	36	12	14	20	55
FBgn0051491	0	0	0	1	0	1	0	1	0	0	0	0	0	0	0	0	0	0	0	0	0	0	0	0	0	0	0	0	0	0	0	0	0	0	0	0	0	0	0	0	0	1	0	0	0	0	0	0	0
FBgn0039830	57430	63503	65988	54868	55638	64157	67216	63646	64248	66963	57919	66204	61667	53600	51568	67942	59210	62799	35639	39028	35391	55482	56702	58949	79080	95923	90252	30253	33626	31375	53105	55541	57432	62955	74842	79115	57724	69357	71857	60605	56762	52458	88925	59019	76067	63414	66983	60524	61532
FBgn0037848	3010	2433	2456	678	655	611	425	403	411	2487	2480	2358	591	601	637	370	435	423	402	447	404	837	815	833	425	387	399	391	441	327	811	840	817	429	444	379	2946	2178	2373	620	707	664	441	368	398	2008	2255	1570	575
FBgn0038870	813	976	986	224	231	197	211	175	178	719	750	740	263	255	240	175	170	185	287	309	263	289	249	294	184	136	205	251	234	241	241	248	264	203	191	162	810	1025	1013	242	205	259	246	150	168	695	765	710	250
FBti0062925	0	1	0	0	0	0	0	0	0	0	0	0	0	0	0	0	0	0	0	0	0	0	0	2	0	0	0	0	0	0	0	0	0	0	0	0	0	0	1	0	0	0	0	0	0	0	0	0	0
FBgn0086768	1585	960	865	1321	1618	2035	2111	1892	1939	1083	1013	1146	1395	1482	1366	2932	2515	2664	1314	1403	1389	1510	1504	1409	2128	2530	2429	1536	1626	1403	1767	1575	1571	2716	2651	3308	1316	1035	1005	1395	1433	1130	2749	1746	2119	1043	1036	1303	1389
FBgn0267121	0	0	0	0	0	0	0	0	0	0	0	0	0	0	0	0	0	0	25	20	26	0	0	0	0	0	0	40	27	31	0	0	0	0	0	0	0	0	0	0	0	0	0	0	0	0	0	0	0
FBti0061703	1	0	0	9	11	11	4	4	6	2	1	1	5	10	19	2	12	14	0	2	2	17	11	12	8	10	6	2	0	3	13	15	9	5	7	7	2	3	0	13	13	10	4	14	8	2	1	1	9
FBti0019365	0	1	0	0	0	0	0	0	0	0	0	0	0	0	0	0	0	0	0	0	0	0	0	1	0	0	0	0	0	0	0	0	0	1	0	0	0	0	0	0	0	1	0	0	0	0	0	0	0
FBgn0064126	0	1	1	0	0	0	0	2	0	0	0	0	0	0	0	0	0	0	1	0	0	1	1	0	0	0	0	1	2	1	0	0	0	0	0	1	0	0	0	0	0	0	0	0	0	0	0	1	0
FBgn0004110	4	8	1	1	3	1	2	2	3	1	1	3	0	1	3	3	7	2	2	3	3	2	2	3	4	5	2	7	6	1	2	1	2	2	3	6	2	5	4	3	0	3	3	2	4	3	1	2	2
FBgn0262023	0	0	0	0	0	0	0	0	0	0	0	0	0	0	0	0	0	0	9	3	5	0	0	0	0	0	0	8	4	8	0	0	0	0	0	0	0	0	1	0	0	0	0	0	0	0	0	0	0
FBgn0267564	0	0	0	0	0	0	0	0	0	0	0	0	0	0	0	0	0	0	127	116	96	0	0	0	1	0	0	129	112	119	0	0	0	2	0	0	0	0	0	0	0	0	1	0	0	0	0	0	0
FBgn0039403	663	712	848	50	45	34	57	53	48	777	784	670	50	64	65	37	76	54	250	271	220	61	52	45	59	43	43	224	230	245	54	51	51	47	38	52	708	706	681	50	50	44	68	43	55	702	900	464	38
FBgn0037516	0	0	0	1	1	2	1	0	0	0	0	0	0	1	2	0	0	0	904	890	802	3	4	4	2	0	3	1133	988	1035	0	2	3	15	0	0	0	1	1	1	1	0	0	1	0	0	0	0	3
FBgn0085346	0	0	0	0	0	0	0	0	0	0	0	0	0	0	0	0	0	0	0	0	0	0	0	0	0	0	0	0	0	0	0	0	0	0	0	0	0	0	0	0	0	0	0	0	0	0	0	0	0
FBgn0262823	0	0	0	0	0	0	0	0	0	0	0	0	0	0	0	0	0	0	0	0	0	0	0	0	0	0	0	0	0	0	0	0	0	0	0	0	0	0	0	0	0	0	0	0	0	0	0	0	0
FBgn0267123	0	0	0	0	0	0	0	0	0	0	0	0	0	1	1	0	0	1	72	67	56	1	0	0	1	0	1	67	71	84	0	0	1	0	1	0	0	0	0	1	0	0	0	0	0	0	0	0	0
FBgn0285925	3782	9276	9705	49550	49956	40858	13009	12518	13926	9434	9566	9544	41637	45030	48097	14146	13492	14902	4808	5212	4134	68374	67272	68725	18061	17114	18575	5400	7669	5009	58171	68881	68400	20597	20135	18748	4217	10119	9391	51458	55628	52281	14332	14688	13021	7412	10072	8316	41651
FBgn0063649	762	660	582	773	766	628	583	536	683	701	661	747	798	793	855	829	898	979	689	616	595	1134	1067	1127	856	812	830	757	704	644	1048	1231	1125	880	864	852	643	795	647	797	879	878	611	623	670	835	813	1264	781
FBgn0266733	0	0	1	0	0	0	0	0	0	0	0	0	0	0	0	0	0	0	0	0	0	0	0	0	0	0	0	0	0	0	0	0	0	0	0	0	0	0	0	0	1	0	0	0	0	0	0	0	0
FBgn0053099	458	384	362	81	51	85	423	468	550	201	206	182	63	29	43	286	387	360	644	659	651	58	58	51	567	567	498	612	469	515	48	60	58	452	378	392	387	454	278	69	67	56	415	532	544	248	208	332	59
FBti0062080	2	0	0	3	0	2	0	1	0	0	0	0	4	6	5	2	0	2	0	1	1	7	6	8	0	2	1	2	2	1	3	5	2	1	0	2	0	2	0	1	1	1	0	0	0	0	2	0	4
FBgn0038286	8216	7369	7684	2577	2691	2253	3266	2808	3641	7687	8387	8391	2485	2569	2659	3179	3167	3467	1676	1686	1659	3367	3236	3071	3433	2878	3486	1705	1844	1722	2641	3074	3063	4112	3567	3593	8237	6579	7487	2672	2839	2850	2897	3004	3157	7027	7737	5416	2394
FBgn0027494	158	128	179	0	8	2	5	2	3	100	109	109	4	6	4	2	16	2	481	432	483	10	5	8	28	6	10	500	563	454	11	10	6	10	6	11	265	136	226	2	8	3	10	3	3	132	130	114	6
FBgn0039272	1549	1588	1602	157	133	143	182	157	165	1463	1584	1429	159	152	153	180	261	215	169	160	149	171	145	161	213	194	179	244	221	223	185	142	180	217	240	225	1526	1434	1566	135	135	141	182	144	162	1274	1462	991	141
FBgn0040682	9	4	2	48	33	43	17	15	18	7	2	5	37	27	31	23	38	19	2	8	8	47	43	43	27	26	28	7	6	6	40	36	38	34	34	30	5	1	6	27	40	23	21	20	18	5	9	15	24
FBgn0039232	1588	2946	2469	1837	1524	1555	580	482	572	2028	1862	2061	1779	1338	1574	565	883	514	124	133	121	2055	2007	1923	540	636	610	71	186	68	1932	2167	2019	553	611	656	1882	3702	2821	1799	1850	1736	1506	531	461	2855	3128	3305	1660
FBgn0250821	2	0	2	6	18	25	10	9	5	2	4	4	9	7	5	2	6	10	1386	1507	1379	12	15	7	12	6	7	1721	1651	1631	7	6	7	49	6	4	1	1	5	16	16	7	5	9	5	0	1	1	16
FBgn0003480	709	450	508	63	63	55	48	42	56	539	512	590	37	62	37	29	53	29	52	47	59	83	80	51	51	65	52	38	43	62	66	71	62	63	34	54	711	398	473	33	66	32	55	43	49	478	467	291	54
FBgn0283560	0	0	0	0	0	0	0	0	0	0	0	0	0	0	0	0	0	0	0	0	0	0	0	0	0	0	0	0	0	0	0	0	0	0	0	0	0	0	0	0	0	0	0	0	0	0	0	0	0
FBgn0039734	52	27	22	1170	1434	1377	160	190	185	11	17	21	1093	1218	1213	188	204	228	230	195	170	1613	1616	1593	228	248	258	270	320	262	1680	1731	1814	338	301	347	51	39	18	1202	1416	1108	140	171	182	14	11	15	1106
FBgn0053536	0	0	0	2	0	0	2	0	0	1	0	0	4	2	0	1	0	0	0	0	0	1	1	1	0	0	0	1	0	1	0	0	0	1	0	1	0	0	0	1	0	0	1	1	1	1	0	1	1
FBgn0051388	294	394	451	688	575	568	252	232	209	509	515	565	566	501	474	316	227	284	99	95	87	728	663	633	245	296	289	129	140	91	791	719	675	342	281	310	255	368	425	592	637	449	316	204	230	410	465	374	567
FBgn0264816	1934	2348	2488	226	202	224	147	119	115	2574	2252	2672	204	235	193	124	182	132	812	774	729	245	237	251	175	136	157	725	699	671	286	238	245	136	168	152	1786	2446	2591	201	221	208	302	95	138	2151	2434	1550	207
FBgn0038303	1647	1417	1437	944	910	912	1024	783	832	1552	1544	1660	941	866	901	923	891	930	516	615	506	1128	989	1078	920	766	821	561	559	581	925	964	1019	1048	932	901	1459	1320	1535	1064	1064	923	927	736	796	1446	1255	1378	961
FBgn0051441	370	497	517	179	151	147	189	168	161	542	522	544	163	157	166	109	148	144	128	143	132	163	160	196	121	157	145	134	132	120	143	150	171	156	168	168	339	458	474	190	198	147	179	140	175	432	591	371	130
FBgn0038652	747	649	644	2535	2329	2638	6458	5238	5432	517	746	579	1460	1363	1187	3897	4028	4175	2375	2593	2429	1596	1402	1721	4510	3913	4551	3558	2706	2360	1223	1250	1043	4814	4038	3981	660	873	836	2321	2350	2153	5091	5629	5265	572	544	799	1660
FBgn0039611	101	207	202	2294	2397	2652	1882	2201	1685	242	347	291	2661	2749	2455	1811	2047	2104	393	390	392	1975	1712	1923	1004	1133	1228	345	447	430	1099	1241	1345	770	776	868	175	179	212	2513	1878	2515	1697	1799	1711	188	175	390	3326
FBgn0266170	0	0	0	0	0	0	0	0	0	0	0	0	0	0	0	0	0	0	0	0	0	0	0	0	0	0	0	0	0	0	0	0	0	0	0	0	0	0	0	0	0	0	0	0	0	0	0	0	0
FBgn0000447	1722	1816	1831	627	662	787	865	803	817	1918	2114	2248	679	785	749	682	1043	980	3582	3698	3314	759	666	714	733	867	870	4145	3980	4212	757	716	724	1010	890	994	2049	2114	2070	581	798	679	726	750	1002	2183	2023	2071	629
FBgn0039300	27991	23827	24478	19626	20980	23784	18373	19020	13943	30120	24652	28910	24286	22266	19828	20349	17290	17109	16330	17023	15774	14700	14431	15637	15326	18353	15843	18183	19718	17861	16686	15657	16365	13763	15841	16447	31331	25757	27538	18526	19897	17093	17153	13182	15295	31547	26666	32362	21534
FBgn0263022	3	1	3	0	0	2	1	0	3	1	1	2	0	0	1	3	0	1	574	625	569	3	4	2	8	3	3	705	620	691	1	1	1	27	1	5	2	5	1	1	2	1	2	1	1	0	2	4	0
FBgn0039022	35	55	53	852	794	949	640	699	612	32	60	56	642	787	653	373	492	547	210	234	217	637	581	680	456	462	550	188	201	197	397	443	454	405	375	348	48	34	53	749	705	760	533	670	601	48	61	114	909
FBgn0039098	1364	846	880	108	114	157	114	105	81	963	992	991	127	122	105	70	82	63	378	369	373	178	179	167	85	91	80	355	387	321	208	169	211	81	78	111	1265	880	980	127	141	109	130	78	96	1005	999	674	119
FBgn0039626	933	1476	1472	606	540	580	578	477	506	1445	1489	1485	542	585	622	560	542	509	658	674	593	666	606	678	538	574	525	635	569	635	593	748	732	464	547	598	987	1349	1297	612	627	631	560	493	483	1245	1595	1028	540
FBgn0010768	475	656	678	386	380	436	233	182	280	839	780	925	402	381	380	237	287	241	78	89	76	499	517	503	242	264	231	84	110	95	476	474	515	387	304	329	474	680	675	436	428	393	315	189	241	680	720	759	354
FBgn0039848	9	9	16	16	22	21	8	6	5	17	12	14	25	16	15	5	7	3	30	29	25	22	18	25	5	5	3	41	35	29	23	32	24	4	6	7	2	16	17	20	20	20	6	8	6	18	12	21	12
FBti0019296	34	4	2	13	11	9	7	16	2	4	7	4	15	6	9	12	5	6	2	5	3	6	13	11	6	8	4	8	12	4	4	19	14	5	12	12	9	1	6	16	7	4	26	6	3	4	3	7	6
FBgn0051526	0	2	0	0	0	0	0	0	0	3	0	0	0	0	0	0	0	0	325	281	245	0	1	1	1	1	2	326	321	314	1	0	0	3	0	0	0	0	0	0	0	0	0	0	0	0	0	1	0
FBti0019329	0	0	0	0	1	0	0	0	0	0	0	0	1	0	0	0	0	1	0	0	0	0	1	0	0	0	0	0	0	0	0	1	1	0	0	0	0	0	0	0	0	0	0	0	0	0	0	0	0
FBgn0085308	0	1	0	3	6	1	0	0	0	0	0	1	1	8	1	0	0	0	258	246	250	0	4	1	2	1	0	317	283	268	5	4	4	10	3	1	0	0	0	2	2	1	0	0	1	0	0	0	4
FBti0061727	0	0	0	0	0	1	1	0	0	0	0	0	0	0	0	0	0	0	0	0	0	0	0	0	0	0	0	0	0	0	0	0	0	0	0	0	0	0	0	0	0	0	0	0	1	0	0	0	0
FBti0063889	0	0	0	0	0	0	0	0	0	0	0	0	0	0	0	0	0	0	0	0	0	0	0	0	0	0	0	0	0	0	0	0	0	0	0	0	0	0	0	0	0	0	0	0	0	0	0	0	0
FBgn0037602	142	71	73	70	74	90	136	149	132	88	75	74	97	87	50	87	109	125	118	143	129	95	93	103	160	180	134	108	109	110	89	99	109	121	157	165	156	86	98	82	88	71	88	128	113	104	74	106	78
FBgn0039690	931	973	845	987	994	1325	1218	1267	1246	901	817	855	1327	1316	1239	1308	1382	1319	944	1030	1030	1044	1022	1096	1112	1206	1140	781	939	818	963	1047	1031	878	1119	1174	933	837	925	1098	989	1027	1175	1236	1354	809	824	859	1400
FBgn0051516	11	9	9	2	3	5	94	70	52	8	11	6	1	3	7	79	47	36	482	502	482	7	5	12	60	58	33	462	496	480	8	4	2	71	70	77	10	10	7	5	10	5	88	82	64	6	12	32	2
FBgn0038073	75	62	35	1	0	0	4	5	2	12	5	31	0	0	1	6	2	5	71	57	46	1	0	2	2	2	3	87	73	88	0	3	1	7	2	6	51	60	55	2	1	1	1	3	6	3	14	2	0
FBgn0263579	0	0	0	0	0	0	0	0	0	0	0	0	0	0	0	0	0	0	0	0	0	0	0	0	0	0	0	3	1	1	0	0	0	0	0	0	0	0	0	0	0	0	0	0	0	0	0	0	0
FBgn0262982	1	1	0	1	0	0	0	0	0	0	0	1	0	0	1	0	0	0	872	893	877	1	1	2	7	1	3	1002	965	868	0	1	1	22	0	1	1	1	1	0	0	1	0	0	0	1	2	0	2
FBgn0265418	9	10	6	0	1	1	0	3	1	5	11	11	0	1	0	7	2	1	80	72	95	3	0	2	5	1	9	61	78	55	0	1	0	1	5	4	8	8	6	1	0	1	3	1	1	7	6	10	0
FBgn0250831	0	2	3	0	0	0	1	0	0	3	0	1	0	0	1	0	0	0	3572	3800	4258	2	1	0	10	17	24	2952	3084	2830	0	1	0	3	6	3	3	0	2	1	0	0	2	0	1	1	2	3	0
FBgn0051495	737	566	592	125	108	165	138	128	102	729	709	818	109	91	98	93	129	105	219	172	181	126	87	122	119	106	101	204	170	175	97	87	87	118	95	75	681	478	672	120	123	112	122	90	119	617	632	490	97
FBgn0267710	0	0	0	10	5	21	5	3	0	0	0	0	5	5	7	3	4	4	714	672	670	17	11	11	3	2	6	832	768	676	6	11	12	16	6	5	0	0	0	9	8	5	2	3	1	0	0	0	2
FBgn0015402	1965	2328	2496	1332	1342	1317	873	704	787	2605	3032	3123	1226	1298	1237	787	867	849	958	948	843	1678	1681	1757	848	687	921	1024	944	987	1454	1600	1503	1033	874	911	1892	2323	2536	1310	1506	1310	785	688	731	2433	2262	2296	1213
FBgn0002773	8758	6013	5523	13125	15147	14504	125735	88066	78100	8937	7935	8407	15089	13432	14529	105427	77773	91357	16474	17094	16457	13400	13118	13096	122884	120069	124619	16346	17078	17436	11707	12772	13371	95021	125869	132776	8380	7121	6186	15013	18084	16268	83409	78054	103871	10330	9854	14422	12245
FBti0020372	0	0	0	0	0	0	0	0	0	0	0	0	0	0	0	0	0	0	0	0	0	0	0	0	0	0	0	0	0	0	0	0	0	0	0	0	0	0	0	0	0	0	0	0	0	0	0	0	0
FBgn0012024	0	0	0	0	0	0	0	1	0	0	0	0	0	0	0	0	0	1	0	1	0	0	0	0	0	0	0	1	1	1	0	0	0	0	0	0	0	0	0	0	0	0	0	0	0	0	0	0	0
FBgn0011959	0	0	0	0	0	0	0	0	0	0	0	0	0	0	0	0	0	0	0	0	0	0	0	0	0	0	0	0	0	0	0	0	0	0	0	0	0	0	0	0	0	0	0	0	0	0	0	0	0
FBtr0309673_df_nrg	0	0	0	0	0	0	0	0	0	0	0	0	0	0	0	0	0	0	0	0	0	0	0	0	0	0	0	0	0	0	0	0	0	0	0	0	0	0	0	0	0	0	0	0	0	0	0	0	0
FBgn0264899	0	1	0	0	0	0	0	0	0	0	1	0	0	0	0	0	0	0	7	11	8	0	0	0	0	0	0	11	7	12	0	0	0	0	0	0	0	0	0	0	0	0	0	0	0	0	0	1	0
FBgn0026634	1163	1626	1581	547	575	645	593	532	548	1772	1935	1969	508	569	544	421	627	575	1133	1125	999	720	709	673	617	513	575	1057	1012	1085	558	616	631	643	496	539	1263	1611	1724	554	624	567	479	467	550	1742	1652	1502	481
FBgn0051217	513	330	294	2739	2583	3219	2029	1950	2054	531	542	615	2440	2295	2259	2051	2137	2188	1137	1206	1154	2191	1868	2075	1617	1485	1615	1292	1170	1189	1735	1657	1778	1872	1497	1741	414	341	338	2580	2410	2221	1679	1554	1623	622	510	840	2421
FBtr0472760_df_nrg	0	0	0	0	0	0	0	0	0	0	0	0	0	0	0	0	0	0	0	0	0	0	0	0	0	0	0	0	0	0	0	0	0	0	0	0	0	0	0	0	0	0	0	0	0	0	0	0	0
FBgn0039379	1725	3081	3169	375	340	362	277	233	260	2764	2917	2790	285	365	351	252	294	282	4852	5150	4320	393	414	450	287	275	315	5374	5182	5295	399	458	415	362	279	269	1755	3007	2722	349	373	381	297	230	268	2241	3214	1744	326
FBgn0038361	5	10	16	7	10	4	5	5	8	5	8	4	7	5	9	15	11	6	2158	2082	1956	12	13	13	11	14	15	2654	2440	2456	9	9	11	58	9	9	10	4	12	7	9	9	9	5	11	12	6	9	9
FBgn0262127	1268	3804	3933	1735	1624	1357	1675	1427	1728	3822	4017	3981	1690	1708	1785	2063	1914	1895	1261	1292	1118	2146	2062	2210	2077	1866	2095	1306	1350	1341	1848	2206	2095	2418	2179	2066	1243	3857	3592	1810	1844	1860	2268	1747	1606	2955	3974	3488	1583
FBgn0266398	0	0	0	0	0	0	0	0	0	0	0	0	0	0	1	0	0	0	52	40	56	0	0	0	0	0	0	53	65	63	0	0	2	2	0	2	0	0	0	0	0	1	3	0	2	0	0	0	0
FBgn0051019	10	44	35	162	169	129	99	79	94	34	38	55	143	149	100	72	78	89	54	67	46	216	180	172	75	60	85	42	59	60	137	193	156	107	79	82	28	35	44	118	174	140	72	95	71	50	38	70	131
FBgn0001321	33	54	35	56	44	51	42	47	53	26	32	28	49	44	67	59	69	64	93	99	56	55	63	74	54	50	53	84	64	70	38	45	64	57	53	42	23	45	36	64	46	67	52	39	36	24	25	39	49
FBgn0261061	0	0	0	0	0	0	0	0	0	0	0	0	0	0	0	0	0	0	281	343	311	0	0	0	0	2	0	147	228	209	0	0	0	0	0	0	0	0	1	0	0	0	0	0	0	0	0	0	0
FBti0019398	1029	397	371	725	1816	207	365	2207	779	376	445	524	686	835	397	1224	390	612	430	599	688	834	970	693	825	1650	846	512	732	614	968	1381	1282	1268	718	1038	211	109	179	400	342	135	628	152	127	151	73	158	192
FBti0062069	0	0	0	0	1	0	0	0	0	0	0	0	0	0	0	0	0	0	0	0	0	0	0	0	0	0	0	1	0	0	0	0	0	0	0	0	0	0	0	0	0	0	0	0	0	0	0	0	0
FBti0063896	0	0	0	6	4	2	0	2	2	0	0	0	1	3	9	0	1	1	39	33	37	10	4	5	0	0	1	57	55	64	8	12	5	6	1	2	0	0	1	1	2	5	0	2	0	0	0	0	3
FBgn0025781	1635	2177	2201	429	360	355	441	340	335	2197	2509	2475	386	337	321	360	396	330	410	444	385	461	389	406	357	302	325	403	412	390	401	354	402	395	342	344	1491	1996	2191	448	379	354	454	326	349	1897	2235	1479	379
FBgn0286030	0	0	0	1	2	3	0	0	0	0	0	0	2	0	2	4	0	0	0	0	0	3	6	1	2	0	0	0	0	0	5	4	4	0	0	0	0	0	0	0	2	3	0	0	0	0	0	0	1
FBgn0038275	1331	1547	1520	268	271	245	241	204	214	1596	1511	1457	297	300	342	252	337	263	275	264	274	295	310	307	215	207	235	311	317	320	277	324	334	218	233	275	1357	1660	1518	240	271	261	309	191	229	1615	1906	1450	263
FBgn0039254	792	710	738	1082	1104	1108	817	846	818	778	830	831	932	989	947	788	736	799	700	736	640	1253	1128	1228	932	978	949	697	649	575	1202	1273	1275	959	943	1007	751	724	771	999	1146	864	896	821	825	736	821	718	937
FBti0019337	3	2	1	5	19	3	18	40	33	8	2	2	13	11	11	30	19	23	12	7	11	28	17	17	53	75	64	2	9	4	19	20	19	46	49	57	5	6	1	4	20	13	29	37	34	2	2	4	11
FBgn0038568	0	0	0	0	0	0	0	0	0	0	0	0	0	0	0	0	0	0	0	0	0	0	0	0	0	0	0	0	0	0	0	0	0	0	0	0	0	0	0	0	0	0	0	0	0	0	0	0	0
FBgn0039265	1715	1787	1857	1322	1326	1588	978	955	967	1960	2108	2040	1306	1240	1269	935	1115	1057	1107	1218	1112	1298	1189	1215	834	975	889	1171	1153	994	1170	1232	1238	973	970	1041	1627	1876	1810	1274	1367	1257	906	827	1019	1898	1997	1731	1301
FBgn0038697	0	0	0	1	0	0	0	1	0	0	1	1	2	0	0	0	1	0	5924	6004	4822	1	16	4	21	16	14	7428	6366	6792	2	9	2	167	6	19	0	0	0	1	0	0	0	0	0	0	0	2	0
FBgn0263738	231	179	194	213	147	182	150	106	105	233	243	237	163	125	146	93	128	124	82	82	82	210	164	164	101	83	99	96	81	84	164	180	153	128	109	104	199	221	255	233	216	158	155	111	90	245	255	251	196
FBgn0037680	1495	1991	2163	770	707	830	549	539	566	2102	2089	2124	799	702	735	638	664	658	579	570	558	875	765	862	569	584	622	704	570	560	871	862	870	597	654	671	1362	1921	2059	785	787	738	611	481	542	1680	2198	1521	735
FBgn0051014	39	33	42	21	10	12	2	1	0	1	6	19	10	12	10	1	1	1	245	273	224	16	17	14	1	3	3	225	243	231	13	16	16	2	0	1	39	34	48	13	13	19	0	0	0	2	5	0	5
FBgn0262024	0	0	0	0	0	0	0	0	0	0	0	0	0	0	0	0	0	0	1	0	1	0	0	0	0	0	0	1	2	1	0	0	0	0	0	0	1	0	0	0	0	0	0	0	0	0	0	0	0
FBgn0243511	3352	3601	3531	832	774	730	847	678	743	3571	4117	4033	797	789	799	642	761	691	3601	4037	3353	843	871	871	671	577	611	4350	3982	4220	747	833	782	845	606	643	3422	3507	3669	773	795	771	898	530	664	3669	3420	3178	872
FBti0063885	0	0	0	0	0	0	0	0	0	0	0	0	1	0	0	0	0	0	0	0	0	0	0	0	0	0	0	0	0	0	0	0	0	0	0	0	0	0	0	0	0	0	0	0	0	0	0	0	0
FBgn0085325	0	0	1	0	0	0	2	0	0	0	0	0	0	2	0	0	1	1	15	23	13	0	2	0	0	0	0	26	13	9	0	0	0	0	2	0	2	1	0	0	1	0	1	0	1	0	0	0	0
FBgn0039682	1980	1938	1937	32093	32650	41111	19593	23562	16281	1152	1435	1514	19189	22064	16862	12033	11393	11595	9259	9648	12796	22286	22715	22699	10799	15217	13542	6037	8316	7692	14360	13953	15579	7311	7461	9977	2901	1458	2037	28931	24175	19607	21111	15710	15761	1060	1216	2231	22098
FBgn0020385	1873	1648	1533	7903	7612	10415	6111	5711	5914	1478	1998	2042	5769	6281	6823	3230	4131	4974	3077	3274	3835	7379	6469	6761	4081	3884	4675	2446	2678	2599	5081	5154	4966	3699	3122	3531	2065	1461	1650	8512	6985	7872	5007	5020	5448	1818	1444	2188	6739
FBgn0011845	0	0	0	1	0	2	0	0	0	0	0	1	0	0	0	0	0	1	0	0	0	1	0	1	0	0	0	0	0	0	0	0	1	0	1	0	0	0	0	2	0	0	1	1	0	0	0	1	0
FBti0061784	6	9	20	16	26	18	21	15	28	16	18	14	19	17	15	8	22	20	18	22	12	21	16	21	28	11	17	26	21	16	15	12	14	18	19	20	11	15	19	18	31	36	19	31	19	15	11	15	17
FBgn0000036	51	51	48	3046	2906	1128	430	574	483	17	35	15	2905	2585	2989	444	453	540	62	58	45	4438	5142	4201	701	732	690	70	286	66	4084	4848	4451	903	767	736	35	40	33	3071	3331	3063	466	524	389	5	15	6	2390
FBgn0038530	268	153	102	5	1	5	148	122	75	124	172	100	15	21	21	80	163	52	348	270	534	27	10	27	218	145	430	727	493	387	34	44	10	224	163	120	182	48	49	20	16	3	142	184	59	176	425	674	14
FBgn0037689	0	0	0	0	0	0	0	0	0	0	0	0	0	0	0	0	0	0	0	0	0	0	0	0	0	0	0	0	0	0	0	0	0	0	0	0	0	0	0	0	0	0	0	0	0	0	0	0	0
FBgn0038313	365	466	489	86	72	93	83	111	82	471	425	438	99	110	97	81	115	121	154	135	169	99	121	128	106	107	118	153	160	167	134	120	140	106	111	115	407	422	423	85	114	108	101	117	98	438	495	369	103
FBgn0267649	0	0	0	0	0	0	0	0	0	0	0	0	0	0	0	0	0	0	0	0	0	0	0	0	0	0	0	0	0	0	0	0	0	0	0	0	0	0	0	0	0	0	0	0	0	0	0	0	0
FBgn0267680	0	0	0	0	0	0	1	0	0	0	0	0	0	0	1	0	0	2	59	58	55	0	0	1	0	0	0	100	77	77	0	1	0	0	1	0	0	0	0	2	1	0	0	1	0	0	0	0	0
FBgn0039104	1	1	1	5	1	5	0	0	0	2	1	6	0	6	1	1	0	1	22577	22686	22397	10	53	27	75	34	60	28178	26620	26698	17	20	10	545	31	50	3	3	2	4	4	3	0	0	0	0	0	7	3
FBgn0267108	0	0	0	0	0	0	0	0	0	0	0	0	0	0	0	0	0	0	0	0	0	0	0	0	0	0	0	0	0	0	0	0	0	0	0	0	0	0	0	0	0	0	0	0	0	0	0	0	0
FBgn0038914	262	128	103	9291	12424	14589	10876	16004	10785	450	90	131	54394	61274	33175	27591	33876	25512	25	23	26	767	597	680	356	469	435	10	15	8	92	220	256	101	124	157	188	283	195	11908	8694	16722	11859	18610	13504	104	118	190	70906
FBgn0260745	1660	2509	2267	6926	6895	9295	6312	6418	6669	2463	2097	2514	8148	8000	6870	8118	7414	7909	41975	43862	35617	13045	11657	12729	6629	7234	7494	35037	33711	36284	12662	11807	11709	8174	7213	8154	1668	2742	2754	7538	7844	5739	6431	4826	5790	2692	2196	4266	7061
FBgn0038828	979	1216	1139	677	614	692	316	264	297	1300	1374	1328	627	596	660	294	371	329	113	112	96	734	824	775	305	298	318	111	153	95	827	831	804	381	337	283	1084	1136	1075	596	684	688	338	289	324	1297	1407	997	500
FBgn0038414	164	94	71	5	2	2	40	32	23	71	62	85	1	4	0	1	18	0	146	154	138	4	0	3	11	16	6	82	81	108	1	1	3	22	1	2	149	81	105	1	1	1	9	20	4	123	99	193	1
FBgn0278597	0	0	6	0	0	0	2	0	0	5	3	3	0	1	0	1	1	0	2	5	3	0	0	0	0	0	0	6	4	4	0	0	0	0	0	0	0	2	3	0	0	0	0	0	0	3	2	6	1
FBgn0267682	1	1	3	0	0	0	0	0	0	0	0	0	0	0	0	2	0	0	5	11	8	0	0	0	0	0	0	11	7	11	0	0	1	0	0	1	1	0	0	0	1	0	0	0	0	0	1	0	0
FBgn0266382	4	0	1	11	22	18	7	11	9	0	1	3	16	18	12	10	8	24	1	1	1	26	21	23	25	33	20	1	1	1	19	26	25	19	21	15	1	0	0	13	13	18	4	6	15	2	1	1	13
FBgn0037773	350	441	465	46	42	55	30	28	34	498	526	536	43	44	39	33	42	21	126	130	126	44	38	42	23	33	34	145	141	117	51	54	56	35	31	23	285	383	443	48	41	56	47	27	28	426	489	315	50
FBti0019468	41	44	42	41	42	67	99	121	126	30	42	39	53	58	53	85	119	108	217	93	178	57	67	51	337	150	162	233	135	139	58	49	44	308	135	161	36	48	35	43	61	86	87	159	139	57	45	84	40
FBgn0038642	125	102	123	17	27	36	2	6	3	46	138	86	18	18	14	6	3	3	12	13	9	33	23	21	11	7	7	14	22	23	36	38	24	8	8	12	51	128	67	30	23	14	15	4	4	33	85	0	22
FBgn0083950	18	19	11	2926	2937	1972	441	468	442	10	12	5	2650	2652	2744	500	468	500	48	61	39	4084	4438	4044	632	557	648	84	313	80	3602	4284	4243	773	718	700	12	15	18	3114	3184	3025	439	485	405	7	8	6	2523
FBti0020328	2	1	2	3	0	2	2	2	0	1	0	2	2	2	1	3	1	0	2	1	0	0	0	0	0	2	2	0	0	1	0	2	1	1	1	3	0	0	0	1	0	0	0	0	0	0	0	0	1
FBgn0000247	1946	3240	3231	2372	2322	2345	2524	1867	2224	3330	3526	3814	2116	2194	2057	2283	2213	2458	2015	2006	1754	2745	2549	2651	2500	1770	2393	1871	1770	1871	2286	2555	2355	2978	2321	2462	1810	3170	3494	2340	2581	2405	2329	2065	2055	2828	2735	3059	2275
FBti0019429	2	4	3	4	8	7	0	5	6	1	3	1	3	8	2	4	6	8	11	5	9	6	10	14	7	6	5	7	2	7	7	10	8	10	2	9	1	4	4	6	11	7	2	1	6	1	4	5	4
FBti0064286	1	0	0	0	0	0	0	0	0	0	1	1	0	0	0	0	0	0	0	0	0	0	0	0	0	0	0	0	1	0	0	0	0	0	0	0	0	0	0	0	0	0	0	0	0	0	0	0	0
FBgn0028374	2	0	0	1446	1479	1575	0	2	5	1	0	0	1306	1419	1267	25	1	2	3	6	1	1974	1969	1838	3	4	1	3	88	1	2119	2112	2145	2	3	0	1	0	0	1307	1593	1303	1	2	1	1	4	2	1208
FBgn0051242	0	0	0	0	0	0	0	0	0	0	0	0	0	0	0	0	0	0	0	0	0	0	0	0	0	0	0	0	0	0	0	0	0	0	0	0	0	0	0	0	0	0	0	0	0	0	0	0	0
FBgn0267926	0	0	0	1	0	4	1	1	2	1	3	1	1	5	0	0	0	1	9	9	11	1	5	0	0	0	0	8	10	11	1	2	6	2	0	0	0	1	1	5	4	4	0	0	0	0	0	1	1
FBgn0004577	65	18	29	2	8	1	0	1	3	20	30	14	4	0	2	2	0	0	7	5	9	3	5	4	1	0	0	8	6	14	4	2	1	0	1	0	32	30	18	1	3	6	2	2	0	18	32	29	0
FBgn0266408	71	49	31	32	31	20	57	50	55	33	18	28	34	39	43	61	58	55	193	201	173	28	50	38	29	32	43	220	196	202	21	41	49	50	41	36	49	59	36	30	32	37	72	44	45	24	24	36	39
FBgn0003510	0	0	0	0	0	0	0	0	0	0	0	0	0	0	0	0	0	0	0	0	0	0	0	0	0	0	0	0	0	0	0	0	0	0	0	0	0	0	0	0	0	0	0	0	0	0	0	0	0
FBgn0038619	433	355	384	188	241	275	169	177	136	370	438	473	206	193	194	129	150	150	320	356	290	214	199	176	160	156	156	317	318	296	241	200	222	167	152	175	437	335	380	184	238	185	135	117	149	435	366	336	216
FBgn0038976	2993	2063	2140	709	602	749	917	739	681	2089	2024	2056	854	700	763	753	765	779	1651	1671	1641	585	594	637	577	706	647	1773	1744	1664	673	653	713	585	610	718	2687	2187	2050	615	620	629	774	647	801	1993	2449	1672	749
FBti0019386	0	0	0	0	0	0	0	0	0	0	0	0	0	0	0	0	0	0	0	0	0	0	0	0	0	1	1	0	0	0	0	0	0	0	0	0	0	0	0	0	0	0	0	0	0	0	0	0	0
FBgn0267191	286	342	380	1	0	1	3	2	4	378	433	327	1	1	0	1	17	1	2	1	0	2	1	1	0	1	1	1	0	3	2	0	0	1	1	1	339	190	279	2	1	0	15	2	4	274	385	167	1
FBgn0043884	4602	15647	16290	8994	8457	5521	10710	8183	9750	15328	16134	17383	8502	8633	8932	11443	10085	10721	8648	8931	7710	11053	11117	10758	11895	8378	11697	8465	8400	9194	8812	10993	10350	16396	11664	11287	5102	15910	14877	8827	9174	8836	10727	9684	8169	11936	13907	15377	9075
FBgn0262883	1	0	0	2	0	0	1	0	1	0	0	0	1	1	0	1	0	1	27	34	13	3	0	1	0	1	2	39	36	41	1	0	2	4	2	0	0	0	0	0	1	0	0	0	4	0	0	0	0
FBgn0012003	0	0	0	0	0	0	0	0	0	0	0	0	0	0	0	0	0	0	0	0	0	0	0	0	0	0	0	0	0	0	0	0	0	0	0	0	0	0	0	0	0	0	0	0	0	0	0	0	0
FBgn0262364	18	27	28	37	20	19	48	29	26	41	33	27	17	31	29	38	26	48	483	471	451	32	39	38	46	34	38	608	498	469	36	40	31	52	50	50	16	25	31	24	23	26	36	42	38	23	24	20	30
FBgn0038957	37	27	27	422	378	363	55	53	62	77	82	76	298	281	271	46	78	92	4840	4961	4252	417	341	402	82	79	71	5878	5201	5563	442	417	434	186	104	104	36	43	31	350	445	378	63	71	79	111	92	163	233
FBgn0267801	0	0	0	3	0	1	3	1	1	0	0	0	1	2	3	1	1	1	11	10	14	2	4	2	0	1	1	6	2	7	2	4	1	3	0	5	0	0	0	1	2	1	1	1	2	0	0	0	0
FBgn0038797	0	0	0	1	0	0	0	1	0	0	0	1	1	2	0	0	1	0	4991	5352	4840	2	14	10	23	12	17	6120	5721	5881	1	1	1	129	5	6	0	0	0	0	0	0	0	0	0	0	0	0	0
FBti0062168	0	0	0	0	0	0	0	0	0	0	0	0	0	0	0	0	0	0	0	0	0	0	0	0	0	0	0	0	0	0	0	0	0	0	0	0	0	0	0	0	0	0	0	0	0	0	0	0	0
FBgn0038247	52	158	167	35	37	29	14	8	14	15	19	13	24	24	28	17	20	19	28	27	30	64	56	59	14	14	25	28	35	26	35	65	67	22	19	17	86	146	126	31	52	46	24	16	19	13	18	11	30
FBti0062496	0	0	0	0	0	0	0	0	0	0	0	0	0	0	0	0	0	0	0	0	0	0	0	0	0	0	0	0	0	0	0	0	0	0	0	0	0	0	0	0	0	0	0	0	0	0	0	0	0
FBgn0284419	0	0	0	0	0	0	0	0	0	0	0	0	0	0	0	0	0	0	1	2	3	0	0	0	0	0	0	3	3	2	0	0	0	0	0	0	0	0	0	0	0	0	0	0	0	0	0	0	0
FBgn0037213	1344	1004	839	5866	7073	6397	4597	4852	5717	1322	1476	1477	6475	6500	6791	6471	6515	7160	1872	2126	2002	8060	7586	7262	6026	5879	6364	2405	2695	2437	6830	7473	7165	7972	7107	7153	1141	1175	1057	6278	7356	6744	4782	5170	5183	1760	1417	2570	5628
FBgn0286041	1	3	1	0	1	3	1	0	3	0	0	1	2	2	0	2	1	1	2	1	3	3	3	4	1	4	3	3	2	1	0	2	2	3	0	0	0	1	3	1	2	1	0	0	3	0	1	0	0
FBgn0038827	1394	2550	2678	121	114	123	102	90	92	3044	3520	3717	98	108	99	74	175	104	147	156	138	160	160	139	117	93	104	152	150	159	140	166	138	127	114	117	1422	2215	2759	108	117	111	131	88	121	2650	2859	2017	105
FBgn0243512	1779	3286	3201	2557	2285	2093	3141	2672	3091	3237	3211	2983	2545	2257	2654	3267	3011	2758	2355	2243	1944	2647	2609	2549	3036	2735	2916	2406	2098	2103	2393	2816	2684	3281	3164	2834	1784	3454	2796	2741	2541	2795	2946	2799	2710	2702	3455	3358	2534
FBgn0085320	14	94	192	38	130	39	16	275	163	84	109	99	27	113	131	25	93	103	250	229	204	29	37	60	77	97	77	73	99	113	13	20	18	12	58	51	113	104	112	40	130	182	84	204	262	106	168	166	21
FBgn0011273	0	0	0	0	0	0	0	0	0	0	0	0	0	0	0	0	0	0	0	0	0	0	0	0	0	0	0	0	0	0	0	0	0	0	0	0	0	0	0	0	0	0	0	0	0	0	0	0	0
FBgn0020626	4505	3994	4023	2743	2926	3188	4072	3493	3427	4138	4434	4609	2566	2722	2783	3772	3727	3823	3661	3813	3852	2957	2733	2971	3736	3558	4060	3852	3866	3851	2597	2916	2999	4427	4135	4491	4111	3976	4266	2625	3113	2751	3475	3035	3532	4549	3975	4164	2690
FBgn0054027	0	1	3	10	9	10	3	8	2	0	3	1	7	13	4	5	2	6	293	283	240	12	8	8	5	8	4	299	266	255	6	11	12	11	3	1	0	2	2	5	7	9	1	5	1	2	4	2	4
FBgn0038108	6775	6133	6033	3352	3473	2903	2418	1941	1995	6602	6990	7824	3152	3060	2817	2302	2489	2400	2269	2335	2284	3781	3700	3787	2341	1414	2336	2126	2288	2199	3375	3722	3386	3539	2415	2313	6223	6197	6921	3079	3508	3028	2351	1959	1893	6856	6147	6172	3270
RR48372_transposable_element	0	0	0	0	0	0	0	0	0	0	0	0	0	0	0	0	0	0	0	0	0	0	0	0	0	0	0	0	0	0	0	0	0	0	0	0	0	0	1	0	0	0	0	0	0	0	0	0	0
FBgn0266418	472	545	480	3044	2784	2362	1465	1135	1116	456	445	525	2325	2137	2061	1027	994	958	718	671	589	3324	3066	3091	1067	913	1082	569	700	604	2618	3180	3073	1270	1074	1130	419	639	535	2914	2925	2621	1121	1155	887	525	430	771	2217
FBti0061689	0	0	0	0	0	0	0	0	1	0	0	0	0	0	0	0	0	0	0	0	0	0	0	0	1	0	1	0	0	0	0	0	1	0	0	0	0	0	0	1	0	0	0	0	0	0	0	0	0
FBgn0039315	854	520	419	196	252	257	882	1115	1083	592	544	648	203	220	205	721	1120	1147	1229	1202	1233	290	287	331	1472	1405	1320	1163	1157	1271	256	300	305	1249	1139	1268	876	612	505	215	289	257	605	1049	951	679	476	1031	181
FBgn0267385	11528	16636	16426	18279	21582	23397	26433	24956	28267	17907	17569	19969	18516	20991	19909	26175	29937	32381	16671	17562	15784	27800	25788	27227	36298	38357	39740	13478	14632	14328	22701	23568	23671	31743	33014	36520	12225	16571	18586	17876	21091	18493	28210	23564	31668	16656	14999	16649	18417
FBgn0037443	3720	4983	4814	5574	5563	5783	3822	3482	3540	4617	4868	4675	5230	5328	5696	3473	3761	3693	2030	2117	2026	4802	4614	5246	2482	2306	2794	2199	2347	2089	4171	5088	5007	3020	2652	2789	3587	4932	4327	5314	5171	5672	3324	3440	3278	4069	4428	4257	5992
FBgn0038747	6477	4299	4392	1394	1325	1430	1628	1401	1337	4440	4614	4618	1858	1574	1382	1749	1616	1433	2304	2385	2369	1571	1467	1532	1098	1100	1244	2428	2456	2469	1449	1527	1501	1465	1207	1237	5175	4087	4163	1418	1436	1310	1510	1244	1241	4444	3849	3427	1796
FBgn0012002	0	0	0	0	0	0	0	0	0	0	0	0	0	0	1	0	0	1	0	0	0	0	0	0	0	0	0	0	0	0	0	0	0	0	0	0	0	0	0	0	0	0	0	0	1	0	0	0	0
FBgn0039638	2028	1809	1853	108	96	103	90	57	70	2002	2086	2294	108	101	66	79	114	70	290	288	239	130	133	133	88	68	87	309	259	274	130	125	139	102	98	80	1897	1771	2056	129	140	119	127	58	89	1809	1753	1330	100
FBgn0004901	5435	3808	4084	259	235	257	380	354	363	4128	4356	4632	253	243	260	372	523	379	426	485	435	227	227	272	386	344	354	496	522	471	268	264	243	412	368	352	5128	3763	4144	222	262	216	568	307	325	4447	4160	3793	272
FBgn0051054	0	0	0	0	0	0	0	0	0	0	0	0	0	0	0	0	0	0	0	0	0	0	0	0	0	0	0	0	0	0	0	0	0	0	0	0	0	0	0	0	0	0	0	0	0	0	0	0	0
FBtr0309664_df_nrg	0	0	0	0	0	0	0	0	0	0	0	0	0	0	0	0	0	0	0	0	0	0	0	0	0	0	0	0	0	0	0	0	0	0	0	0	0	0	0	0	0	0	0	0	0	0	0	0	0
FBgn0038376	6650	5739	5623	1973	1865	2038	2714	2351	2404	5545	6124	6113	1796	1845	1925	2089	2602	2218	5199	6016	5318	2450	2151	2316	3843	2880	3232	4739	4602	4574	2042	2179	2212	3267	2697	2887	6237	5597	5623	1950	2052	1931	2233	2218	2342	5579	5444	5284	1841
FBgn0267194	0	0	0	0	0	1	0	1	0	0	0	0	1	0	0	0	0	1	62	54	62	0	0	0	0	0	0	79	82	77	1	0	0	1	0	1	0	0	0	0	0	0	0	0	1	0	0	0	0
FBgn0038380	6	9	7	5	12	5	24	10	25	10	11	4	11	14	6	16	9	18	44	33	42	14	11	16	30	8	23	37	33	48	11	10	10	33	18	10	4	8	19	10	11	19	20	12	13	9	7	12	10
FBgn0039705	2638	2198	2368	641	806	855	781	768	799	2508	2497	2462	731	821	786	688	791	839	2485	2571	2252	770	744	732	662	668	650	2971	2813	2789	775	805	814	782	717	719	2574	2094	2293	679	786	768	611	645	754	2371	2382	1798	711
FBtr0472729_df_nrg	0	0	0	0	0	0	0	0	0	0	0	0	0	0	0	0	0	0	0	0	0	0	0	0	0	0	0	0	0	0	0	0	0	0	0	0	0	0	0	0	0	0	0	0	0	0	0	0	0
FBti0019353	2	0	1	1	0	0	3	0	0	0	0	0	0	1	1	2	0	2	1	0	0	2	4	1	1	4	2	0	0	1	1	2	2	0	1	1	0	0	0	2	0	0	1	1	2	0	2	0	0
FBgn0038057	378	779	754	190	148	167	215	231	222	706	765	674	199	202	197	215	290	292	190	157	156	177	208	200	215	197	228	185	189	180	153	203	231	268	224	236	490	823	763	143	159	186	204	214	240	744	843	659	181
FBgn0023097	4359	6197	6534	1903	1817	1152	1039	819	1038	6094	7189	6951	1487	1608	1626	980	1136	986	653	734	638	2467	2310	2311	1107	739	1168	700	764	710	1826	2159	2066	1326	1097	1082	4243	5646	6145	1846	1871	1751	1212	899	921	5352	5805	4509	1817
FBgn0083986	457	326	409	257	285	342	794	872	1179	363	407	331	279	273	307	798	1154	1180	293	284	281	307	308	346	961	1232	1013	286	370	234	306	315	300	1043	1176	1275	430	394	316	237	296	284	819	954	1150	398	399	311	284
FBgn0037376	3779	4282	4522	563	549	586	623	419	451	4927	4905	5344	506	561	541	435	637	488	2366	2153	1876	690	659	669	518	488	496	2530	2221	2156	618	626	644	599	501	515	3488	3796	4186	548	599	558	456	433	434	3968	4427	2987	475
FBti0061723	0	0	0	0	0	0	0	2	1	0	0	0	1	0	0	1	0	0	0	1	0	1	0	1	0	0	0	0	0	0	0	0	0	1	0	0	0	0	0	1	1	0	0	0	0	0	0	0	1
FBgn0037249	13428	15648	15306	5606	5557	5466	5296	4620	4909	14909	14364	15952	5412	5738	5094	4652	5601	5337	7137	7497	6727	5308	4913	5425	4414	3568	4394	7886	6871	7319	4449	5008	4651	5415	4267	4186	14544	16521	17614	5173	5773	5100	5036	3978	4347	15346	13449	14637	6015
FBgn0085306	0	0	0	0	0	0	0	0	0	0	0	0	0	0	0	0	0	0	0	0	0	0	0	0	0	0	0	0	0	0	0	0	0	0	0	0	0	0	0	0	0	0	0	0	0	0	0	0	0
FBgn0039531	556	578	611	193	254	288	285	247	342	603	667	689	221	245	260	242	395	421	184	215	178	299	318	277	359	430	415	242	223	195	285	287	317	394	432	474	571	569	583	232	282	266	192	282	346	529	673	449	222
FBti0062144	0	0	0	0	0	0	0	0	0	0	0	0	0	0	0	0	0	0	0	0	0	0	0	0	0	0	0	0	0	0	0	0	0	0	0	0	0	0	0	0	0	0	0	0	0	0	0	0	0
FBgn0039883	206	483	473	4177	4289	3113	711	818	810	208	253	264	3754	3916	4335	759	797	824	116	95	84	6091	6816	5886	1024	843	1039	75	436	61	5117	6183	6147	1170	1177	1022	245	359	392	4352	4769	4514	678	847	603	137	222	197	3810
FBti0062524	0	0	0	16	12	16	5	0	0	0	2	0	14	18	6	0	2	1	1	0	2	16	17	18	0	0	0	2	2	1	17	12	10	3	5	0	0	0	0	18	13	14	0	1	2	0	0	1	14
FBgn0054034	13	11	14	29	51	42	80	111	126	12	20	20	29	41	40	91	110	133	11173	11000	10557	182	222	173	251	323	288	9989	9339	7820	139	200	175	178	314	226	20	8	19	40	51	43	74	101	111	14	23	38	26
FBgn0051573	0	0	0	0	0	0	0	0	0	0	0	0	0	0	0	0	0	0	0	0	0	0	0	0	0	0	0	0	0	0	0	0	0	0	0	0	0	0	0	0	0	0	0	0	0	0	0	1	0
FBti0062367	0	0	0	2	1	0	0	0	0	0	0	0	5	1	1	0	0	0	0	1	0	4	6	5	1	1	0	0	1	0	3	6	3	1	2	0	0	0	0	2	0	3	0	0	1	0	1	0	3
FBti0019407	0	0	0	0	0	1	1	0	0	0	0	0	0	1	0	0	0	0	0	0	0	2	1	0	0	0	0	1	0	0	0	1	0	1	1	0	0	0	0	0	1	0	1	1	1	0	0	0	0
FBgn0010401	9	10	9	1146	2290	519	285	1655	1594	1	31	24	2092	699	148	81	1339	1013	90	0	16	825	647	750	518	396	679	0	117	20	2589	2047	854	76	261	1167	30	12	10	644	856	1866	292	1063	1036	4	9	16	1212
FBgn0003129	52	45	54	22	21	17	278	318	282	56	61	63	18	16	16	328	334	399	199	211	163	8	7	15	388	321	373	263	243	201	13	9	14	533	437	412	53	48	43	16	20	17	277	346	299	59	46	117	20
FBgn0039767	3091	3759	4049	1569	1650	1918	1194	1140	1088	4437	4647	4947	1741	1977	1664	1305	1517	1434	1580	1592	1377	1535	1300	1428	1055	995	1128	1528	1369	1545	1308	1471	1371	1344	1021	1209	2917	3495	3933	1366	1567	1458	1115	947	1251	3904	3816	3543	1866
FBgn0037910	0	0	0	0	0	0	0	1	0	0	1	7	0	0	0	0	0	0	715	691	708	7	7	2	18	1	4	757	859	786	4	3	4	26	12	14	0	1	5	0	0	0	0	0	1	0	0	3	0
FBgn0264915	0	0	0	0	1	1	11	8	14	0	0	0	0	1	0	36	14	20	0	0	0	0	0	0	19	14	11	0	0	0	0	1	0	19	11	14	0	0	0	0	0	0	49	16	15	0	0	0	0
FBgn0264491	2255	4642	4491	4035	3778	2855	5671	5129	6028	4286	4544	4486	3736	3583	3765	6906	5594	6019	2398	2746	2235	3994	3849	3875	6071	5470	6163	2817	2511	2501	3092	3731	3690	7251	6409	5771	2319	4625	4016	4305	4159	4020	6586	5577	5326	3525	4338	4276	3695
FBgn0266730	0	0	0	5	5	1	3	4	5	0	0	0	5	2	2	11	3	3	223	241	234	5	5	4	10	10	5	289	330	284	8	6	7	19	1	7	1	0	0	7	4	13	3	4	5	0	0	0	6
FBgn0263527	0	0	0	0	0	0	0	0	0	0	0	0	0	0	0	0	0	0	0	0	0	0	0	0	0	0	0	0	0	0	0	0	0	0	0	0	0	0	0	0	0	0	0	0	0	0	0	0	0
FBgn0051515	0	0	0	0	0	0	0	0	0	0	0	0	0	0	0	0	0	0	519	547	615	0	0	1	1	4	2	388	486	409	0	0	1	1	0	0	0	0	0	0	0	0	0	0	0	0	0	0	0
FBgn0262383	0	0	0	0	0	0	0	0	0	0	0	0	0	0	0	0	0	0	0	0	0	0	0	0	0	0	0	0	0	0	0	0	0	0	0	0	0	0	0	0	0	0	0	0	0	0	0	0	0
FBgn0002354	575	423	422	207	302	411	343	428	416	534	435	506	233	286	229	355	513	482	253	295	300	287	310	298	515	576	592	309	329	308	341	293	340	507	598	628	736	470	495	203	318	244	283	396	448	501	476	411	192
FBgn0038143	114	122	79	25365	21967	24080	2714	2506	2778	129	122	127	24079	21801	23114	3444	2840	3320	401	353	326	33707	29251	31341	3626	3471	3866	336	1977	353	30578	32007	32211	4975	4448	4371	96	207	102	25290	26024	24521	2848	2654	2606	120	122	211	22583
FBgn0038727	62	52	40	3	2	2	0	0	3	11	20	39	1	4	5	3	0	3	7	5	7	5	2	2	4	1	0	5	5	9	1	2	4	5	1	4	50	53	25	4	3	7	0	0	2	8	12	3	0
FBgn0263755	979	759	772	77	108	73	109	71	78	909	910	994	124	114	107	94	129	81	242	219	198	119	108	119	96	71	87	235	222	275	98	127	116	88	73	83	800	731	840	94	105	85	122	69	81	833	695	698	114
FBgn0039648	21	3	10	34	12	15	8	4	8	6	10	9	19	9	9	7	0	6	2	1	4	5	6	3	6	7	1	0	1	1	6	7	3	5	3	5	5	9	13	18	14	7	8	4	5	3	10	7	14
FBgn0004777	170	76	93	67	72	75	6	8	9	77	214	47	59	43	61	10	23	6	17	20	19	137	105	125	11	15	12	20	33	15	82	119	105	21	5	12	47	84	58	75	77	53	12	6	3	40	114	31	69
FBtr0472815_df_nrg	0	0	0	0	0	0	0	0	0	0	0	0	0	0	0	0	0	0	0	0	0	0	0	0	0	0	0	0	0	0	0	0	0	0	0	0	0	0	0	0	0	0	0	0	0	0	0	0	0
FBgn0004175	0	0	0	0	0	0	0	0	0	1	0	1	0	0	0	0	0	0	11818	11674	9765	3	18	11	29	14	29	12815	12938	11378	2	5	3	176	11	17	0	0	0	0	0	0	0	0	1	0	0	0	0
FBgn0267775	0	0	0	0	0	0	0	0	0	0	0	0	0	0	0	0	0	0	276	275	270	0	0	1	0	0	2	373	322	350	0	0	0	7	0	0	0	0	0	0	0	0	0	0	0	0	0	0	0
FBti0020386	0	0	0	0	1	0	0	3	0	0	0	0	0	1	0	0	0	0	0	0	0	0	1	0	0	0	0	0	0	0	1	0	0	1	0	0	0	0	0	0	0	0	0	0	0	0	0	0	0
FBgn0001139	12479	11062	11705	4274	3967	2996	3019	2570	3174	11635	12917	12892	4032	3669	4096	3349	3274	3098	3020	3099	2882	4922	4893	4481	3169	2877	3241	3219	3320	3125	4367	4949	4890	3472	3325	3238	10671	10518	11552	4351	4292	4357	3482	2751	2859	10742	12029	9166	3959
FBgn0265423	2	1	1	0	2	0	0	0	0	0	1	0	0	0	0	0	0	0	302	286	299	3	1	1	0	0	1	367	372	316	0	0	2	5	0	0	3	1	1	3	0	2	0	0	1	0	5	2	2
FBti0019300	0	1	0	5	2	3	0	0	0	0	0	0	4	7	5	1	0	1	7	7	4	6	2	9	2	0	1	7	3	4	12	13	5	1	0	1	0	1	0	7	5	5	2	1	1	1	0	1	3
FBti0060979	0	0	0	0	0	0	0	0	0	0	0	0	0	0	0	0	0	0	0	0	0	0	0	0	0	0	0	0	0	0	0	0	0	0	0	0	0	0	0	0	0	0	0	0	0	0	0	0	0
FBgn0041710	99	57	55	388	485	572	403	391	397	55	63	54	332	403	340	246	330	427	217	242	233	443	403	419	275	289	354	248	240	240	362	365	300	266	284	274	73	58	66	379	431	350	244	242	314	75	47	140	341
FBgn0267314	0	0	0	0	0	0	0	1	0	0	0	0	0	0	0	1	1	0	0	0	0	0	0	0	0	0	0	0	0	1	0	0	0	0	0	1	0	0	1	0	0	0	1	0	0	0	0	0	0
FBgn0045862	5943	5405	5544	1820	1533	1756	1445	1002	1176	5727	6386	6550	1692	1474	1522	1600	1449	1369	968	1060	1025	1787	1623	1753	1200	1060	1372	1092	1226	1139	1669	1693	1754	1607	1414	1549	4703	4959	5483	1627	1707	1504	1644	950	1190	5702	6482	4259	1673
FBti0062601	1	0	0	0	0	0	0	0	0	0	0	0	0	0	0	0	0	0	0	0	0	0	0	0	0	0	0	0	0	0	0	0	0	0	0	0	0	0	0	0	0	0	0	0	0	0	0	0	0
FBgn0039064	127	145	123	8648	7791	6054	1098	1063	1082	32	46	39	7176	7500	8128	1104	1101	1134	31	27	17	11040	11643	11086	1391	1198	1514	26	601	22	8863	11181	11412	1694	1682	1494	102	151	140	8833	8733	8643	982	1261	883	19	49	16	7560
FBgn0038638	749	646	519	306	386	402	878	700	664	743	596	732	288	308	298	445	581	477	1119	1163	1036	289	314	333	586	441	439	927	934	1026	347	323	291	513	370	376	556	624	565	299	358	287	574	505	600	784	694	1474	277
FBgn0051331	0	0	0	0	0	0	0	0	0	0	0	0	0	0	0	0	0	0	0	0	0	0	0	0	0	0	0	0	0	0	0	0	0	0	0	0	0	0	0	0	0	0	0	0	0	0	0	0	0
FBgn0085382	15	15	24	2415	2174	1959	434	419	388	6	29	16	2158	2049	2031	531	422	445	25	18	19	3134	3222	3113	587	517	607	21	163	25	2713	3315	3163	697	615	621	8	27	24	2436	2588	2288	447	446	375	5	10	7	2206
FBti0061579	0	0	0	1	0	0	0	0	0	0	0	0	0	0	0	0	0	0	0	0	0	0	0	0	0	0	0	1	0	0	0	0	0	0	0	0	0	0	0	1	0	0	0	0	0	0	0	0	0
FBgn0039048	431	241	220	2141	2400	2948	1315	1484	1445	478	462	504	2624	2404	2172	1711	1718	1853	802	931	804	3036	2842	2852	1711	1905	1851	986	1062	952	2751	2626	2715	2119	1819	1985	328	257	288	2388	2549	2246	1251	1110	1366	586	396	986	2586
FBgn0005632	5641	13179	13392	7671	7162	5300	6134	4686	5640	12531	13921	14045	6834	7193	7258	4668	5411	5528	4894	5055	4319	9429	9075	9564	6252	4361	6146	4309	4464	4506	6883	8742	8647	7210	5642	5356	6100	13138	12958	7486	7967	7841	4817	5516	4595	10133	12218	10720	7716
FBgn0039592	0	0	0	2	5	9	0	0	0	0	0	0	6	7	4	0	0	1	3	3	4	2	6	4	0	0	0	7	4	1	6	5	8	0	0	0	0	0	0	2	6	5	0	0	0	0	0	0	1
FBtr0304253_df_nrg	0	0	0	0	0	0	0	0	0	0	0	0	0	0	0	0	0	0	0	0	0	0	0	0	0	0	0	0	0	0	0	0	0	0	0	0	0	0	0	0	0	0	0	0	0	0	0	0	0
FBgn0051334	0	0	0	0	1	0	0	0	0	0	0	0	1	0	0	0	0	0	0	0	0	1	3	1	0	0	0	0	0	0	1	0	2	0	1	0	0	0	0	1	0	1	0	0	0	0	0	0	0
FBgn0037439	1499	1891	1827	472	364	396	528	399	414	2155	2038	2089	498	558	558	447	737	570	465	464	397	406	384	437	395	431	423	566	504	492	387	385	399	499	433	469	1679	2309	2000	334	380	428	531	395	416	2518	2295	2537	516
FBgn0051081	2	0	0	0	0	0	0	0	0	0	0	0	0	0	0	0	0	0	0	0	0	0	0	0	0	0	0	1	0	0	0	0	0	0	0	0	0	1	0	0	0	0	0	0	0	0	1	0	0
FBgn0085413	34	60	31	3355	3327	2627	493	491	494	44	46	18	2988	3182	3272	559	507	540	1084	1064	882	4848	5136	4696	699	594	641	1199	1354	1260	4008	4909	5067	815	768	680	36	69	54	3863	3761	3684	444	546	443	40	33	46	3118
FBgn0267153	3	3	4	3	1	0	1	1	0	0	0	0	0	0	0	1	3	3	81	88	66	1	1	0	1	5	3	119	101	123	0	0	3	5	6	3	3	5	1	2	2	0	2	1	4	0	1	0	0
FBgn0039491	2	4	3	7	7	9	5	8	8	5	6	5	8	4	10	3	7	7	2765	2974	2527	12	20	20	16	16	14	3169	2812	3059	10	11	7	68	10	24	3	4	9	7	11	7	7	9	5	2	1	8	9
FBti0061792	0	0	0	0	0	0	0	0	0	0	0	0	0	0	0	0	0	0	0	0	0	0	0	0	0	0	0	0	0	0	0	0	0	0	0	0	0	0	0	0	0	0	0	0	0	0	0	0	0
FBgn0039413	0	1	3	5	6	2	4	2	4	2	3	0	7	2	1	2	5	6	1595	1490	1419	1	5	6	12	8	11	1748	1617	1615	5	6	2	23	2	7	1	3	2	5	6	1	4	3	2	5	4	7	10
FBgn0087013	21891	22859	21711	12326	11642	11782	10991	9719	9774	20882	23124	25215	15279	14968	13219	12978	14252	13583	15240	15671	13780	10988	9541	9963	9449	7311	8840	19432	17865	18859	9204	9927	9608	12697	9441	9843	23733	24689	25283	11441	10977	11392	10010	7580	9328	25277	19381	30488	15518
FBgn0265083	0	0	0	0	0	0	0	0	0	0	0	0	0	0	0	0	0	0	0	0	0	0	0	0	0	0	0	0	0	0	0	0	0	0	0	0	0	0	0	0	0	0	0	0	0	0	0	0	0
FBgn0039779	32	21	17	8	17	10	5	3	5	3	4	8	14	3	10	6	2	3	2	6	6	12	5	13	7	10	6	4	4	9	16	11	9	5	3	3	31	30	26	6	13	14	4	8	7	3	6	7	9
FBgn0039509	840	681	708	719	752	968	889	841	849	950	872	876	958	931	854	1116	1190	1219	558	574	526	538	530	577	730	811	791	741	730	737	662	587	677	1034	1031	1161	796	787	755	656	735	697	787	641	770	1021	1002	1168	940
FBgn0283554	0	0	0	0	0	0	0	0	0	0	0	0	0	0	0	0	0	0	0	0	0	0	0	0	0	0	0	0	0	0	0	0	0	0	0	0	0	0	0	0	0	0	0	0	0	0	0	0	0
FBgn0051021	10	12	8	0	2	3	8	5	4	12	10	8	4	0	1	4	6	5	1489	1559	1312	1	3	1	6	14	18	1193	1167	1178	1	0	1	10	5	4	9	11	15	0	0	2	5	5	6	10	8	9	3
FBgn0039050	7	22	14	1	0	1	3	8	4	31	24	30	0	0	0	0	12	0	91	83	52	1	1	0	26	1	4	75	88	58	0	1	0	10	5	7	14	17	15	0	0	0	9	7	8	30	32	58	0
FBgn0014342	161	171	170	195	209	179	234	236	236	275	284	273	232	209	226	328	313	329	1183	1123	1022	441	443	351	333	397	340	1207	1207	1166	302	345	317	421	407	347	147	263	238	174	219	188	211	233	252	341	313	398	163
FBgn0267777	2	2	2	8	15	7	4	5	4	1	1	1	23	9	8	2	7	10	481	540	466	21	19	22	16	10	7	586	550	566	13	23	18	19	11	12	2	3	2	7	8	14	2	7	5	1	2	0	16
FBgn0262323	0	0	0	0	0	0	0	0	0	0	0	0	0	0	0	0	0	0	0	0	0	0	0	0	0	0	0	0	0	0	0	0	0	0	0	0	0	0	0	0	0	0	0	0	0	0	0	0	0
FBgn0038607	3	1	0	7	13	13	6	17	11	0	1	2	9	9	10	14	5	6	5136	5675	4514	21	28	29	13	15	29	6104	5787	6511	24	29	17	152	16	10	0	1	0	12	18	20	3	7	8	0	0	4	13
FBgn0023178	6	1	3	1501	1519	1827	196	281	288	1	1	0	1707	1626	1472	191	212	198	11	9	10	2255	2466	2316	280	296	262	8	164	15	2637	2475	2616	282	281	294	2	6	6	1523	1614	1288	141	254	233	3	5	3	1397
FBtr0472809_df_nrg	0	0	0	0	0	0	0	0	0	0	0	0	0	0	0	0	0	0	0	0	0	0	0	0	0	0	0	0	0	0	0	0	0	0	0	0	0	0	0	0	0	0	0	0	0	0	0	0	0
FBgn0267675	0	0	0	2	2	1	3	0	1	0	0	0	2	1	0	0	0	0	27	36	32	0	0	1	2	0	1	38	39	31	1	2	0	5	0	0	1	0	0	0	1	3	0	0	2	0	0	0	2
FBti0059752	0	0	0	0	0	0	0	0	0	0	0	0	0	0	0	0	0	0	0	0	0	0	0	0	0	0	0	0	0	0	0	0	0	0	0	0	0	0	0	0	0	0	0	0	0	0	0	0	0
FBgn0051161	12	11	7	108	115	102	60	51	42	7	5	8	104	83	116	47	42	47	4891	5320	4514	131	155	144	77	48	75	5957	5610	6004	108	144	124	167	49	68	13	14	15	92	119	126	37	41	43	12	12	13	105
FBgn0037489	2171	3232	3296	532	424	422	621	453	513	3294	3245	3365	586	618	630	672	815	678	882	925	781	569	527	553	522	512	519	994	1003	947	534	549	567	678	552	574	2447	3633	3738	484	462	514	744	442	482	3225	3502	3016	601
FBgn0266242	0	0	1	0	0	0	0	0	0	0	0	0	0	0	0	0	0	0	84	121	98	1	0	0	0	0	0	159	142	154	0	1	0	3	0	0	0	0	2	0	0	0	0	0	0	0	0	1	0
FBgn0037624	290	654	694	68	75	34	60	36	70	694	711	695	58	64	80	32	82	63	62	57	49	80	80	89	53	38	61	66	46	49	75	77	83	69	59	49	455	644	750	51	79	99	51	44	64	594	590	462	49
FBgn0261844	0	0	0	0	0	0	0	0	0	0	0	0	0	0	0	0	0	0	0	0	0	0	0	0	0	0	0	0	0	0	0	0	0	0	0	0	0	0	0	0	0	0	0	0	0	0	0	0	0
FBgn0039835	721	902	805	230	276	255	252	232	222	669	752	770	252	304	267	207	243	251	266	276	292	243	255	254	205	241	231	227	297	275	264	225	285	209	182	210	839	840	759	244	254	256	204	221	242	771	923	627	220
FBgn0262233	0	0	0	0	0	0	0	0	0	0	0	0	0	0	0	0	0	0	0	0	0	0	0	0	0	0	0	0	0	0	0	0	0	0	0	0	0	0	0	0	0	0	0	0	0	0	0	0	0
FBgn0259227	1616	2576	2673	2248	2141	1989	1716	1473	1886	2418	2638	2512	2212	2361	2335	1766	1897	1951	1294	1386	1290	3010	2815	3129	2213	1763	2254	1383	1344	1370	2580	2917	3014	2416	2035	2000	1634	2718	2583	2309	2518	2392	1699	1561	1530	2095	2583	2299	2432
FBgn0051361	9	16	13	1154	1116	980	211	215	172	9	13	8	1009	1049	1116	233	199	249	10934	11064	9071	1633	1761	1717	322	283	332	12791	11179	12638	1447	1789	1674	611	335	369	13	19	12	1219	1247	1206	228	238	170	5	9	13	995
FBgn0037650	7	3	0	15	4	5	9	5	9	4	3	1	4	6	5	15	6	5	1212	1257	1120	16	11	16	15	12	17	1112	1039	1086	8	7	15	13	12	6	2	3	1	13	6	16	8	9	4	2	3	2	8
FBgn0037722	1221	1728	1929	423	366	436	178	164	165	1885	1943	1940	387	345	376	191	213	189	283	291	262	458	458	496	141	151	161	308	335	286	559	472	490	160	144	141	1233	1699	1715	371	393	356	287	164	172	1484	2185	1190	362
FBgn0038865	445	348	278	3083	2756	2801	1881	1853	1439	191	181	217	1795	1846	1981	999	968	1217	2155	2206	2427	3295	2900	3120	1992	1956	2191	1449	1431	1384	1973	2151	2298	1350	1105	1381	326	245	260	2304	2043	1875	1531	1204	1187	142	219	304	1666
FBgn0039854	49	125	115	52	90	65	51	88	92	101	113	97	53	91	90	39	75	98	60	56	48	114	122	120	74	67	99	37	50	40	94	108	116	86	61	87	87	130	129	45	76	93	40	67	65	96	122	81	49
FBgn0266413	5	5	4	13	17	17	3	7	7	3	4	7	41	28	24	30	23	11	14	6	11	30	16	18	6	5	12	11	11	8	21	21	21	11	9	10	4	7	1	34	15	15	14	9	8	9	3	5	58
FBti0062468	0	0	1	0	2	3	0	0	1	0	0	1	1	3	1	1	0	0	0	0	0	1	2	0	0	0	0	0	0	0	2	2	0	0	0	0	0	0	0	0	1	0	1	1	0	0	0	0	2
FBti0062160	0	0	0	0	0	0	0	0	0	0	0	0	0	0	0	0	0	0	0	0	0	0	0	0	0	0	0	0	0	0	0	0	0	0	0	0	0	0	0	0	0	0	0	0	0	0	0	0	0
FBgn0261575	9218	6293	4910	14800	11569	10501	34263	34631	21193	2917	5357	5808	21122	41949	26831	13941	24974	20284	78714	85466	73160	3704	3580	4096	101252	70622	79376	37570	38806	44451	1737	1533	1340	43546	27930	31624	6894	8702	7245	15553	12563	10795	24259	28548	21746	2188	2085	6504	28603
FBgn0261006	0	0	0	0	0	0	1	0	1	0	0	0	0	2	0	0	0	0	20	19	17	0	0	0	0	0	0	18	15	15	0	0	0	1	0	1	0	0	0	0	0	0	0	0	0	0	0	0	0
FBgn0267111	0	0	0	2	2	4	4	6	2	0	1	0	0	5	4	2	2	4	60	58	68	6	3	3	9	3	5	85	59	65	2	2	3	10	4	4	1	4	1	3	0	3	1	1	5	0	1	1	2
FBgn0262028	129	165	149	0	0	2	224	150	253	110	112	122	4	1	0	113	144	111	235	201	161	0	0	0	164	87	130	145	167	135	0	0	0	118	96	99	114	186	146	0	0	4	177	143	174	159	151	243	0
FBgn0039861	1235	1767	1840	411	436	427	282	309	305	1890	1933	1990	405	476	488	356	389	361	642	663	515	553	558	573	382	382	413	587	593	600	481	517	515	400	377	364	1414	1863	1948	434	510	496	417	292	287	1632	1901	1357	496
FBgn0038460	220	208	210	422	566	670	278	443	371	149	145	155	486	590	491	254	368	342	367	335	336	604	620	660	373	450	400	286	300	291	657	623	715	404	414	417	295	253	250	435	624	489	220	323	361	198	158	240	394
FBti0020349	0	0	0	0	0	0	0	0	0	0	0	0	0	0	0	0	0	0	0	0	0	0	0	0	0	0	0	0	0	0	0	0	0	0	0	0	0	0	0	0	0	0	0	0	0	0	0	0	0
FBgn0026562	2041	1341	1452	8512	9371	14398	5329	6038	5924	2239	2109	2445	9147	9375	7435	5537	6134	6144	2167	2247	2643	6041	4985	5434	2772	3109	3238	2405	3049	2687	6042	5163	5445	3023	2806	3249	2338	1390	1767	8432	9349	7016	5363	4134	5013	2515	1828	4589	8535
FBgn0261840	0	0	0	0	0	0	0	0	0	0	0	0	0	0	0	0	0	0	0	0	0	0	0	0	0	0	0	0	0	0	0	0	0	0	0	0	0	0	0	0	0	0	0	0	0	0	0	0	0
FBgn0001230	348	259	315	1044	998	1017	1051	891	724	354	303	339	1238	721	802	567	520	620	3750	3598	3571	785	780	776	775	915	803	3195	3391	2925	723	618	611	711	680	655	298	241	358	1099	1138	915	613	626	756	194	246	261	1236
FBgn0041711	44	32	29	682	829	1059	939	1286	1550	79	77	77	1023	931	948	2366	2266	2222	161	241	232	1335	1167	1233	1627	2137	1954	187	231	177	954	1021	1190	1551	1716	1751	45	36	29	763	1018	805	1502	988	1420	91	87	114	765
FBgn0039190	53	23	15	0	0	0	0	0	0	8	7	8	0	0	0	1	2	0	9285	9777	8199	1	17	9	43	20	28	11703	10738	10829	4	1	0	213	12	17	36	34	21	0	0	0	2	1	1	10	8	14	0
FBgn0010438	581	507	523	47	36	45	43	34	38	461	485	518	51	48	43	34	64	41	144	149	122	53	46	53	26	41	28	162	137	147	48	39	44	35	33	33	474	432	436	39	40	35	55	23	28	437	492	339	40
RR48405_transposable_element	0	0	0	1	0	0	0	0	1	0	0	0	0	0	0	3	1	2	0	0	1	0	0	0	2	1	1	0	0	0	2	1	0	0	3	0	0	0	0	0	0	0	3	0	0	0	0	0	0
FBgn0039161	105	84	86	431	488	437	94	118	179	115	160	116	467	445	464	245	174	174	172	164	162	415	427	444	121	157	152	218	203	189	421	394	439	137	143	110	78	113	78	400	409	345	169	106	107	125	162	215	433
FBgn0051282	0	0	0	1	0	0	0	0	0	0	0	0	0	0	0	1	0	0	0	0	0	0	0	0	0	1	0	0	0	0	0	0	0	0	0	0	0	0	0	0	0	0	0	0	0	0	0	0	0
FBgn0260466	0	0	0	0	0	0	0	0	0	0	0	0	0	0	0	0	0	0	0	0	0	0	0	0	0	0	0	0	0	0	0	0	0	0	0	0	0	0	0	0	0	0	0	0	0	0	0	0	0
FBgn0267339	368	285	265	53	58	108	416	329	342	290	262	271	176	183	127	226	326	272	396	398	459	69	57	71	363	296	315	349	321	364	52	37	51	215	205	181	280	321	258	60	79	75	225	328	282	282	261	436	205
FBgn0015279	2511	5327	5638	2250	1997	2021	2376	1825	2098	4850	5271	5256	1810	1744	1791	1960	1847	1955	1597	1713	1512	2429	2250	2467	2188	1818	2169	1646	1518	1628	2035	2233	2160	2746	2131	2114	2580	5251	5191	2279	2263	2022	2350	1785	2055	3970	4779	3960	1930
FBgn0038149	14131	9273	10023	2150	2361	2861	1537	1667	1714	10260	10014	10151	2204	2016	1988	1606	2007	1873	2046	2130	2245	2534	2288	2300	1479	1790	1583	1962	2159	1828	2335	2233	2450	1470	1488	1590	12518	8803	9492	2322	2683	2287	1843	1421	1592	9209	9499	6869	1735
FBgn0259194	2	0	2	3	5	4	0	0	0	2	1	1	1	1	1	0	0	0	26	17	23	4	3	6	0	1	0	28	33	37	2	4	5	0	1	0	0	0	1	5	1	5	0	0	0	0	0	2	1
FBgn0039233	1838	1075	1012	141	112	99	129	111	117	1161	1074	1157	174	147	157	145	194	147	210	220	223	105	119	121	103	128	115	223	244	203	109	104	108	109	83	104	1608	1128	1210	80	112	80	162	77	104	1180	1012	984	123
FBgn0000015	184	298	270	2	7	1	97	96	89	389	372	404	1	3	3	92	138	108	1454	1490	1281	1	0	1	126	133	137	1679	1468	1533	2	4	3	175	139	133	136	369	287	4	2	6	111	106	92	396	452	681	4
FBgn0039622	5	5	6	67	70	64	121	86	98	10	16	12	80	61	91	108	117	103	198	166	153	144	92	142	122	134	121	152	167	151	118	118	99	127	142	156	9	7	6	65	97	83	75	106	92	9	17	25	62
FBgn0262174	0	0	0	0	0	0	0	0	0	0	0	0	0	0	0	0	0	0	0	0	0	0	0	0	0	0	0	0	0	0	0	0	0	0	0	0	0	0	0	0	0	0	0	0	0	0	0	0	0
FBgn0039093	1	0	0	2	0	1	1	0	1	0	0	0	0	0	0	0	2	1	0	0	0	0	0	2	0	0	2	0	0	0	2	1	1	1	2	0	0	1	0	0	1	1	0	1	0	0	0	0	1
FBgn0261550	5776	4792	4999	4779	4423	4634	2663	2424	2456	4789	5024	5015	3850	3941	3935	2256	2278	2100	5993	6202	5509	5795	5383	5780	3170	2879	3147	6436	6449	6556	4856	5530	5607	3294	3164	2995	5501	4886	4983	4725	5182	4394	2721	2595	2423	4679	4643	4318	3895
FBgn0037972	98	57	75	7	8	5	10	5	9	73	66	68	1	7	4	8	6	3	28	43	44	8	13	5	20	17	26	34	43	33	7	6	4	10	5	9	70	58	68	3	4	2	13	8	10	56	95	47	4
FBgn0051055	4	3	6	0	0	2	2	0	0	12	5	5	0	0	0	2	2	1	2954	2937	2496	2	8	3	10	2	7	3315	3202	3406	3	6	4	99	9	4	5	6	7	1	2	0	0	0	0	7	2	3	0
FBgn0262539	140	122	110	643	817	850	795	1081	1128	381	319	344	1013	948	921	1472	1931	1880	433	456	460	1125	1090	1247	1386	1732	1638	455	528	504	1154	1051	1223	1299	1630	1783	165	170	142	778	979	802	687	904	1074	418	348	552	723
FBti0062489	0	0	0	0	0	0	1	0	0	0	0	0	0	0	0	1	2	0	0	0	0	0	1	0	0	0	0	0	0	0	0	0	0	0	1	0	0	0	0	0	1	0	0	2	2	0	0	0	0
FBgn0259991	0	0	0	0	0	0	0	0	0	0	0	0	0	0	0	0	0	0	0	0	0	0	0	0	0	0	0	0	0	0	0	0	0	0	0	0	0	0	0	0	0	0	0	0	0	0	0	0	0
FBgn0037382	1401	1586	1565	809	762	785	646	586	565	1798	1763	1850	782	693	766	536	622	627	827	834	804	944	842	899	647	619	674	746	830	725	827	884	906	686	691	792	1531	1673	1739	765	843	771	598	499	596	1664	1730	1326	659
FBgn0037573	4887	2973	3175	1133	1232	1308	1136	1012	984	3582	3520	3829	1172	1114	978	958	1131	1094	1058	1091	1074	1313	1238	1231	1081	1116	1107	982	1007	912	1244	1226	1306	1116	1026	1207	4759	3106	3311	1142	1210	1086	970	865	975	3677	3256	2912	1036
FBti0019414	0	0	0	0	0	0	1	0	0	0	0	0	0	0	0	1	0	1	2	0	2	1	0	0	2	2	2	2	0	2	0	0	0	2	2	1	0	1	0	0	0	0	1	0	0	0	0	0	0
FBgn0038886	0	1	0	0	0	0	0	0	0	0	1	0	0	0	0	0	0	1	107	112	104	0	0	0	3	0	3	105	73	78	0	0	1	4	0	3	0	3	1	0	0	0	0	1	1	0	0	1	0
FBgn0037601	86	52	43	40	57	56	27	38	35	92	88	103	32	39	34	38	55	31	142	147	100	54	52	59	46	39	45	160	133	148	55	49	61	61	43	51	87	55	67	52	52	47	29	41	50	98	85	170	44
FBgn0038142	1	1	2	23	22	42	255	306	501	3	1	3	289	187	122	452	456	422	8	0	2	179	113	149	871	941	907	1	19	4	274	309	346	613	841	1065	2	3	4	52	36	53	233	335	431	2	5	4	216
FBgn0051570	0	0	0	0	0	0	0	0	0	0	0	0	0	0	0	0	0	0	0	0	0	0	0	0	0	0	0	0	0	0	0	0	0	0	0	0	0	0	0	0	0	0	0	0	0	0	0	0	0
FBgn0016691	8216	4234	3939	5460	5376	7059	15235	14544	14901	4342	3703	4774	6137	5304	4305	15869	13707	14621	3522	3802	3932	4977	5176	5398	17035	22184	19196	2944	3710	3165	5297	4979	5207	15541	16641	19659	6692	4319	4857	5625	5290	4051	18856	12271	16520	4822	3479	5143	5978
FBgn0051191	4	8	3	1089	964	768	128	120	134	4	13	3	954	907	1064	139	156	152	8	13	12	1373	1349	1334	170	166	151	9	85	8	1175	1506	1380	199	167	163	2	8	4	1123	1105	1106	147	160	139	3	7	2	874
FBgn0264740	0	0	0	0	0	0	0	0	0	0	0	0	0	0	0	0	0	0	1	2	0	0	0	0	0	0	0	0	1	0	0	0	1	0	0	0	0	0	0	0	0	0	0	0	0	0	0	0	0
FBgn0267210	1	4	5	3	2	0	11	7	10	4	2	3	4	0	5	13	13	10	1	5	2	1	1	2	7	13	18	4	0	5	3	3	1	11	9	10	5	2	1	0	1	2	7	14	12	4	3	5	3
FBti0020316	0	0	0	0	0	0	0	0	0	0	0	0	0	0	0	0	0	0	0	0	0	0	0	0	0	0	0	0	0	0	0	0	0	0	0	0	0	0	0	0	0	0	0	0	0	0	0	0	0
FBti0019313	0	0	0	0	1	0	0	0	0	0	0	0	0	0	0	0	0	0	0	1	1	0	0	0	0	0	0	2	1	2	0	0	0	0	0	0	0	0	0	0	0	0	0	0	0	0	0	0	0
FBgn0038343	2	1	1	806	868	1155	136	146	132	2	0	1	882	872	929	212	183	202	4	16	2	1222	1251	1320	96	137	89	2	90	9	1546	1361	1477	94	113	100	2	2	1	751	891	745	119	153	162	1	4	2	662
FBgn0264694	4628	3560	3723	658	715	748	877	734	740	3455	3717	3430	696	584	715	741	813	755	1047	1104	1088	629	591	651	600	734	660	1133	1183	1052	687	663	718	707	710	800	4111	3508	3299	622	646	589	821	634	759	3390	4007	2490	577
FBgn0261842	0	0	0	0	0	0	0	0	0	0	0	0	0	0	0	0	0	0	0	0	0	0	0	0	0	0	0	0	0	0	0	0	0	0	0	0	0	0	0	0	0	0	0	0	0	0	0	0	0
FBgn0263343	2	0	3	10	10	6	39	29	30	1	3	1	6	9	11	37	33	29	566	580	499	3	8	10	24	13	23	623	619	603	8	2	8	33	23	16	1	3	2	12	5	5	36	28	16	2	3	4	2
FBti0061515	0	0	0	1	0	0	0	0	0	0	0	0	1	0	0	0	0	0	0	0	0	0	0	0	0	0	0	0	0	0	0	0	0	0	0	0	0	0	0	0	0	0	0	1	0	0	0	0	0
FBgn0053325	0	1	1	0	0	0	1	1	0	0	1	0	0	0	0	0	0	0	286	362	332	0	0	0	0	3	1	192	233	242	0	0	0	1	0	0	0	1	0	0	0	0	3	0	0	0	0	1	0
FBgn0083985	297	250	263	57	77	84	75	70	45	302	278	323	88	79	64	50	59	63	69	72	71	80	83	84	51	68	65	93	71	73	88	84	107	69	76	64	221	217	253	84	67	69	78	49	55	286	300	195	80
FBgn0265318	32	41	57	0	1	2	0	0	3	38	47	55	0	2	0	0	0	0	25	26	27	5	1	1	1	5	1	32	16	25	1	1	2	4	3	1	47	52	52	1	0	1	0	1	2	42	48	35	2
FBgn0051471	0	0	1	0	0	0	0	0	0	0	0	0	0	0	0	0	0	0	0	0	0	0	0	0	0	0	0	0	0	0	0	0	0	0	0	0	0	1	0	1	0	1	0	0	0	0	0	0	0
FBtr0304500_df_nrg	0	0	0	0	0	0	0	0	0	0	0	0	0	0	0	0	0	0	0	0	0	0	0	0	0	0	0	0	0	0	0	0	0	0	0	0	0	0	0	0	0	0	0	0	0	0	0	0	0
FBgn0287601	0	0	0	1	0	0	1	0	0	0	0	1	1	1	0	0	0	0	4	0	0	1	0	1	0	1	1	1	1	0	0	0	1	3	2	0	0	1	0	0	2	2	0	0	0	1	0	0	1
FBgn0039023	29	74	97	793	813	1040	577	762	743	46	73	74	736	892	814	558	638	623	349	385	373	864	776	809	570	624	628	338	327	334	601	596	615	540	465	534	56	62	71	804	724	869	562	692	608	49	70	128	1033
FBgn0260399	9851	13078	13981	10	8	22	129	56	158	14039	15088	15791	17	7	14	23	437	30	779	764	660	14	29	16	28	11	22	809	717	714	13	20	26	40	17	24	9792	13373	14217	19	17	25	792	69	208	11676	13607	9639	17
FBgn0267131	1	7	3	0	0	1	0	0	1	7	4	11	2	0	0	0	3	0	245	202	182	1	1	3	1	0	1	287	269	261	0	0	0	9	0	1	4	9	4	1	1	1	1	1	0	11	5	5	0
FBti0062757	0	0	0	0	0	0	0	0	0	0	0	0	0	0	0	0	0	0	0	0	0	0	0	0	0	0	0	0	0	0	0	0	0	0	0	0	0	0	0	0	0	0	0	0	0	0	0	0	0
FBti0020368	0	0	0	0	0	0	0	0	0	0	0	0	0	0	0	0	0	0	0	0	0	0	0	0	0	0	0	0	0	0	0	0	0	0	0	0	0	0	0	0	0	0	0	0	0	0	0	0	0
FBgn0263979	5073	6016	6733	902	788	892	888	695	631	7593	7397	8433	960	931	795	680	995	745	963	1013	829	959	890	911	717	741	703	926	903	874	865	849	857	791	774	847	5058	6185	7010	882	851	736	905	549	680	6511	6518	5387	858
FBgn0000140	5576	10735	11421	17	10	13	55	23	74	11491	12268	13188	6	9	16	18	331	20	1359	1427	1124	20	14	18	27	15	14	1101	1087	1268	15	14	13	60	12	9	5576	10160	10819	10	16	11	389	31	95	8538	10668	7831	10
FBgn0038037	3438	2382	2185	3626	4257	5693	4347	4792	5000	2324	2227	2429	4874	5437	5331	4159	5437	5731	5721	5542	5449	6021	5200	5640	6903	6060	6207	4650	5014	4828	5356	5344	5785	5865	5138	5618	3025	2970	2359	4099	4822	4582	3099	3805	4178	2812	1979	4045	4510
FBgn0039554	2871	2829	3240	1097	1170	1085	1063	899	894	3840	3598	4177	1054	1050	927	1026	1096	1029	814	852	824	1329	1139	1253	1037	1065	1133	822	908	771	1096	1266	1286	1381	1269	1333	2993	2997	3407	1010	1169	985	1024	756	925	3310	3451	2898	916
FBgn0038071	239	384	338	112	102	168	202	175	181	122	113	154	61	78	86	43	99	99	517	455	457	136	76	113	173	130	149	202	222	231	94	119	121	134	67	73	201	370	333	129	135	102	100	85	116	129	112	195	45
FBgn0027539	3761	3575	3552	521	536	519	774	794	813	3480	3613	3473	644	528	543	744	897	787	3110	3166	2761	705	627	655	792	863	787	3194	3010	3040	632	684	638	1138	1090	1114	3658	3112	3427	519	623	573	747	760	723	3018	3217	2220	547
FBgn0051221	115	73	70	25932	25880	10866	3141	3946	4052	48	94	52	24186	21844	25992	4001	3695	4136	192	157	140	37419	42107	35242	5112	5420	5021	199	2149	141	33998	39267	37458	6083	5772	5228	90	77	71	27227	28872	28379	3155	4300	3437	48	69	67	21395
FBgn0002921	23902	32389	33551	108335	95997	73795	47007	44887	51212	33123	35841	34951	106613	103190	117213	63824	49840	54394	27308	27781	24277	142523	152589	149508	63163	65052	69725	28831	33422	27541	128269	158984	156335	72975	72006	66076	20207	32771	30785	116533	113419	114985	60185	47055	44156	30781	35727	38914	102303
FBgn0260969	0	0	0	1	0	0	0	0	0	0	0	0	0	0	0	0	0	0	283	282	238	0	0	0	2	0	0	347	291	248	0	0	0	9	0	0	0	0	0	0	0	0	0	0	0	0	0	0	0
FBgn0267764	0	0	0	6	4	1	2	4	2	1	2	2	0	2	1	3	3	1	164	176	179	1	3	4	6	6	4	235	239	225	3	2	2	11	2	5	0	0	3	1	1	1	1	6	2	2	1	1	4
FBti0019445	0	0	1	0	2	0	1	2	5	0	1	0	0	1	1	1	4	4	0	0	1	0	0	2	0	2	1	2	1	3	0	1	2	0	5	0	0	0	0	1	0	0	2	3	0	0	1	0	2
FBgn0038209	0	3	2	0	0	0	3	2	0	0	0	1	0	0	0	3	0	0	1229	1228	1173	1	2	1	3	1	5	1410	1352	1315	2	1	2	19	4	3	0	1	0	0	0	0	1	2	0	0	0	0	0
FBgn0267112	0	2	2	2	1	2	35	39	34	0	1	0	2	4	1	37	35	36	68	61	36	5	2	4	38	29	36	53	46	67	1	3	4	36	42	40	1	3	1	6	4	4	30	22	29	0	0	0	1
FBgn0037217	173	66	60	328	338	425	37	63	42	91	76	102	293	285	292	37	33	48	78	60	93	366	397	364	35	35	28	75	94	70	401	398	394	48	30	25	106	64	64	307	379	224	49	41	46	86	66	118	258
FBgn0039711	2118	1947	2128	400	381	570	427	417	450	2389	2336	2315	492	515	549	639	685	626	365	389	398	436	388	401	441	457	461	587	585	506	515	479	568	595	673	701	2006	1905	2114	394	409	435	474	359	465	2244	2533	1811	426
FBti0020325	0	0	0	0	0	0	0	0	0	0	0	0	0	0	0	0	0	0	0	0	0	0	0	0	0	0	0	0	0	0	0	0	0	0	0	0	0	0	0	0	0	0	0	0	0	0	0	0	0
FBgn0001215	12302	21581	24076	9205	9337	9281	5222	4740	5596	21236	21971	21460	9122	9477	10877	5913	6832	6506	14455	15379	12861	10986	10739	11806	5507	5822	6131	15905	15328	15977	10147	11898	11854	6338	6469	6088	13441	21660	20998	9107	10332	10182	5904	4843	5353	18107	23047	16803	8819
FBgn0265351	374	299	274	157	142	188	207	161	147	287	282	297	143	156	145	129	166	151	151	147	167	129	132	111	145	152	134	118	125	159	112	143	116	137	104	145	355	278	270	154	179	142	184	169	164	291	277	265	157
FBgn0038268	1097	1099	1224	419	376	386	545	392	416	1172	1307	1276	393	362	403	386	447	431	217	228	209	496	421	447	482	405	449	244	223	236	373	385	413	472	463	454	1084	1069	1202	415	435	474	478	439	464	1104	1229	894	391
FBgn0039071	2	4	2	4	1	3	0	5	3	2	1	1	2	0	1	4	5	1	11236	11638	9475	1	32	10	40	9	23	14256	11694	12874	4	7	4	207	17	20	2	2	1	2	2	2	3	4	4	1	1	6	2
FBtr0304229_df_nrg	0	0	0	0	0	0	0	0	0	0	0	0	0	0	0	0	0	0	0	0	0	0	0	0	0	0	0	0	0	0	0	0	0	0	0	0	0	0	0	0	0	0	0	0	0	0	0	0	0
FBgn0039086	143	214	186	1	2	0	142	116	137	171	167	152	1	0	1	43	99	72	483	468	453	0	1	0	236	158	173	355	370	428	0	0	1	219	111	101	152	238	194	0	1	4	87	85	79	170	129	315	1
FBgn0037698	37	72	59	2900	2534	1616	2023	2283	2271	73	79	67	2571	2312	2606	2490	2286	2652	206	191	172	3614	4419	3737	2397	2239	2485	218	412	233	3189	4148	3798	3063	2879	2592	44	101	74	2858	2790	2833	1965	2546	2034	52	93	116	2352
FBgn0039299	16	11	13	70	66	62	120	130	97	22	19	16	98	59	48	160	110	117	1007	914	902	49	66	57	59	81	59	1600	1321	1208	66	50	49	87	75	70	9	12	14	55	70	38	90	82	83	17	9	22	45
FBgn0027608	156	203	195	9610	9073	9359	4312	4195	4264	150	168	145	8419	7966	9367	4933	3861	4694	3273	3349	2775	12096	11357	12351	6599	6874	6770	3991	4269	3692	10892	12115	12545	7622	8182	7426	147	201	175	10464	11327	10888	4455	4881	4601	133	214	240	8160
FBgn0002592	37	28	34	40	41	51	30	23	33	8	16	16	30	64	61	40	39	40	7	6	3	63	56	52	41	46	32	4	15	4	47	56	71	29	34	31	24	27	28	43	59	44	33	22	40	8	6	15	54
FBgn0046689	712	714	556	13	15	20	428	343	284	695	559	693	5	17	13	219	479	285	982	1073	1042	14	16	19	407	333	338	1221	988	958	9	23	19	478	272	265	470	548	427	10	14	21	236	154	219	473	712	1002	7
FBgn0025808	830	1125	1234	218	190	172	156	103	105	1188	1284	1264	227	171	167	131	140	147	233	191	175	251	235	228	130	126	127	212	182	165	237	224	245	169	128	141	761	1094	1115	199	209	186	215	118	140	961	1196	747	211
FBgn0038981	2110	1346	1119	1115	1160	1353	1788	1481	1528	1600	1393	1353	1362	1271	1170	1797	1897	1710	1594	1708	1608	1349	1232	1194	1983	1945	1930	1706	1895	1739	1158	1193	1226	2174	2081	1879	1638	1330	1212	1104	1238	1110	1361	1120	1496	1824	1490	2437	1186
FBgn0063298	0	0	0	0	0	0	0	3	0	0	0	0	0	0	0	0	2	0	22	14	14	0	0	0	1	0	0	18	17	23	0	3	0	2	1	1	1	0	1	1	0	0	0	0	0	0	1	0	0
FBgn0039338	4556	5934	6335	3139	2855	2785	2429	1943	2240	6270	6928	6763	2697	2640	2799	2271	2329	2316	2395	2455	2200	3718	3599	4055	2587	2143	2833	2256	2242	2253	3124	3802	3817	2855	2582	2732	4453	5738	5797	3016	3193	3040	2345	1868	2033	5324	6147	4494	2927
FBgn0038134	13	15	9	1	1	1	0	1	3	14	10	5	0	1	0	0	2	2	7	21	19	3	0	0	3	1	0	25	21	17	1	0	0	1	0	0	10	8	6	0	1	3	1	0	2	16	15	25	2
FBgn0285955	1245	1287	1235	3264	3447	2796	3294	2800	3589	1563	1495	1682	3217	3196	3271	3126	3378	3423	3992	4001	3548	3928	3709	3746	3601	2871	3682	4529	4071	4210	3218	3726	3680	4994	3846	3406	1097	1493	1390	3588	3762	3793	3019	3131	3021	1505	1418	2297	3232
FBti0019335	0	0	0	0	0	0	0	0	0	0	0	0	0	0	0	0	0	0	0	0	0	0	0	0	0	0	0	0	0	0	0	0	1	0	0	0	0	0	0	0	0	0	0	1	0	0	0	0	0
FBgn0266238	8	5	4	4	3	1	6	12	12	10	4	5	4	3	3	6	12	12	18	14	19	0	2	4	11	15	22	12	11	7	0	1	1	19	24	11	6	3	4	2	1	2	10	16	11	7	1	10	2
FBgn0040679	0	0	0	0	0	1	0	0	0	0	0	0	0	0	0	0	0	0	2043	2158	2089	0	9	3	4	2	5	2584	2250	2314	0	1	1	43	4	6	0	0	1	0	0	0	0	0	0	0	0	0	0
FBgn0042102	524	398	285	1	1	3	979	793	822	317	255	316	24	2	4	535	552	567	760	654	670	1	1	2	668	597	559	465	456	439	0	1	2	475	359	433	344	443	341	3	3	4	739	592	705	399	332	614	0
FBgn0261995	1512	1446	1493	1497	1723	1970	1849	1690	1556	1451	1432	1511	1370	1513	1266	1242	1462	1516	1811	1755	1661	1326	1402	1341	1387	1565	1502	1692	1791	1760	1434	1414	1342	1424	1254	1394	1495	1663	1423	1351	1658	1314	1483	1481	1646	1513	1543	1558	1278
FBgn0004779	8	6	34	0	0	0	2	1	0	27	65	0	3	0	1	3	0	1	0	6	3	2	0	1	1	1	2	1	5	6	1	1	4	1	4	0	2	3	19	0	0	2	0	1	1	0	44	0	0
FBgn0038716	27	31	26	303	341	318	41	121	134	48	52	38	358	327	262	44	120	99	1008	1011	904	414	339	374	72	77	77	1384	1207	1207	454	435	409	71	60	101	36	29	29	271	315	342	45	64	94	84	53	88	255
FBgn0263460	0	0	0	0	0	0	0	0	0	0	0	0	0	0	0	1	1	0	0	0	0	0	0	0	0	0	0	0	0	0	0	0	0	1	1	0	0	0	0	1	0	0	0	0	0	0	0	0	0
FBgn0039538	1324	1234	1345	206	220	219	414	368	389	1322	1354	1422	183	188	209	276	294	330	334	339	353	182	186	210	327	335	328	360	325	314	179	198	227	327	349	351	1438	1284	1362	220	214	185	349	297	379	1198	1456	936	185
FBti0063783	0	0	0	0	3	2	2	0	1	1	0	0	0	1	1	2	0	0	0	0	0	6	2	2	0	1	0	0	0	0	2	4	3	0	0	1	0	0	0	3	2	0	0	0	0	0	0	0	0
FBgn0039360	1267	800	881	520	602	722	1041	850	817	1195	976	1137	526	524	454	809	777	768	1994	2062	1943	572	492	573	760	754	824	2320	2172	2150	500	518	523	789	724	885	1203	994	995	564	513	423	1046	645	824	1129	980	1124	576
FBgn0026314	1078	743	596	6164	5346	6229	2676	2644	2614	1383	1193	1170	5884	4993	5040	1998	2634	2348	4575	5111	4410	7335	6381	6817	2470	2311	2400	4369	4669	4138	6775	6742	7113	2246	2106	2429	681	871	621	6171	5944	5823	2072	1750	2005	1630	1158	1743	4547
FBgn0264902	29	21	22	9	15	9	9	7	7	22	21	19	16	19	14	11	7	10	14	15	7	13	10	15	10	12	6	15	15	9	11	20	17	9	7	5	21	22	20	9	15	8	8	6	10	21	22	19	5
FBgn0020546	3	6	6	0	0	0	5	4	2	3	0	6	0	0	0	3	4	2	4	2	3	0	0	0	4	3	4	3	2	1	0	0	0	6	5	6	5	2	7	0	0	0	3	3	4	4	3	7	0
FBgn0038092	11	2	8	636	660	639	99	111	87	0	5	0	621	608	647	108	110	126	9	13	11	851	911	957	154	159	171	19	55	12	980	964	984	191	169	195	9	4	2	674	770	654	82	128	110	3	3	0	635
FBgn0011474	4325	8844	9875	1106	1000	772	667	576	695	9634	10577	10177	1066	927	1111	705	1014	722	961	984	822	1263	1187	1236	694	623	680	1007	1075	987	1066	1222	1248	749	652	618	4368	8583	8736	1092	1041	1117	1140	635	653	7219	10048	6359	1033
FBgn0261649	133	266	143	2874	2757	2127	502	442	551	62	104	113	2433	2491	2566	605	544	625	578	536	478	3693	3634	3672	696	525	678	519	670	505	2991	3613	3513	913	778	690	100	209	198	2941	2982	2729	591	608	478	49	77	64	2533
FBgn0037537	1657	2394	2297	4910	4478	5467	2087	2114	2103	2108	2145	2110	4123	4390	4452	1852	2063	2222	2036	2019	1837	5096	4879	5136	1995	2227	2168	1667	1867	1673	4410	4355	4737	1928	2061	2010	1658	2236	2134	4563	5142	4776	1835	1944	1911	1833	2014	1920	3982
FBgn0038975	243	277	210	12635	12776	9970	2268	2270	2515	234	252	241	10860	11122	11857	2579	2404	2687	268	297	253	16830	17056	16415	3321	2686	3272	303	1188	258	14367	17109	16807	4179	3684	3393	216	327	239	12390	13348	12750	2350	2738	2114	263	296	463	10664
FBgn0266253	0	0	0	1	1	0	2	0	0	0	0	0	0	1	0	0	2	1	1	1	1	0	0	1	3	5	2	0	1	1	0	0	1	2	5	3	0	0	0	1	0	0	1	2	0	0	0	0	0
FBti0059740	2	7	7	3	0	0	1	2	2	4	5	11	0	1	0	0	2	1	5	3	5	2	3	2	2	1	0	7	12	6	3	1	3	1	1	1	16	12	5	1	0	3	2	4	5	4	9	3	4
FBgn0039163	4072	3155	3296	766	848	940	1013	1003	960	3075	3038	2948	797	830	884	963	1122	1092	974	981	1000	779	808	845	787	967	901	963	1071	904	814	813	831	941	966	1053	3990	3106	2985	737	767	855	959	842	918	2874	3198	2260	754
FBgn0003257	3436	2953	2932	1086	651	524	1023	798	658	3102	2757	3364	454	537	488	526	766	621	858	765	741	625	530	573	746	715	841	662	635	643	433	505	472	585	673	638	3670	3553	3647	658	740	538	975	733	704	3633	3234	3485	378
FBgn0266404	0	1	0	0	0	0	1	2	1	1	3	1	0	0	0	0	0	1	9	12	11	0	0	0	0	1	3	6	10	7	2	0	0	2	4	0	0	0	1	0	0	0	1	0	1	0	1	2	1
FBgn0038280	0	0	0	0	0	0	0	0	0	1	0	0	0	0	0	0	0	0	3387	3348	2701	0	9	4	18	8	15	3985	3420	3496	2	3	0	78	1	6	0	0	1	0	0	0	0	0	0	0	0	1	0
FBgn0027544	0	0	0	0	0	0	0	0	0	0	0	0	0	0	0	0	0	0	0	0	0	0	0	0	0	0	0	0	0	0	0	0	0	0	0	0	0	0	0	0	0	0	0	0	0	0	0	0	0
FBgn0083048	41	19	10	11	11	3	10	13	8	22	28	9	16	15	10	25	8	18	8	14	11	10	10	13	9	12	7	8	5	10	10	8	13	5	15	10	33	31	20	13	10	7	9	9	14	25	24	25	17
FBgn0263390	1684	1035	863	1048	1206	1351	874	908	792	1182	1138	1132	930	1026	944	568	831	620	2294	2141	2036	846	689	776	508	368	429	1938	2271	2218	606	663	691	515	348	332	1510	1384	1169	1105	1085	1090	799	817	772	1503	1281	2600	1031
FBti0061904	0	0	0	0	0	0	0	0	0	0	0	0	0	0	0	0	0	0	0	0	0	0	0	0	0	0	0	0	0	0	0	0	0	0	0	0	0	0	0	0	0	0	0	0	0	0	0	0	0
FBgn0038337	1033	619	618	816	841	1028	1001	961	770	1755	1727	1597	884	754	738	887	1481	701	2016	2077	2102	1093	956	991	968	805	836	2587	2235	2093	988	1015	1051	1159	884	964	795	591	552	853	901	767	944	664	786	2153	1443	2932	747
FBgn0284234	0	0	0	0	0	0	0	0	0	0	0	0	0	0	0	0	0	0	0	0	0	0	0	0	0	0	0	0	0	0	0	0	0	0	0	0	0	0	0	0	0	0	0	0	0	0	0	0	0
FBtr0304222_df_nrg	0	0	0	0	0	0	0	0	0	0	0	0	0	0	0	0	0	0	0	0	0	0	0	0	0	0	0	0	0	0	0	0	0	0	0	0	0	0	0	0	0	0	0	0	0	0	0	0	0
FBgn0061476	1900	1812	1998	29	28	42	22	36	34	2287	2544	2626	18	29	32	39	92	42	268	304	273	42	26	35	60	24	28	283	246	275	30	26	17	50	38	37	1783	1657	2034	30	20	23	91	13	47	2077	1998	1572	31
FBgn0267233	0	0	0	4	5	5	2	1	0	0	0	0	10	2	4	0	0	0	0	1	0	12	14	9	0	0	0	1	0	0	4	4	3	0	2	2	0	0	0	11	6	5	1	0	0	0	0	0	5
FBgn0038330	211	178	144	958	1101	1124	244	219	188	209	213	254	972	1087	962	257	243	274	1101	1097	975	1383	1409	1384	308	335	344	1137	1171	1149	1360	1531	1560	361	370	347	189	182	172	899	1197	1032	161	199	211	221	245	279	890
FBgn0037284	0	0	0	0	1	0	0	0	0	0	0	0	0	1	0	0	0	0	187	173	232	0	0	0	1	1	0	227	251	231	0	1	1	6	0	1	0	0	0	0	1	0	1	0	0	0	0	0	1
FBgn0267443	42	43	33	13	18	21	10	22	11	37	35	43	10	13	8	22	28	19	99	105	125	20	14	13	36	25	27	108	117	117	7	7	17	27	21	22	34	34	39	25	13	16	14	15	19	34	44	57	14
FBgn0267781	0	2	0	18	14	7	10	3	7	3	1	0	15	10	14	9	7	3	212	213	172	16	18	18	15	4	10	261	226	243	4	21	18	17	6	8	3	3	4	20	19	21	12	13	2	0	0	1	21
FBgn0260463	0	0	0	0	0	0	0	0	0	0	0	0	0	0	0	0	0	0	0	0	0	0	0	0	0	0	0	0	0	0	0	0	0	0	0	0	0	0	0	0	0	0	0	0	0	0	0	0	0
FBgn0039396	32	21	20	75	72	91	63	64	81	28	47	28	91	68	87	125	117	89	212	191	185	116	122	105	149	101	109	200	228	191	108	115	100	126	112	94	30	29	12	87	110	86	94	69	73	31	36	54	70
FBgn0051523	13708	17040	16926	8384	7642	7618	22479	21954	19181	16786	18192	16711	11260	8901	9678	22098	19643	19343	27175	30258	25618	5427	4960	5257	14861	12080	12943	31492	27604	29151	4812	5234	5025	16234	12648	12012	11469	17447	14666	8470	8083	8504	22915	24092	20772	15674	18230	21700	10402
FBgn0038931	0	1	0	4	3	6	3	0	0	0	0	0	1	2	0	3	0	1	0	0	0	3	3	2	0	2	1	0	1	0	2	6	3	0	0	2	0	0	1	2	4	4	0	0	0	1	0	2	3
FBgn0044826	5340	8628	8267	2031	1918	1579	2613	2279	2553	8423	9062	8532	1969	2000	2241	2015	2631	2241	3992	4215	3645	2497	2511	2483	3003	2433	2646	3817	3466	3387	2131	2457	2492	2784	2534	2052	5381	8246	8019	2161	2038	2211	2322	2108	2141	6979	8087	7162	1867
FBti0062074	0	0	0	0	0	0	0	0	0	0	0	0	0	0	0	0	0	0	0	0	0	0	1	0	0	0	0	0	0	0	0	0	0	0	0	0	0	0	0	0	0	0	0	0	0	0	0	0	0
FBgn0037981	500	334	383	309	302	333	248	214	234	473	460	470	282	278	221	262	218	222	206	225	185	306	285	302	256	255	218	216	204	210	317	310	326	244	249	289	384	341	418	303	297	215	288	161	194	417	453	391	254
FBgn0037433	429	206	179	1262	1686	2079	921	1263	1209	335	398	355	1634	1500	1265	1564	1512	1605	770	820	864	1479	1306	1403	932	1264	1124	622	804	727	1509	1256	1293	1121	1101	1339	346	204	197	1380	1619	1385	1045	883	1195	396	342	661	1255
FBgn0085324	0	0	0	0	0	1	0	0	0	0	0	0	0	0	0	0	0	0	161	179	135	0	0	0	2	0	1	212	202	217	0	0	0	0	1	0	0	0	0	0	0	0	0	0	0	0	0	0	0
FBgn0267676	0	0	0	0	0	0	3	4	3	0	2	1	1	0	0	8	4	7	13	15	11	0	0	0	4	2	3	18	15	18	1	0	0	4	1	1	1	1	0	0	0	0	3	7	4	1	1	2	0
FBti0019366	0	0	0	0	0	0	0	0	0	0	0	0	0	0	0	0	0	0	0	0	0	0	0	0	1	0	0	0	0	0	0	0	0	0	0	0	0	0	0	0	0	0	0	0	0	0	0	0	0
FBgn0037224	1399	976	885	6	5	4	6	4	5	191	386	713	2	3	4	14	4	2	1	2	2	2	7	5	2	7	3	7	5	1	2	7	5	1	3	6	723	1193	683	5	5	6	0	5	26	295	293	2	1
FBgn0267681	0	0	0	0	0	0	0	1	0	0	0	0	0	1	1	0	0	0	210	203	175	0	1	1	0	1	0	294	276	293	0	0	0	6	1	0	0	0	0	0	1	0	0	0	0	0	0	0	0
FBgn0003450	422	346	374	4	0	0	3	2	4	372	383	402	2	2	0	0	19	1	37	36	33	3	0	1	7	2	3	34	36	36	2	1	0	4	1	1	464	412	420	0	0	0	23	4	10	373	329	229	0
FBgn0039562	15497	10961	10360	6051	5897	7110	8307	7887	7314	9201	9718	11759	6400	6131	5750	5798	6234	6625	11583	12494	12276	5498	5223	5246	4521	4431	4781	8697	10109	9714	4627	4752	4752	5407	4119	4375	12296	10596	11397	5793	5936	4936	7075	5455	6191	9709	9033	10184	6591
FBgn0043069	4	2	1	0	0	0	1	0	0	1	1	3	0	1	0	0	0	0	2	0	1	0	0	0	0	0	1	0	2	1	0	0	0	0	0	0	0	1	2	0	1	0	1	0	1	2	4	3	0
FBgn0040259	2799	3037	2761	2716	3038	3407	3533	2893	2809	2692	2779	2724	2243	2237	2269	2085	2564	2532	5004	4969	4306	3554	3087	3207	5218	4349	4516	3305	3099	3497	2529	2731	2914	3480	3051	3404	2409	3422	2839	2907	3444	3035	2264	2326	2439	2571	2632	2924	1789
FBgn0266739	8	11	10	3	6	4	0	4	5	7	9	11	5	1	6	2	5	4	7	3	7	5	2	5	2	4	4	8	7	9	4	2	2	7	3	2	13	8	11	3	4	2	6	1	3	11	12	14	3
FBgn0039836	87	115	113	112	104	117	97	91	94	73	81	74	92	107	97	50	82	97	82	80	54	143	126	126	109	105	110	71	82	60	124	128	125	98	81	84	99	161	111	106	88	121	88	127	92	81	74	106	93
FBgn0051189	41	31	24	307	338	457	242	251	304	62	80	59	404	356	422	329	440	438	73	73	83	434	407	429	323	430	367	89	103	101	429	404	490	329	417	406	35	24	34	368	447	399	198	216	331	73	72	120	326
FBgn0019624	16374	8730	8992	8683	10153	12967	21498	25483	29085	8777	7623	8219	8479	9123	8807	28332	27193	29082	7648	8087	9198	9211	9640	9903	26131	37756	33801	6858	8533	7456	10202	9238	9824	27406	30371	36285	14420	9167	9615	8506	9746	8659	34687	22393	30522	9276	9300	9397	8451
FBgn0038849	70	46	50	490	536	656	501	643	667	110	111	109	573	555	465	672	832	888	175	233	204	833	760	781	726	830	737	193	222	229	651	659	704	646	714	757	50	56	47	514	575	506	422	474	617	143	112	167	375
FBgn0038731	43	28	33	0	0	0	33	23	11	59	44	61	0	0	0	3	19	4	238	241	190	1	0	1	48	11	14	160	163	210	1	0	0	23	9	8	39	51	22	1	0	0	21	16	13	78	55	99	2
FBti0061867	0	1	1	0	0	0	0	0	1	0	1	0	0	0	2	0	0	0	1	1	1	0	0	0	1	1	0	1	2	1	1	1	0	0	1	0	0	0	0	0	0	0	0	1	0	1	0	0	0
FBgn0037338	1286	2158	2406	234	258	251	307	189	226	2639	2638	2730	241	204	238	233	326	239	243	239	189	360	349	299	323	267	320	237	228	221	262	336	301	291	298	338	1304	2162	2237	248	255	220	324	245	221	2048	2573	1602	265
FBgn0028688	6270	4350	4418	1288	1301	1601	1886	1616	1263	4469	4536	4742	1371	1265	1079	1459	1237	1305	3111	3234	3235	1319	1140	1183	1491	1510	1525	2895	3086	3012	1141	1096	1236	1447	1254	1402	5485	4223	4604	1185	1360	1043	1676	1169	1337	4376	4120	3702	1327
FBtr0304305_df_nrg	0	0	0	0	0	0	0	0	0	0	0	0	0	0	0	0	0	0	0	0	0	0	0	0	0	0	0	0	0	0	0	0	0	0	0	0	0	0	0	0	0	0	0	0	0	0	0	0	0
FBgn0038144	17	11	10	54	55	46	24	19	18	17	10	17	37	37	62	21	31	16	97	102	63	38	27	46	28	26	25	103	97	93	27	42	32	30	25	27	8	23	20	59	56	57	35	18	31	18	16	22	31
FBgn0283468	8120	10326	10807	2869	2900	2477	2946	2530	3085	9841	10709	10758	2755	2771	3035	2787	2955	2873	4600	4597	4009	3731	3598	3493	3048	2843	3214	4787	4471	4485	3068	3506	3455	3209	3032	2834	8081	9674	10099	3136	2960	3198	2892	2714	2767	8260	10499	6615	2763
FBgn0039802	2136	1602	1514	909	1326	1577	1708	2198	2300	1653	1553	1485	1076	1391	1273	1673	2438	2451	944	961	1096	1404	1346	1657	2485	3016	2878	674	934	796	1404	1398	1385	2231	2664	3067	2409	1565	1648	1002	1242	1148	1640	2001	2609	1558	1589	1369	1007
FBgn0287225	4337	3020	2921	834	774	865	1100	718	712	2914	3203	3280	984	854	903	834	1042	842	5150	5340	4656	941	916	782	881	824	899	5750	5547	5502	893	833	809	994	731	786	3568	3299	3160	772	878	690	1016	679	757	3235	2902	3060	953
FBgn0267939	1	1	1	0	0	1	19	11	8	1	1	1	0	0	0	16	23	16	2	2	2	1	2	2	18	18	22	0	2	3	2	1	0	21	14	19	1	0	0	0	3	2	24	11	13	1	0	4	1
FBgn0040493	9655	6484	6552	1625	1506	1688	2026	1572	1530	6422	7061	6860	1270	1364	1317	1272	1466	1319	7346	7531	6867	1707	1484	1695	1958	1657	1824	7563	7414	7701	1319	1273	1370	1594	1352	1583	8546	6229	6438	1505	1626	1250	1618	1357	1523	6350	6478	4523	1417
FBti0059798	32	75	64	128	132	125	39	49	52	72	54	62	112	116	123	39	42	40	21	31	33	177	185	163	57	61	55	25	33	20	196	222	182	46	67	51	71	61	68	109	173	160	34	46	44	75	77	53	99
FBgn0263544	0	0	0	0	0	0	0	0	0	0	0	0	0	0	0	0	0	0	0	0	0	0	0	0	0	0	0	0	0	0	0	0	0	0	0	0	0	0	0	0	0	0	0	0	0	0	0	0	0
FBgn0016685	16215	16073	16392	2269	1694	1990	2741	2044	1880	16896	14887	14922	2134	1762	1806	2667	2664	2104	2614	2612	2372	1528	1430	1540	1484	1775	1705	2472	2589	2354	1495	1573	1634	1504	1684	1737	14629	16760	15879	1908	1720	1540	4067	1575	2070	15148	18153	12357	2062
FBti0063897	0	0	0	0	0	0	0	0	0	0	0	0	0	0	0	0	0	0	0	0	0	0	0	0	0	0	1	0	0	0	0	0	1	0	0	0	0	0	0	0	0	0	1	0	1	0	0	0	0
FBti0059725	0	0	0	0	0	0	0	0	0	0	0	0	0	0	0	0	0	0	0	0	0	0	0	0	0	0	0	0	0	0	0	0	0	0	0	0	0	0	0	0	0	0	0	0	0	0	0	0	0
FBgn0039136	3834	4074	3875	2076	2118	2381	2089	2115	2033	3719	3750	3621	2124	2145	2228	1805	2003	2017	1925	1906	1920	1881	1792	1912	1682	1702	1602	1734	1674	1646	1639	1713	1814	1519	1528	1565	3434	3757	3605	1916	2037	2057	1793	1758	1839	3156	3745	3016	2027
FBti0063085	0	0	0	0	0	0	0	0	0	1	1	2	0	1	1	0	0	0	2	2	0	1	0	0	0	0	0	2	1	0	1	0	1	0	0	0	0	4	1	0	1	1	2	1	0	2	3	3	0
FBgn0037446	1688	1449	1655	597	656	810	361	406	456	1722	1771	1763	611	645	604	392	509	469	1116	1222	991	643	675	740	389	399	397	1283	1188	1168	687	785	722	440	448	462	1577	1388	1560	627	603	580	390	285	319	1632	1688	1227	559
FBgn0038721	942	2033	2144	1794	1671	1502	2870	2450	2523	2374	2642	2378	1638	1842	1585	2211	2414	2428	970	988	831	1864	1803	1900	2432	2145	2542	825	742	722	1280	1559	1599	2408	2364	2108	986	2183	2046	1894	1937	1812	2462	3039	2528	1814	2202	1882	2065
FBgn0263412	45	52	44	4	2	0	0	1	0	96	107	80	2	3	1	5	19	1	22	28	16	3	5	2	0	1	1	4	7	7	0	2	2	0	0	2	46	47	37	3	2	4	7	0	2	155	103	175	5
FBgn0011672	4217	5003	5211	2632	2351	2478	2259	2005	2147	4771	5022	5043	2163	2368	2191	1619	2029	1875	2967	3075	2576	2491	2241	2238	2040	1666	1860	2404	2035	2251	2060	2220	2108	1959	1600	1600	4330	4919	4971	2431	2558	2424	1920	1738	1871	4314	4409	4265	2049
FBti0019422	1	0	0	1	0	1	7	6	12	0	0	0	3	0	1	3	5	5	0	2	0	2	2	1	4	3	3	0	1	1	3	2	2	5	7	8	0	0	2	1	2	1	14	51	25	0	0	0	2
FBgn0039697	10736	4497	4419	6249	6071	7649	6311	6191	5336	5335	4489	5475	7346	6620	5465	7746	6060	5897	4606	5266	5898	4911	5342	5357	5528	6859	6300	4666	5698	5154	4885	4560	4931	5924	5471	6682	7621	4469	5163	6232	5076	4473	8358	4411	5689	5488	4575	6004	7325
FBgn0027518	1397	1947	2076	506	505	578	466	331	430	2337	2313	2561	478	483	445	400	418	413	351	397	334	555	551	606	418	374	444	340	344	344	463	535	498	433	412	465	1437	1852	2106	474	497	492	474	328	373	2032	2104	1654	497
FBgn0037873	3413	2340	2178	2693	3596	4448	7806	10181	12731	2218	2341	2221	2899	3158	3090	10122	13769	13582	2216	2338	2578	3146	3075	3074	10663	14386	12605	2121	2484	2204	3656	3179	3437	12801	11686	14780	3001	2418	2101	2807	3344	2838	11640	10217	13273	2501	2068	2825	2772
FBgn0039713	56689	41717	41728	40135	46314	56933	35478	41048	29951	50071	40949	50964	44375	47782	40116	31271	37234	37551	32867	32332	32828	29442	29971	31575	27846	31887	25738	34826	38859	34934	32054	29552	30157	28586	28675	30342	61137	46533	51163	33416	42151	33582	26888	27205	30406	57581	43186	62381	41195
FBgn0039602	605	1319	1406	670	622	457	557	413	546	1628	1513	1602	557	600	662	478	525	547	602	716	611	847	826	845	576	454	575	622	605	651	696	876	769	617	561	572	643	1389	1319	681	705	693	541	496	447	1199	1463	1101	662
FBgn0039067	1082	1276	1378	403	368	419	349	277	328	1530	1666	1746	351	369	352	305	409	397	265	284	249	481	441	442	371	327	355	305	298	274	466	474	470	427	375	408	1054	1292	1384	333	412	365	303	337	353	1396	1531	952	321
FBgn0039589	1643	1936	2114	328	367	414	205	197	189	2160	2312	2272	290	336	368	148	252	202	478	454	369	462	424	465	197	192	228	449	460	425	390	430	408	235	210	181	1714	1904	2096	324	349	354	235	196	197	1933	2078	1328	285
FBgn0264830	0	0	0	1	1	0	0	2	0	0	0	0	0	0	0	0	1	0	43	39	55	1	0	0	0	1	0	21	19	28	2	0	0	0	0	1	0	1	1	1	1	2	1	0	0	0	0	0	0
FBgn0037760	6474	9151	9577	2472	2396	1916	1559	1449	1754	9589	10639	10351	2419	2446	2572	1800	2018	1875	2160	2299	2039	3207	3142	3261	1935	1654	1929	2072	2030	1979	2660	3120	3084	2246	2012	1848	6409	8558	9272	2408	2648	2814	1997	1678	1710	7861	9373	7020	2458
FBgn0039118	560	284	268	373	408	455	423	421	321	319	255	278	418	468	417	354	436	417	477	433	553	417	378	429	366	362	368	445	483	392	423	349	389	322	313	342	458	353	312	323	437	380	331	301	375	321	270	446	422
FBgn0266247	0	0	0	0	0	0	0	0	1	0	0	0	0	0	0	0	2	0	131	140	152	0	0	0	0	1	0	74	81	73	0	1	1	0	0	1	0	0	0	0	0	0	0	0	0	0	0	0	0
FBgn0038063	507	469	496	2591	2760	1181	1982	2148	2237	378	423	395	2624	2487	2937	2460	2221	2575	515	576	485	3457	3924	3556	2023	2380	2134	653	770	621	3483	3808	3529	2310	2215	2296	445	489	471	2648	2937	2908	1778	2201	2124	395	358	468	2227
FBgn0039349	2617	2023	1947	3066	3532	4245	2310	2595	2550	1876	2040	2298	3119	3458	3391	1717	2110	2200	2263	2371	2346	5023	4738	4946	3725	3872	3798	1386	1772	1613	4787	4962	4997	3147	3131	3599	2474	2001	1971	3158	3984	3447	1984	2269	2554	2124	1763	1891	2826
FBti0063920	0	0	0	0	0	0	0	0	0	0	0	0	0	0	0	0	0	0	0	0	1	0	0	0	0	0	0	0	0	0	0	0	0	0	0	0	0	0	0	0	0	0	0	0	0	0	0	0	2
FBgn0039667	203	225	216	412	454	465	3226	2464	2538	327	235	306	534	462	411	3371	2567	3114	584	579	494	437	431	408	3866	3852	4007	613	550	615	425	449	417	4270	4318	4735	235	234	244	479	529	395	2516	2299	2761	266	285	360	521
FBgn0039483	85	92	72	1882	1749	1949	864	1026	1122	211	223	192	1919	1563	1719	1526	1670	1606	316	352	310	1984	1703	1919	1340	1518	1494	368	417	328	1603	1496	1845	1117	1309	1395	91	119	108	2232	2386	2055	957	974	1128	212	236	357	1682
FBgn0263480	0	0	0	0	0	1	1	0	0	0	1	0	0	0	0	1	0	0	2	2	0	0	0	0	1	0	0	2	2	2	0	0	0	0	0	0	0	0	0	1	0	0	0	0	1	0	0	0	0
FBgn0037432	5	8	4	32	27	23	12	12	13	9	2	7	15	19	29	6	14	3	2170	2100	1894	41	34	29	16	16	24	2515	2274	2360	21	30	41	67	17	20	10	3	10	32	35	29	8	13	13	7	8	8	39
FBgn0037896	0	1	2	1987	1875	2143	13	10	2	3	1	3	1756	1620	1489	6	9	12	7	5	2	2029	1832	1696	11	8	7	8	106	6	1904	1729	1703	6	10	9	3	0	2	1922	1904	1507	6	12	7	1	2	4	1602
FBgn0267799	0	0	0	0	0	0	0	0	0	0	0	0	0	0	0	0	1	0	107	95	110	0	3	0	0	0	1	97	146	119	0	0	0	2	2	0	0	0	0	0	0	0	0	0	0	0	0	0	0
FBgn0038569	4487	3038	3240	982	926	1106	1237	1075	1009	3160	3371	3529	961	874	849	973	1090	1042	2775	2923	2771	936	961	968	1149	1075	1095	3199	3092	2917	919	925	929	1232	1085	1165	3856	2882	3130	931	999	936	992	915	1006	2967	3008	2379	918
FBgn0262363	0	0	0	5	4	2	0	0	2	0	0	0	7	2	1	1	2	2	386	423	513	2	2	1	0	1	2	255	329	325	9	1	2	0	1	1	0	0	0	8	6	6	1	2	0	0	0	0	1
FBgn0038658	8266	5827	4333	14	9	12	4763	3617	1174	9419	7878	8879	12	8	10	1105	3781	581	18783	18318	17586	19	5	20	4738	1131	2298	20505	22024	18671	5	36	45	3804	2261	2420	4541	6630	4125	12	18	18	2858	2613	2073	9723	8123	15329	10
FBgn0013813	28	44	49	503	492	366	15	8	9	52	49	64	443	474	397	11	20	4	4472	4327	3809	589	481	519	35	14	25	3896	3664	4506	397	484	507	124	14	19	38	85	102	464	546	423	10	6	10	63	69	120	467
FBgn0038546	2517	3346	3436	1127	1358	1540	952	903	1153	3239	3655	3662	1175	1253	1464	998	1331	1353	1023	1033	945	1410	1446	1474	1118	1197	1270	1172	1141	1094	1481	1496	1482	1320	1333	1369	2808	3078	3341	1133	1406	1332	1029	981	1089	3177	3355	2604	1087
FBgn0086054	5	9	4	5	3	0	2	4	2	4	6	2	3	0	2	6	4	5	7	3	3	4	4	4	9	1	5	1	5	1	1	1	2	5	2	3	3	5	4	3	4	9	6	4	2	4	2	4	3
FBgn0037621	1468	1368	1341	634	736	837	580	563	557	1704	1584	1844	723	752	639	516	617	589	592	670	602	717	712	781	579	594	584	602	660	565	720	735	753	565	560	665	1424	1346	1497	581	767	603	514	440	557	1616	1633	1370	600
FBgn0002937	2	1	0	1968	2322	2938	43	58	53	0	6	0	2351	2384	2176	61	60	63	13	9	6	3780	3115	3692	76	83	110	11	154	6	2796	3021	3192	87	81	104	1	0	0	2077	2616	2170	35	35	55	0	0	0	2077
FBgn0003169	2467	3134	3087	2574	2624	2333	1895	1674	2020	4102	4016	4557	2525	2585	2781	2084	2397	2186	1301	1333	1213	3324	3132	2991	2215	2060	2197	1463	1460	1276	2826	3101	3011	2644	2358	2245	2584	3201	3630	2679	2695	2732	1863	1718	1809	3694	3495	3864	2553
FBgn0004897	1	1	4	8	18	18	14	18	21	6	4	9	16	23	9	12	18	15	4	4	4	20	16	21	14	25	16	2	6	6	26	28	16	25	11	23	8	4	4	15	22	13	12	14	18	6	5	6	13
FBgn0037780	1838	1470	1567	1521	1543	1734	1225	1100	1187	1533	1611	1675	1386	1372	1337	1131	1184	1300	1580	1616	1502	1639	1457	1540	1102	1074	1100	1690	1744	1617	1557	1683	1624	1415	1248	1472	1750	1424	1449	1371	1545	1347	1112	953	1142	1543	1464	1331	1275
FBgn0262582	6455	9786	10117	5674	5253	3461	4081	3371	3935	10330	11518	11912	5046	5040	4970	4261	4007	3955	3021	2905	2653	6813	7088	6685	4328	3219	4344	2645	2805	2658	5458	6562	6499	5302	4374	3869	6379	9468	9761	5662	5477	5423	4473	3979	3317	8540	9446	8386	5149
FBgn0038741	493	928	1048	111	147	139	160	139	176	1020	1099	1031	156	159	188	121	212	171	162	153	146	144	152	177	134	152	159	199	172	152	166	182	151	148	171	166	616	886	949	128	157	145	150	148	144	836	1197	616	126
FBgn0051207	126	71	59	773	927	1191	593	805	1050	133	167	166	937	904	1064	866	1100	1268	229	236	236	1239	1239	1173	1058	1246	1137	268	306	254	1136	1042	1279	999	1117	1160	98	94	78	946	1140	1084	577	790	902	168	143	270	720
FBgn0025879	1010	822	746	3142	2580	3177	3547	3121	3298	779	755	835	3004	2612	2574	3206	2693	2717	2013	2232	2042	3159	2869	3008	3388	3406	3467	1911	2006	1886	2728	2656	2809	3520	3534	3649	748	803	684	2930	2882	2659	3014	2500	2668	830	750	1218	2972
FBgn0040253	31	38	56	7	8	4	6	14	13	52	41	38	5	5	3	3	16	6	47	49	55	4	4	5	13	15	13	58	53	63	7	16	9	16	6	5	40	48	59	10	5	8	8	7	9	58	50	113	3
FBgn0085384	429	362	343	3764	3905	3296	474	433	502	480	457	462	3347	3714	3666	533	530	547	338	353	283	4640	4868	4636	673	628	733	317	599	301	4003	4673	4669	704	725	714	353	435	361	3978	4136	4048	441	459	409	513	490	764	3298
FBti0063746	0	1	0	0	0	0	0	0	0	0	0	0	0	0	0	1	0	0	0	1	0	0	0	0	0	0	0	0	0	0	0	0	0	0	0	0	0	0	0	0	0	0	0	0	0	0	0	0	0
FBgn0053551	0	0	0	0	0	0	0	0	0	0	0	0	0	0	0	0	0	0	0	0	0	1	1	0	0	0	0	0	0	0	0	3	1	0	0	0	0	0	2	0	1	0	0	0	0	0	0	0	0
FBgn0027562	114	88	53	1929	2333	2848	1759	2356	3236	152	113	149	1922	1556	1456	3729	3258	3269	552	535	523	2689	2604	2459	3008	3157	2991	502	615	558	2197	2185	2226	3774	3614	4090	101	115	105	2373	2906	2554	2009	2052	2972	199	121	253	1482
FBgn0039594	1324	1269	1085	6377	7200	7712	3957	4372	5787	1292	1520	1185	7499	6947	7395	6339	6945	6466	3836	4171	3519	8353	8098	8621	5684	6098	6075	4001	3949	3719	6922	7399	7415	6621	6689	6644	1150	1037	1149	7602	8258	8305	3747	4285	5034	1376	1305	2052	6416
FBti0062446	0	0	0	0	0	0	0	0	0	0	0	0	0	0	0	0	0	0	0	0	0	0	0	0	0	0	0	0	0	0	0	0	0	0	0	0	0	0	0	0	0	0	0	0	0	0	0	0	0
FBgn0037324	3	3	2	597	936	487	105	397	447	1	10	6	662	441	269	36	368	277	32	12	17	583	509	513	166	105	163	9	69	8	1046	889	589	32	88	300	7	2	4	534	495	837	73	307	288	3	7	6	475
FBgn0038234	975	968	953	266	301	321	205	277	273	960	847	857	222	283	321	195	241	232	312	286	314	313	315	342	267	337	253	274	283	273	339	348	352	181	311	266	1005	935	1006	238	297	288	250	207	226	889	949	658	228
FBgn0039197	4	4	3	2	2	2	1	0	0	0	0	1	2	2	2	0	0	0	10	14	13	1	4	2	1	1	2	14	13	14	4	5	7	0	0	1	2	3	6	1	0	2	2	0	0	0	1	0	0
FBgn0266566	34	36	24	211	241	216	375	320	372	13	15	16	207	202	191	438	404	429	31	32	28	280	287	290	479	418	478	39	38	32	248	300	281	600	534	562	26	29	36	232	289	259	356	401	329	14	28	11	215
FBgn0019925	6680	7686	7514	4187	3816	4336	4098	3886	4263	6983	7794	7172	4508	3860	4460	4546	4113	4414	3722	3934	3712	3371	3224	3235	2955	3180	3151	3536	3426	3378	3158	2933	3183	3012	2800	2829	5858	7436	7068	4220	3688	3981	4648	3688	3995	6136	8216	5772	4830
FBgn0039480	12	4	3	5	10	6	0	1	2	3	11	7	2	10	7	2	3	1	2	2	1	8	19	3	2	3	0	1	3	1	8	8	9	2	1	2	1	2	10	5	4	2	1	4	1	2	9	0	6
FBgn0037611	418	319	353	93	117	98	126	94	151	329	352	322	112	96	134	137	124	161	59	88	74	134	105	130	133	138	159	82	85	59	109	125	130	169	147	133	335	322	316	110	124	90	121	114	119	311	314	251	98
FBti0063300	1	0	0	3	3	3	5	3	1	1	0	2	4	3	1	7	8	3	1	1	1	9	6	2	4	2	2	4	2	2	5	3	5	16	1	8	0	0	0	5	2	1	4	1	4	0	1	2	4
FBgn0266599	179616	148857	144121	83281	83429	99489	72772	64691	56181	150407	151496	169307	98868	95384	92395	81673	80593	79488	85819	91722	78322	86637	77774	81730	60126	56162	59003	110880	105629	103824	83138	79222	80934	73826	60485	63048	165732	161755	163254	80061	81176	75424	68160	48100	57157	176416	149486	198733	89744
FBgn0039065	1882	3113	3502	495	483	462	313	284	343	3221	3384	3109	388	437	513	293	473	402	2076	2005	1626	631	606	650	387	375	388	2009	1810	1984	578	685	634	493	487	442	2057	2934	3052	414	518	496	336	286	299	2474	3409	1799	403
FBgn0038765	350	418	419	135	115	145	81	94	77	459	524	558	128	104	117	85	88	84	99	103	104	133	149	137	84	109	98	81	83	73	125	134	138	74	74	76	330	389	442	120	152	117	104	68	83	445	513	305	98
FBgn0267818	5	3	2	9	7	3	4	3	4	3	3	3	9	6	7	8	3	1	76	62	55	11	5	16	11	6	9	84	73	78	7	12	7	8	8	1	0	0	3	9	9	7	6	1	2	3	6	3	10
FBgn0004186	3	4	2	0	0	0	0	0	0	1	2	1	0	0	0	0	0	0	0	0	0	0	0	0	0	0	0	0	0	0	0	0	0	0	0	0	6	1	6	0	0	0	0	0	0	2	2	0	0
FBgn0262994	1	0	0	0	0	1	0	0	0	0	0	2	0	0	0	0	0	1	0	0	1	1	0	0	0	1	0	1	1	1	0	0	0	0	0	0	1	0	0	0	1	0	0	0	0	0	0	0	0
FBgn0038217	1	0	0	0	0	0	0	0	1	0	0	0	0	0	0	1	0	1	727	669	659	0	1	1	3	1	4	747	797	783	0	1	0	22	1	4	2	0	0	0	0	0	0	0	0	0	0	0	0
FBgn0038584	1149	1082	1094	248	256	261	412	295	334	1196	1291	1243	209	217	208	266	305	362	317	307	311	222	219	215	384	324	329	293	271	296	205	179	214	383	377	404	1135	1064	1141	217	250	213	322	272	332	1134	1002	961	198
FBgn0039687	586	677	737	93	80	81	106	70	85	847	793	860	92	98	70	66	94	77	239	231	243	93	94	93	98	82	85	301	292	266	92	110	87	71	86	90	550	721	667	73	92	84	102	66	87	777	781	548	97
FBgn0263652	3	1	1	1	1	0	1	0	1	1	3	2	1	1	0	0	0	0	1	3	1	2	4	5	2	1	4	1	0	0	0	0	1	2	2	0	3	4	1	0	4	3	0	0	3	1	6	5	2
FBgn0038492	2	1	1	4	5	1	1	0	2	1	2	4	5	2	3	3	0	5	63	100	80	6	4	2	2	3	3	74	117	124	2	2	3	4	4	2	0	0	0	5	2	1	2	1	0	1	0	0	0
FBgn0037885	622	606	577	200	173	234	291	185	204	582	674	659	217	241	214	234	275	325	284	295	269	177	154	138	203	176	181	265	283	245	166	165	160	224	191	191	533	588	530	162	198	187	229	191	223	502	630	454	187
FBti0019372	0	0	0	0	0	0	0	0	0	0	0	0	0	0	0	0	0	1	0	0	0	0	0	0	0	0	1	0	0	1	0	1	0	1	0	0	1	0	0	0	1	0	0	0	2	0	0	0	0
FBti0059907	0	0	0	0	0	0	0	0	0	0	0	0	0	0	0	0	0	0	0	1	0	0	0	0	0	0	0	0	1	0	0	0	0	1	0	0	0	0	0	0	0	0	0	0	0	0	0	0	0
FBti0019424	0	0	0	0	0	0	0	0	0	0	0	0	0	0	0	0	0	0	0	0	0	0	0	0	0	0	0	0	0	0	0	0	0	0	0	0	0	0	0	0	0	0	0	0	0	0	0	0	0
FBgn0266268	2272	2200	2009	1322	1277	1453	2270	1961	1691	1925	2092	2124	943	938	939	1420	1503	1535	3636	3521	3513	1487	1302	1265	2463	2384	2477	3054	2870	2748	1126	1121	1195	2362	2038	2121	2000	2109	2129	1163	1287	1103	1852	1788	1756	1972	1865	1993	893
FBgn0038942	0	1	0	0	0	0	0	0	0	1	0	0	0	0	0	0	0	0	0	0	0	1	0	0	0	0	0	0	0	1	0	0	4	0	0	0	0	1	1	0	0	0	0	0	0	0	1	1	0
FBgn0040623	0	0	0	0	0	0	0	0	0	0	0	0	0	0	0	0	0	0	0	0	0	0	0	0	0	0	0	0	0	0	0	0	0	0	0	0	0	0	0	0	0	0	0	0	0	0	0	0	0
FBti0062759	0	0	0	0	0	0	0	0	1	0	0	0	1	0	0	1	0	4	4	2	5	1	0	0	0	0	0	5	1	2	0	0	0	0	1	0	0	0	0	0	0	0	0	0	1	0	1	0	0
FBgn0037485	495	450	393	2	1	1	109	120	61	489	401	455	2	1	4	18	187	16	1157	1092	1040	8	1	1	167	58	70	865	847	800	2	2	3	172	46	41	412	521	414	3	1	6	204	89	119	569	457	938	2
FBti0061927	1	0	0	0	0	0	0	0	0	0	0	0	0	0	0	0	0	0	0	2	0	0	0	0	0	0	1	0	1	1	0	0	0	0	0	0	0	0	0	0	0	0	0	0	0	0	0	0	0
FBgn0051176	243	233	214	320	345	355	37	53	44	201	200	195	329	294	355	45	73	55	242	258	210	374	394	373	82	80	75	209	212	223	354	391	370	73	76	67	184	293	195	335	343	348	81	34	40	205	200	354	305
FBgn0051477	20	5	8	13	24	15	15	15	16	12	10	18	21	14	19	11	27	20	272	280	239	18	23	24	15	20	21	222	264	212	29	14	17	24	27	27	11	15	6	15	14	20	13	5	8	26	10	27	13
FBgn0039204	557	565	551	757	774	849	422	485	438	386	361	382	715	755	696	395	570	511	469	491	436	819	823	883	442	492	471	530	511	499	965	851	887	591	533	574	586	626	564	599	813	627	443	412	455	499	416	585	694
FBgn0038179	483	416	332	1273	1575	2093	705	827	875	373	337	406	1562	1615	1541	994	1152	1067	1101	1021	1050	1892	1884	1943	1016	1309	1125	941	979	860	2122	1788	2041	1001	1126	1089	332	490	341	1595	1995	1661	937	752	1023	399	489	647	1452
FBgn0038588	1461	1539	1742	405	423	522	229	239	265	1947	2120	2334	406	413	389	189	289	263	536	558	474	505	473	510	310	245	285	552	546	558	477	563	559	357	301	308	1626	1468	1841	372	441	390	196	199	253	1704	1660	1365	389
FBgn0037574	1439	1062	1269	474	373	486	648	507	514	1538	1397	1575	409	355	332	674	528	526	403	411	376	444	397	416	636	657	635	402	436	357	405	421	396	636	599	698	1116	1080	1231	435	391	353	812	439	531	1270	1310	1112	403
FBgn0038878	469	382	301	1712	2127	2764	1799	2197	2100	313	330	330	1935	2112	1954	2247	2305	2469	1635	1796	1716	2835	2610	2583	2879	3259	3026	1347	1337	1375	2454	2311	2522	2609	2649	2974	391	390	303	1938	2338	1987	1701	1836	2146	345	321	613	1887
FBti0061865	0	1	2	17	22	18	10	9	9	1	1	0	14	24	17	10	7	7	1	2	0	43	36	28	11	11	14	2	4	2	25	47	40	20	19	10	1	3	1	39	35	21	6	9	3	0	0	0	27
FBgn0038511	124	122	117	1	4	5	20	18	19	80	134	106	6	7	13	24	30	29	6	1	4	11	6	5	6	9	8	3	4	5	6	8	5	8	7	7	103	131	131	11	11	2	16	17	20	75	103	146	8
FBgn0026576	3864	4177	4582	6357	5921	6215	4306	4040	3239	4506	4738	5275	8879	8408	7779	4719	5146	5500	2169	2152	2258	5787	5328	5515	2722	3106	3091	2318	2471	2254	4913	5155	5372	3191	2759	3136	3580	3923	4531	5586	4177	5445	3689	2626	3785	4152	4315	3960	11126
FBgn0266916	1858	6324	7076	223	182	185	189	128	175	7433	7923	7882	199	229	182	181	469	199	653	703	575	229	223	228	207	138	203	626	578	700	194	214	268	250	212	191	1944	5965	6296	179	214	214	444	155	170	4804	6748	4855	172
FBgn0261932	3	1	2	0	0	0	1	0	0	0	0	0	0	0	0	1	0	1	189	157	217	0	0	0	2	3	1	211	235	212	0	0	0	3	1	0	3	2	1	0	0	0	0	0	0	0	0	0	0
FBgn0039305	1206	1605	1367	335	467	439	316	426	420	1168	1146	973	332	422	528	318	479	435	479	503	619	350	354	457	288	368	354	488	599	490	413	437	378	292	384	377	1577	1413	1145	292	419	457	334	388	446	1215	1315	999	319
FBgn0038014	7	3	4	7	8	2	9	10	9	6	5	3	2	4	7	10	14	10	440	499	433	7	9	4	13	12	10	449	412	377	9	12	12	10	4	16	4	6	6	7	10	3	9	6	8	10	6	12	5
FBgn0038484	141	150	87	20	15	24	22	42	24	153	126	115	105	86	28	106	41	42	165	145	188	2	4	3	18	13	19	135	143	166	8	2	1	27	5	5	235	211	183	11	12	13	28	29	35	299	128	368	322
FBgn0250910	18	14	24	948	1029	863	219	233	239	9	21	16	865	869	882	245	218	269	38	47	37	1400	1377	1354	333	265	300	58	123	58	1221	1374	1338	402	373	365	26	17	25	940	1100	974	238	256	195	12	18	12	915
FBgn0265274	1247	1609	1468	3611	3196	3440	2340	2387	2534	1076	912	1088	3354	3325	3334	2300	2393	2437	1811	1755	1575	2789	2696	3230	1583	1922	1875	1413	1541	1385	2477	2749	3007	1415	1734	1807	1285	1773	1603	3824	3625	3307	2174	1943	2120	1061	1147	1525	3257
FBgn0263413	78	136	112	195	221	172	867	608	610	108	132	156	271	251	266	773	697	786	250	214	196	305	277	307	859	619	935	185	225	219	244	312	278	753	795	742	78	151	115	250	228	259	636	756	658	123	117	188	288
FBti0061078	3	2	1	5	6	14	6	7	10	3	1	3	11	7	15	9	3	7	9	3	9	8	9	8	17	12	7	3	3	5	8	16	9	13	12	13	1	1	3	10	14	9	7	4	8	2	5	2	6
FBtr0445488_df_nrg	0	0	0	0	0	0	0	0	0	0	0	0	0	0	0	0	0	0	0	0	0	0	0	0	0	0	0	0	0	0	0	0	0	0	0	0	0	0	0	0	0	0	0	0	0	0	0	0	0
FBgn0037618	7	6	3	13	10	5	5	4	5	11	4	7	9	12	7	7	5	3	92	94	71	9	7	12	13	9	8	111	85	86	9	5	6	8	10	5	2	5	1	10	8	6	2	8	4	11	9	14	6
FBti0062551	9	6	3	10	10	7	10	10	12	4	4	5	9	6	12	11	11	16	4	9	2	23	16	12	14	13	14	1	2	5	12	7	12	10	10	10	6	6	6	14	19	4	13	12	6	5	5	5	6
FBgn0039840	422	413	359	0	3	8	784	702	558	459	488	432	2	0	2	475	371	244	885	1044	921	2	3	5	1189	724	761	774	770	747	3	4	5	689	471	424	267	418	304	2	1	1	568	579	505	437	408	858	1
FBgn0038156	26	22	28	626	541	492	73	65	70	17	15	21	574	500	549	66	73	90	25	18	14	767	740	750	83	74	91	16	55	12	600	737	802	152	115	110	19	32	39	674	611	600	70	91	61	19	18	19	549
FBgn0051506	0	0	0	1	0	2	0	0	0	0	1	0	0	0	2	0	0	0	0	0	1	1	0	1	0	0	1	0	0	0	0	0	0	0	1	0	0	1	0	0	0	0	0	0	1	0	0	0	1
FBgn0267766	1	1	2	0	0	0	0	0	0	1	1	0	0	0	0	0	0	0	0	0	0	0	0	0	0	0	0	0	0	0	0	0	0	0	0	0	0	0	1	0	0	0	0	0	0	0	1	0	0
FBgn0026417	371	338	370	81	64	76	83	70	64	400	317	377	96	87	62	74	99	71	123	131	98	81	78	97	66	73	80	113	127	114	69	86	79	68	61	98	429	402	404	69	85	70	60	58	48	368	317	304	82
FBgn0038028	1	149	8	11	8	11	2	10	11	2	9	0	22	13	9	5	12	2	0	2	0	19	11	18	9	5	5	1	1	2	31	16	15	10	8	18	3	14	6	15	11	16	4	8	5	6	6	0	11
FBti0061735	0	0	0	0	0	0	0	0	0	0	0	0	1	0	1	0	0	0	0	0	0	1	0	0	0	0	0	0	0	0	0	0	0	0	0	0	0	0	0	0	0	0	0	0	0	0	0	0	1
FBgn0037429	704	408	303	2	4	0	0	2	0	34	69	215	0	3	2	1	7	0	1	1	0	3	5	4	0	3	0	1	0	1	5	3	3	1	1	3	523	467	348	3	2	0	1	0	7	75	71	1	4
FBti0019403	0	0	0	0	0	0	0	0	0	0	0	0	0	0	0	0	0	0	0	0	0	0	0	0	0	0	0	0	0	0	0	0	0	0	0	0	0	0	0	0	0	0	0	0	0	0	0	0	0
FBgn0001197	14213	19864	20743	1964	1913	1849	1429	1246	1314	21616	20709	20591	1906	1959	2068	1196	2017	1244	2207	2368	1974	2145	2337	2334	1109	1236	1158	2316	2250	2127	2379	2398	2382	1083	1216	1196	14871	19078	19455	1942	2193	1986	2143	1152	1393	16857	25084	13740	1754
FBti0060417	0	0	0	6	9	7	2	3	1	0	0	1	11	3	10	5	2	1	0	3	0	5	5	10	1	3	2	0	2	1	5	15	11	2	5	3	0	0	0	11	5	5	4	1	5	0	1	1	7
FBgn0013278	1	2	4	14	10	12	41	18	16	3	3	3	16	11	6	13	16	12	28	24	28	11	17	17	10	12	12	26	35	18	21	11	19	16	15	20	6	2	3	17	11	9	24	5	21	2	6	1	16
FBgn0038977	41	39	20	64	67	66	245	219	174	39	31	33	73	62	54	224	184	257	37	45	54	47	68	53	316	331	326	53	65	49	47	65	71	293	387	392	39	37	33	64	72	60	174	196	223	51	38	60	44
FBtr0309743_df_nrg	0	0	0	0	0	0	0	0	0	0	0	0	0	0	0	0	0	0	0	0	0	0	0	0	0	0	0	0	0	0	0	0	0	0	0	0	0	0	0	0	0	0	0	0	0	0	0	0	0
FBgn0039376	0	0	0	3	3	4	0	0	0	1	0	0	2	0	4	2	0	0	800	786	801	6	10	5	1	0	5	872	893	811	6	9	6	22	3	0	0	0	0	5	6	0	0	0	1	0	0	0	2
FBgn0024558	4593	3175	3189	529	524	576	511	473	406	3538	3111	3843	578	642	598	600	736	604	410	369	454	484	472	434	443	484	445	586	630	522	587	494	543	526	524	515	4381	3057	3549	418	458	396	670	387	490	3774	3249	3161	508
FBgn0039875	2366	2900	2880	1997	1900	2020	2009	1833	1850	2705	2921	2883	2079	1949	2046	1909	1650	1830	5712	6036	5230	2149	1995	2157	1831	1700	1792	5580	5264	5616	1877	1999	1911	1890	1644	1597	2049	2831	2813	2023	1955	1831	2028	1668	1671	2433	2871	2559	2133
FBgn0039434	623	115	269	0	3	1	0	0	0	324	911	6	0	0	2	0	1	0	2	9	6	1	1	0	0	0	2	7	5	9	3	1	2	2	2	1	76	81	188	2	0	1	1	0	1	10	456	0	2
FBgn0264832	0	0	2	0	1	0	1	1	0	3	2	4	0	2	0	0	3	0	16	19	21	0	0	0	3	2	1	16	14	11	0	0	0	4	3	0	2	2	8	0	0	2	0	0	0	5	5	2	0
FBgn0037556	2091	3092	3196	2698	2521	2422	986	878	1061	3466	4095	3785	2636	2472	2708	1272	1125	1208	1281	1302	1051	3685	3609	3484	1333	1301	1370	1360	1343	1231	3323	3541	3544	1726	1462	1443	1915	3031	3101	2744	2769	2728	1226	933	898	2757	3228	2517	2477
FBgn0262005	0	0	0	0	0	0	0	0	0	1	1	0	0	0	0	0	0	0	31	19	18	0	0	1	0	0	0	26	16	15	0	0	0	0	0	0	1	2	0	0	0	0	0	0	0	1	0	0	0
FBgn0267104	8	16	10	0	0	0	0	0	2	11	10	19	0	0	0	0	0	0	0	0	0	0	0	0	0	0	0	0	0	0	0	0	0	0	0	0	6	10	15	0	0	0	0	0	0	12	25	11	1
FBgn0041707	143	56	57	6191	7645	9904	760	942	771	42	47	52	6589	7011	6267	728	780	963	108	80	91	8811	8403	8484	1046	1205	1148	84	595	62	10497	9628	9348	1361	1232	1445	74	64	62	6055	7837	5864	629	780	819	52	40	85	6093
FBgn0263554	0	0	0	0	0	0	0	0	0	0	0	0	0	0	0	0	0	0	0	0	0	0	0	0	0	0	0	0	0	0	0	0	0	0	0	0	0	0	0	0	0	0	0	0	0	0	0	0	0
FBgn0267761	0	0	0	0	0	0	0	0	1	0	0	0	0	0	0	0	0	0	6	2	7	0	0	0	0	0	0	4	5	6	0	2	1	3	0	1	0	0	0	0	0	0	0	0	0	0	0	0	0
FBgn0037225	307	140	152	396	399	360	243	275	234	56	161	88	352	382	354	302	235	308	20	17	29	664	673	581	416	424	430	18	60	18	637	709	620	504	534	498	156	176	132	364	421	351	267	251	267	36	137	5	349
FBgn0004510	2595	2006	2132	334	308	351	311	265	323	2144	2311	2262	342	297	388	342	400	315	426	463	405	358	336	338	271	254	300	440	477	418	330	355	350	344	273	338	2383	2000	2001	316	372	295	433	248	319	2035	2252	1537	309
FBgn0038076	78	80	98	41	46	37	54	49	34	144	132	160	65	50	59	56	60	15	146	165	136	44	49	47	47	42	35	199	170	182	46	69	54	74	47	41	81	72	87	55	62	41	47	54	54	189	127	244	47
FBti0061577	0	0	0	0	0	0	0	0	0	0	0	0	1	0	0	1	0	1	0	0	0	0	0	0	0	0	0	0	0	0	0	0	0	0	0	2	0	0	0	0	0	0	0	0	0	0	0	0	0
FBti0064294	0	1	0	0	0	0	0	0	0	0	0	0	0	0	0	0	0	0	1	0	0	0	0	0	1	1	0	0	3	0	0	0	0	1	0	0	0	0	0	0	0	0	0	1	0	0	0	0	0
FBgn0051140	280	319	234	6592	6592	2432	1327	1611	1479	166	215	235	5512	6500	6222	1270	1431	1563	408	468	372	10188	11674	10978	2043	1414	2042	474	1034	475	8056	10906	10400	2719	2164	2259	243	351	266	6520	7212	6564	1326	1652	1231	188	195	301	6139
FBgn0266697	23	15	22	34	30	32	26	14	18	18	21	30	42	35	38	20	18	19	12	16	10	39	41	45	26	38	19	21	15	14	40	47	46	30	22	20	15	21	17	40	30	23	13	15	16	17	23	13	39
FBti0061513	0	0	0	0	0	0	0	0	0	0	0	0	0	0	0	0	0	0	0	0	1	0	0	0	0	0	0	0	0	0	0	0	0	0	0	0	0	0	0	0	0	0	0	0	0	0	0	0	0
FBgn0039366	0	0	0	0	0	0	0	0	0	0	0	0	0	0	0	0	0	0	4	1	1	0	0	0	0	0	0	6	0	3	0	0	0	0	0	0	0	0	0	0	0	0	0	0	0	0	0	0	0
FBgn0264430	0	0	0	0	0	0	0	0	0	0	0	0	0	0	0	0	0	0	34	55	30	0	0	0	1	0	0	45	54	58	0	0	0	1	0	0	0	0	0	0	0	0	0	0	0	0	0	0	0
FBgn0025571	4849	4023	4097	3696	4024	4166	2613	2170	2433	5397	5283	5533	3453	3519	3469	2620	2759	2686	2243	2303	2108	4083	3939	4278	2502	2445	2569	2372	2513	2455	3891	4245	4172	2900	2730	2658	4655	4240	4398	3692	4241	3627	2697	2400	2429	5178	5129	4586	3438
FBti0062854	0	0	0	0	0	0	0	0	0	0	0	0	1	0	1	1	0	1	0	0	0	0	2	0	0	0	0	0	0	0	1	0	0	2	0	0	0	0	0	0	2	1	0	0	1	0	0	0	1
FBgn0039347	7	8	5	497	496	347	134	166	158	6	5	9	464	427	485	131	148	127	2486	2593	2109	679	722	695	165	130	171	2666	2729	2683	681	751	720	249	215	168	3	6	7	491	567	557	116	194	128	9	5	7	442
FBgn0058182	0	0	0	0	0	0	0	0	0	2	0	0	0	0	0	0	0	0	0	0	0	0	0	0	0	0	0	0	0	0	0	0	0	0	0	0	0	1	0	0	0	0	0	0	0	2	0	0	0
FBgn0267918	0	0	0	0	0	0	0	0	0	0	0	0	0	0	1	0	0	0	47	42	36	0	0	0	0	0	1	64	58	47	0	0	0	4	0	0	0	0	0	0	0	0	0	0	0	0	0	0	0
FBti0020352	0	0	0	0	0	0	0	0	0	0	0	0	0	0	0	0	0	0	0	0	0	0	0	0	0	0	0	0	0	0	0	0	0	0	0	0	0	0	0	0	0	0	0	0	0	0	0	0	0
FBgn0086704	305	228	204	5295	5384	5508	105	116	101	200	236	209	6002	5474	5198	68	80	74	116	133	118	5886	5404	5153	79	68	63	100	403	116	6069	6216	6044	73	61	75	225	154	197	5361	5678	4385	121	84	80	171	230	151	5763
FBti0062098	0	0	0	0	0	0	0	0	0	0	0	0	0	0	0	0	0	0	0	0	0	0	0	0	0	0	0	0	0	0	0	0	0	0	0	0	0	0	0	0	0	0	0	0	0	0	0	0	0
FBgn0085465	0	1	2	3	5	6	2	2	7	0	2	0	2	5	3	8	2	3	276	233	215	4	3	5	1	3	2	301	266	256	3	0	1	7	3	3	0	0	0	3	7	5	4	1	2	1	1	0	2
FBgn0038186	0	0	0	0	0	0	0	0	0	0	0	1	0	0	0	0	0	0	831	811	764	1	1	3	4	2	5	968	930	875	2	3	0	24	4	2	0	0	1	0	0	0	0	0	0	1	0	0	0
FBgn0011905	0	0	0	0	0	0	0	0	0	0	0	0	0	0	0	0	0	0	0	0	0	0	1	0	0	0	0	0	0	0	0	0	0	0	0	0	0	0	0	0	0	0	0	0	0	0	0	0	0
FBgn0039453	79	53	41	3	2	1	31	10	10	33	25	21	4	2	0	1	4	1	41	48	34	5	2	6	1	6	1	36	59	73	5	3	3	19	3	0	95	65	35	4	0	2	16	6	1	17	28	58	3
FBtr0309573_df_nrg	0	0	0	0	0	0	0	0	0	0	0	0	0	0	0	0	0	0	0	0	0	0	0	0	0	0	0	0	0	0	0	0	0	0	0	0	0	0	0	0	0	0	0	0	0	0	0	0	0
FBgn0037391	590	440	469	1427	1414	1538	2368	1888	2091	570	587	643	1264	1318	1191	2148	2404	2355	1444	1519	1342	1768	1565	1646	2360	2075	2467	1645	1497	1579	1655	1707	1613	2960	2588	2984	526	613	537	1259	1557	1310	2076	1868	2438	605	515	761	1340
FBgn0038829	3101	4477	4394	2823	2820	3028	2704	2758	2616	3655	3897	4001	3660	3597	3744	3540	3265	3364	3502	3561	2998	2716	2586	2620	2311	2632	2426	3040	2995	3034	2415	2587	2451	2441	2512	2566	2915	4350	4217	2905	2785	3067	3228	2599	2668	3447	4058	3974	3973
FBgn0083049	23	22	11	13	8	15	18	12	6	9	12	14	20	14	6	14	15	7	7	14	12	4	7	9	5	7	10	12	7	7	9	16	5	10	7	11	25	27	11	7	9	9	9	6	10	23	15	23	14
FBgn0038123	1	0	1	0	1	0	0	0	0	0	0	0	0	0	0	0	0	0	2140	2153	1681	0	4	0	5	4	6	2670	2237	2312	2	1	1	46	0	0	0	1	0	0	0	0	0	0	0	0	0	0	0
FBgn0000454	25485	20004	17039	3762	3837	4341	3480	3218	3074	8918	9994	10404	3231	3236	3258	2732	3404	2759	7458	7200	6981	4591	4233	4086	4154	3815	3725	5622	5948	5792	3552	3581	3627	2999	2404	2717	24256	20557	17800	3878	4097	3582	3974	2377	2833	9519	9683	9221	3126
FBgn0039348	4263	4548	4856	2201	2269	2363	68671	49140	74292	5330	5541	6128	2611	2629	2340	75586	88893	96158	4617	4650	3943	2290	2027	2069	83222	77827	90009	5056	4792	4764	2686	2418	2403	112186	107290	125005	3998	4560	5466	2080	2468	2016	62385	57759	73968	4903	5009	4433	2750
RR48349_transposable_element	1	0	0	10	8	3	6	2	3	0	1	1	9	11	10	4	9	3	3	2	4	7	4	6	2	2	1	3	0	5	14	7	6	1	5	3	1	0	0	13	7	11	9	4	5	0	0	2	6
FBgn0266407	4	4	0	3	2	1	1	1	4	1	1	1	0	4	0	0	2	8	109	118	122	1	1	0	3	0	2	85	97	83	2	1	0	7	2	2	2	1	1	4	2	1	4	4	2	0	1	0	4
FBgn0037215	1981	2644	2646	2453	2323	2771	2405	2099	2027	2605	2557	2927	2755	2603	2565	2271	2303	2336	1926	1961	1800	2467	2186	2343	1778	1488	1676	1889	1782	1865	1824	1966	1966	1935	1464	1577	1757	2713	2754	2453	2236	2261	1987	1675	1742	2477	2612	3453	2670
FBgn0286204	70	96	32	1	1	0	0	2	0	17	18	34	0	2	0	3	1	1	44	37	33	0	2	0	3	3	1	55	41	38	2	2	0	8	4	0	58	66	87	0	1	0	1	2	2	17	16	19	1
FBgn0283555	0	0	0	0	0	0	0	0	0	0	0	0	0	0	0	0	0	0	0	0	0	0	0	0	0	0	0	0	0	0	0	0	0	0	0	0	0	0	0	0	0	0	0	0	0	0	0	0	0
FBgn0037538	855	928	954	505	495	588	515	450	432	1185	1163	1367	484	477	417	432	465	494	942	917	831	490	489	552	513	536	458	980	902	893	537	496	496	617	504	527	846	951	1050	459	495	434	438	368	482	1141	1020	948	488
FBti0020385	2	2	0	3	2	3	1	8	3	0	2	2	3	3	3	1	2	5	3	3	1	5	3	5	1	1	2	4	2	3	3	5	4	4	1	2	0	0	2	4	5	3	2	2	1	0	2	2	2
FBgn0259917	0	0	0	0	0	0	1	0	0	0	0	0	0	0	0	0	0	0	1503	1396	1311	1	6	2	6	3	4	1826	1613	1506	0	0	0	24	2	1	0	0	1	0	1	0	0	0	0	0	0	0	0
FBgn0037999	1366	740	740	238	223	263	389	360	262	824	811	843	238	247	217	283	394	330	269	300	316	107	156	139	279	284	280	260	287	237	150	156	152	313	302	296	1032	664	684	178	205	154	303	219	272	822	794	818	192
FBgn0027657	2225	3221	3420	10437	9445	12554	8040	7637	6733	3341	3606	3626	8317	7576	7240	5103	5408	5735	2928	2708	2838	6551	5505	6472	4026	4263	4285	2002	2183	2058	4786	4506	4622	2909	2729	2991	2461	3209	3113	9758	9188	8639	6582	6739	6103	3099	3603	3494	8580
FBgn0037862	1	0	0	0	0	0	0	0	0	0	0	2	0	0	2	0	1	0	5499	5658	4339	1	4	2	14	5	12	6595	5781	6142	1	4	0	134	1	7	1	1	1	0	0	0	0	0	0	0	0	3	0
FBgn0038909	13	16	14	18	25	21	42	32	49	12	13	18	16	15	20	48	43	39	4276	4424	3759	26	41	34	49	58	50	4975	4730	4707	29	38	18	141	48	50	19	13	11	23	25	34	25	32	51	14	16	12	12
FBgn0038127	0	0	0	1	2	6	0	0	0	0	0	1	2	2	1	0	0	1	2537	2592	2402	4	9	4	11	4	6	3418	3067	2957	6	5	7	69	1	5	1	0	0	1	1	0	3	0	0	0	0	0	1
FBti0019368	5	2	6	23	28	19	14	11	11	2	7	5	21	32	27	6	9	7	9	7	7	30	27	43	13	5	14	9	15	9	19	33	35	10	8	10	6	10	5	35	41	42	7	13	8	5	11	3	31
FBgn0039405	0	0	0	0	0	0	0	0	0	0	0	0	0	0	0	0	0	0	0	0	0	0	0	0	0	0	0	0	0	0	0	0	0	0	0	0	0	0	0	0	0	0	0	0	0	0	0	0	0
FBgn0053207	79	137	107	513	459	353	255	236	212	46	54	81	378	377	430	179	218	229	199	174	189	614	604	558	237	197	208	151	186	139	479	610	589	228	224	217	68	167	122	495	528	448	219	230	214	28	46	69	374
FBgn0039467	32	41	34	71	99	61	89	110	143	49	53	37	77	90	131	99	137	149	106	119	89	116	129	109	114	121	160	75	108	113	80	99	109	192	166	149	30	46	29	87	104	112	97	133	83	38	51	57	69
FBgn0267661	39	38	33	8	15	9	60	41	46	24	23	34	6	9	9	24	35	37	116	119	102	9	11	6	59	46	47	98	78	82	12	9	8	35	42	36	51	53	47	17	13	17	52	47	43	33	32	49	11
FBgn0260760	0	0	0	0	0	0	0	0	0	0	0	0	0	0	0	0	0	0	0	0	0	0	0	0	0	0	0	0	0	0	0	0	0	0	0	0	0	0	0	0	0	0	0	0	0	0	0	0	0
FBgn0020912	379	624	569	202	225	200	305	237	195	795	676	668	192	205	191	167	282	110	1211	1205	1101	313	301	276	334	210	161	1206	1201	1323	306	278	291	448	224	171	338	726	602	234	211	202	235	190	161	763	821	1370	196
FBgn0004606	1273	2707	2760	1665	1250	916	1276	1083	1767	2697	3021	2918	1419	1388	1594	1723	1735	1729	542	560	435	1637	1650	1685	1448	1452	1573	573	625	558	1465	1794	1707	1612	1511	1482	1191	2587	2502	1518	1444	1535	1711	1282	1381	2230	2724	2256	1243
FBgn0038771	5014	3195	3136	1163	1335	1418	1342	1309	1312	3479	3539	3744	1411	1487	1411	1507	1688	1643	4592	4768	4763	1425	1346	1392	1473	1676	1494	4971	5262	4993	1402	1378	1439	1705	1627	1782	4733	3022	3639	1151	1228	1109	1360	1056	1367	3806	3418	3443	1462
FBti0019456	0	0	0	0	0	0	0	0	0	0	0	0	0	0	0	0	0	0	0	0	0	0	0	0	0	0	0	0	0	0	0	0	0	0	0	0	0	0	0	0	0	0	0	0	0	0	0	0	0
FBgn0051269	44	14	15	0	0	0	0	0	0	8	0	10	0	0	0	1	0	0	27	30	25	0	0	0	3	0	0	27	12	12	0	0	0	2	0	0	27	18	28	0	0	0	0	0	0	18	16	24	0
FBgn0263118	95	75	59	409	410	384	614	448	525	59	51	51	439	400	388	754	592	683	155	179	141	479	522	565	740	868	833	202	193	176	457	514	573	836	881	939	60	87	73	460	456	485	569	474	523	59	58	83	413
FBgn0037992	312	269	175	2	3	4	2	1	1	24	25	102	3	2	3	0	1	0	33	32	22	4	12	8	1	1	2	32	28	38	5	4	7	5	1	3	298	323	253	2	2	5	0	1	13	6	45	2	8
FBtr0472759_df_nrg	0	0	0	0	0	0	0	0	0	0	0	0	0	0	0	0	0	0	0	0	0	0	0	0	0	0	0	0	0	0	0	0	0	0	0	0	0	0	0	0	0	0	0	0	0	0	0	0	0
FBgn0039482	3	0	1	15	20	27	7	7	14	1	3	1	20	17	28	16	15	16	20	21	25	53	63	67	24	24	28	12	29	19	39	41	44	14	15	22	0	0	1	28	31	23	13	8	8	1	0	0	17
FBgn0002629	14	17	15	2	1	0	0	0	0	0	2	1	1	0	3	0	0	0	1	0	1	1	0	0	0	0	0	0	1	0	0	0	1	0	0	0	1	15	7	0	1	0	0	0	0	0	1	1	0
FBgn0037671	11092	8596	7494	5951	6324	7734	7619	7602	7633	7446	7200	7608	5785	5759	5606	6605	6631	6478	8319	8243	8210	7106	6806	6631	7559	8159	7766	6107	6786	6292	7100	6632	6472	7339	6931	7579	9295	8665	8438	5974	6550	5611	7372	5819	7014	7924	7086	9291	5527
FBgn0051345	17	6	9	438	503	568	239	326	292	11	11	11	469	563	571	298	304	338	14	7	8	914	868	892	468	541	517	11	47	10	919	959	1038	584	583	616	21	16	10	430	568	527	199	329	361	12	11	13	421
FBgn0039324	2978	2791	2473	1888	2414	2798	2752	3463	3778	4497	4129	3975	2296	2475	2574	2787	5343	3641	6835	6638	5958	1558	1733	1685	3155	2105	2433	7669	6916	6496	1537	1462	1653	2321	2220	2236	2238	2868	1909	2096	2398	2268	1918	2011	2455	4122	3564	5859	1313
FBgn0267807	0	0	0	0	0	0	0	0	0	0	0	1	0	0	0	0	0	0	45	42	25	0	0	0	0	0	0	43	42	42	1	0	0	0	0	0	0	0	0	0	0	0	0	0	0	0	0	0	0
FBgn0037661	262	329	336	60	56	78	75	76	39	374	418	392	83	88	73	55	94	61	274	288	287	53	50	66	59	69	77	274	319	282	57	63	61	70	58	63	284	346	392	60	58	65	75	53	65	362	443	306	72
FBgn0051327	0	0	0	0	1	1	0	0	0	0	1	1	0	0	0	0	0	1	6791	6703	5270	4	6	7	17	8	15	7145	6344	6782	2	2	0	156	6	12	0	0	1	0	0	0	0	0	0	0	0	0	0
FBgn0083050	31	20	15	7	9	11	9	7	3	16	13	12	10	18	9	12	16	16	8	5	5	8	8	8	9	15	6	16	19	14	7	5	10	10	10	5	32	34	21	9	7	12	11	13	7	21	19	30	14
FBti0063778	0	0	0	0	1	0	0	0	1	0	0	1	0	1	1	0	1	1	0	0	2	0	1	1	0	0	0	1	0	0	0	0	2	0	0	1	0	0	0	0	0	0	0	0	0	0	0	0	0
FBgn0039038	59	26	42	10	15	19	108	146	138	29	26	41	19	20	5	142	138	136	192	225	195	13	18	14	163	159	154	283	244	246	13	18	14	197	157	145	34	37	31	9	16	15	164	115	125	30	39	52	16
FBgn0039568	2	1	2	3	1	4	2	4	4	0	0	0	3	1	1	5	9	5	546	597	493	0	4	5	17	10	13	675	545	549	2	4	0	27	11	15	0	0	0	2	1	2	2	6	2	0	0	0	5
FBgn0039818	343	341	337	5	4	2	199	160	139	199	176	241	5	3	6	23	109	41	600	546	548	10	4	6	221	113	100	276	317	354	4	5	5	65	44	41	272	298	275	4	6	1	112	59	86	216	207	350	1
FBgn0038673	1613	956	1078	102	105	138	122	104	95	994	972	981	147	107	137	116	145	110	203	210	190	95	100	94	90	74	76	166	207	184	120	108	118	85	65	89	1387	978	1015	108	135	115	159	74	105	907	976	703	150
FBgn0037548	856	681	592	837	1030	1177	726	908	851	581	638	632	1046	1010	1061	675	817	843	1008	995	1021	690	570	644	725	703	705	935	920	875	472	551	543	587	527	548	771	740	673	850	914	1136	683	775	801	747	620	937	1008
FBgn0039408	2	4	4	1	3	3	0	0	3	2	0	4	2	1	1	0	0	1	113	103	88	3	1	1	2	2	1	114	100	125	0	4	0	5	0	3	2	2	4	0	4	0	0	0	2	0	1	3	2
FBgn0037506	2	2	2	5	5	7	11	9	5	1	5	3	5	12	8	5	11	6	4885	5081	4386	11	6	8	17	12	9	6185	5433	5613	7	9	5	109	9	11	2	3	2	8	6	11	4	6	5	3	4	2	9
FBgn0283546	0	0	0	0	0	0	0	0	0	0	0	0	0	0	0	0	0	0	0	0	0	0	0	0	0	0	0	0	0	0	0	0	0	0	0	0	0	0	0	0	0	0	0	0	0	0	0	0	0
FBgn0028837	1930	1895	2031	715	831	837	744	742	727	2141	2171	2311	668	757	793	656	712	761	973	997	906	744	720	730	673	739	622	871	997	900	776	718	817	667	697	741	1820	1913	2020	660	745	675	779	642	750	1928	2134	1775	680
FBgn0260794	8402	20065	20344	6436	5805	4050	5489	4313	5130	19682	22670	23400	5291	5680	5645	4714	5426	4978	18814	19143	15713	7438	7537	7205	6191	4222	5764	18300	17345	19375	5510	6716	6720	7192	4977	4570	8556	19507	20156	6186	6424	6194	5354	5257	4588	15420	18491	16384	5908
FBgn0039811	0	0	0	8	11	15	2	4	7	3	3	0	12	8	6	3	9	8	3	1	2	13	12	15	3	7	7	3	2	0	8	11	17	4	1	7	1	0	0	4	7	9	3	6	4	0	1	1	12
FBgn0262576	3	0	0	1	0	3	0	0	2	0	0	0	1	0	1	0	0	1	0	2	0	3	0	1	1	1	1	1	0	0	0	1	1	1	1	1	0	0	2	3	2	2	1	1	4	0	0	0	2
FBti0060429	0	0	0	0	0	0	0	0	0	0	0	0	0	0	0	0	0	0	0	0	0	0	0	0	0	0	0	0	0	0	0	0	0	0	0	0	0	0	0	0	0	0	0	0	0	1	0	0	0
FBti0062139	0	0	0	0	0	0	0	0	0	0	0	0	0	0	0	0	0	0	0	0	0	0	0	0	0	0	0	0	0	0	0	0	0	0	0	0	0	0	0	0	0	0	0	0	0	0	0	0	0
FBti0061873	0	0	0	4	7	8	0	0	0	0	0	0	7	7	10	1	3	1	1	0	0	12	12	11	4	2	2	1	1	0	14	7	14	6	2	2	0	0	1	8	8	1	1	1	4	0	0	0	8
FBgn0285993	0	0	0	0	0	0	0	0	0	0	0	0	0	0	0	0	0	0	0	0	0	0	0	0	0	0	0	0	0	0	0	0	0	0	0	0	0	0	0	0	0	0	0	0	0	0	0	0	0
FBgn0266464	3618	2803	2747	1491	1545	1622	1689	1422	1400	2600	2902	3068	1679	1505	1549	1227	1495	1391	2099	2098	2091	1773	1641	1695	1566	1355	1460	2022	2050	1874	1501	1653	1590	1516	1353	1372	3605	2812	2816	1526	1649	1531	1190	1247	1251	2768	2525	2757	1566
FBgn0037622	1172	1665	1849	595	610	585	507	386	456	1900	2159	2267	512	575	523	375	557	418	419	446	383	732	747	693	561	462	521	436	400	429	650	735	737	583	525	568	1229	1601	1634	593	675	599	432	407	432	1647	1845	1493	526
FBti0019458	1	3	1	1	2	1	1	8	9	2	1	3	1	2	2	6	5	6	1	1	1	5	4	3	10	12	6	3	1	2	7	4	1	8	14	10	0	2	1	2	3	2	3	3	6	1	1	1	1
FBgn0267565	0	0	0	0	0	0	0	3	1	0	0	0	0	0	1	2	0	1	122	122	119	0	0	0	6	6	6	166	145	142	0	0	0	2	6	7	0	0	1	0	0	0	2	1	2	0	0	0	0
FBgn0037798	8	11	6	340	351	342	67	62	59	1	4	8	360	283	333	94	66	58	690	751	670	447	420	426	98	88	106	915	811	849	474	524	522	113	112	109	6	9	10	340	395	319	72	59	45	2	6	2	289
FBti0019420	0	0	0	0	0	0	1	0	1	0	0	0	1	0	0	2	0	0	0	1	0	0	0	0	0	0	0	0	0	1	1	0	0	0	0	0	0	0	0	1	0	0	0	1	0	1	0	0	0
FBgn0039151	621	567	612	5705	6307	8196	3530	4033	3427	1153	1269	1232	8234	8673	7336	5037	5056	5112	2522	2791	2738	4812	4741	4546	2392	2593	2722	2522	2925	3010	3984	4569	4443	2814	2579	2752	671	529	682	5581	4605	5452	3630	3119	3336	1059	1002	2185	8838
FBgn0086472	24610	22069	20796	18914	21994	26564	16335	19759	13604	23095	20640	25091	21360	22053	18700	12910	17136	17619	14363	14618	15243	14400	14282	16279	12980	14789	13589	16194	17240	16059	15828	14749	14477	13036	12549	14509	26183	24333	25278	17833	21395	16429	13446	13732	14090	26780	19165	28816	20223
FBgn0085336	0	1	0	0	0	0	0	0	0	1	0	0	0	1	0	0	0	0	413	389	319	0	0	0	1	0	0	532	431	454	0	0	2	3	1	0	0	1	0	0	0	0	0	0	1	0	0	0	2
FBgn0264896	0	0	0	0	0	0	0	0	0	0	0	0	1	0	0	0	0	0	0	0	0	1	0	0	0	0	0	0	1	1	0	0	0	0	0	0	0	0	0	0	0	0	0	0	0	0	0	0	0
FBgn0038945	0	0	0	0	0	0	0	0	0	0	0	0	0	0	1	0	0	0	2	8	0	0	0	0	0	0	0	2	3	0	0	0	0	0	1	0	0	0	0	0	1	0	0	0	0	0	0	0	0
FBgn0082831	3164	6197	6728	2980	2497	2316	1816	1332	1525	7036	7426	7926	2518	2353	2393	1697	1733	1763	1948	2035	1819	3175	2924	3098	1726	1257	1797	1779	1923	2108	2746	2968	2787	2313	1657	1711	2977	6084	6585	2764	2716	2646	2022	1571	1430	5674	6526	5801	2722
FBgn0040608	8	4	6	32	37	40	331	410	384	20	9	5	20	30	26	568	459	543	72	76	74	37	48	44	756	955	847	75	85	81	22	35	49	583	1004	842	13	8	4	35	30	40	377	473	571	11	17	31	18
FBgn0043457	756	1234	1356	383	443	449	220	244	261	1350	1446	1552	313	424	337	230	302	269	820	814	721	468	373	494	244	283	256	880	826	829	508	445	444	281	261	289	848	1179	1278	329	407	297	281	197	248	1248	1412	1012	381
FBgn0037223	21	18	12	7	14	19	11	15	11	6	6	9	15	11	9	16	9	10	17	4	8	17	18	14	5	8	10	6	11	11	16	13	17	11	14	16	9	16	8	20	16	28	12	5	4	7	5	5	4
FBgn0039740	1078	1482	1662	383	403	466	315	264	303	1693	1757	1645	348	377	397	347	363	339	442	448	358	428	449	452	296	341	312	500	445	421	430	441	450	389	354	339	1067	1466	1554	343	410	395	321	259	329	1442	1860	1202	291
FBgn0038617	1812	1311	1374	1484	1505	1727	692	560	519	1576	1602	1712	1499	1524	1433	564	546	589	603	603	572	1875	1637	1610	615	665	608	626	705	594	1788	1759	1766	741	739	725	1740	1265	1449	1454	1571	1285	649	479	574	1542	1415	1161	1513
FBgn0037845	154	134	128	266	394	437	300	443	454	253	242	237	276	309	327	371	576	552	526	554	538	452	431	468	626	751	694	594	578	577	353	362	386	577	721	738	178	151	140	290	357	325	252	423	415	326	209	339	288
FBgn0262587	0	2	0	4	2	1	1	5	2	0	2	1	2	2	1	1	5	1	2	5	4	6	3	2	3	2	1	3	4	3	2	0	2	2	0	3	0	1	0	2	2	3	1	1	3	0	0	0	3
FBti0019314	2	1	0	1	8	0	3	2	0	0	2	0	4	9	6	7	0	1	0	3	0	6	11	16	3	8	0	0	1	0	13	9	19	0	5	2	0	0	0	0	0	0	1	1	0	0	0	0	1
FBgn0270928	91	103	80	6005	6196	4501	976	1245	1369	22	52	33	6033	5944	7572	1406	1248	1377	49	37	36	9939	10603	9460	1780	1853	1776	38	589	44	9166	10450	10334	2185	2115	1878	90	97	70	6714	7124	7679	1137	1479	1100	16	56	19	5502
FBgn0038397	7	12	11	1245	1578	1132	276	233	325	11	8	8	1305	1378	1084	295	244	389	212	255	188	2116	1989	1863	336	204	356	276	366	292	1631	1976	1792	542	392	432	5	11	4	1229	1653	1508	272	326	254	8	10	11	1352
FBgn0267152	0	0	0	0	0	0	0	0	0	0	0	0	0	0	0	0	0	0	0	0	0	0	0	0	0	0	0	0	0	0	0	0	0	0	0	0	0	0	0	0	0	0	0	0	0	0	0	0	0
FBgn0039518	0	0	0	1	1	1	0	0	1	0	0	1	1	0	1	0	0	0	9835	9553	7891	4	20	11	28	12	20	11323	9551	10205	6	9	6	173	5	10	0	0	3	1	2	1	0	0	0	0	0	0	1
FBgn0040252	331	323	354	10	12	6	228	214	275	205	213	223	11	7	9	107	146	145	838	888	732	12	10	8	530	435	392	702	625	815	9	4	15	483	245	259	370	483	395	10	12	10	173	152	194	239	214	374	11
FBgn0038365	2	7	0	16	5	16	9	8	18	7	0	4	14	8	17	10	19	21	26	32	25	21	18	22	24	16	23	12	22	20	18	16	19	28	12	21	8	8	7	17	23	17	3	9	10	3	5	9	7
FBgn0037749	2345	1648	1665	768	694	780	727	618	435	2011	1778	2065	831	730	606	617	581	438	1980	2242	2039	768	683	767	813	761	733	1728	1944	1871	643	610	684	586	523	583	2014	1635	1872	725	708	663	681	553	526	1904	1858	1947	835
FBgn0285911	1125	1838	1886	1027	1120	1046	796	795	861	1926	1923	2033	911	1041	981	685	883	800	1032	1032	887	1305	1266	1326	840	712	808	869	886	840	1124	1252	1140	949	789	824	1366	1964	1988	1002	1223	1092	727	687	767	1744	1858	1647	895
FBti0019338	1	0	0	0	0	0	0	0	0	0	2	1	2	0	0	1	0	1	0	1	0	2	3	0	3	0	0	1	0	0	1	3	1	0	2	0	1	1	2	3	1	1	4	0	0	0	0	1	3
FBgn0266738	0	0	2	0	1	0	0	0	0	0	1	0	0	0	0	0	0	1	60	65	91	0	1	3	2	0	1	44	68	57	1	0	0	2	0	1	0	0	0	0	0	0	0	0	0	1	2	0	1
FBgn0037290	882	669	561	2488	2970	3427	2914	3704	3209	623	603	615	2877	2553	2366	2596	2781	2975	1763	1750	1764	2590	2515	2474	2481	2867	2450	1411	1511	1268	2427	1968	2007	2762	2410	2584	730	707	532	2926	3154	2614	2534	3033	3336	772	540	1045	2216
FBgn0002626	42236	24372	24389	30619	26552	30100	27096	24161	17994	31433	24693	33016	32890	27312	23334	33170	23944	22870	20063	18402	18312	16103	16110	16665	16453	19684	17438	22765	25762	21288	19891	16610	16428	18675	18484	19556	33119	25713	30487	24688	22948	17439	29949	16107	19526	33975	30637	41874	31162
FBti0061786	0	0	0	0	0	0	0	0	0	0	0	0	0	0	0	0	0	0	0	0	0	0	0	0	0	0	0	0	0	0	0	0	0	0	0	0	0	0	0	0	0	0	0	0	0	0	0	0	0
FBgn0067782	0	0	0	0	0	0	0	0	0	0	0	0	0	0	0	0	0	0	0	0	0	0	0	0	0	0	0	0	0	0	0	0	0	0	0	0	0	0	0	0	0	0	0	0	0	0	0	0	0
FBgn0037411	16	12	2	2	1	6	2	8	2	0	0	1	3	1	1	4	1	7	5	1	2	5	0	4	5	6	1	1	3	5	5	6	2	5	10	8	8	5	7	0	3	2	2	11	4	1	0	0	2
FBgn0040227	13392	11651	11716	4082	4045	4354	4610	4114	3880	11592	12341	13514	4446	4049	4137	4285	4795	4447	4096	4106	4016	3523	3149	3231	3414	3130	3275	4716	4467	4170	3153	2971	3036	3490	3110	3370	13202	13118	12718	3729	3834	3523	4481	3526	3823	13002	12318	12161	4232
FBgn0038775	0	0	0	0	0	0	0	0	0	0	0	0	2	0	1	1	0	0	984	1067	903	0	2	0	1	4	3	1303	1253	1186	1	0	1	28	2	3	0	0	0	0	0	0	0	0	0	0	0	1	0
FBgn0051205	107	49	73	10128	9963	10855	4953	6114	6394	107	148	173	10843	9455	8284	8006	8325	8716	218	308	257	8116	9872	8242	6114	8427	7734	242	663	258	8613	8192	8122	5806	6916	7302	145	66	115	10938	12138	9951	5852	4890	6113	104	105	297	8756
FBgn0038447	10	11	7	134	163	221	126	128	151	8	6	11	133	124	110	208	173	163	39	35	33	134	183	131	134	165	148	40	29	31	163	148	154	236	199	220	19	12	19	122	172	130	162	94	147	10	8	16	127
FBgn0038438	1699	2600	2723	1121	1206	1404	1120	1274	1219	2764	2786	2935	1104	1249	1210	1070	1294	1261	2156	2069	1906	1346	1156	1227	1231	1206	1167	1960	1941	2026	1245	1175	1290	1228	1133	1182	1781	2502	2479	1080	1310	1146	997	1096	1189	2489	2466	2345	1019
FBgn0039068	708	577	646	108	122	153	199	206	219	724	694	666	116	102	102	162	253	197	209	229	217	116	125	119	197	221	234	234	231	237	86	111	125	178	208	214	714	629	614	122	141	124	212	195	240	617	658	497	109
FBgn0015230	0	0	0	0	0	0	1	1	0	0	0	1	0	0	0	5	5	4	1473	1435	1241	1	0	0	8	6	10	1719	1502	1639	0	1	1	41	6	5	0	0	0	0	0	0	3	4	4	1	0	2	0
FBgn0046225	691	691	630	263	244	270	90	64	101	689	684	719	219	216	228	81	110	105	3226	3336	2989	303	283	316	120	105	108	3731	3492	3775	318	335	323	210	135	110	629	629	629	231	267	230	147	86	96	665	777	522	252
FBgn0003358	4774	2934	3052	0	7	10	2796	2620	3844	1993	2225	2569	2	7	7	1545	1763	1851	5153	5706	5845	13	6	17	4869	5686	4950	2253	2550	3685	14	1	15	2556	1713	2618	6463	4700	4121	4	3	0	2870	4618	4143	3281	1823	5154	5
FBgn0262588	0	0	0	1	0	2	1	6	3	1	1	0	0	3	0	4	3	5	2	0	2	0	0	6	1	2	3	0	2	1	1	0	1	2	1	1	0	0	1	2	2	0	7	5	0	0	0	0	4
FBgn0024289	143	288	357	2424	3415	6179	1965	3182	3058	243	428	397	5198	6674	6235	2682	3361	3329	11225	13230	14743	11107	10634	11264	8398	9453	9374	5825	7901	7753	6009	7082	7809	3596	5009	6026	427	181	448	4306	2722	3873	3323	2587	3124	338	393	344	6276
FBgn0015625	14640	14590	16407	67	42	50	95	43	115	17315	18225	18455	38	44	45	51	423	37	1078	1084	929	61	78	45	21	22	33	1047	1079	1022	55	53	47	63	34	27	11474	13623	14737	65	39	51	667	53	133	13770	17479	9971	89
RR46410_transposable_element	0	1	0	5	7	1	2	1	5	1	2	1	5	7	4	3	4	3	3	1	0	10	6	8	6	7	1	2	6	0	2	2	5	4	3	3	1	2	6	3	5	5	1	3	4	0	2	3	6
FBgn0266175	0	0	0	0	0	0	0	0	0	0	0	0	0	0	0	0	0	0	0	0	0	0	0	0	0	0	0	0	0	0	0	0	0	0	0	0	0	0	0	0	0	0	0	0	0	0	0	0	0
FBgn0267195	3	2	2	1	0	1	4	4	12	9	10	9	1	0	1	10	1	4	8	1	5	0	0	0	3	2	8	7	8	5	0	1	0	2	3	5	2	3	1	0	0	0	24	2	11	7	7	5	0
FBgn0053346	145	225	261	15	8	21	4134	3457	5385	258	336	348	196	5	19	3721	4075	4403	1473	1741	1565	4	6	11	8196	7487	7480	1217	1299	1399	11	17	2	5140	4227	4366	196	267	280	22	17	18	4739	4239	5276	267	191	582	16
FBgn0037916	3	9	10	0	0	0	0	2	3	13	17	11	0	0	1	1	1	2	412	390	358	0	1	0	12	0	4	316	295	311	0	1	1	9	1	2	1	9	9	0	0	1	1	0	0	13	18	10	1
FBti0020332	0	0	0	0	0	0	0	0	0	0	0	0	0	0	0	0	0	0	0	0	0	0	0	0	0	0	0	0	0	0	0	0	0	0	0	0	0	0	0	0	0	0	0	0	0	0	0	0	0
FBti0062535	0	0	0	0	0	0	0	0	0	0	0	0	0	0	0	0	0	0	0	0	0	0	0	0	0	0	0	0	0	0	0	0	0	0	0	0	0	0	0	0	0	0	0	0	0	0	0	0	0
FBgn0038601	2750	2006	2082	274	270	272	295	249	254	1926	1898	1809	391	377	458	346	522	396	459	431	448	244	248	264	255	272	244	499	472	495	309	259	280	258	294	260	2864	2029	1968	241	237	304	352	177	286	2099	2152	1708	338
FBgn0038271	15749	10458	10061	13823	15892	18412	30606	29463	30648	10907	10763	12843	14251	13743	12054	34118	32863	35891	11863	12442	11395	15080	14409	14135	36276	43236	41197	12771	14163	12842	16481	14147	14350	41334	38663	45673	13844	11239	12856	13947	14857	11335	40656	26975	36277	13231	10327	14071	13900
FBgn0051105	1	3	0	20	8	10	4	8	5	1	0	2	16	9	12	8	9	11	1326	1427	1320	21	13	14	10	18	16	1271	1334	1244	18	12	10	17	11	11	2	3	3	15	26	8	12	11	6	3	2	3	3
FBgn0064912	4	2	2	9	5	4	17	9	8	3	4	6	6	8	5	8	10	17	8141	7886	6665	8	28	14	34	17	33	9639	8253	8683	5	18	7	227	17	19	7	9	7	10	7	6	8	8	13	11	8	10	11
FBgn0015737	8105	11199	10913	5193	5216	5036	4647	4303	4251	10050	11361	10628	4674	4613	4815	4207	4225	4163	6274	7247	6280	4902	4493	4690	4300	4309	4077	5759	5688	5863	3941	4178	4397	4105	3588	3606	7812	11581	9699	4764	5063	4606	4978	4222	4051	9291	11350	8730	4888
FBgn0039448	42	6	5	0	0	0	0	0	0	10	15	18	0	0	0	0	0	0	0	0	0	0	0	0	0	0	0	0	0	0	0	0	0	0	0	0	12	8	13	0	0	0	0	0	0	5	6	0	0
FBgn0038702	968	513	379	1	1	2	4084	3744	2442	517	528	970	6	1	1	783	873	995	5579	5423	4119	13	5	6	7059	6828	5747	2559	2490	2930	2	7	4	1844	1174	1240	545	851	520	2	4	1	1980	2187	1360	610	449	1478	2
FBgn0039565	0	0	0	0	0	0	0	0	0	0	0	0	0	0	0	0	0	0	0	0	0	0	0	0	0	0	0	0	0	0	0	0	0	0	0	0	0	0	0	0	0	0	0	0	0	0	0	0	0
FBgn0027524	1228	1071	991	359	356	460	355	365	302	1083	1221	1162	350	368	336	280	408	354	654	639	553	442	388	350	330	388	309	553	584	567	364	390	375	379	352	373	1253	968	1009	336	373	322	326	280	324	1116	1009	856	309
FBti0061018	1	6	8	1	1	1	0	1	2	3	7	2	1	2	2	0	3	2	0	0	2	0	1	1	1	1	0	1	3	1	3	0	1	3	0	2	2	6	3	1	0	1	1	0	1	7	4	7	2
FBti0059850	0	0	0	0	0	0	0	0	0	0	0	0	1	0	0	0	0	0	0	0	0	0	0	0	1	2	0	0	0	0	0	0	0	0	0	0	0	0	0	0	0	0	0	0	0	1	0	0	0
FBgn0263406	5	6	1	20	24	14	123	149	145	7	21	10	15	34	36	218	283	346	13	11	13	35	31	35	143	194	189	15	12	12	36	36	39	166	195	218	9	5	2	16	41	26	118	152	180	13	11	19	33
FBgn0003507	1341	1862	1520	3258	2885	3058	2271	1929	2309	791	844	833	2441	2668	2502	1950	2004	2183	1446	1455	1254	2513	2198	2337	1685	1425	1787	1365	1249	1324	1463	1821	1750	1508	1394	1366	1216	1835	1640	2723	2553	2752	2214	1813	1808	800	848	1261	2502
FBgn0015572	78	72	71	59	56	48	84	79	88	59	81	81	58	51	50	96	130	92	165	139	123	35	39	33	102	78	64	195	164	153	33	35	37	105	83	73	77	97	79	44	44	52	87	99	77	90	81	136	42
FBgn0042106	4	7	8	40	38	51	38	29	18	3	4	3	26	28	21	21	21	23	51	49	44	21	33	27	22	27	19	48	62	49	18	20	24	22	17	14	5	7	4	44	31	39	14	17	29	8	7	17	20
FBgn0262003	104	134	98	117	126	107	157	279	289	26	33	25	82	86	62	196	304	225	513	449	627	199	197	212	288	490	395	296	293	273	142	197	165	285	320	336	131	125	85	78	120	113	137	195	227	46	35	41	77
FBgn0039471	382	558	872	2	1	10	1187	2175	4944	417	479	429	2	1	9	4038	2265	2148	49	204	17	6	9	5	26	220	44	25	15	14	4	0	2	47	32	84	760	1068	1004	2	1	7	2709	3749	4223	859	586	2283	1
FBgn0086060	0	0	0	0	0	0	0	0	0	0	0	0	0	0	0	0	0	0	0	0	0	0	0	0	0	0	0	0	0	0	0	0	0	0	0	0	0	0	0	0	0	0	0	1	0	0	0	1	0
FBti0020298	2	1	2	1	3	0	0	1	0	0	0	1	2	1	5	2	1	0	1	4	3	2	0	3	4	1	3	11	5	3	2	1	1	2	1	2	1	1	1	2	4	3	4	1	1	0	2	0	2
FBgn0003525	14215	18607	21034	45	38	33	113	93	208	21579	21778	21029	35	28	41	61	526	69	62	55	56	24	37	33	49	56	59	83	53	89	38	39	33	38	52	43	13467	17306	19286	51	30	39	962	113	255	16291	21867	11657	28
FBgn0015229	3420	11913	11935	3596	3540	2486	2362	2249	2939	10311	10660	9669	3497	3700	4081	3015	3416	3096	1281	1312	1103	4612	4630	4547	2604	2858	2719	1467	1464	1386	4478	4857	4924	2984	2811	2835	4199	12511	10446	3711	3892	4243	3449	2591	2760	8326	12423	9167	3162
FBgn0283499	2498	3514	3444	2855	2588	1002	2158	2133	1968	3874	3865	3817	2120	1918	2485	2276	2137	2103	1717	1547	1456	2689	2959	2502	2021	2087	1814	2901	2422	2241	3107	3395	3184	3057	2660	2144	2483	3359	3077	2467	2740	2847	2039	2169	1763	3277	3841	3770	1901
FBgn0267148	0	4	2	34	35	46	17	9	9	3	0	5	30	23	50	7	14	27	5	5	2	72	55	59	21	12	17	10	4	7	52	59	42	24	20	21	1	2	0	20	35	40	4	13	33	3	6	2	25
FBgn0039490	3	5	2	11	18	18	5	8	4	6	2	5	14	9	11	10	7	13	8	3	8	22	19	19	10	13	15	14	7	8	11	14	15	8	13	8	4	4	3	10	12	18	5	11	15	5	5	4	11
FBgn0037384	1984	2903	3356	505	448	434	358	254	306	3371	3174	3059	532	478	458	426	430	325	792	799	725	542	544	615	375	382	358	706	698	687	525	568	635	349	395	374	1905	2656	3044	507	517	434	511	294	314	2619	3563	1892	504
FBgn0265082	1330	1555	1382	6695	6333	5259	2942	2725	3014	1524	1528	1734	5638	6211	6019	2616	2973	2943	3160	3308	2810	9272	9197	9018	3395	2544	3421	3191	3293	3166	7251	8709	8775	4212	3100	3196	1133	1658	1557	6871	7012	6438	2578	2508	2375	1647	1379	2731	5950
FBti0019350	0	0	0	0	1	1	0	0	0	1	0	0	0	2	0	0	0	0	0	1	0	0	0	0	0	0	0	0	0	0	0	0	0	0	0	0	0	0	0	1	0	0	0	0	0	0	0	0	0
FBgn0037239	1401	1779	1860	6268	5997	6809	3952	3877	3442	2115	2071	2276	4761	5040	4290	2773	2697	3162	4749	4943	4143	3383	3081	3276	1849	1971	2027	5293	4626	5022	2698	2702	2777	1717	1486	1676	1471	1927	1879	5625	5600	5021	3540	3088	3086	1767	1945	2408	5480
FBgn0053658	0	3	4	1	3	1	1	0	1	2	3	3	3	0	0	0	2	0	0	1	2	0	3	2	1	4	4	0	3	1	5	3	2	5	3	1	2	4	4	1	2	2	1	1	3	2	2	2	3
FBgn0051413	1	0	0	1	2	2	5	5	11	0	0	1	0	3	2	9	15	12	1515	1543	1257	2	2	0	19	21	23	1246	1220	1274	3	1	1	31	33	24	0	0	1	3	0	0	4	11	11	0	0	0	2
FBgn0039686	177	131	64	54	44	52	52	40	53	10	12	58	62	38	29	49	36	52	238	226	185	91	70	89	53	59	62	225	209	235	60	73	58	40	35	62	137	155	113	45	62	52	77	48	56	6	19	9	45
FBgn0051313	612	471	454	3383	4747	4550	2469	3730	3099	649	685	744	2873	3491	3530	2668	3804	3911	1635	2025	2141	5565	6066	7215	4022	5988	5121	1262	1540	1461	4338	4921	5522	3170	4514	4642	594	612	516	3391	4796	3627	2245	3091	3221	683	699	1008	2232
FBgn0039698	1200	999	1142	497	630	725	425	514	460	1189	1096	1270	610	605	563	384	518	463	492	509	526	664	638	649	451	491	514	439	519	424	670	596	677	489	436	475	1256	1080	1176	514	572	502	395	404	448	1158	1180	998	515
FBgn0037553	86	113	109	834	822	1220	551	632	693	94	98	118	1060	1224	1140	555	692	737	455	420	409	763	748	732	400	378	408	361	373	373	475	527	572	286	306	299	106	69	112	826	718	963	471	494	530	75	91	169	1317
FBgn0039754	1976	1762	1325	2182	2707	3191	354	432	416	216	346	301	1354	1468	1464	419	441	415	3467	3843	3974	2794	2679	2624	271	345	357	3042	3348	3130	2109	1953	2184	301	371	390	1911	1198	1259	2416	3052	2562	437	376	444	324	356	337	1062
FBti0063269	0	0	0	0	0	0	0	0	0	0	0	0	1	0	0	0	0	0	1	0	0	1	0	0	0	0	0	0	0	0	0	0	0	0	0	0	0	0	0	0	0	0	0	0	0	0	0	0	0
FBgn0038173	102	48	61	345	319	441	66	87	85	101	88	77	348	340	407	59	74	74	473	473	461	432	441	401	83	114	114	505	498	448	403	423	468	108	133	118	93	82	59	350	422	415	51	80	82	97	92	134	340
FBgn0265419	39	33	20	26	21	21	75	89	92	33	35	21	24	29	25	81	79	69	49	49	46	23	26	32	101	103	87	51	41	47	19	25	33	105	107	94	30	36	27	18	21	20	73	77	73	41	51	45	24
FBti0019326	1	1	4	4	6	0	1	8	5	1	2	4	5	1	6	4	7	2	3	2	4	12	6	7	8	4	4	6	5	3	7	6	5	8	3	3	0	5	6	5	6	7	4	3	6	2	0	3	3
FBgn0051125	46	34	34	186	188	195	57	57	54	46	53	46	183	168	178	50	50	57	182	177	167	235	229	265	56	53	91	217	184	215	241	266	246	101	98	109	50	29	41	174	185	165	52	53	40	43	47	23	153
FBgn0039829	549	775	821	117	109	97	161	137	117	782	758	796	171	182	202	179	198	180	198	233	204	141	152	161	127	154	124	257	241	222	172	176	163	116	132	137	608	836	790	102	151	125	183	140	111	772	970	726	164
FBgn0010328	9170	11114	11657	2066	2093	2288	1748	1392	1563	11065	13346	13170	2071	1946	1951	1598	1870	1691	1473	1444	1380	2526	2429	2488	1755	1367	1666	1390	1302	1462	2088	2465	2310	1937	1627	1659	9202	10668	11207	2144	2228	1993	1840	1441	1473	10606	11439	9137	2171
FBgn0038515	3350	5459	5809	1925	2181	2358	1653	1702	1926	5770	5682	5642	2028	2123	2401	1774	2015	1938	5853	5922	5120	2723	2367	2358	1863	1909	1868	6453	5863	5892	2547	2616	2585	2024	2071	1915	3851	5016	5402	1956	2305	2295	1722	1648	1719	4691	5784	4297	1931
FBgn0039776	1850	1195	1012	1695	1745	1911	1282	1458	1352	778	700	865	1551	1671	1481	963	1248	1187	2882	2697	2726	2118	1858	2039	1165	1019	1168	2566	2660	2581	1730	1744	1801	1057	927	1038	1594	1244	1048	1476	1799	1479	1020	997	1100	1002	685	1500	1449
FBgn0019957	3573	2901	2888	3542	3879	4743	7649	6750	6828	3067	2720	3323	3598	3414	2780	7090	7041	7621	3084	3407	2899	3843	3593	3762	7766	8397	8189	2807	3195	3000	3611	3529	3579	8147	7774	9468	3418	3223	3370	3704	3759	3044	7423	5590	7578	3333	2614	3541	3713
FBgn0000150	44429	22469	20507	11521	10877	14535	10434	9372	7036	23294	20642	24114	12924	11001	8635	9063	8210	7410	8499	9769	10561	7437	7276	8245	6489	7369	6847	7456	9140	8327	8712	7213	7747	5519	5374	6085	32371	23155	26003	11012	9501	7482	11726	6094	7583	23561	20345	21604	12124
FBgn0038047	272	670	761	74	77	54	75	60	38	886	817	935	71	70	71	40	61	39	71	79	64	87	93	89	59	65	50	66	76	42	66	82	66	61	53	54	285	652	697	82	66	53	69	45	54	602	833	490	84
FBgn0002645	7373	12030	12246	3581	2784	2183	9225	6115	6406	11016	12103	11773	3103	3035	2940	7148	5901	6377	4820	5100	4358	3582	3375	3251	6938	5655	6425	5067	4435	4638	2764	3389	3192	8548	6889	6287	7653	11489	11503	3277	3277	3179	5930	5776	6823	9145	10576	9551	3014
FBgn0004436	3514	6348	6409	7375	6575	6127	8896	6627	9083	6169	6534	5788	7021	6686	8017	11246	10166	10707	4550	4472	3818	8458	8277	8270	9142	9220	9054	4795	4472	4063	7642	8431	8253	10869	11868	11082	3369	6346	5532	7535	7306	8041	9780	7888	9711	5151	7775	5465	6622
FBgn0069242	889	743	734	436	547	582	562	662	521	687	611	673	454	497	504	436	587	626	751	744	719	382	392	467	377	527	446	681	745	659	484	451	462	497	485	532	792	749	685	398	513	453	444	538	667	677	569	625	458
FBgn0263388	0	0	0	0	1	0	0	0	0	0	0	0	0	0	1	0	0	1	91	88	98	1	3	0	0	0	0	113	87	92	1	0	1	5	1	1	0	2	0	1	0	1	1	1	1	0	0	1	1
FBgn0267722	3	1	4	2	12	7	5	3	2	2	3	3	5	1	5	5	6	1	8	9	8	5	6	7	5	6	3	9	15	8	4	2	9	4	2	3	2	1	2	2	6	10	3	3	3	2	8	3	4
FBgn0083946	0	2	0	6	10	5	1	3	0	0	0	1	6	7	9	1	5	1	2356	2453	1883	14	18	19	11	3	8	2764	2444	2681	10	17	13	64	3	3	2	0	4	6	13	7	1	3	1	0	0	0	8
FBgn0038381	659	1308	1394	385	408	472	593	524	595	1361	1372	1448	324	320	371	565	683	695	248	218	194	483	410	438	657	677	625	261	254	207	465	409	433	739	691	816	831	1321	1348	361	482	416	482	470	568	1229	1204	1017	258
FBgn0051373	1343	1049	956	14	29	17	397	520	245	1371	1347	1208	45	48	48	169	552	133	1482	1529	1515	11	12	13	549	224	313	1578	1708	1410	12	17	19	427	267	242	1307	1237	1045	21	31	37	429	395	329	1595	1484	1966	57
FBgn0025821	2	0	1	4	3	6	5	1	3	2	0	1	1	3	0	1	1	3	2708	2695	2238	1	6	8	14	4	7	3070	2773	2809	4	2	1	101	4	4	0	5	0	4	5	1	10	1	3	0	0	2	1
FBgn0044823	1645	1991	2109	316	332	324	316	338	304	1991	2071	2209	300	277	331	217	266	198	518	507	505	327	336	375	268	278	281	345	344	336	352	329	334	221	256	223	1501	1887	2063	333	340	305	322	277	275	1692	2031	1360	299
FBti0062454	0	0	0	0	0	0	0	0	0	0	0	0	1	0	0	0	0	0	0	1	0	0	0	0	0	0	0	0	0	0	1	0	1	0	0	0	0	0	0	0	0	0	0	0	0	0	0	0	0
FBgn0086061	5	6	8	4	3	4	0	2	1	3	6	5	2	4	7	2	1	2	36	32	29	0	1	3	2	4	4	54	47	37	4	3	2	3	2	1	12	5	5	2	2	3	0	4	4	4	6	10	2
FBgn0039472	451	910	1266	0	1	8	710	1123	3288	787	925	631	0	0	5	3042	3052	2403	13	134	3	0	0	0	15	141	19	14	8	5	0	0	0	36	48	70	1268	1855	1289	0	1	2	1288	3271	2640	1332	1169	2321	0
FBgn0040687	0	0	0	0	0	0	0	0	0	0	0	0	0	0	0	0	0	0	0	0	0	0	0	0	0	0	0	0	0	0	0	0	0	0	0	0	0	0	0	0	0	0	0	0	0	0	0	0	0
FBgn0038188	0	0	0	0	0	0	0	0	0	0	0	0	0	0	0	0	0	0	91	90	61	0	0	0	2	0	0	53	55	59	0	0	0	5	1	2	0	0	0	2	0	0	0	0	0	0	0	0	1
FBgn0038575	3353	3268	3619	8	8	5	15	7	17	4168	3967	4166	8	7	5	6	88	5	2083	2194	1781	12	11	7	21	7	12	2361	2095	2234	11	11	5	68	9	16	3532	2949	3628	6	5	6	112	8	34	3553	3350	2225	3
FBgn0053108	159	169	143	179	226	223	147	184	204	129	142	143	153	162	204	141	191	203	116	127	119	162	181	172	154	179	132	144	117	114	199	195	187	151	145	171	163	175	142	155	196	216	106	186	186	143	172	163	154
FBgn0051174	3	2	2	5	5	5	15	14	12	3	6	3	3	2	5	5	9	8	942	959	1049	9	9	8	10	7	15	1232	1226	1159	9	7	13	22	7	11	2	1	4	2	3	3	3	9	9	3	2	4	2
FBgn0267810	10	20	18	14	23	14	19	10	7	26	26	20	19	14	17	11	8	17	16	17	17	25	27	20	22	14	14	12	9	10	22	24	38	21	14	9	19	21	20	16	24	20	18	15	9	21	17	10	11
FBgn0039059	2	1	0	1	0	1	1	4	3	3	3	3	0	0	0	4	1	2	358	330	352	0	1	0	10	1	5	322	339	297	0	1	1	9	1	1	1	0	2	2	2	2	1	1	2	2	9	7	2
FBgn0001280	1589	1921	2117	511	573	399	724	785	810	1947	1963	2159	504	484	560	651	823	912	2346	2269	2080	548	589	576	936	1083	975	2619	2347	2478	532	510	570	910	982	990	2085	2012	2120	427	576	537	626	718	839	1860	2231	1535	443
FBgn0016917	6770	12808	13134	16380	17148	16690	14862	14856	15264	13931	14482	14436	16305	17437	16949	14055	13725	13823	8107	8158	7407	15271	15349	15045	11878	11234	11946	7360	6849	6856	11067	13250	13392	11180	10850	9926	7465	12751	12948	17794	15491	16989	14155	14250	12718	11237	13058	12786	18600
FBgn0051087	1377	919	745	1	3	2	1076	834	595	550	475	659	8	1	0	247	466	302	1171	1169	1205	2	2	2	598	461	437	887	962	751	1	1	0	571	365	298	792	738	613	2	2	4	467	367	427	482	470	947	2
FBgn0039339	84	92	101	72	72	68	74	98	69	81	94	72	83	66	80	62	66	56	50	51	44	76	106	105	62	63	81	42	52	34	98	126	109	60	71	60	66	87	71	92	75	95	53	66	71	60	85	72	65
FBti0061896	0	0	0	0	0	0	0	0	0	0	0	0	0	0	0	0	0	0	0	0	0	0	0	0	0	0	0	0	0	0	0	0	0	0	0	0	0	0	0	0	0	0	0	0	0	0	0	0	0
FBgn0038038	4390	2283	2098	4744	5316	6290	4998	5333	4202	2586	2205	2495	4209	4518	3848	3976	4377	4271	4367	4338	4991	3280	3146	3324	3672	3975	3724	3809	4384	4029	2718	2789	2781	3449	3240	3874	3628	2632	2475	4211	4462	3578	4016	3852	4212	2868	2356	3846	4542
FBgn0267953	5	0	1	0	0	0	0	0	0	1	2	1	0	0	0	0	0	0	1	0	0	0	0	0	0	5	1	0	0	0	0	0	0	1	1	0	1	1	0	0	0	0	3	0	2	2	3	0	0
FBti0019282	0	0	0	0	0	0	0	0	0	0	0	0	0	0	1	0	0	0	0	0	0	0	0	0	0	0	0	0	1	1	0	0	0	0	0	0	0	0	0	0	0	0	0	0	0	0	0	0	0
FBgn0039040	33	19	24	1124	1510	2342	735	1060	1420	43	36	63	1397	1350	1232	1402	1575	1744	226	221	226	2835	2704	2575	1792	2171	1974	169	303	215	2297	2136	2447	1723	1984	2448	32	18	19	1436	1668	1435	815	814	1129	52	39	60	996
FBgn0038250	154	123	97	1323	1407	1944	978	1060	890	149	149	196	1093	1104	983	835	937	981	268	282	307	970	905	968	554	791	720	417	426	392	1069	905	856	771	642	767	141	125	97	1225	1331	1082	788	690	877	174	120	288	1079
FBgn0039039	11	14	34	5	2	10	15	5	13	6	5	4	11	9	11	18	21	14	90	99	74	11	14	11	16	20	13	128	110	134	7	11	6	18	39	22	6	20	37	13	5	5	5	12	7	2	2	5	9
FBgn0038056	610	764	814	485	656	761	470	489	481	1106	1130	1094	548	687	628	458	620	618	418	382	363	691	628	675	545	500	593	466	472	505	632	645	668	613	550	616	760	857	868	431	590	558	403	407	451	1109	1017	1094	559
FBti0063801	1	0	0	0	0	0	0	0	0	0	0	2	0	0	0	0	0	0	1	2	0	0	0	0	0	0	0	0	1	2	0	0	0	0	0	0	0	0	0	0	0	0	0	0	0	1	1	1	0
FBti0062520	0	0	0	0	0	0	1	0	0	0	0	0	0	0	0	0	0	0	0	0	0	0	0	0	0	0	0	0	0	0	0	0	1	0	0	0	0	0	0	1	0	0	0	1	0	0	0	0	0
FBgn0038676	100	275	164	46	23	23	5	2	2	23	30	85	38	23	32	5	2	7	4	2	4	28	28	27	2	7	8	4	5	8	27	39	37	2	5	4	105	318	247	44	34	29	5	2	17	3	49	2	25
FBgn0262367	0	0	0	0	0	0	0	0	0	0	0	0	0	0	0	0	0	0	0	0	0	0	0	0	0	0	0	0	0	0	0	0	0	0	0	0	0	0	0	0	0	0	0	0	0	0	0	0	0
FBgn0083039	6	5	2	8	5	4	2	6	4	6	6	10	7	10	9	4	7	1	26	20	15	2	2	2	4	5	2	35	19	24	0	7	8	1	4	1	11	9	6	1	5	4	5	2	2	7	10	11	5
FBgn0039009	1	2	0	49	57	39	75	52	57	0	3	1	53	47	39	49	47	48	49	54	37	57	70	64	44	48	43	68	65	67	68	99	72	80	68	52	0	1	0	36	63	56	41	44	70	0	0	0	49
FBti0019425	0	3	2	4	2	7	28	19	10	5	5	9	3	7	3	24	23	27	10	20	13	3	9	6	34	14	23	13	13	15	7	10	4	37	22	39	2	4	5	8	10	7	20	28	40	6	5	7	7
FBgn0004118	25	42	33	1707	1891	1767	313	337	276	65	60	60	1551	1713	1677	304	355	358	47	50	37	2429	2400	2458	444	389	399	66	154	52	2364	2399	2483	538	512	551	20	56	39	1806	1995	1670	215	356	289	68	43	93	1476
FBgn0038001	3	7	2	1	0	0	0	0	0	0	0	0	0	0	2	0	0	0	2	0	7	1	3	0	0	0	0	1	1	2	0	0	2	0	0	0	2	1	1	0	1	0	0	0	0	0	0	0	1
FBgn0026190	11	5	9	39	37	53	11	20	24	23	36	17	33	29	34	33	26	21	43	44	39	47	74	65	31	37	40	41	42	44	51	57	71	31	24	37	12	20	14	38	32	37	25	15	21	23	24	37	35
FBgn0051050	0	0	0	0	0	0	0	0	0	0	0	0	0	0	0	0	0	0	924	997	977	1	0	1	6	6	2	1202	1045	1101	1	2	0	27	1	1	0	0	0	0	0	0	0	0	0	0	0	1	0
FBti0060383	0	0	0	0	0	0	0	0	0	0	0	0	0	0	0	0	0	0	0	0	0	0	0	0	0	0	0	0	0	0	0	0	0	0	0	0	0	0	0	0	0	0	0	0	0	0	0	0	0
FBgn0003889	8	4	5	23	32	57	1	4	4	1	1	10	23	27	41	4	0	9	35832	35987	32748	68	91	61	114	55	113	43233	41408	41313	49	58	63	800	40	66	4	1	6	26	35	29	1	4	4	0	1	7	23
FBti0063766	0	0	0	0	0	0	0	0	0	0	0	0	0	0	0	0	0	0	0	0	0	0	0	0	0	0	0	0	0	0	0	0	0	0	0	0	0	0	0	0	0	2	0	0	0	0	0	0	0
FBgn0051550	1517	1883	1859	4431	4503	4380	2338	1875	1967	2022	2255	2078	3827	3973	3981	2275	2255	2311	1259	1325	1235	4945	4786	5039	2116	2018	2161	1383	1580	1364	4616	5342	5125	2509	2524	2389	1331	2048	1914	4294	4798	4125	2235	2069	1932	2021	2484	2106	3887
FBgn0038356	0	0	0	0	1	0	0	0	0	0	1	0	0	0	0	0	0	0	608	690	653	0	0	0	0	1	2	818	782	722	0	0	0	29	0	1	0	0	1	0	0	0	0	0	1	0	0	0	0
FBgn0038069	2	0	0	0	0	0	0	0	0	1	1	0	0	1	0	2	1	1	1286	1274	1029	0	0	3	1	7	7	767	779	770	0	0	0	3	1	1	0	0	0	0	0	0	0	0	0	0	0	0	0
FBti0062420	0	0	1	0	0	0	0	0	1	0	1	1	0	0	0	0	1	0	0	0	0	0	1	0	0	0	0	0	0	0	0	0	0	0	0	0	0	0	0	0	2	1	0	0	0	0	0	0	0
FBgn0262006	2	0	0	0	0	0	1	0	0	0	0	0	0	0	0	0	0	0	302	279	284	0	0	0	0	2	2	292	280	241	0	1	0	0	0	0	0	0	1	0	0	0	0	0	1	0	0	0	0
FBtr0304218_df_nrg	0	0	0	0	0	0	0	0	0	0	0	0	0	0	0	0	0	0	0	0	0	0	0	0	0	0	0	0	0	0	0	0	0	0	0	0	0	0	0	0	0	0	0	0	0	0	0	0	0
FBgn0027865	2669	4715	5204	2487	2743	2097	2957	2886	2916	5445	5630	5310	2638	2632	2781	2842	2435	2624	701	729	601	3870	3783	3432	3483	3502	3480	824	863	673	3337	3729	3871	3975	4141	3385	2905	4325	4665	2745	2985	3032	2271	2942	2872	3845	5094	3145	2608
FBgn0266451	1	14	7	10	23	15	49	119	76	9	3	8	10	13	21	47	62	97	14	15	7	12	18	21	136	157	144	17	16	8	11	22	21	110	183	160	4	8	10	11	23	32	37	112	90	6	8	13	8
FBti0019395	0	0	0	0	0	1	0	0	0	0	0	0	1	0	0	0	0	0	0	0	0	0	0	0	0	0	0	0	0	0	0	0	0	0	0	0	0	0	0	0	0	0	0	0	0	0	0	0	1
FBgn0262223	0	0	0	0	0	0	0	0	0	0	0	0	0	0	0	0	0	0	0	0	0	0	0	0	0	0	0	0	0	0	0	0	0	0	0	0	0	0	0	0	0	0	0	0	0	0	0	0	0
FBti0061757	0	1	0	7	4	3	2	3	5	0	1	1	2	1	1	1	3	5	2	8	6	4	5	3	6	3	9	6	2	3	3	5	4	6	4	3	1	1	1	3	6	6	2	2	1	3	1	1	2
FBti0061079	4	0	0	2	5	6	8	4	5	2	1	1	6	5	5	12	9	4	3	3	1	13	9	6	7	8	6	4	3	2	8	7	7	5	7	6	2	1	1	7	10	4	1	5	8	5	4	3	8
RR48326_transposable_element	0	0	2	11	7	3	8	3	2	3	0	1	2	5	6	4	6	10	1	1	3	12	10	5	4	10	6	1	0	2	2	10	7	6	6	3	1	1	0	4	2	1	5	3	4	2	0	3	3
FBgn0286507	4	5	9	26	28	31	32	27	28	15	16	16	53	30	38	56	55	63	18385	18453	15011	18	53	31	93	42	76	20955	18728	19243	19	15	23	500	54	61	6	14	13	26	12	28	29	28	41	14	12	17	45
FBgn0037672	48	44	41	260	304	300	260	292	201	41	40	61	200	218	236	181	192	237	442	428	409	303	313	295	210	231	196	355	372	355	286	276	284	200	193	224	41	49	49	251	286	223	184	239	237	38	35	55	213
FBgn0038846	425	328	282	27	40	44	162	184	34	409	440	469	38	33	41	44	164	22	1457	1366	1404	91	95	76	284	102	134	1423	1406	1290	108	80	58	313	103	115	367	540	351	30	41	17	239	150	114	600	432	790	36
FBgn0051167	0	0	0	0	0	0	0	0	0	0	0	0	0	0	0	0	0	0	0	0	0	0	0	0	0	0	0	0	0	0	0	0	0	0	0	0	0	0	0	0	0	0	0	0	0	0	0	0	0
FBgn0038371	86	121	102	72	57	51	64	46	37	99	107	93	51	55	48	35	58	52	70	70	73	56	53	65	63	50	50	66	61	56	54	47	68	57	55	48	102	108	117	60	53	41	63	54	44	108	118	85	55
FBgn0287587	0	1	0	0	0	0	0	0	0	0	0	0	0	0	0	0	0	0	495	423	465	0	0	0	2	0	4	496	470	410	0	1	2	12	0	2	0	0	0	0	0	0	0	0	0	0	0	0	0
FBti0019363	1	0	0	2	0	0	0	0	0	0	0	0	0	1	2	1	0	1	0	0	0	0	1	0	0	0	0	0	0	0	0	0	0	0	0	0	1	2	1	0	1	0	0	0	2	0	0	0	1
FBgn0045471	0	0	0	1	0	0	0	0	0	0	0	0	0	0	0	0	0	0	16	27	15	0	0	0	1	0	0	21	32	34	1	0	1	3	0	0	0	0	0	0	0	0	0	0	0	0	0	0	0
FBgn0039771	0	0	0	0	0	0	0	0	0	0	0	0	1	0	2	1	0	1	1	0	0	0	1	0	1	0	0	0	1	2	0	0	0	1	0	0	0	0	0	0	0	0	0	2	1	1	1	0	2
FBgn0039544	2926	3735	3980	748	803	734	765	694	799	4074	4252	4487	700	699	670	756	882	773	851	796	790	924	828	886	974	777	1049	731	685	778	812	924	945	1119	1044	1071	2924	3860	4000	735	806	758	956	661	750	3545	3907	3278	695
FBgn0051568	0	0	0	0	0	1	1	1	0	0	0	0	0	1	0	0	1	0	0	0	0	0	1	1	0	0	0	1	0	0	0	0	0	0	0	0	0	0	0	0	0	0	2	0	0	0	0	0	0
FBgn0263750	4	3	4	10	21	5	42	38	55	9	8	5	10	5	8	24	41	54	381	422	313	12	19	12	49	32	49	442	387	446	5	8	13	43	48	62	3	10	4	4	8	8	23	43	52	9	2	10	6
FBgn0039846	1116	1413	1432	291	359	342	433	357	370	1349	1512	1586	284	327	292	280	398	414	570	586	540	367	318	311	416	391	473	548	521	511	275	304	267	429	435	405	1153	1357	1455	324	298	304	374	351	413	1313	1313	1151	287
FBgn0010247	3755	10228	10026	1241	1137	1041	1032	976	1061	8156	8488	7701	1235	1214	1329	838	1245	1023	2835	2844	2406	1454	1473	1438	1300	999	1131	2458	2291	2162	1225	1339	1468	1068	1068	1016	4550	9281	9167	1330	1333	1445	1127	871	961	5647	8066	5115	1193
FBgn0261380	1116	1493	1644	476	504	567	544	485	527	1596	1711	1775	536	491	490	502	548	522	387	392	333	575	562	520	654	680	666	356	363	348	612	550	557	694	641	666	1062	1532	1539	545	467	426	615	453	496	1531	1542	1327	513
FBgn0037762	5495	5379	5602	21	3	11	4167	5305	2174	6263	6155	5987	9	12	9	3472	2527	1348	36	44	33	5	4	1	19	14	13	23	29	29	5	5	2	15	10	6	5326	5157	4612	5	15	23	3673	5895	4203	6153	6796	10434	2
FBgn0266748	1	1	0	1	0	1	0	0	0	0	0	1	0	1	4	0	0	0	7	2	2	0	0	0	0	0	0	3	6	5	0	0	1	0	0	0	2	2	0	0	0	0	0	1	0	1	1	0	0
FBgn0038285	0	0	0	0	0	0	10	1	3	0	0	1	0	2	3	4	1	2	67	63	50	0	0	2	0	0	0	81	72	77	0	1	0	4	0	3	0	0	0	0	0	0	1	3	2	1	1	1	0
FBgn0039576	0	1	0	0	0	0	2	0	0	0	0	1	0	0	0	0	0	1	1197	1191	1017	0	7	0	4	0	0	1377	1406	1252	1	0	0	21	1	1	0	0	0	0	1	0	0	0	0	0	0	1	0
FBgn0040588	44	28	17	344	546	560	276	329	362	45	50	58	327	443	476	252	396	391	82	74	83	494	548	562	500	593	481	108	126	84	606	532	629	472	515	610	45	27	32	441	603	584	177	316	381	63	59	95	311
FBgn0039085	301	462	394	2	5	3	314	230	241	371	367	416	3	0	2	131	219	200	1354	1284	1117	4	2	2	612	455	417	1052	979	1195	2	2	1	491	349	340	356	554	419	5	7	3	239	165	198	438	348	667	3
FBtr0304362_df_nrg	0	0	0	0	0	0	0	0	0	0	0	0	0	0	0	0	0	0	0	0	0	0	0	0	0	0	0	0	0	0	0	0	0	0	0	0	0	0	0	0	0	0	0	0	0	0	0	0	0
FBgn0051436	234	141	112	550	462	613	503	496	354	256	224	253	515	577	522	376	577	493	273	300	266	623	659	604	425	479	429	403	364	379	513	529	550	432	405	411	132	128	126	454	503	496	276	369	321	254	249	411	478
FBgn0037703	280	500	502	370	399	460	235	227	253	481	473	489	385	411	386	209	267	243	245	266	239	545	512	588	324	299	318	205	205	202	507	553	531	352	295	320	301	494	502	398	449	407	217	280	251	423	412	430	363
FBgn0039128	998	927	1055	8	8	16	15	8	13	1065	1104	1107	12	12	16	11	40	10	206	197	159	17	13	10	17	15	23	216	193	194	21	13	19	9	11	14	891	886	883	8	16	7	37	11	17	854	1142	588	18
FBgn0266181	0	0	0	0	0	0	0	0	0	0	0	0	0	0	0	0	0	0	0	0	0	0	0	0	0	0	0	0	0	0	0	0	0	0	0	0	0	0	0	0	0	0	0	0	0	0	0	0	0
FBtr0472811_df_nrg	0	0	0	0	0	0	0	0	0	0	0	0	0	0	0	0	0	0	0	0	0	0	0	0	0	0	0	0	0	0	0	0	0	0	0	0	0	0	0	0	0	0	0	0	0	0	0	0	0
FBgn0040208	2622	3214	3263	1120	1144	1160	982	872	885	3213	3375	3436	1053	1045	1037	987	978	986	1293	1283	1231	1333	1270	1263	1016	952	1096	1200	1140	1180	1250	1382	1230	1204	1094	1042	2371	3132	3348	1152	1199	1068	1140	821	909	2929	3386	2610	1042
FBti0059724	0	0	0	0	0	0	0	0	0	0	0	0	0	0	0	0	0	1	0	0	0	0	0	0	0	0	0	0	0	0	0	0	0	0	0	0	0	0	0	0	0	0	0	0	0	0	0	0	0
FBti0060426	0	0	0	0	0	0	0	0	0	0	0	0	0	0	0	0	0	0	0	0	1	0	1	1	1	1	0	0	1	2	0	0	0	0	0	0	0	1	0	0	0	0	0	0	0	0	0	1	0
FBti0019390	0	0	0	0	0	0	0	0	0	1	0	2	0	0	0	1	0	0	0	1	0	0	0	0	0	0	0	0	0	0	0	0	0	0	0	0	0	0	0	0	0	0	0	0	0	0	0	0	0
FBgn0266405	5	7	6	12	12	8	13	14	14	3	6	3	44	42	11	19	70	11	85	83	198	197	181	722	151	197	457	61	55	40	206	465	181	103	227	136	7	5	5	103	7	15	50	35	16	9	8	386	32
FBgn0039252	5758	4240	4214	1693	1850	1994	3905	3306	3884	4240	4615	4863	1642	1725	1688	3570	3958	4119	2210	2209	2075	2093	1992	1944	4630	4455	4792	2336	2098	2277	1873	1909	1800	4863	4551	5179	5477	4023	4354	1604	1854	1740	3694	2979	3871	4500	4146	3836	1579
FBti0019384	0	0	0	0	0	0	0	0	0	0	0	0	0	0	0	0	0	0	1	1	0	0	0	0	0	0	0	0	0	0	0	0	1	0	0	0	0	0	0	0	0	0	0	0	0	0	0	0	0
RR48318_transposable_element	0	1	0	1	1	2	1	0	0	0	1	0	1	0	0	1	1	0	0	1	0	1	0	2	0	1	1	1	1	0	0	0	1	0	0	0	0	0	0	0	0	1	1	0	0	0	0	0	0
FBgn0038654	24	12	23	603	725	748	271	233	348	40	43	40	762	510	540	360	412	357	17	17	10	387	430	428	167	296	216	18	47	12	318	368	372	204	244	272	17	23	15	721	713	563	366	161	296	45	37	73	688
FBti0019393	1	0	1	2	1	1	0	1	3	0	1	0	0	1	2	2	0	0	0	0	0	1	0	1	2	0	0	0	0	0	1	1	1	0	1	0	1	1	0	4	8	7	2	4	1	2	1	3	8
FBgn0004369	1141	2292	2485	3721	3420	2539	1693	1579	1827	2694	3072	2900	3390	3577	3657	2276	2125	2288	1155	1061	1007	4674	4730	4616	1900	1705	2042	1392	1408	1331	3843	4542	4591	2680	2194	2131	1251	2415	2231	3618	3929	3662	1965	1671	1592	2403	2841	3105	3504
FBgn0039438	0	0	0	0	0	0	1	0	0	0	0	0	0	0	0	0	0	0	4	3	3	0	0	0	0	0	0	4	7	6	0	0	0	0	0	0	3	0	0	0	0	0	0	0	1	0	0	0	0
FBgn0000591	4	8	6	0	0	0	1	0	0	2	0	0	1	0	0	0	0	0	0	0	0	0	0	0	0	0	0	1	1	1	0	0	0	0	1	1	4	7	6	0	2	0	1	0	0	1	2	0	0
FBti0019364	26	26	19	39	45	31	59	97	79	32	24	41	42	34	51	61	76	116	157	86	107	65	64	23	291	124	135	170	95	105	55	45	40	222	115	133	22	28	23	22	29	49	51	97	85	33	47	29	25
FBgn0014869	9028	7401	7732	6262	7325	10874	9233	8813	7990	9252	8493	9443	7450	7371	6730	8144	7185	7365	4126	4659	4769	7559	6863	7272	10014	11455	10950	3785	4461	3741	7435	6855	7078	7582	8583	10598	8819	6851	8574	6390	6774	5971	9117	6407	8544	8302	7971	6624	7203
FBgn0262167	1064	3105	3685	516	459	366	347	301	455	4022	4299	4396	494	529	536	578	734	609	2993	2978	2492	590	530	570	414	254	452	3032	2789	3334	568	651	671	958	609	568	1112	2861	3163	472	530	521	408	319	369	2824	3919	2791	517
FBgn0051460	15	41	49	2	11	9	3	10	7	71	58	56	3	17	20	3	6	8	42	42	40	12	18	19	9	19	11	35	40	29	13	19	24	12	15	11	59	49	64	5	5	18	1	7	8	46	64	43	3
FBgn0002632	22	20	28	3	3	4	3	1	3	1	3	8	3	3	8	0	1	0	0	1	0	2	4	4	0	1	2	0	1	0	1	3	4	1	0	1	10	25	31	5	5	1	2	4	1	9	6	2	11
FBgn0039145	194	226	219	68	82	83	79	106	108	187	182	171	68	88	75	85	127	89	73	78	80	102	82	107	144	138	160	43	61	60	97	72	104	138	146	163	193	216	186	80	106	88	105	96	97	167	198	118	61
FBti0019376	0	0	0	0	1	0	2	0	2	0	0	0	0	0	0	0	0	2	0	0	0	0	1	0	0	1	0	0	0	0	1	3	0	2	0	2	0	0	0	2	0	2	4	1	3	0	0	0	1
FBgn0037978	1004	547	612	665	730	913	532	475	491	646	600	736	721	684	677	493	540	526	478	530	533	864	737	804	485	484	537	480	528	436	881	859	788	662	536	571	790	589	582	657	748	599	422	411	477	706	546	603	661
RR48388_transposable_element	0	0	0	0	0	0	0	0	0	0	0	0	0	1	0	0	0	0	0	0	0	0	0	0	0	0	0	0	0	0	0	0	0	0	0	0	0	0	0	0	0	0	0	0	0	0	0	1	0
FBgn0037359	708	618	668	191	170	184	143	130	121	649	624	695	184	158	122	134	118	128	1144	1165	964	192	170	196	133	131	116	1230	1288	1171	197	191	169	152	130	141	595	600	681	160	171	152	187	98	120	600	696	514	162
FBgn0038211	218	381	390	2961	3317	3726	2031	2523	2300	480	555	491	2957	3343	3173	2143	2559	2779	1335	1562	1610	2893	2804	3053	1851	2083	2213	1239	1457	1346	2654	2717	2911	1853	1879	1922	383	293	391	2741	3038	2937	1836	1859	2077	390	392	769	2818
FBti0063825	0	0	0	0	0	0	0	0	0	0	0	0	0	0	0	0	0	0	1	1	0	0	0	0	0	0	0	0	1	0	0	0	0	0	0	0	0	0	0	0	0	0	0	0	0	0	0	0	0
FBgn0037420	14	9	10	0	0	0	0	2	1	9	9	13	0	0	0	0	3	1	14	20	12	0	0	0	1	1	0	13	21	28	0	0	0	0	0	0	13	16	9	1	0	0	0	6	0	6	13	15	0
FBgn0266256	0	0	1	4	9	3	1	1	2	1	2	0	8	3	4	0	1	0	89	105	69	7	8	5	1	0	0	135	114	110	3	6	12	3	0	4	1	0	0	4	4	5	5	4	0	0	0	0	2
FBgn0039488	1150	1358	1616	217	211	198	296	251	245	1719	1818	1714	203	205	198	266	263	254	258	250	236	225	264	228	251	278	281	264	260	252	209	237	258	233	241	239	1073	1361	1497	196	228	222	284	212	256	1393	1743	1095	203
FBgn0038181	496	911	956	7380	7130	6297	43903	43235	45910	1675	1608	1573	6036	6353	7061	60866	44488	52204	4906	5393	4512	7279	7724	8614	62347	60086	70275	4477	4721	5335	5346	7283	6980	72570	70689	71887	447	1107	920	8363	8603	8245	56069	51351	44326	1701	1803	2870	6124
FBgn0039234	1897	3919	4151	1318	1170	1186	1149	861	982	4455	4478	4813	1247	1247	1082	1026	1163	962	1737	1797	1541	1364	1233	1257	978	820	908	1603	1527	1600	1155	1239	1208	1009	820	904	2048	3987	4168	1263	1317	1088	1185	800	835	3355	3872	3406	1259
FBgn0051071	0	0	0	0	0	0	0	0	0	0	0	0	0	0	0	0	0	0	0	0	0	0	0	0	0	0	0	0	0	0	0	0	0	0	0	0	0	0	0	0	0	0	0	0	0	0	0	0	0
FBgn0039747	33	49	52	88	71	91	36	55	53	66	59	60	92	108	107	48	62	56	82	73	55	121	103	144	55	47	46	73	69	85	79	122	107	46	52	61	26	46	35	96	81	122	46	53	57	78	34	116	78
FBti0020296	1	0	1	1	0	0	0	0	0	0	0	0	0	1	0	0	0	0	0	0	0	1	2	0	0	0	0	0	1	0	0	0	2	0	0	0	0	0	1	0	1	0	0	0	0	1	0	0	0
FBgn0038202	105	69	79	605	679	532	106	117	100	40	82	36	625	661	705	85	122	124	421	421	365	987	1023	911	132	123	153	306	403	306	848	1042	1049	135	135	147	90	94	83	664	741	713	85	118	101	25	55	27	623
FBgn0038597	1051	1014	922	339	285	336	316	250	247	1087	1170	1256	446	449	394	364	499	396	327	343	303	372	370	372	302	273	267	398	366	405	350	352	388	437	286	339	1161	1304	1260	308	340	287	306	212	276	1365	1103	1639	399
FBgn0037415	3	8	4	128	133	92	33	51	76	0	0	0	86	30	24	13	46	26	1	0	2	64	51	53	41	42	60	0	5	0	99	73	35	11	18	73	4	0	2	74	103	113	26	39	41	0	1	1	43
FBgn0038237	267	472	454	3877	3913	2494	1232	1466	1429	544	580	580	4065	3579	3659	1487	1525	1567	1810	1851	1582	5500	5457	5053	1901	1648	1800	2094	2012	1963	4626	5366	5159	2103	1803	1898	280	537	451	4123	4196	4084	1300	1385	1365	515	482	986	3824
FBgn0010113	5312	9120	9613	5177	4450	1497	2541	2472	2803	9043	10262	9884	4478	4088	4776	2799	2674	2843	3007	3091	2858	6794	7796	6823	3658	3598	3479	2868	2930	2994	6101	7454	6708	4091	3041	3308	5015	8746	8699	5127	5054	5261	3432	2711	2420	7035	9159	7343	3997
FBgn0039743	2915	2436	2566	941	1096	1227	951	929	958	2436	2610	2654	948	968	991	813	1055	1034	1423	1424	1360	1165	1160	1213	1038	996	1089	1393	1567	1507	1158	1198	1173	1089	1040	1114	2867	2413	2390	891	1032	978	889	819	939	2439	2589	1930	948
FBgn0038083	54	28	30	27	11	12	103	55	28	17	11	19	12	18	15	8	16	12	180	162	167	44	26	54	78	57	125	17	20	36	6	7	7	3	26	15	31	68	38	13	10	16	51	52	41	23	23	38	21
FBgn0038972	2394	1453	1435	647	505	707	1491	1113	1034	1541	1510	1533	608	517	517	1101	930	902	1118	1136	1177	575	574	581	1001	1038	966	1045	1135	1025	659	527	626	890	748	855	1680	1466	1392	659	677	570	1374	886	998	1376	1510	1625	549
FBgn0027620	7028	11724	13072	1033	1037	949	687	517	710	13077	13994	13889	1078	1061	1212	693	1090	759	1174	1210	1032	1434	1394	1528	718	521	765	1121	1129	1225	1135	1506	1465	847	781	739	7553	10832	12126	1057	1123	1220	816	583	622	10520	12674	7588	1074
FBgn0039371	0	2	0	1	1	0	2	1	1	1	1	0	0	0	2	0	4	1	606	576	486	0	4	0	5	3	2	669	643	689	3	2	1	18	0	0	0	2	1	1	1	1	0	1	3	2	1	3	0
FBgn0039170	293	378	518	68	52	56	16	11	21	440	526	460	43	58	52	15	30	18	118	126	112	76	92	79	26	31	32	137	138	110	94	94	82	31	29	35	299	419	409	39	57	62	30	28	26	345	483	223	46
FBgn0039759	10	2	0	31	44	84	37	30	38	0	3	2	66	66	30	45	43	38	55	43	39	179	122	137	90	123	110	67	59	52	215	183	206	245	131	152	3	2	0	74	57	45	33	26	24	4	3	6	51
FBgn0051467	38	74	79	78	79	96	53	55	49	52	62	60	63	80	79	42	42	34	1143	1159	881	93	95	122	59	55	51	1349	1261	1218	97	90	104	83	41	37	55	78	74	81	95	100	34	29	49	59	68	72	87
FBtr0445452_df_nrg	0	0	0	0	0	0	0	0	0	0	0	0	0	0	0	0	0	0	0	0	0	0	0	0	0	0	0	0	0	0	0	0	0	0	0	0	0	0	0	0	0	0	0	0	0	0	0	0	0
FBti0061901	0	0	0	0	0	0	0	0	0	0	0	0	0	0	0	0	0	0	0	0	0	0	2	0	0	0	0	0	0	0	0	0	0	0	0	1	0	0	0	0	0	1	0	0	0	0	0	0	0
FBgn0267122	0	0	0	1	0	0	1	0	0	0	0	0	1	0	0	1	0	0	35	44	47	0	1	0	0	0	1	57	37	47	0	0	0	4	1	0	0	0	0	0	0	0	0	0	1	0	0	0	0
FBgn0002441	2441	3784	3967	1369	1409	1407	1077	944	1044	4785	5342	5565	1314	1391	1399	1027	1218	1246	1413	1612	1306	1752	1639	1755	1200	910	1237	1465	1370	1437	1399	1605	1542	1484	1164	1211	2355	3639	4008	1373	1519	1436	1181	937	962	3966	4609	4028	1443
FBgn0265146	1	0	0	0	0	2	0	0	0	1	0	0	0	0	0	0	0	1	1	0	0	0	0	0	0	0	1	1	1	0	1	0	0	0	0	2	0	0	2	0	0	0	0	1	0	1	0	0	0
FBgn0014141	6337	5428	5275	2752	2673	2557	8193	7376	7488	5556	6433	6999	3615	2835	2595	9099	8322	8992	3039	3177	3093	2619	2327	2564	5698	3708	5786	3397	3265	3554	2403	2503	2168	8540	5861	5968	5523	5547	5851	3003	3040	2671	7707	7571	7463	5855	4978	7018	3747
FBgn0038251	3386	2689	2952	627	689	758	540	454	469	2835	3100	2930	646	642	621	560	582	570	889	972	916	629	674	646	434	512	519	1029	1117	1023	834	729	787	646	649	664	3046	2457	2632	645	632	553	481	413	513	2498	2886	1813	556
FBti0061829	0	0	0	0	1	1	0	0	0	0	0	0	1	0	1	0	0	0	2	0	2	2	5	1	0	0	0	8	4	2	4	0	0	1	3	1	0	0	1	0	0	1	2	0	0	0	0	0	3
FBgn0025457	3357	3833	4047	587	643	645	377	403	390	4271	4291	4715	585	591	544	353	501	387	658	675	596	690	628	581	312	336	353	634	666	629	649	604	621	375	313	333	3049	3676	4026	577	625	482	471	308	332	3506	4109	3005	560
FBgn0037970	0	0	0	0	0	0	0	0	0	0	0	0	0	0	0	0	0	0	0	0	0	0	0	0	0	0	0	0	0	0	0	0	0	0	0	0	0	0	0	0	0	0	0	0	0	0	0	0	0
FBgn0037653	2820	2334	2353	1265	1405	1559	1255	1146	1186	2518	2679	2857	1271	1437	1368	1301	1494	1572	3466	3380	2939	1659	1493	1383	1424	1523	1444	3861	3660	3639	1736	1570	1519	1757	1677	1967	2809	2254	2435	1226	1356	1284	1179	995	1317	2588	2453	2163	1232
FBgn0266371	0	0	0	0	0	0	0	0	0	2	0	2	0	0	0	0	1	1	4	3	3	0	0	0	0	0	0	3	1	1	0	0	0	0	0	0	0	0	0	0	0	0	0	0	1	3	1	1	0
FBti0063107	0	0	0	0	0	0	0	0	1	0	0	0	0	2	1	1	0	1	0	0	1	1	1	1	1	0	1	1	0	0	1	0	2	0	0	0	0	0	1	1	0	0	0	0	0	0	0	0	1
FBgn0263651	0	1	1	0	0	0	1	1	1	0	0	0	0	0	0	1	0	0	0	0	1	0	1	0	1	3	0	0	1	0	0	1	0	3	0	1	0	0	1	1	0	0	1	0	0	0	1	0	0
FBti0020375	0	0	0	0	0	0	0	0	0	0	0	0	0	0	0	0	0	0	0	0	0	0	0	0	0	0	0	0	0	0	0	0	0	0	0	0	0	0	0	0	0	0	0	0	0	0	0	0	0
FBgn0038190	1922	1766	1947	0	1	0	6	6	17	1789	1977	1713	0	0	0	0	71	1	117	126	152	0	5	0	5	5	6	124	127	113	4	0	0	7	1	3	2229	1623	1692	1	0	2	62	4	10	1677	1924	1107	0
FBgn0051418	0	0	0	0	0	0	0	0	0	0	0	0	0	0	0	0	0	0	1654	1823	1704	1	1	0	0	3	6	1569	1725	1723	0	2	0	3	5	2	0	0	0	0	0	0	0	0	0	0	0	0	0
FBgn0051265	384	232	205	1	0	0	1	0	0	129	130	132	0	0	0	1	15	0	373	358	336	1	0	0	13	16	2	232	213	249	0	0	0	24	0	3	334	303	249	0	1	0	2	0	1	272	176	324	0
FBgn0038315	34	31	15	11	15	12	6	8	8	1	3	14	14	10	7	8	10	10	5	0	1	13	12	21	15	15	10	2	5	3	21	27	13	13	8	8	41	15	21	13	7	13	20	11	9	1	1	1	16
FBti0062504	0	0	0	0	0	0	0	0	0	0	0	0	1	0	0	0	0	0	0	0	0	0	0	0	0	0	0	1	0	2	0	0	0	0	0	0	0	0	0	0	0	0	0	0	0	0	0	0	0
FBgn0004185	7	11	8	0	1	0	0	1	0	5	13	2	0	1	0	0	1	0	0	0	0	0	0	0	1	0	0	1	0	0	0	0	2	0	0	0	12	10	11	1	0	1	0	0	0	6	0	1	0
FBgn0038261	25	21	15	22	26	35	20	19	26	5	12	13	29	34	31	27	33	35	26	24	22	26	27	30	17	19	15	33	22	27	30	36	20	15	13	10	18	14	22	26	19	34	20	12	23	16	12	5	36
FBti0019341	0	0	0	0	0	0	0	0	0	0	0	0	1	0	0	0	1	0	0	0	0	0	0	1	0	1	0	0	0	0	0	0	0	0	0	1	0	0	0	1	1	0	0	3	1	0	0	0	0
FBgn0063261	0	0	0	0	0	0	0	0	0	0	0	0	0	0	0	0	0	0	1501	1661	1527	0	1	2	2	2	2	1939	2068	1871	0	0	1	36	0	2	0	0	0	0	0	0	0	0	0	0	0	0	0
FBgn0038150	11	13	17	3	2	2	0	0	2	2	0	0	3	3	1	1	1	1	6	7	9	2	3	1	1	2	3	5	13	20	1	2	1	0	8	1	4	9	21	0	4	3	0	0	3	0	0	1	2
FBgn0039593	19	26	16	109	102	127	120	126	105	7	14	18	91	94	118	90	127	117	73	53	65	230	183	213	157	203	198	72	42	55	108	114	129	117	109	118	15	26	13	108	79	124	65	101	104	7	3	20	90
FBgn0038391	683	651	602	0	1	0	759	544	639	750	695	759	18	1	3	458	619	547	1337	1245	1046	2	3	1	835	593	528	1077	1137	1271	3	0	3	828	557	594	529	741	701	0	3	7	528	408	531	1006	646	1561	1
FBti0060455	0	0	0	0	0	0	1	0	0	0	0	0	0	0	0	0	0	0	1	0	0	0	0	0	0	0	0	0	0	0	0	0	0	1	0	0	0	0	0	1	0	1	0	0	0	0	0	0	0
FBti0062885	0	0	0	0	0	0	0	0	0	0	0	0	0	0	0	0	0	0	0	0	0	0	0	0	0	0	0	0	0	0	0	0	0	0	0	0	0	0	0	0	0	0	0	0	0	0	0	0	0
FBti0063789	0	0	0	0	0	0	0	0	0	0	0	0	0	0	0	0	0	0	2	0	0	0	0	0	0	0	0	2	4	0	0	0	0	0	0	0	0	0	0	0	0	0	1	0	0	0	0	0	0
FBgn0039321	698	654	554	6641	7193	8417	4873	5358	6556	1182	1139	1063	7845	7910	7250	7019	7896	7993	2084	2082	1886	8413	7598	8134	6407	6967	6909	2206	2436	2266	6829	7166	7156	6983	6863	7377	617	766	616	7234	7853	7080	4597	4519	5536	1383	1193	1939	6698
FBgn0266227	27	22	19	5291	5160	4707	1026	1171	1240	10	28	20	4929	4867	5834	1368	1147	1381	36	23	29	7719	7959	7440	1931	1870	1809	30	459	33	7110	8061	8225	2146	2140	1904	20	12	23	5736	6072	6187	1042	1343	1160	15	22	22	4539
FBgn0051198	51668	32501	27594	15	10	36	9281	4643	3973	23345	19406	21143	9	14	14	1789	5065	1280	38276	36849	36485	31	28	9	6649	4898	2750	30141	29191	31812	29	24	13	6526	1267	1320	33479	36115	29087	23	28	20	5651	1305	2422	26106	21015	39521	14
FBgn0026399	0	0	0	42	30	47	0	1	0	0	0	0	35	38	28	0	0	1	0	1	0	69	41	52	0	0	1	1	2	0	65	54	48	0	0	2	0	0	0	37	31	23	1	0	3	0	0	0	23
FBgn0039645	280	214	210	22	17	19	109	74	127	156	123	155	16	9	15	84	138	86	262	238	252	27	18	21	114	100	106	217	206	254	17	23	20	213	143	124	247	234	201	24	17	20	59	41	86	201	153	338	16
FBgn0039187	3173	3981	3940	3424	3623	3239	3835	2996	3683	3866	4263	4505	3062	3293	3236	3390	4029	4128	1742	1881	1601	4573	4155	4385	4059	3122	4051	1747	1856	1650	3733	4294	4092	5062	4207	4351	3260	4039	4146	3519	3922	3563	3389	3258	3344	3767	3384	3693	3371
FBgn0037304	21	17	29	29	54	54	32	34	24	24	31	24	44	30	35	39	35	35	42	53	31	33	39	33	35	39	31	59	53	46	35	40	35	58	48	38	19	17	19	34	36	28	31	24	26	37	31	42	43
FBgn0037913	11953	8800	8980	6513	6521	7841	2636	2811	2143	7745	8131	7287	7679	7249	8068	2293	2434	1988	4626	4768	5444	5765	5610	6404	2167	2369	2041	3383	4309	3762	6012	6062	6826	1350	1363	1488	10977	9913	8383	6533	7177	5972	3354	2618	2194	7817	8554	6382	6327
FBgn0039367	0	0	0	0	0	0	0	0	0	0	0	0	0	0	0	0	0	0	0	0	0	0	0	0	0	0	0	0	0	0	0	0	0	0	0	0	0	0	0	0	0	0	0	0	0	0	0	0	0
FBgn0082978	15	15	19	18	14	23	14	14	12	10	12	8	40	19	15	34	14	13	16	6	20	21	8	19	16	13	14	13	10	12	13	14	14	17	11	12	12	19	17	23	17	15	20	14	10	26	11	22	24
FBgn0039079	0	0	0	0	0	0	0	0	0	0	0	0	0	0	0	0	0	0	0	0	0	1	0	0	0	0	0	0	0	1	0	0	0	0	0	0	0	0	0	0	0	0	0	0	0	0	0	0	1
FBgn0086664	23	15	14	6	8	5	7	9	11	11	12	4	16	13	17	12	16	11	7	10	4	6	11	8	6	9	3	7	13	6	12	10	7	9	7	4	21	19	13	9	12	5	12	3	9	13	9	19	11
FBgn0264829	0	0	0	5	4	1	5	4	1	0	1	1	1	2	1	1	4	1	93	78	58	2	0	1	0	0	0	103	87	80	1	0	0	3	1	0	0	0	0	2	4	3	2	4	2	0	0	0	0
FBgn0261552	3637	7032	6724	33931	29159	17733	21498	22099	24267	6384	7724	6493	31744	31172	34210	27582	23754	24938	19473	20301	17361	38226	45915	40366	25437	26231	26375	20456	21048	20943	33706	43743	41582	25148	25808	25508	3074	7215	5558	34180	30318	34250	23080	21384	18808	5820	7084	10330	30976
FBgn0051294	0	0	0	2	0	0	0	0	0	0	0	0	0	0	0	1	0	0	2821	2716	2773	0	3	3	8	7	14	3163	3075	2797	0	0	2	84	3	5	0	0	0	0	0	1	3	1	0	0	0	2	1
FBgn0038897	279	217	199	962	704	672	872	690	549	275	271	258	659	615	573	506	503	557	405	486	439	367	370	457	395	378	383	396	435	410	265	340	322	384	316	301	228	304	265	749	731	697	503	553	563	314	263	548	768
FBgn0037836	5	12	7	198	236	156	133	196	233	9	6	7	200	152	110	116	188	170	32	33	28	184	239	205	209	155	207	39	47	32	238	247	180	201	205	246	1	11	7	151	219	225	118	198	145	5	9	10	180
FBgn0266581	5811	6098	6641	642	556	544	629	518	519	5674	6342	6022	748	798	841	684	1106	840	594	642	519	663	629	650	467	414	461	744	723	675	623	632	627	546	512	515	6289	6339	6156	550	590	615	734	469	588	5753	6623	4864	732
FBgn0266393	0	0	0	0	0	0	0	0	0	0	0	0	0	0	0	0	0	0	0	0	0	0	0	0	0	0	0	0	0	0	0	0	0	0	0	0	0	0	0	0	0	0	0	0	0	0	0	0	0
FBgn0037856	2065	1758	1759	539	544	564	409	319	334	1768	2040	1952	522	520	563	369	414	409	357	367	322	766	764	703	416	419	452	383	444	367	645	709	681	524	484	467	2065	1724	1786	550	598	512	427	300	327	1731	1860	1514	533
FBgn0038947	9378	11711	11445	8486	9562	9272	9885	11221	11480	11539	12148	11230	11212	12193	13805	13051	14002	13402	17643	18386	16408	11081	11512	11772	14185	14346	13651	18994	18961	16783	10671	11129	11423	13917	15195	13532	9319	11645	10268	9133	9501	11222	10401	11375	11518	10875	13778	13008	11277
FBgn0267650	0	0	0	0	0	0	0	0	0	0	0	0	0	0	0	0	0	0	0	0	0	0	0	0	0	0	0	0	0	0	0	0	0	0	0	0	0	0	0	0	0	0	0	0	0	0	0	0	0
FBgn0039849	2456	2829	2713	1270	1265	1447	1620	1580	1330	2706	3031	2926	1010	1081	1004	1260	1427	1386	1460	1493	1380	780	715	712	1258	1182	1326	1183	1211	1271	710	742	704	1386	1241	1305	2211	2991	2638	1049	1165	1168	1554	1313	1534	2735	2815	2696	1026
FBtr0304170_df_nrg	0	0	0	0	0	0	0	0	0	0	0	0	0	0	0	0	0	0	0	0	0	0	0	0	0	0	0	0	0	0	0	0	0	0	0	0	0	0	0	0	0	0	0	0	0	0	0	0	0
FBgn0016123	7964	4269	3780	905	1208	1347	448	458	454	5281	4555	4280	1199	1162	1234	276	1155	433	7791	8018	7663	1641	1573	1666	786	543	521	5557	6502	5755	1533	1623	1609	944	523	528	6520	5209	4153	1058	1181	1194	797	325	430	7332	5120	8316	1071
FBgn0038318	4188	3068	3052	953	1094	1328	913	945	982	3054	3304	3527	1059	1149	1144	841	1123	1069	824	789	933	1365	1265	1301	1031	863	903	730	813	779	1363	1268	1279	1039	912	1074	4054	3072	3439	1021	1260	1091	873	751	975	3269	2925	2762	989
FBgn0015032	37	4	6	191	241	247	7	11	16	5	4	2	178	172	165	4	9	13	47	46	34	257	240	212	11	16	10	53	65	66	214	209	226	23	18	18	12	9	10	234	236	176	7	13	9	7	12	1	201
FBgn0039559	9316	10526	11997	537	514	491	516	408	471	13365	14657	15674	512	541	500	381	705	440	1489	1509	1381	657	632	600	450	329	487	1505	1345	1386	587	629	623	637	462	448	8667	9824	11983	560	631	581	662	400	430	11286	12472	8668	553
FBgn0264426	17	24	19	17	11	9	8	6	6	21	26	14	11	12	4	3	6	1	266	286	281	24	14	12	12	9	7	313	314	308	10	17	15	15	6	8	13	22	24	20	13	18	6	6	7	15	17	12	24
FBgn0037370	2145	1816	1805	723	708	808	778	769	696	1872	2017	2093	650	627	576	738	798	814	824	784	816	604	542	589	668	703	648	773	828	731	555	525	468	700	590	746	2147	1993	1967	670	710	620	782	606	713	1951	1731	1626	636
FBgn0038691	0	0	0	0	0	0	0	0	0	0	2	0	0	0	0	0	0	0	500	487	483	0	1	1	1	0	0	546	509	568	1	0	0	16	0	1	2	0	0	1	0	0	0	0	0	0	1	0	0
FBgn0037835	224	213	218	1537	1924	2046	1019	1571	1639	325	315	321	2397	3405	2712	1907	1989	2021	423	503	416	2783	2699	2755	2443	3417	2989	535	630	484	3228	2990	3042	3377	3603	3670	267	242	198	1708	2243	1997	1225	1344	1698	400	332	556	2196
FBgn0027493	13157	9968	9493	3516	4005	4445	7986	7000	7302	10292	10823	11957	3732	3886	3659	5814	7805	8141	5612	5212	5344	3750	3374	3379	7390	6970	6917	6321	6174	5766	3421	3367	3524	7832	6827	7407	13446	10392	10638	3298	4094	3752	5727	6675	7876	12028	10275	12908	3412
FBgn0267956	1	0	2	0	0	0	0	0	0	1	1	3	0	0	0	0	0	0	14	25	19	0	0	0	0	0	0	27	17	19	0	0	0	0	0	1	1	2	1	0	0	0	0	0	1	0	2	2	0
FBgn0010015	76	66	58	408	404	373	3573	2751	3127	113	103	103	330	309	339	3860	2881	3319	300	308	264	349	324	320	3978	4014	4176	369	331	359	357	419	364	4008	4464	4514	49	82	73	421	477	432	3169	2926	3033	132	134	189	344
FBgn0261053	226	383	313	391	423	398	380	416	519	296	292	316	400	428	394	537	542	629	501	490	406	539	562	568	578	435	601	498	514	541	452	516	532	781	613	603	186	454	344	428	478	457	468	431	404	341	286	472	402
FBgn0037801	159	194	168	1655	1144	2207	1984	1500	1880	180	175	170	1273	1149	1108	763	862	905	112	148	143	511	450	427	308	337	362	147	152	135	432	349	320	288	252	245	230	203	153	2451	1699	1365	1675	1776	1084	149	144	250	1352
FBgn0051130	0	0	0	1	1	0	0	0	0	0	0	0	0	0	0	0	1	0	0	0	0	1	1	0	0	0	0	0	0	1	0	1	0	0	0	0	0	0	0	0	0	0	0	1	0	0	0	0	1
FBti0063833	0	0	0	0	0	0	0	0	0	0	0	0	0	0	0	0	0	0	0	0	0	0	0	0	0	0	0	0	0	0	0	0	0	0	0	0	0	0	0	0	0	0	0	0	0	0	0	0	0
FBgn0267563	0	0	0	0	0	0	0	0	0	0	0	0	0	0	0	0	0	0	150	155	144	0	0	0	0	0	0	184	163	160	0	0	0	0	0	0	0	0	0	0	0	0	0	0	0	0	0	0	0
FBgn0051451	378	299	221	26201	19827	6276	3399	4187	3642	177	236	184	22043	19891	26811	4726	3131	3820	449	461	399	30761	49842	42098	5215	8924	7208	513	2820	493	41218	60566	53516	5042	8223	8025	245	342	232	25607	19685	25710	3610	3499	3498	179	239	243	20396
FBgn0038256	2484	3407	3382	3390	2421	2994	5045	3771	3946	2910	3005	3291	1623	1642	1616	3099	3279	3695	1942	1827	1696	1989	1719	1866	4068	3985	4073	1154	1249	1306	1608	1619	1564	3837	3609	4123	2726	3302	3351	2933	2814	2465	4318	4143	4273	2580	2682	2609	1805
FBgn0038549	753	1272	1534	193	188	152	125	96	114	1379	1429	1447	180	181	197	118	139	127	106	102	119	209	211	265	136	98	119	111	132	103	194	227	212	122	150	123	655	1195	1225	159	201	202	144	122	93	1092	1669	848	169
FBgn0004087	1183	782	854	206	242	299	209	260	250	998	770	796	222	244	255	196	287	294	215	205	265	187	198	189	179	242	236	208	226	213	168	184	217	167	167	251	1364	865	893	229	227	211	227	197	267	916	914	658	186
FBti0061732	0	0	0	0	1	3	0	0	0	0	0	0	0	0	0	0	0	0	0	0	0	1	0	0	0	0	0	0	0	0	0	0	0	1	1	0	0	0	0	0	0	0	0	0	0	0	0	0	0
FBgn0053339	22	19	15	0	0	0	0	0	1	7	5	12	0	0	0	0	0	1	36	64	43	0	0	0	0	0	0	46	42	40	0	0	0	2	0	1	16	33	23	0	0	0	1	0	0	9	10	23	0
FBgn0011282	5	7	5	2	2	1	1	3	3	5	10	8	4	5	1	0	3	4	2	3	1	3	5	5	2	0	3	0	0	1	7	8	8	1	1	4	5	8	9	5	4	6	0	0	2	9	7	5	3
FBgn0051578	0	0	0	0	0	0	0	0	0	0	0	0	0	0	0	1	0	0	0	0	0	0	0	0	0	0	0	0	0	0	0	0	0	0	0	0	0	0	0	0	0	0	0	0	0	0	0	0	0
FBgn0038613	803	598	656	0	3	1	280	288	146	497	338	469	0	0	0	97	174	108	888	1012	866	0	0	0	140	136	51	259	309	321	1	1	1	149	60	65	709	584	642	0	0	0	61	68	64	639	386	964	1
FBgn0037472	2375	1703	1820	922	888	982	495	492	529	1826	1821	2023	963	807	838	497	498	531	435	371	406	1339	1251	1204	559	565	554	371	434	368	1299	1199	1231	648	615	621	2411	1678	1817	909	995	911	493	461	524	1742	1759	1190	886
FBgn0026162	0	0	0	0	0	0	0	0	0	0	0	0	0	0	0	0	0	0	0	0	0	0	0	0	0	0	0	0	0	0	0	0	0	0	0	0	0	0	0	0	0	0	0	0	0	0	0	0	0
FBgn0260962	5320	7289	7674	1575	1386	1365	2020	1476	1526	7724	8885	8878	1298	1314	1368	1533	1786	1588	1990	1949	1720	1734	1584	1650	1858	1455	1796	1700	1578	1597	1459	1482	1511	1850	1552	1794	5666	7765	7772	1340	1497	1423	1723	1399	1500	7390	7480	6264	1434
FBgn0037684	128	417	347	1085	1412	1485	679	1123	803	231	258	289	791	990	862	415	557	555	1084	879	1055	358	326	453	420	318	363	679	636	672	353	322	313	318	225	273	250	421	339	862	1049	777	538	828	668	238	254	413	1037
FBgn0038722	2967	2694	2735	547	492	508	642	458	541	3243	3617	3535	501	474	467	778	715	755	2270	2575	2163	537	504	534	573	592	601	2920	2693	2661	569	541	537	892	821	855	2503	2455	2798	456	472	424	669	452	585	3072	3355	2238	467
FBgn0015574	10	7	10	5	6	6	8	6	5	23	30	25	3	4	5	2	7	2	1189	1138	900	7	5	9	19	13	16	1093	1025	1004	4	8	7	29	18	11	6	8	9	8	4	4	6	3	3	23	16	36	3
FBgn0039777	13261	7305	6480	1	2	18	1785	1204	792	4402	3525	4110	0	0	1	88	449	42	8684	7770	8709	42	1	6	977	1510	239	4565	5296	6854	10	6	2	1604	6	13	8720	8175	7686	0	5	0	285	110	379	7762	4071	10180	6
FBti0061835	0	0	0	3	6	3	1	4	3	0	0	0	4	3	8	4	1	1	3	0	2	9	10	11	4	4	1	1	2	2	11	8	12	6	2	2	0	0	0	2	4	6	3	2	2	0	0	0	8
FBgn0261356	0	1	0	25	30	27	12	15	18	3	2	1	28	32	32	23	23	29	2	1	4	43	52	46	25	28	31	4	3	2	49	50	41	31	30	31	1	2	3	29	29	36	12	22	18	6	2	3	36
FBgn0051475	75	59	43	569	720	674	144	157	184	18	27	27	575	590	659	177	188	198	220	252	193	774	864	843	197	195	239	245	251	219	780	924	874	269	220	269	69	78	54	642	724	656	121	191	183	19	34	25	526
FBgn0039738	626	480	455	3858	4230	4343	2509	2300	2554	569	522	571	3829	3835	3785	2557	2568	2822	1250	1241	1198	5368	4932	5000	2947	2884	3244	1341	1556	1245	4914	5137	5076	3409	3472	3629	498	487	447	3794	4455	3873	2154	2037	2607	644	519	901	3668
FBgn0039381	3628	3316	3500	1301	1262	1258	887	848	884	3287	3561	3366	1367	1227	1314	912	1040	987	733	736	676	1582	1561	1624	913	929	1004	703	722	618	1476	1539	1628	1016	1034	1006	3485	3174	3179	1271	1337	1331	855	831	931	2901	3311	2384	1176
FBgn0051459	0	0	0	0	0	0	0	0	0	0	0	1	0	0	0	0	0	0	5608	5622	4823	2	13	5	22	10	18	6879	5844	5886	2	3	2	100	11	8	0	1	2	1	0	0	0	0	2	0	0	0	0
FBgn0051068	12	29	25	119	117	63	66	72	48	21	24	19	98	86	80	57	50	51	1556	1433	1158	147	142	162	65	26	74	1383	1326	1425	105	148	123	151	77	60	10	25	18	128	107	100	60	67	29	24	17	34	104
FBti0019289	0	0	1	1	0	0	0	0	0	0	0	0	0	0	0	0	0	0	6	3	3	0	0	0	0	0	0	9	6	3	0	0	1	0	0	0	0	0	0	0	1	0	1	0	0	0	2	0	0
FBgn0037250	345	339	405	47	56	49	55	56	52	320	377	432	74	73	82	80	56	65	66	103	89	80	61	67	50	55	42	99	95	100	70	69	76	69	60	51	386	317	357	55	66	62	41	31	44	334	351	297	69
FBti0059899	0	0	0	0	0	0	0	0	0	0	0	0	0	0	0	0	0	0	0	0	0	0	0	0	0	0	0	0	0	0	0	0	0	0	0	0	0	0	0	0	0	0	0	0	0	0	0	0	0
FBgn0051155	1719	1491	1624	227	265	307	162	171	194	1559	1662	1506	220	218	253	135	206	161	250	244	247	268	248	271	173	163	161	276	267	245	275	214	252	144	137	138	1840	1341	1374	227	252	223	154	158	170	1333	1599	1024	174
FBgn0038750	20	12	8	3	4	9	2	1	2	22	28	17	4	2	1	0	4	1	40	32	37	6	17	10	14	12	11	31	45	37	16	20	10	5	4	3	25	19	11	5	9	1	1	4	2	25	14	39	4
FBgn0027526	1491	2041	2249	520	488	529	553	408	454	2249	2397	2361	424	421	485	353	439	383	1137	1060	1042	497	442	506	467	432	420	1213	1119	1127	451	469	465	432	381	368	1505	2028	1952	424	538	475	419	391	452	1815	2259	1471	388
FBgn0039271	996	1068	1244	203	157	211	174	143	144	1090	1217	1103	188	148	198	137	147	137	274	249	229	203	203	202	134	146	165	225	227	250	208	181	192	161	156	166	914	1020	972	191	193	207	175	157	166	1012	1304	706	174
FBgn0038749	0	0	0	0	0	0	0	0	0	0	0	0	0	0	0	0	0	0	0	0	0	0	0	0	0	0	0	0	0	0	0	0	0	0	0	0	0	0	0	0	0	0	0	0	0	0	0	0	0
FBgn0037607	20114	18307	18887	11279	11078	15234	12049	12557	10347	18722	18468	21632	18332	16956	14323	12679	13116	12567	35633	36853	35706	21907	18679	19455	22733	19412	20870	26218	26753	27311	12245	13930	13507	14486	12642	13407	20446	19999	21759	12716	10565	12502	14132	10272	12541	19250	18078	20820	22052
FBgn0037550	757	629	664	207	277	300	228	241	174	622	594	688	241	238	268	150	225	202	180	196	200	249	247	267	198	207	205	184	200	174	215	254	267	207	202	200	830	608	657	210	266	233	191	163	229	671	628	539	246
FBti0019391	0	0	0	0	0	0	0	0	0	0	0	0	0	0	0	0	0	0	0	0	0	0	0	0	0	0	0	0	0	0	0	0	0	0	0	0	0	0	0	0	0	0	0	0	0	0	0	0	0
FBgn0038693	57	82	53	8364	8681	6533	1266	1235	1156	62	50	60	7201	7475	6665	1280	1205	1476	253	229	203	11772	10960	10772	1801	1265	1853	351	848	374	8952	11031	10088	2799	1916	2024	62	67	67	8561	9360	7762	1304	1509	1177	57	56	64	7633
FBgn0266448	762	643	576	652	642	620	2616	2725	2763	711	739	652	611	440	493	2610	2472	2736	1372	1458	1432	615	500	595	3200	3595	3400	1056	1258	1137	429	557	494	3199	3606	3358	600	768	675	810	876	828	2643	3022	2808	851	787	1156	524
FBgn0037974	30	55	55	209	204	287	143	174	161	42	35	53	173	151	196	130	110	192	150	158	145	162	169	162	203	155	178	126	132	102	121	114	127	129	116	150	45	65	67	202	180	210	130	171	170	48	36	77	199
FBgn0038877	1672	2389	2438	13679	13722	17335	11894	9729	11203	3336	3204	3262	14570	14241	13477	14869	12004	13418	3804	4086	3487	19342	16063	17517	14616	14538	14550	4860	4772	4561	17179	17383	17942	19589	16791	17170	1557	2707	2560	14107	14686	13004	11234	9701	10912	3061	3509	3873	12707
FBgn0039766	499	503	503	242	213	240	191	192	176	551	543	470	199	245	259	167	215	179	407	456	363	233	250	275	182	201	196	447	441	390	246	275	260	149	195	221	574	496	473	217	213	205	183	179	154	504	596	391	190
FBgn0038106	912	776	833	562	581	737	812	627	784	1014	976	1023	481	551	523	864	954	994	440	418	400	592	547	599	864	965	1007	428	507	376	688	582	583	1159	1093	1323	938	851	880	509	581	505	705	607	837	1034	924	944	505
FBgn0003275	2540	1436	1507	573	494	546	588	561	514	1748	1464	1436	648	579	556	771	719	581	1688	1824	1693	437	477	585	467	679	628	1957	2052	2019	534	555	625	510	604	713	2019	1371	1503	521	524	452	857	460	572	1612	1714	1506	582
FBti0062172	0	0	0	0	0	0	0	0	0	0	0	0	0	0	0	0	0	0	0	0	0	0	0	0	0	0	0	0	0	0	0	0	0	0	0	0	0	0	0	0	0	0	0	0	0	0	0	0	0
FBgn0051215	0	0	0	0	0	0	0	0	0	0	0	0	0	0	0	0	0	0	0	0	0	0	0	0	0	0	0	0	0	0	0	0	0	0	1	0	0	0	0	0	0	0	1	0	0	0	0	0	1
FBgn0262459	0	0	0	0	0	0	0	0	0	0	0	0	0	0	0	0	0	0	0	0	0	0	0	0	0	0	0	0	0	0	0	0	0	0	0	0	0	0	0	0	0	0	0	0	0	0	0	0	0
FBti0059879	1	2	2	24	21	19	13	7	7	5	4	1	27	13	16	21	13	9	2	4	2	17	13	10	9	17	7	8	5	2	23	13	21	11	10	12	1	2	7	17	26	19	15	11	12	0	2	4	16
FBti0063818	0	0	0	0	0	0	0	0	0	0	0	0	0	0	0	0	0	0	1	0	0	0	0	0	0	0	0	3	2	2	0	0	0	0	0	0	0	0	0	0	0	0	0	0	0	0	0	0	0
FBgn0085312	0	0	0	2	0	0	0	0	0	0	0	0	1	1	1	1	0	1	599	629	670	2	1	1	7	3	2	663	703	654	4	0	0	13	4	0	0	1	1	0	1	0	1	0	0	0	0	0	0
FBgn0262722	0	1	0	8	5	0	2	0	0	0	0	1	4	3	6	2	1	3	0	1	0	5	4	6	2	0	0	1	0	0	4	3	9	1	3	3	0	0	1	3	7	8	5	5	1	0	1	0	4
FBgn0038045	5	1	3	41	54	64	51	41	38	3	11	6	56	55	51	29	17	34	20	10	9	96	85	97	69	44	50	25	29	17	111	97	89	68	55	49	5	8	6	56	53	53	25	38	39	7	8	4	63
FBgn0037408	50	34	29	231	241	201	51	61	69	43	39	44	228	224	217	49	61	62	226	183	194	339	352	324	139	85	90	251	219	207	333	351	387	111	111	98	32	34	29	234	238	215	49	60	54	43	35	60	249
FBgn0038407	1756	1275	1273	1587	2345	3232	827	1041	905	1146	1124	1262	3101	3292	2822	917	1287	1178	1238	1491	1381	4500	4010	4343	1677	1622	1636	1175	1438	1263	3679	3557	4137	1428	1248	1509	1861	1367	1432	1896	2149	2040	753	752	858	1407	1012	1482	2684
FBgn0039644	12470	15940	15049	1211	1093	1034	1451	1101	1146	15259	17120	17605	1193	1108	1103	1191	1863	1145	3212	3310	2840	1187	1135	1145	2267	1218	1756	3171	3000	3115	881	1022	1007	1610	1140	1161	13760	16236	16112	1211	1272	1221	2002	1122	1307	14618	13187	12097	1164
FBgn0037819	2176	1363	1453	2162	2210	3404	6095	5516	5160	1266	1410	1217	6093	5615	4158	6372	5889	5532	259	306	307	1245	1165	1030	3712	3872	3368	304	393	278	1382	1411	1443	4341	4651	3658	1933	1523	1403	2533	1784	2553	4406	4432	5430	1443	1218	1458	7291
FBgn0259831	3	2	2	75	126	73	15	57	60	0	3	1	82	67	90	14	47	55	4	1	3	104	85	100	42	36	42	3	7	2	150	117	104	20	40	65	1	4	2	63	90	146	22	55	40	0	0	2	74
FBgn0037235	1897	2542	2651	436	371	400	328	267	279	2420	2681	2440	394	335	370	262	399	294	727	706	569	388	354	410	303	285	251	688	620	631	387	377	381	253	272	262	1861	2369	2428	428	405	381	423	259	307	1962	2413	1547	395
FBgn0261060	0	1	0	0	0	0	0	0	0	0	0	0	0	0	0	1	0	0	800	842	979	1	0	2	1	0	1	785	779	828	0	1	1	0	0	1	0	0	1	0	0	1	0	0	0	0	0	0	0
FBti0059877	0	0	0	0	0	0	0	0	0	0	0	0	0	0	0	0	0	0	1	0	2	0	0	0	0	0	0	4	5	1	0	0	0	0	0	0	0	0	0	0	0	0	0	0	0	0	0	0	0
FBgn0259237	721	809	656	4	3	2	421	232	213	463	528	512	7	4	3	101	256	165	846	854	814	4	0	0	418	324	313	737	675	787	2	2	1	390	237	234	565	947	664	1	3	3	235	125	194	534	464	950	8
FBgn0038923	1379	980	983	515	498	674	512	456	370	1127	1012	1105	648	497	459	503	385	419	503	563	502	457	384	436	400	476	456	508	544	468	458	426	450	447	355	438	1104	1055	1025	564	460	404	610	328	424	1033	1062	922	547
FBgn0042710	0	0	0	0	0	1	0	0	0	0	0	1	0	0	1	0	3	0	6673	6853	5508	1	16	4	16	16	24	8316	7400	7527	2	3	1	158	8	5	0	0	0	0	0	0	0	0	1	0	0	0	0
FBti0061921	0	0	0	0	0	0	0	0	0	0	0	0	0	0	0	0	0	0	0	0	0	0	0	0	0	0	0	0	0	0	0	0	0	0	0	0	0	0	0	0	0	0	0	0	0	0	1	0	0
FBgn0037843	4458	6992	7497	1300	1149	1151	994	787	818	8040	8147	7609	1094	1062	1068	988	944	875	4214	4213	3531	1288	1236	1274	757	957	824	4251	3965	4280	1353	1225	1315	945	847	820	4034	6591	6736	1270	1225	1091	1416	644	744	5961	7982	4686	1108
FBti0059783	0	0	0	0	0	0	0	0	0	0	0	0	0	0	0	0	0	0	0	0	0	1	0	0	0	0	0	0	0	0	0	0	0	0	0	0	0	0	0	0	0	0	0	0	0	0	0	0	0
FBgn0053208	2817	5083	4884	5997	5837	4641	12769	8491	10003	4427	4695	5077	5387	5531	5893	9851	8330	9830	5307	5423	4846	7195	6901	7752	10865	7382	11416	5444	5436	5486	5562	6932	6869	15105	11606	10361	2721	5331	4862	5930	6446	6194	9724	11171	9653	4010	4394	4775	6003
FBgn0087012	49	41	25	1968	2059	1902	607	556	490	29	70	39	1915	2054	1991	547	366	451	359	369	307	2418	2117	2629	472	424	487	374	550	393	2138	2334	2592	502	464	466	34	35	33	2211	2259	2111	468	493	527	40	39	90	1941
FBgn0038978	0	0	1	0	0	1	1	3	1	0	1	0	1	0	0	1	1	3	5406	4936	4420	0	7	8	16	16	18	5723	5557	5049	0	4	0	151	8	12	0	1	0	0	0	0	1	1	1	0	0	1	0
FBgn0051547	1067	1196	1308	2748	2587	3032	930	772	801	2044	2142	2147	2526	2461	2482	1019	1442	921	6822	6554	5853	3498	2923	3167	701	742	757	7042	6324	7259	2186	2380	2602	775	673	599	922	897	1095	2898	3331	2887	890	615	791	2411	2088	3552	2526
FBgn0051391	7	26	24	11	2	3	7	9	5	13	17	9	9	8	6	6	6	3	3384	3121	2590	3	7	11	17	10	14	3733	3421	3435	4	6	7	90	10	5	13	18	21	8	8	4	4	7	10	9	13	13	7
FBgn0040575	246	221	222	122	164	183	174	243	253	226	240	184	117	165	169	168	260	273	265	276	269	144	183	200	284	408	336	253	284	281	199	193	233	228	357	392	345	258	241	105	166	139	147	299	323	208	239	173	109
FBgn0039154	406	374	399	50	39	44	379	147	227	567	339	604	23	31	38	37	80	39	1062	1217	1091	70	91	73	265	253	76	549	700	777	44	52	50	223	115	71	529	626	561	43	39	43	150	97	62	893	561	1221	34
FBti0063112	0	0	0	0	0	0	0	0	0	1	0	0	0	0	0	0	0	0	0	0	0	0	0	0	0	0	0	0	0	0	0	0	0	0	0	0	0	0	0	0	0	0	0	0	0	0	0	0	0
FBgn0038918	0	0	0	0	0	0	0	0	0	0	0	0	0	0	1	0	0	0	2248	2380	2088	1	2	1	5	11	15	1619	1726	1723	0	2	1	1	1	0	0	0	0	0	0	0	0	0	3	0	0	0	0
FBgn0038805	5941	4379	4383	827	883	993	2525	2103	2477	4362	4410	4321	842	796	894	2508	2556	2808	940	952	991	796	785	844	2261	2946	2773	1029	1074	917	850	819	835	2408	2643	3072	5068	4105	4178	787	796	830	2799	2005	2707	4072	4625	3373	737
FBgn0038481	475	250	269	0	0	0	0	1	0	499	403	417	0	0	0	0	82	0	743	780	716	0	0	0	20	2	1	873	846	908	0	1	0	75	1	0	642	395	474	0	0	0	0	0	0	759	451	1005	0
FBgn0051301	2188	3412	3463	827	930	1031	834	770	887	3924	4107	3968	1051	1056	1113	972	1308	1137	904	973	820	964	971	1060	802	858	798	1034	923	856	991	1012	1006	1012	952	990	2336	3352	3537	841	932	844	778	674	846	3410	3877	3136	1044
FBgn0260722	1263	3085	3040	514	456	461	522	481	673	2467	2512	2167	603	614	671	706	797	588	833	771	701	654	587	644	540	504	526	895	819	864	546	660	636	677	575	550	1300	2855	2503	531	544	590	794	523	543	1786	2897	2055	590
FBgn0262538	187	145	150	1833	1711	1777	1886	2012	2287	328	322	315	2234	1699	1939	4148	3211	3230	640	756	621	2094	2237	2274	2595	3715	3234	874	837	661	2299	2166	2490	2805	3496	3213	187	158	155	2023	1824	1784	2237	1728	1966	360	357	504	1602
FBgn0038198	1003	749	663	3738	3957	4476	1702	1931	1690	1303	1126	1221	3085	3290	3238	1897	2264	2055	2946	3237	3052	4500	4765	4956	2120	2740	2531	2912	3055	2874	4691	4436	4713	2004	2402	2445	818	795	755	3837	4733	3660	1546	1731	1916	1247	1117	1850	2518
FBgn0039296	1205	1133	1181	383	387	411	634	445	374	1258	1448	1481	411	446	422	271	368	430	391	379	328	532	510	533	389	384	390	691	484	384	501	474	484	514	353	443	1088	1153	1167	387	461	374	280	359	373	1137	1130	900	380
FBgn0039344	8	3	2	3	2	6	0	0	0	2	1	1	4	2	2	1	0	0	3	1	2	2	1	3	0	0	0	0	1	4	3	2	7	0	0	0	2	6	0	0	4	2	0	0	0	0	0	0	1
FBgn0037310	15	4	4	4	0	0	5	4	7	2	5	2	1	5	3	7	4	4	796	753	756	4	3	8	6	4	4	782	817	752	0	5	3	29	7	7	11	5	6	4	6	2	2	7	4	4	3	7	2
FBgn0038435	0	1	0	1	3	0	0	1	0	0	1	0	1	3	4	0	2	2	0	0	1	6	2	3	0	0	2	1	0	0	5	6	5	0	3	1	0	0	0	4	4	4	2	1	1	0	0	0	2
FBgn0286915	0	0	0	0	0	0	0	0	0	0	0	0	0	0	0	0	0	0	0	0	0	0	0	0	0	0	0	0	0	0	0	0	0	0	0	0	0	0	0	0	0	0	0	0	0	0	0	0	0
FBgn0037683	200	199	148	22	23	27	138	152	73	412	371	403	48	35	39	73	195	81	791	839	717	42	24	47	222	101	131	922	851	772	37	42	38	174	135	123	194	225	194	27	37	28	106	102	127	439	406	687	61
FBti0063716	0	0	0	1	0	0	0	0	0	0	0	0	0	0	0	0	0	0	0	0	0	0	0	0	0	0	0	0	1	0	0	0	0	0	0	0	0	0	0	0	0	0	0	0	0	0	0	0	0
FBgn0000276	39	27	19	31	25	36	148	97	45	24	19	23	155	149	23	122	339	51	2988	3751	3864	723	540	1074	482	707	914	3736	3476	3393	713	1167	463	469	665	358	34	24	18	886	45	20	377	133	131	39	38	692	73
FBgn0037371	1403	3253	3383	661	560	526	747	515	624	3684	3753	4116	601	566	588	599	790	717	967	947	787	737	690	710	693	538	686	825	799	809	533	666	634	879	634	718	1506	3085	3481	597	564	616	669	549	541	2831	3486	2576	570
FBgn0037345	213	256	256	165	150	158	141	119	105	275	309	291	130	148	143	106	128	148	251	291	260	191	148	153	285	186	206	254	235	231	190	147	168	108	128	158	210	260	228	135	176	136	87	153	116	269	303	238	128
FBgn0270925	4	3	2	4	1	1	10	6	9	3	15	20	3	8	2	3	7	5	112102	118009	96037	23	190	83	404	108	266	133767	122841	133881	20	46	16	2311	148	203	1	4	16	4	4	3	16	2	9	9	4	15	3
FBgn0037614	4785	6925	7458	431	396	260	432	406	397	7261	7505	7264	466	450	528	545	714	540	629	715	589	561	532	590	515	368	526	587	547	640	472	536	508	532	540	459	4474	6106	6188	489	435	483	742	523	468	5644	8437	4036	524
FBgn0037525	1202	1556	1405	10197	9750	7034	2234	2345	2456	1061	1125	1069	9579	9165	10489	2727	2264	2540	677	650	596	13747	14889	14221	3095	2954	3033	906	1638	805	12190	14648	14836	3595	3800	3013	1153	1870	1493	10616	10352	10558	2553	2686	2076	986	1286	1074	8611
FBtr0304511_df_nrg	0	0	0	0	0	0	0	0	0	0	0	0	0	0	0	0	0	0	0	0	0	0	0	0	0	0	0	0	0	0	0	0	0	0	0	0	0	0	0	0	0	0	0	0	0	0	0	0	0
FBgn0038046	2456	1821	1963	819	971	1083	482	460	391	2011	1926	2068	760	849	761	332	437	396	1016	1037	1033	1015	907	938	430	454	447	985	1018	952	922	992	961	460	433	491	2342	1828	2083	843	969	746	449	352	467	2004	1914	1474	742
FBgn0262542	0	0	0	0	0	0	0	0	0	0	0	0	0	0	0	0	0	0	0	0	0	0	0	0	0	0	0	0	0	0	0	0	0	0	0	0	0	0	0	0	0	0	0	0	0	0	0	0	0
FBgn0266235	0	0	0	0	0	0	0	0	0	0	0	0	0	0	0	0	0	0	0	0	0	0	0	0	0	0	0	0	0	0	0	1	0	0	0	0	0	0	0	0	0	0	0	2	0	0	0	0	0
FBgn0266702	110	45	62	0	1	3	17	10	5	64	44	94	0	1	1	2	7	3	515	521	470	1	1	3	51	61	21	275	289	368	1	0	2	21	2	10	144	114	129	0	1	0	10	4	7	155	82	142	0
FBgn0038761	165	131	124	144	191	235	60	82	44	246	215	257	126	161	146	63	91	35	287	319	325	248	208	211	88	104	86	329	281	334	211	189	203	71	72	83	159	141	130	177	231	183	53	69	55	297	181	398	148
FBti0062095	1	2	0	0	0	0	0	0	0	1	0	1	0	1	0	0	0	0	0	0	0	0	0	0	0	0	0	0	0	0	0	0	0	0	0	0	0	1	0	0	0	0	0	0	0	1	2	0	0
FBgn0051576	0	0	2	0	2	2	0	1	0	1	0	1	1	0	0	4	0	0	0	0	2	2	0	1	1	1	3	1	1	0	5	2	1	2	3	0	0	0	0	2	0	2	1	0	0	1	0	0	1
FBgn0038536	484	443	467	225	241	317	268	278	185	468	479	529	254	212	197	210	216	196	262	266	245	232	196	183	205	207	206	261	264	211	247	193	182	218	186	215	401	451	414	251	231	221	185	164	204	458	419	441	198
FBgn0037330	1160	1147	1092	432	460	521	635	547	519	1118	1110	1272	387	400	369	532	685	595	313	300	277	529	466	453	648	766	728	326	288	282	459	453	424	733	676	802	1238	1159	1229	384	502	381	504	474	667	1218	976	998	337
FBgn0038348	48	25	32	8	11	7	9	11	15	6	7	7	13	9	11	6	17	11	122	106	91	23	12	23	17	14	18	169	150	151	17	15	15	19	10	16	38	42	44	9	9	13	9	10	14	9	15	12	7
FBgn0259685	1821	4057	4077	3628	3364	3057	1499	1411	1821	4401	4644	4875	3762	3677	3438	1754	1970	1908	1445	1547	1268	4588	4104	4567	1730	1399	1849	1541	1530	1554	3542	4338	4210	2413	1810	1779	2002	4387	4251	3958	3906	3694	1802	1463	1467	3807	3652	4574	3968
FBgn0051089	14	14	10	40	39	31	15	6	9	16	17	26	23	25	28	7	7	2	130	120	104	51	51	57	29	47	19	40	47	109	61	58	56	26	24	14	23	24	26	33	38	28	7	8	11	30	22	27	20
FBgn0038946	1	2	1	3070	2928	3964	16	9	40	2	0	1	3552	3627	3985	23	20	26	7	9	4	3443	2946	3398	30	24	27	6	175	7	3753	3321	3823	36	29	43	2	1	2	3448	3552	3045	8	13	11	2	0	3	2872
FBgn0037533	14389	12336	12910	7145	7117	7784	4371	3766	3878	12625	13252	14140	7295	6447	6406	3961	4410	4182	2894	3004	2815	8327	7522	7166	3872	3975	4062	3223	3338	2997	8216	7725	7817	4753	4047	4295	14145	11908	12792	6969	7110	5949	4232	3243	3697	12616	12240	11094	6827
FBgn0037712	27	46	38	372	429	432	171	162	218	38	43	46	354	345	387	214	202	237	99	100	79	526	499	489	218	199	233	128	123	119	443	536	500	305	259	249	19	40	50	390	541	377	148	199	186	39	57	67	390
FBgn0037487	9	7	9	126	91	134	23	26	24	14	29	2	128	119	127	40	22	31	24	31	19	198	126	201	30	38	46	18	30	21	156	160	188	46	44	37	4	11	9	133	158	132	41	23	36	4	19	6	90
FBti0019423	0	1	1	1	0	2	1	0	0	0	1	0	0	0	0	0	0	1	0	0	0	1	0	1	0	0	0	0	0	1	0	1	1	0	1	0	0	0	0	2	0	1	0	0	1	0	1	0	1
FBgn0038953	1635	2058	2150	864	677	658	1091	782	731	2311	2488	2447	693	631	583	849	749	753	1836	1915	1692	764	652	760	891	690	805	1811	1718	1775	638	678	688	691	692	688	1546	2069	2213	768	709	716	826	668	674	1990	2290	1828	708
FBgn0051390	1176	923	935	570	520	603	542	409	380	1012	973	1049	532	531	496	482	472	359	473	433	489	569	516	545	388	432	422	441	500	469	623	587	570	419	432	469	1063	985	967	546	540	502	457	349	427	978	992	745	557
FBgn0053483	1	3	0	5	4	4	0	0	1	0	0	0	2	0	5	0	0	0	3	2	2	4	5	2	0	0	1	5	5	5	3	5	3	0	0	0	2	0	0	3	2	3	0	0	0	2	1	1	0
FBgn0038627	228	320	315	316	351	360	438	440	319	328	291	314	282	301	311	243	252	255	1769	1897	1475	267	330	422	360	409	354	2005	1947	2028	368	333	407	275	312	301	188	250	275	278	287	278	231	296	280	254	390	292	216
FBgn0051528	0	1	2	52	56	65	21	18	23	2	2	1	51	61	52	10	23	21	1890	1770	1548	87	68	78	24	22	30	1947	2031	1896	81	74	85	107	28	23	1	4	4	76	93	60	13	22	16	1	3	0	55
FBgn0027583	1197	1065	1161	635	743	861	663	683	635	1085	1247	1292	656	652	563	581	635	615	961	1002	848	810	653	668	736	740	686	898	898	870	669	634	633	729	585	662	1072	1123	1129	676	710	634	578	556	629	1116	1069	1045	708
FBgn0267202	0	0	0	3	0	0	0	0	1	1	0	0	0	1	1	0	2	2	0	0	0	0	1	3	0	0	0	0	1	2	2	0	2	1	1	0	0	1	0	0	1	0	4	0	1	0	0	0	3
FBgn0010040	17	14	16	4	3	7	4	7	2	12	12	13	5	2	3	4	0	4	21	19	20	11	4	7	19	19	28	5	15	3	9	7	7	9	1	3	9	13	10	5	13	7	11	4	5	15	17	12	3
FBti0062914	0	0	0	0	0	0	0	0	0	0	0	0	0	0	0	0	0	0	0	0	0	0	0	0	0	0	0	0	0	0	0	0	0	0	0	0	0	0	0	0	0	0	0	0	0	0	0	0	0
FBgn0039632	3932	4578	4642	1213	1293	1357	674	638	736	4553	4747	4711	1225	1304	1457	690	815	792	1671	1713	1473	1460	1529	1531	729	751	773	1600	1601	1544	1409	1475	1505	817	796	759	4085	4110	4436	1273	1392	1292	837	742	713	3931	4603	3145	1190
FBgn0037442	6105	5313	5380	5726	5535	5335	5087	4351	5198	5360	5430	5526	6183	5786	6337	5918	5851	5568	4189	4412	4113	6489	6298	6594	5017	4416	5012	4212	4189	3830	5576	6394	6361	5512	5597	5059	5801	5192	5397	6180	5799	6197	4749	4231	4803	5215	5578	5407	6048
FBgn0054024	0	0	0	0	0	0	0	0	0	0	0	0	0	0	0	0	0	0	133	119	98	0	0	0	0	0	0	146	132	122	0	0	0	5	0	0	0	0	0	0	0	0	0	0	0	0	0	0	0
FBgn0004103	13424	17218	17836	11645	11502	11316	11537	9986	11892	16190	17639	15960	11767	12055	14645	13363	13197	13498	7591	7730	7374	13737	13306	13575	11355	12096	12330	7716	8003	7548	12819	14220	14155	13091	13128	12353	12876	17580	15928	11374	12066	13184	12431	9858	11357	14498	20069	14763	10514
FBgn0039702	806	601	553	299	265	273	313	244	203	722	705	772	239	237	192	232	252	237	211	202	236	285	266	246	225	236	232	255	253	259	246	251	240	271	246	253	753	521	627	235	251	215	208	208	240	744	549	543	211
FBgn0266416	0	0	0	7	3	7	0	1	0	0	0	0	3	2	1	1	2	1	257	202	191	7	8	13	1	0	2	273	243	227	6	12	6	6	2	2	0	0	1	3	4	4	1	1	1	0	0	0	3
FBgn0037563	57	40	37	1	0	1	7034	6137	6756	139	9	11	482	0	0	5241	5947	6176	39	52	45	0	1	3	4151	4238	3993	23	29	24	0	1	0	3879	4176	3957	43	13	27	1	0	3	4719	5718	5863	115	17	19	3
FBgn0026059	1594	2390	2351	7338	7164	6442	4283	3659	4005	2388	2474	2854	6582	6421	6921	3922	3602	3982	2305	2423	2172	9101	8389	9132	4223	2994	4382	2265	2685	2439	7184	8929	8874	5181	4235	4048	1502	2496	2467	7670	8318	8034	4049	4022	3598	2336	2160	2888	6952
FBgn0039683	7	15	14	214	200	234	104	90	76	11	10	12	149	122	148	53	55	71	53	58	52	218	214	195	94	75	82	22	27	22	178	163	172	61	54	59	7	21	16	205	205	150	109	108	87	5	3	4	148
FBgn0259233	165	212	120	149	125	200	57	39	55	31	40	95	113	104	150	65	52	61	45	36	13	294	218	293	51	54	68	42	39	38	243	228	259	65	69	73	142	276	150	118	133	141	49	61	58	27	61	49	104
FBgn0265167	0	0	2	22	21	16	2	3	4	0	0	0	21	23	19	0	3	3	222	237	258	33	33	22	5	4	4	316	274	294	32	35	30	12	14	1	0	1	0	21	20	15	1	7	0	0	0	0	20
FBgn0261583	2	9	2	2	0	0	0	0	0	0	0	0	0	0	1	0	0	0	183	211	192	1	1	0	0	0	1	251	233	215	0	2	0	8	1	0	2	4	6	0	0	1	0	0	0	1	0	0	1
FBgn0046756	4	6	7	20	40	41	9	9	13	3	2	8	21	16	21	13	17	22	2	2	7	37	40	56	36	24	35	3	4	4	52	46	50	23	24	31	2	9	6	32	32	36	14	11	5	3	5	4	39
FBgn0039521	21	12	22	2	1	3	10	11	7	12	22	5	1	4	3	6	5	4	7874	8156	8269	4	3	2	2	0	5	9700	7997	7430	4	5	11	10	5	8	8	12	18	1	1	4	7	9	9	6	19	6	1
FBgn0039125	2115	2122	2198	351	286	325	330	288	250	2378	2555	2668	294	322	265	283	398	306	718	775	625	258	214	251	288	268	258	887	821	832	240	255	269	299	232	231	1863	2016	2259	296	309	260	356	215	275	2176	2200	1921	297
FBgn0038467	3237	3470	3571	2302	1736	2008	1773	1326	1252	3511	3555	3791	1070	1168	1190	831	917	855	618	710	591	1624	1369	1512	974	1049	1047	657	650	630	1122	1105	1209	781	705	784	3279	3726	3953	2463	2017	1953	1907	1225	1281	3436	3710	2892	1257
FBgn0010926	1930	3399	3501	459	388	451	526	348	403	3245	3397	3352	499	485	527	499	693	529	465	450	366	519	408	462	388	357	383	464	471	481	414	452	442	464	423	374	2023	3536	3466	426	438	486	559	367	401	3104	3303	3055	463
FBgn0038387	945	1131	1170	466	523	631	1128	1014	1375	1079	1085	1118	453	493	542	1063	1472	1448	698	722	639	477	517	508	1176	1505	1332	735	736	698	479	499	484	1453	1546	1670	974	1174	1073	413	494	477	1121	1122	1349	1092	1255	851	425
FBgn0037244	1809	1314	1423	599	604	800	403	380	446	1416	1520	1531	569	549	556	393	438	408	456	451	446	729	650	678	442	503	440	410	439	398	786	669	714	474	449	464	1656	1249	1316	572	650	553	395	349	441	1452	1409	981	526
FBgn0037979	1117	2381	2348	825	805	744	941	744	859	2423	2533	2513	843	761	929	737	949	922	1404	1459	1312	1006	911	982	772	655	839	1459	1419	1508	694	979	931	1021	890	812	1144	2264	2088	860	843	892	710	725	739	1950	2354	1891	810
FBgn0053105	0	0	0	0	0	0	0	0	0	0	0	0	0	0	0	0	0	0	0	0	0	0	0	0	0	0	0	0	0	0	0	0	0	0	0	0	0	0	0	0	0	0	0	0	0	0	0	0	0
FBgn0082979	9	12	14	17	19	26	28	15	11	11	10	8	25	14	15	13	17	13	18	13	7	20	10	14	12	15	12	12	18	13	19	13	16	12	10	10	8	27	19	13	14	6	10	9	12	12	8	12	17
FBgn0051485	0	0	0	0	0	0	0	1	1	0	0	1	0	0	2	0	1	0	0	1	1	1	0	0	0	0	3	3	1	0	0	1	1	1	1	0	0	1	1	0	2	3	0	0	1	0	0	1	1
FBgn0001281	3	0	2	0	0	1	0	2	0	2	2	1	0	0	1	0	0	2	7163	7029	6777	5	23	4	32	11	10	8926	7974	7774	4	5	3	109	19	13	0	1	1	0	1	0	0	0	1	0	1	3	1
FBgn0267366	2	2	0	0	1	3	8	2	0	2	5	3	2	1	2	3	0	0	11801	11545	9570	5	26	10	38	14	42	12603	11766	12487	1	4	8	298	8	31	1	0	3	2	0	2	3	2	1	3	4	4	4
FBgn0038225	0	0	1	3	6	1	1	1	0	0	0	1	2	2	0	0	0	0	8313	8003	6739	2	15	7	24	19	28	9648	8635	8525	6	10	4	246	13	12	2	0	0	0	1	2	0	0	2	0	1	2	1
FBgn0015591	562	370	289	1869	1856	1808	1114	1301	1131	156	149	103	1955	1761	1921	1383	1173	1208	547	394	458	2724	2767	2426	1830	2041	2022	279	444	292	3040	2930	2997	1879	1778	1739	369	512	332	1763	1994	1729	1272	1131	1106	194	183	343	1739
FBtr0472810_df_nrg	0	0	0	0	0	0	0	0	0	0	0	0	0	0	0	0	0	0	0	0	0	0	0	0	0	0	0	0	0	0	0	0	0	0	0	0	0	0	0	0	0	0	0	0	0	0	0	0	0
FBgn0037428	376	222	161	0	0	0	0	1	0	31	37	135	1	1	0	1	1	0	0	0	1	0	0	0	1	1	0	0	0	0	0	0	0	0	0	1	292	243	161	0	0	1	0	0	3	45	39	0	0
FBgn0038339	399	788	392	5	5	3	155	127	70	63	66	235	3	1	2	77	30	45	7	9	7	7	5	10	42	21	31	12	10	9	6	7	6	43	38	30	378	845	572	2	10	17	51	84	101	6	116	0	7
FBtr0309635_df_nrg	0	0	0	0	0	0	0	0	0	0	0	0	0	0	0	0	0	0	0	0	0	0	0	0	0	0	0	0	0	0	0	0	0	0	0	0	0	0	0	0	0	0	0	0	0	0	0	0	0
FBgn0011945	0	0	0	0	0	0	0	0	0	0	0	0	0	0	0	0	0	0	0	0	0	0	0	0	0	0	0	0	0	0	0	0	0	0	0	0	0	0	0	0	0	0	0	0	0	0	0	0	0
FBgn0037613	675	516	569	153	230	234	446	518	472	613	519	633	179	193	206	434	586	644	309	315	353	213	217	233	706	816	753	319	366	289	243	213	219	657	689	856	822	497	580	137	220	188	332	451	580	577	549	449	126
FBtr0445482_df_nrg	0	0	0	0	0	0	0	0	0	0	0	0	0	0	0	0	0	0	0	0	0	0	0	0	0	0	0	0	0	0	0	0	0	0	0	0	0	0	0	0	0	0	0	0	0	0	0	0	0
FBgn0051262	1292	1610	1671	8	15	12	14	10	19	1319	1403	1296	6	14	14	9	91	10	0	1	0	18	21	16	1	2	2	1	1	0	17	21	18	2	7	0	1625	1683	1539	11	9	8	85	23	29	1493	1477	1169	10
FBgn0040528	17	31	32	112	114	83	55	45	39	28	31	32	95	87	81	37	34	38	1329	1308	1139	122	143	117	67	56	36	1235	1191	1093	111	92	105	47	64	50	21	51	36	99	77	78	39	39	20	21	35	40	91
FBgn0051183	167	183	222	2011	1827	2087	1566	1463	1491	337	340	299	2297	2382	1911	1905	1721	1679	740	796	714	1264	1280	1282	876	739	931	746	820	790	1058	1281	1215	1085	865	875	198	194	204	1970	1663	1876	1472	1447	1275	269	257	472	2411
FBgn0014029	3822	2504	2359	1323	1310	1518	1601	1392	1033	2796	2449	3037	1289	1276	1015	1125	1135	956	1140	1068	1068	1439	1441	1411	948	1022	989	1064	1127	994	1704	1532	1549	1087	1030	1000	2978	2403	2647	1265	1329	1035	1305	912	1028	2625	2401	2529	1119
FBti0062057	0	0	0	0	0	0	0	0	0	0	0	0	0	0	0	0	0	0	0	0	0	0	0	0	0	0	0	2	0	0	0	0	0	0	0	0	0	0	0	0	0	0	0	0	0	0	0	0	0
FBgn0013949	238	237	209	2463	2695	3803	2072	2323	2060	363	493	422	3600	3624	3075	2408	2867	2874	389	397	508	1135	1060	1065	569	735	703	426	560	512	1127	1090	1048	678	550	651	248	196	198	2219	2062	2325	1841	1723	1944	340	318	931	4142
FBgn0037504	1068	1524	1590	453	404	521	363	308	349	1688	1857	1439	497	524	544	325	516	402	488	530	494	461	448	532	286	341	350	619	601	513	509	548	556	285	382	331	1146	1546	1354	394	474	503	318	301	378	1629	2109	1288	464
FBgn0039778	8233	4828	4459	1	1	14	1211	823	499	2918	2021	2765	1	3	4	49	236	23	6405	5088	5893	30	2	0	771	871	176	2594	3099	3832	11	3	3	868	6	8	6701	6026	6321	3	2	1	185	56	235	5619	2733	7279	3
FBgn0037941	35	21	22	1329	1276	1187	279	279	254	5	18	7	1227	1196	1260	276	228	295	162	173	153	1856	1784	1746	377	337	369	176	249	160	1608	1733	1721	486	415	400	27	29	19	1293	1355	1266	213	306	270	10	14	5	1124
FBgn0267758	28	32	29	23	34	27	38	35	27	31	24	15	30	23	35	49	22	28	69	69	36	44	39	34	56	38	48	83	55	75	37	29	34	61	39	44	23	31	24	30	37	39	22	44	26	27	33	49	26
FBgn0267569	0	1	0	3	0	0	0	0	2	0	1	0	0	1	0	0	1	0	0	2	0	0	3	0	0	1	0	0	0	0	0	1	0	1	0	0	0	0	0	0	2	0	0	0	0	0	0	0	1
FBgn0267562	0	0	0	0	0	0	0	0	0	0	0	1	0	0	0	0	0	0	243	239	223	2	0	0	0	2	1	220	249	263	0	1	0	1	0	0	0	0	0	0	0	0	0	0	0	0	0	0	0
FBgn0023179	91	60	51	8076	8319	6734	1121	1182	1252	28	36	32	8167	7823	8145	1294	1198	1412	114	116	94	11956	11603	11449	1703	1645	1747	97	669	108	10568	12029	11522	2187	1998	1848	55	64	43	8584	9060	8712	1037	1361	1206	49	42	42	7316
FBgn0051104	573	623	619	56	61	51	3135	3324	3047	267	344	419	51	40	29	1787	2194	2554	1697	1757	1673	68	61	78	3480	3321	3388	966	963	1178	57	54	50	2078	1988	2064	664	1166	626	49	48	40	2687	3427	2991	223	204	530	29
FBgn0046258	454	332	327	39	27	48	10	3	11	327	252	265	34	17	26	13	38	6	170	142	126	40	47	51	17	15	15	120	121	88	62	52	55	10	21	16	396	319	365	36	35	29	35	12	13	297	283	337	24
FBgn0038095	407	252	201	175	86	77	310	246	106	258	241	285	181	127	145	141	116	181	227	198	222	82	40	83	48	25	42	210	240	203	43	120	73	34	52	50	234	212	181	64	48	53	97	116	124	113	226	448	214
FBgn0039202	3	3	6	47	43	38	23	20	19	4	4	5	35	39	43	21	18	16	19	26	21	53	54	47	27	17	27	23	32	38	49	76	51	30	32	27	4	11	7	39	40	33	34	21	27	4	5	13	42
FBgn0038723	2786	2003	1901	588	755	950	686	766	720	2020	1926	2178	637	662	692	695	911	794	783	800	872	668	686	689	603	688	686	647	786	725	734	674	691	799	712	804	2938	2001	2108	541	700	618	673	646	792	2149	1843	1873	624
FBgn0039739	1	2	0	1	1	2	1	0	0	0	0	1	1	1	1	0	3	1	59	54	54	2	1	0	4	1	0	69	81	69	2	1	0	9	0	1	1	1	0	2	0	1	1	1	0	1	0	0	2
FBtr0309591_df_nrg	0	0	0	0	0	0	0	0	0	0	0	0	0	0	0	0	0	0	0	0	0	0	0	0	0	0	0	0	0	0	0	0	0	0	0	0	0	0	0	0	0	0	0	0	0	0	0	0	0
FBgn0022359	444	250	317	147	192	262	367	304	271	214	237	275	184	184	166	346	322	364	150	147	180	244	270	261	302	405	341	107	149	141	224	247	256	327	389	447	395	287	285	191	207	185	209	209	296	234	206	188	148
FBgn0004783	1	0	0	0	1	2	0	0	0	3	4	0	1	0	1	0	0	0	38	40	36	0	0	0	1	1	2	43	43	34	0	1	0	2	0	0	0	0	2	0	1	0	0	0	0	0	4	0	0
FBgn0037936	359	291	262	2787	2248	2099	1751	1491	1669	167	195	202	2566	2341	2339	1850	2025	1837	1045	1016	937	2011	1919	2195	2229	2044	2282	635	855	717	1897	2035	2090	1435	1791	1811	270	328	237	2313	2481	2134	1173	1162	1182	151	147	271	1714
FBgn0038109	19	25	24	35	28	43	41	33	22	21	23	16	33	38	24	41	26	45	1987	1931	1619	33	40	29	44	24	26	2160	2213	2066	34	32	37	86	21	31	16	21	15	32	32	25	15	15	22	22	16	33	38
FBgn0265166	0	0	0	0	0	0	0	0	0	0	0	0	0	0	0	0	0	0	0	1	0	0	0	0	0	0	0	3	2	1	0	0	0	0	0	0	0	0	0	0	0	0	0	0	0	0	0	0	0
FBti0059903	0	0	0	0	0	0	0	2	0	0	0	0	0	0	0	1	0	1	0	0	0	1	0	0	2	0	0	0	1	0	0	0	0	0	1	0	0	0	0	0	0	0	1	1	0	1	0	0	0
RR48350_transposable_element	0	2	0	0	0	0	1	0	0	0	0	0	1	0	0	4	0	2	0	2	0	1	0	5	0	1	0	0	0	1	0	3	1	2	1	1	0	0	0	0	0	0	1	5	2	0	1	0	0
FBgn0051251	353	426	475	164	150	149	75	83	98	521	552	494	145	125	131	56	84	94	110	126	106	179	176	159	101	99	97	104	109	115	167	181	201	96	80	108	390	464	478	147	149	134	103	80	82	468	619	341	140
FBgn0264903	0	0	0	0	0	0	1	0	0	1	0	0	0	0	2	0	0	0	0	1	0	1	0	2	1	0	0	0	1	0	0	2	1	0	0	0	0	0	0	2	2	1	0	1	2	0	0	0	3
FBgn0039113	2413	3208	3201	1450	1417	1537	888	854	923	3256	3366	3659	1390	1404	1424	888	1110	1062	1143	1148	985	1768	1552	1774	843	947	982	1238	1227	1217	1601	1604	1662	1098	1020	1044	2477	3102	3429	1515	1598	1445	797	714	842	2824	2955	2560	1287
FBgn0038277	26597	14078	12829	13	10	72	247	176	268	12251	10575	13165	18	15	11	30	856	60	524	558	575	11	31	6	44	18	15	563	560	539	33	15	13	48	19	36	25244	14800	17222	16	14	6	2025	183	312	15981	10513	12615	9
FBgn0284229	0	0	0	0	0	0	0	0	0	0	0	0	0	0	0	0	0	0	0	0	0	0	0	0	0	0	0	0	0	0	0	0	0	0	0	0	0	0	0	0	0	0	0	0	0	0	0	0	0
FBgn0038706	0	0	0	0	0	0	0	0	0	0	0	0	0	0	1	0	0	0	8893	9033	8079	2	11	6	16	15	8	11514	9933	10626	3	5	1	200	17	18	0	0	1	0	0	0	0	0	0	0	2	0	0
FBgn0265169	0	0	0	0	0	0	0	0	0	0	1	0	0	0	0	0	0	0	1	0	0	0	0	0	0	0	0	0	0	0	0	0	0	0	0	0	0	0	0	0	0	0	0	0	0	0	0	0	0
FBgn0262473	8815	13040	13365	3476	3120	2769	1713	1512	1554	15217	16628	17056	3114	3152	2960	1664	2039	1641	892	892	842	3784	3446	3575	1369	1269	1418	981	1019	879	2825	3425	3446	1653	1439	1356	9043	12051	13579	3419	3377	3192	1913	1514	1476	12551	12085	10125	3326
FBgn0259222	26	35	29	5135	4806	3898	793	718	765	20	29	12	4515	4281	4177	897	780	859	63	57	38	6138	6117	5944	1041	1033	1058	79	357	63	5882	6472	6183	1238	1204	1148	19	26	18	5010	5047	4570	818	866	756	8	25	18	4420
FBgn0267209	0	0	0	0	0	0	0	0	0	0	0	0	0	0	0	0	0	0	40	30	35	2	1	0	1	0	1	29	50	39	0	0	0	2	0	0	0	0	0	0	0	0	0	0	0	0	0	0	0
FBgn0016120	6200	6617	6256	5581	6467	7481	12773	13674	18058	5958	6014	6136	6340	6850	6667	15799	18585	19151	4408	4439	4123	6390	6222	6559	14970	20774	18378	3726	4079	3672	6857	6122	6263	15904	17000	19829	5896	6974	6344	5796	6423	6054	19468	14669	18790	6144	6361	6581	6425
FBgn0083974	4	7	2	138	170	119	44	28	28	7	8	9	187	120	177	39	23	37	21	35	21	192	266	194	42	35	31	24	28	19	228	214	177	20	35	24	12	5	9	150	93	89	38	51	38	6	7	7	175
FBgn0037853	461	246	190	560	471	510	389	387	318	429	347	416	510	521	507	358	535	388	906	785	907	576	526	543	557	431	488	652	790	649	561	567	608	426	405	425	272	231	219	514	532	451	348	219	293	354	408	663	451
FBgn0002863	0	0	0	0	0	0	0	0	0	0	0	0	0	0	0	0	0	0	0	0	0	0	0	0	0	0	0	0	0	0	0	0	0	0	0	0	0	0	0	0	0	0	0	0	0	0	0	0	0
FBgn0262974	0	0	0	1	1	1	0	0	0	1	0	1	0	2	0	0	0	1	63	82	68	0	1	1	0	0	0	77	75	87	1	1	0	1	0	1	0	1	0	1	2	2	0	0	0	0	0	1	0
FBgn0038606	62	57	49	1369	1299	1048	357	339	376	54	64	56	1421	1157	1373	462	322	469	202	200	170	1906	1841	1726	498	479	534	208	314	195	1699	1970	1872	621	548	546	44	59	61	1434	1457	1440	373	374	343	59	60	101	1193
FBti0019464	0	0	0	0	0	0	0	1	0	0	0	0	1	0	0	0	0	0	0	0	0	1	0	2	2	0	1	0	0	0	0	0	0	0	0	0	0	1	0	0	0	0	1	0	0	0	0	0	0
FBti0019317	0	0	0	0	0	0	0	0	0	0	0	0	0	0	0	0	0	0	0	0	0	0	0	0	0	0	0	0	0	0	0	0	0	0	0	0	0	0	0	0	0	0	0	0	0	0	0	0	0
FBgn0039768	1469	448	316	3	1	1	656	23	14	144	156	137	0	1	0	6	6	1	1195	943	986	0	1	2	178	285	41	479	529	941	1	3	2	148	5	3	741	950	454	2	3	0	450	2	16	334	145	478	0
FBgn0039869	3641	3063	3056	462	488	615	509	546	462	3433	3392	3153	488	472	499	452	581	453	1035	1131	1202	511	440	489	447	505	476	1100	1190	1025	569	492	503	461	403	462	3242	2891	2772	399	504	398	669	388	496	2825	3498	2167	423
FBgn0026565	456	173	151	212	235	338	248	226	232	174	173	201	279	263	255	242	236	260	421	376	453	62	68	79	148	113	128	308	338	375	43	67	67	166	87	97	401	212	232	191	157	185	267	204	201	208	162	383	281
FBti0061856	0	0	0	0	0	1	0	0	0	0	0	0	0	0	1	1	1	0	4	1	1	0	0	0	0	0	0	8	6	5	0	2	0	0	0	3	0	0	0	0	1	1	2	0	1	0	0	0	2
FBgn0039437	131	19	82	0	0	0	0	0	0	48	209	4	0	0	0	0	0	0	12	13	11	0	0	0	0	0	0	21	17	21	1	0	0	0	0	0	23	21	53	0	0	0	0	0	0	1	123	0	0
FBgn0038266	0	1	0	0	0	1	0	1	0	0	0	1	0	0	0	0	0	0	2513	2553	2164	3	6	3	11	4	8	2839	2763	2975	0	2	0	71	4	2	0	3	0	0	1	0	0	0	1	0	0	0	0
FBgn0065087	0	0	0	0	0	0	0	0	0	0	0	0	0	0	0	0	0	0	0	0	0	0	0	0	0	0	0	0	0	0	0	0	0	0	0	0	0	0	0	0	0	0	0	0	0	0	0	0	0
FBgn0037723	383	291	270	138	233	339	50	119	129	252	253	236	332	344	332	102	220	182	83	67	60	246	248	224	76	80	85	73	92	66	244	230	240	65	55	58	465	290	339	208	195	230	133	123	138	315	261	294	315
FBti0019359	4	3	2	1	3	1	0	0	1	3	1	2	3	0	1	12	9	2	18	14	19	0	2	1	2	1	2	20	19	13	0	1	0	3	9	6	1	2	0	2	1	1	1	3	5	2	3	2	0
FBgn0264741	0	0	0	0	0	0	0	0	0	0	0	0	1	0	0	0	0	0	0	0	1	0	0	0	0	0	0	1	1	0	0	0	0	0	0	0	0	1	0	0	0	0	0	0	0	0	0	0	0
FBgn0051464	3	1	2	0	0	0	9	11	8	1	2	1	0	2	0	2	5	7	2	3	2	0	0	0	3	2	5	5	5	3	0	0	0	4	1	4	0	0	1	0	1	0	6	11	4	4	4	5	0
FBgn0266698	5	1	2	1	0	0	1	1	4	2	7	1	5	10	3	0	1	2	3	4	4	3	2	3	4	0	0	7	7	4	1	3	2	3	4	4	2	3	0	5	2	2	5	2	2	2	2	1	3
FBgn0037828	0	0	0	0	0	0	0	0	0	0	0	1	0	0	0	0	0	0	3113	3138	2713	1	7	1	15	6	7	3992	3757	3722	1	2	1	69	3	7	0	0	1	0	0	0	0	0	0	0	0	0	0
FBgn0259730	0	0	0	0	0	0	0	0	0	0	0	0	0	0	0	0	0	0	0	0	0	0	0	0	0	0	0	0	0	0	0	0	0	0	0	0	0	0	0	0	0	0	0	0	0	0	0	0	0
FBgn0265041	1	1	0	4	1	3	0	0	3	0	1	0	2	2	1	1	2	3	515	507	435	0	6	1	4	3	2	632	490	516	3	3	6	22	7	1	0	0	0	3	4	0	1	1	0	1	0	2	1
FBgn0038426	658	554	591	353	387	370	594	647	562	538	526	556	340	346	341	458	506	548	521	487	438	369	406	463	655	855	790	440	491	458	397	402	459	463	576	712	825	595	617	295	375	345	410	574	581	583	512	503	360
FBgn0037719	1786	1932	2168	794	760	825	891	726	797	2279	2323	2376	776	798	804	931	800	759	980	953	962	799	769	815	775	807	771	1147	916	958	764	745	753	923	729	765	1558	1954	2081	730	764	749	824	657	764	1961	2568	1774	735
FBgn0038002	1	1	1	40	37	42	6	13	4	0	0	1	59	50	46	9	15	13	2	4	3	99	77	103	27	20	22	0	9	1	76	70	70	20	22	18	2	0	0	28	35	35	2	5	5	0	0	0	43
FBgn0039058	4	2	3	1	1	3	9	13	6	3	6	5	1	0	1	13	2	5	320	305	287	0	5	3	14	9	14	251	253	251	3	1	3	15	12	17	11	10	4	0	0	1	4	8	8	4	3	8	2
FBgn0027508	2127	2356	2432	1846	1974	2013	929	820	986	2204	2818	2789	1697	1768	1807	864	960	1004	1335	1235	1327	2493	2222	2253	1168	888	1111	1022	1234	1141	1976	2249	2213	1301	1072	1052	2096	2150	2325	1819	2188	1946	869	858	862	2304	2216	2026	1857
FBgn0003205	6646	7351	7254	3550	3309	3211	2674	2346	2506	7589	7202	7161	3273	3074	3304	2419	2285	2276	1907	2104	1927	4008	4164	4161	2741	2881	2778	1938	2004	1803	3791	4229	4234	2720	3013	2830	6501	6925	7348	3677	3487	3312	2538	2058	2359	6332	7636	5249	3304
FBgn0261817	3	3	2	0	2	0	54	70	72	0	0	4	1	1	2	48	33	53	55	41	51	2	0	4	46	84	79	50	57	54	2	2	2	27	41	48	2	2	0	3	3	2	52	58	76	1	1	3	0
FBgn0002772	2812	1894	1746	4094	4177	4045	30075	22943	25344	3030	2971	2994	4225	3358	3690	34619	26890	30523	5046	4891	4657	3611	3525	3456	30775	34313	32794	5349	5263	5364	3896	3679	3805	35180	36819	39335	2435	2253	1942	4545	4784	4274	31110	22819	28975	3705	3137	5275	3360
FBgn0027497	3248	2978	3056	1509	1430	1464	1448	1199	1241	2688	3026	3289	1503	1483	1401	1373	1412	1335	1157	1272	1163	1868	1723	1777	1476	1373	1531	1116	1241	1149	1702	1848	1797	1635	1448	1630	2985	2790	3097	1444	1595	1435	1319	1069	1207	3065	2697	2758	1357
FBgn0044809	0	0	0	0	0	0	1	1	0	0	0	0	1	0	0	0	0	0	1	1	0	0	0	0	0	0	0	0	1	2	0	0	0	0	0	0	0	0	0	0	0	0	1	0	0	0	0	0	0
FBgn0037462	0	0	0	0	0	0	1	0	0	0	0	0	2	0	1	0	0	0	910	1064	890	1	1	1	0	4	3	1243	1151	1269	0	0	0	24	0	1	0	0	2	1	1	0	0	1	0	0	0	0	1
FBgn0038941	138	44	45	0	1	0	0	0	0	20	52	38	0	0	0	2	1	0	1	2	1	0	1	0	0	1	0	3	1	3	0	0	0	0	0	0	61	70	36	0	0	1	0	0	0	14	41	0	0
FBgn0053631	0	1	0	0	0	0	0	1	0	0	0	0	0	0	0	0	0	0	0	0	0	0	0	0	0	0	0	0	0	0	0	0	0	0	0	0	0	0	0	0	0	1	0	0	0	0	0	0	0
FBgn0267575	8	21	15	1	1	3	8	5	2	12	9	13	0	0	1	0	1	1	20	19	21	2	1	1	1	3	1	13	10	5	0	2	2	1	0	0	10	20	17	0	0	0	2	1	0	10	7	23	1
FBgn0039454	9	5	3	9	8	3	33	41	31	2	6	2	11	7	10	23	29	24	59	43	45	12	12	9	13	14	13	49	47	43	11	5	11	25	23	14	3	10	2	4	7	3	23	21	12	1	2	2	6
FBgn0265203	126	166	144	0	0	0	7	6	5	133	145	122	0	0	0	1	16	1	14	12	11	0	0	0	1	0	2	14	8	15	0	0	0	3	2	0	172	187	152	0	1	0	8	6	3	189	172	145	0
FBgn0265165	0	0	0	0	0	0	0	0	1	0	0	0	0	2	0	0	0	0	57	70	76	0	0	0	0	0	0	53	47	50	1	0	0	0	0	0	1	0	0	0	0	0	0	0	0	0	0	0	1
FBgn0038471	1391	1540	1595	544	545	591	429	383	395	1562	1557	1416	628	612	656	371	481	439	618	628	563	656	640	652	391	416	460	676	632	543	612	659	705	390	402	408	1430	1579	1518	543	642	578	361	351	360	1299	1601	1105	573
FBti0019419	0	0	0	0	1	1	0	0	0	0	0	0	0	0	0	0	0	0	0	0	0	0	1	0	0	0	0	0	0	0	0	0	0	0	0	0	0	0	0	0	0	0	0	0	0	0	0	0	0
FBti0019430	102	248	281	927	754	470	1151	963	1231	217	253	229	736	811	768	1029	962	1018	805	775	771	918	914	887	1161	1065	1320	562	594	661	645	768	753	1456	1013	1071	82	330	249	923	890	710	1261	1042	927	172	236	394	699
FBgn0051144	0	0	0	0	0	0	0	1	0	0	0	0	0	0	0	0	0	0	3	3	5	1	0	0	0	0	0	5	5	9	0	0	0	0	0	0	0	0	1	0	0	0	0	0	0	0	1	0	0
FBgn0024833	3273	3080	3010	1746	1715	2016	1247	1329	1297	3086	3039	3398	1797	1730	1569	1202	1423	1309	1293	1385	1308	2105	2005	1980	1239	1275	1260	1320	1404	1376	2036	1973	2029	1520	1305	1369	3181	3135	3273	1598	1883	1498	1274	962	1150	3019	3067	2633	1658
FBgn0014879	7002	9324	9729	975	965	1071	889	755	829	9369	9665	9149	1034	957	1167	750	1139	808	1347	1362	1280	1091	1159	1222	843	892	897	1272	1282	1173	1155	1182	1270	773	877	887	7291	9093	9115	958	1023	1076	1107	730	831	8107	10246	6014	931
FBgn0267139	0	0	0	0	0	0	0	0	0	0	0	0	0	0	0	0	0	0	13	8	15	0	0	0	0	0	0	11	10	14	0	0	0	0	0	1	0	0	0	0	0	0	1	0	0	0	0	0	1
FBgn0038685	0	0	0	4	0	0	1	1	2	0	1	1	0	0	0	0	4	0	1417	1319	1125	0	2	0	5	3	2	1545	1465	1450	2	4	0	34	4	3	0	0	1	0	1	2	2	3	4	0	0	0	0
FBgn0039420	9	6	8	861	976	717	187	176	189	4	7	2	870	919	1054	211	214	213	173	161	101	1509	1434	1331	330	296	322	190	237	183	1255	1493	1467	411	386	320	4	8	5	936	1113	1061	184	216	185	5	7	2	807
FBgn0039210	1662	2449	2852	451	407	359	448	385	421	2641	2784	2573	393	410	471	445	437	435	296	311	264	501	526	572	358	385	424	267	308	315	484	562	569	384	418	387	1329	2320	2287	467	403	438	539	371	377	1939	3088	1618	448
FBgn0285966	0	0	0	0	0	0	0	0	0	0	0	0	0	0	0	0	0	0	0	0	0	0	0	0	0	0	0	0	0	0	0	0	0	0	0	0	0	0	0	0	0	0	0	0	0	0	0	0	0
FBgn0262839	1	0	0	0	0	0	0	0	0	0	0	0	0	0	1	1	0	0	488	519	393	1	0	2	0	2	0	585	583	509	0	1	0	10	3	0	0	0	0	0	0	0	2	0	0	0	0	0	0
FBgn0039055	2937	4825	4909	1257	1224	1228	919	732	902	5093	5185	5286	1155	1212	1189	904	1007	914	1049	1042	921	1619	1481	1583	1041	878	1018	1147	1031	1127	1314	1525	1494	1175	1047	1066	3146	4894	5272	1292	1322	1253	1155	792	858	4275	4922	4210	1211
FBgn0039519	805	921	799	0	0	0	242	215	60	1555	1369	1470	0	0	0	15	421	8	4654	4221	3838	13	0	3	595	52	167	4022	3688	3681	2	1	2	465	127	91	684	1056	765	0	0	0	376	195	161	1538	1492	2490	1
FBgn0024330	1027	1522	1595	553	503	480	473	334	348	1404	1480	1451	497	520	444	462	466	479	576	588	500	646	571	624	396	428	459	608	606	594	599	628	662	425	440	456	1002	1449	1413	511	505	495	519	358	379	1171	1583	1080	467
FBgn0038590	205	188	213	163	200	241	115	104	99	232	240	249	174	187	166	114	127	133	134	111	136	217	162	167	133	96	105	146	154	145	203	167	174	120	109	109	221	199	233	167	191	151	101	84	87	233	215	257	175
FBgn0278604	2523	6362	7258	442	413	414	658	487	662	7438	7886	7883	441	489	464	608	879	724	877	943	707	494	516	528	582	535	638	870	844	875	495	521	475	861	748	702	2871	6489	6713	438	501	473	702	571	627	5519	7394	4928	408
FBgn0024944	398	408	422	1464	1550	1424	258	240	224	210	219	243	1336	1352	1290	271	268	291	236	250	223	2046	1898	1900	326	267	309	357	411	317	1784	1867	1810	379	342	370	387	363	349	1409	1652	1362	224	250	228	219	180	259	1437
FBgn0038431	13	7	6	2	4	8	803	757	741	17	15	19	99	2	2	618	692	697	26	19	18	3	4	2	437	523	510	33	24	19	2	2	1	533	494	466	6	7	6	5	7	2	666	400	672	20	6	5	2
FBgn0039439	0	0	0	0	0	1	0	0	0	1	0	0	0	2	0	0	0	0	1	0	0	0	0	0	0	1	0	0	0	1	0	0	0	0	0	0	0	0	1	0	0	0	0	0	0	0	0	0	0
FBti0060911	0	0	0	0	0	0	0	0	0	0	0	0	0	0	0	0	0	0	0	0	1	0	0	0	0	0	0	0	0	0	0	0	0	0	0	0	0	0	0	0	0	0	0	0	0	0	0	0	0
FBgn0038798	0	0	0	9	13	10	5	21	26	0	0	1	13	3	5	1	13	13	0	1	0	8	14	9	8	9	12	1	3	0	37	21	11	1	8	19	0	0	0	9	3	32	7	17	16	0	0	2	9
FBgn0261015	5	18	11	117	68	74	302	185	177	12	15	16	97	86	103	218	185	218	2183	2270	1703	117	109	115	314	195	308	2506	2313	2483	75	99	80	378	298	253	6	11	10	128	113	113	151	180	189	13	12	30	144
FBti0019437	0	0	0	1	0	1	1	0	1	1	0	0	0	2	0	0	0	1	0	1	0	0	0	2	2	0	0	0	0	0	1	0	2	0	1	1	0	0	0	0	3	1	0	0	2	0	0	0	1
FBgn0039189	1171	1044	1148	134	125	146	140	109	121	1135	1167	1208	137	126	141	97	141	139	175	184	184	145	134	146	120	86	100	188	199	164	114	145	118	100	110	121	1133	982	1144	111	126	126	119	122	122	1006	1188	749	126
FBgn0054041	0	1	0	13	17	14	0	0	0	0	0	0	8	8	8	0	1	0	1365	1408	1319	17	21	20	2	8	5	1301	1289	1148	14	13	18	8	4	1	0	0	0	14	14	12	1	0	0	0	0	1	6
FBgn0266735	1	0	0	1	0	0	0	1	0	1	0	1	1	3	0	0	0	0	2	2	0	0	0	2	0	0	2	0	0	0	0	0	0	0	0	0	0	0	0	0	1	0	0	0	0	1	0	0	1
FBgn0038718	2157	1510	1165	6	3	4	1309	816	410	2532	2595	2135	6	5	3	383	1071	152	4948	4986	4208	10	3	12	1083	377	469	5218	5205	5304	8	19	12	1456	536	531	1411	2343	1425	5	6	6	966	1095	568	3990	2559	4217	3
FBtr0304320_df_nrg	0	0	0	0	0	0	0	0	0	0	0	0	0	0	0	0	0	0	0	0	0	0	0	0	0	0	0	0	0	0	0	0	0	0	0	0	0	0	0	0	0	0	0	0	0	0	0	0	0
FBgn0002868	6355	2168	2131	14923	9327	12072	13810	7015	5103	5968	5093	4813	15048	9110	8396	13598	7253	6222	14294	15181	14265	13774	12064	15072	7283	7197	7004	12593	16098	14795	14568	14645	15669	5430	7273	6601	2828	2195	2363	13037	10054	7054	9822	5220	5881	6708	5636	7333	12820
FBgn0065098	45	36	30	35	45	43	124	121	101	88	70	98	27	34	26	93	111	128	35	26	43	38	42	36	115	85	97	24	31	30	37	36	34	90	99	96	34	40	24	30	49	28	82	133	132	82	95	83	31
FBgn0263550	0	0	0	0	0	0	0	0	0	0	0	0	0	0	0	0	0	0	0	0	0	0	0	0	0	0	0	0	0	0	0	0	0	0	0	0	0	0	0	0	0	0	0	0	0	0	0	0	0
FBgn0051352	1115	991	854	1909	1956	1862	1934	1653	1939	859	976	931	1992	1732	2038	1830	1962	1923	1896	1984	1874	2347	2299	2264	1818	1646	1894	2393	2166	2113	2141	2315	2408	2227	1991	1865	857	924	814	1882	2091	2088	1503	1561	1608	1004	1017	1674	1884
FBgn0051419	0	0	0	0	0	0	0	0	0	0	0	0	0	0	1	0	0	0	1460	1472	1351	0	0	0	3	4	4	1378	1336	1337	0	0	0	5	3	1	0	0	0	0	0	0	0	0	0	0	0	0	0
FBgn0014135	276	378	376	643	626	419	487	508	377	427	469	456	413	426	432	500	450	373	1085	1089	968	706	845	763	580	601	583	1021	1049	1181	556	739	701	543	564	664	222	506	401	658	635	608	436	416	422	467	490	892	409
RR48364_transposable_element	0	0	0	0	0	0	0	0	0	0	0	0	0	0	0	0	0	0	0	0	0	1	0	0	0	0	0	1	0	0	0	0	0	0	0	0	0	0	0	1	0	0	0	0	0	0	0	0	0
FBgn0086663	5	8	6	4	10	6	2	2	3	9	7	5	2	8	3	3	6	6	57	56	40	5	3	6	5	7	8	41	50	37	4	4	2	6	5	5	4	7	10	4	12	4	3	7	3	11	5	9	4
FBgn0038902	20	21	22	26	37	25	22	19	19	26	19	25	42	29	41	18	23	22	37	35	23	46	42	43	23	14	24	30	32	31	46	41	40	23	25	19	23	31	23	51	29	38	24	23	20	28	25	56	59
FBgn0037572	0	0	0	0	0	0	0	0	0	0	0	0	0	0	1	0	0	0	266	266	220	2	1	3	1	1	1	285	297	298	1	0	0	4	0	0	0	0	0	0	0	1	1	0	0	0	0	0	3
FBti0063293	0	0	2	4	4	0	3	0	1	0	0	1	4	0	5	0	2	0	2	1	1	5	4	5	4	0	1	0	5	0	3	6	5	2	2	2	1	2	2	2	2	3	5	2	1	0	3	0	3
FBgn0038208	0	4	0	0	4	2	2	2	5	2	2	5	2	3	5	3	5	3	17639	18685	15220	8	43	15	65	24	43	20248	19052	20694	4	11	6	366	18	33	0	0	1	0	4	2	0	1	7	1	1	5	2
FBgn0038919	24	12	20	83	73	114	203	219	251	25	22	17	85	73	88	283	282	277	5229	5192	4589	117	94	104	281	378	336	4475	4466	4562	100	100	97	377	361	402	20	22	30	113	106	94	234	217	280	28	26	34	74
FBgn0267127	9	4	9	19	25	25	33	35	38	11	12	4	19	13	28	37	40	35	175	228	194	37	31	30	47	43	39	189	159	157	31	35	20	53	55	36	7	4	6	19	19	28	17	37	31	10	9	21	25
FBgn0039642	773	688	782	287	279	331	204	216	180	803	815	807	315	308	252	201	277	241	241	242	238	268	286	261	217	201	200	223	278	201	325	282	297	212	257	250	835	674	800	260	268	254	229	152	196	795	716	548	272
FBgn0037824	7	20	20	32	20	31	14	10	27	11	17	20	34	32	25	17	19	20	421	406	354	42	42	49	21	14	21	466	434	391	31	41	33	29	23	8	14	22	16	32	34	34	9	18	16	9	12	21	23
FBgn0039201	18	35	33	32	27	27	34	49	41	63	54	59	22	25	24	41	50	32	411	388	393	41	22	42	44	25	59	384	344	374	34	36	30	64	46	60	12	53	33	26	38	23	41	59	47	59	70	101	25
FBti0020345	0	0	0	0	0	0	0	0	0	0	0	0	0	0	0	0	0	0	0	0	0	0	0	0	0	0	0	0	0	0	0	0	0	0	0	0	0	0	0	0	0	0	0	0	0	0	0	0	0
FBti0019375	0	0	0	0	0	0	4	1	0	2	0	0	2	1	1	0	3	2	0	1	1	3	1	0	3	0	0	1	1	2	2	0	1	1	0	2	1	0	0	0	2	0	0	0	1	0	0	0	2
FBgn0039784	8	2	8	8	12	6	2	2	9	0	0	1	10	10	12	6	2	1	101	120	69	19	10	20	0	3	0	122	113	96	20	10	8	4	5	4	1	3	5	11	13	9	3	1	4	2	0	0	19
FBgn0263547	0	0	0	0	0	0	0	0	0	0	0	0	0	1	0	2	1	0	0	0	0	0	0	0	0	0	0	0	0	0	0	0	0	0	0	0	0	0	0	0	0	0	0	0	0	0	0	0	0
FBti0061578	0	0	0	0	0	0	0	0	0	0	0	0	0	0	0	0	0	0	0	0	0	0	0	0	0	0	0	0	0	0	0	0	0	0	0	0	0	0	0	0	0	0	0	0	0	0	0	0	0
FBgn0265189	1456	1098	1082	276	242	291	252	223	166	1226	1245	1330	246	260	197	216	266	229	396	397	341	276	226	233	209	191	198	322	366	337	242	236	243	231	218	229	1239	1109	1192	242	280	209	267	173	195	1130	1101	992	265
FBgn0267205	1	13	4	0	2	1	6	6	8	10	3	14	0	1	0	12	9	7	10	15	8	0	0	3	10	7	9	15	16	16	2	5	3	17	14	8	5	1	5	3	2	1	9	10	8	6	9	16	1
FBgn0266719	1105	2409	2313	1209	1227	1154	2049	1802	1925	2331	2489	2565	1109	1134	1195	1612	2018	2031	1632	1650	1401	1253	1327	1336	2161	1940	2133	1740	1501	1451	1078	1226	1174	2500	2370	2126	1360	2533	2442	1268	1427	1296	1610	1905	1834	2162	2423	2296	1112
FBgn0000166	3110	4099	4446	0	1	7	3	4	18	4696	5052	4909	0	1	0	3	94	4	16	10	11	1	0	1	0	0	0	14	9	15	0	0	0	0	1	2	3377	3765	4200	1	0	0	127	10	22	3810	4411	2814	9
FBgn0283438	3036	3658	3721	2465	2458	2383	2231	1930	2039	3616	3746	3907	2513	2486	2542	2117	2054	2141	5758	5879	5008	2921	2933	2794	1866	1763	1842	6191	5752	5901	2679	2833	2866	2042	1864	1917	2843	3466	3511	2466	2626	2615	2038	1782	1984	3220	3517	3099	2589
FBgn0039680	1280	2248	2468	116	84	76	135	98	100	2670	3037	3204	93	110	98	81	155	126	191	207	144	114	81	84	104	77	96	158	144	198	65	86	88	124	79	110	1265	2181	2424	94	83	87	121	78	98	2291	2319	1968	92
FBgn0051445	137	194	176	5025	3981	4516	3364	2796	2908	275	260	259	3302	3283	3122	2122	2540	2549	3160	3023	2526	2985	2571	2806	1602	1427	1731	2803	2811	2900	1709	2096	2027	1232	1147	1353	139	272	217	4327	3819	3847	2365	2419	2178	255	247	484	3728
FBgn0053329	88	79	66	1228	1289	1495	886	882	899	110	88	100	1002	1091	1023	911	888	934	299	262	284	1206	1074	1128	787	810	846	302	329	274	1034	957	1021	915	810	861	48	67	77	1091	1288	1081	766	784	843	91	91	203	1038
FBgn0267145	23	25	23	4	7	4	14	10	12	4	6	1	2	0	1	17	6	6	338	205	209	12	5	3	8	15	12	656	422	433	2	5	2	16	13	4	10	16	6	2	1	5	10	14	10	1	2	1	2
FBgn0037901	2099	1574	1517	583	545	605	599	530	428	1542	1739	1788	468	477	432	463	458	440	816	786	687	383	357	365	364	352	395	775	764	778	276	293	297	389	281	326	1747	1581	1576	500	512	439	545	430	482	1583	1593	1337	520
FBgn0038482	265	160	154	0	0	0	0	0	0	197	164	135	0	0	0	0	11	0	131	139	133	0	0	0	5	9	4	108	116	143	1	0	1	16	1	2	275	202	196	0	0	0	3	0	0	368	229	387	0
FBgn0082954	6	10	6	34	23	24	38	28	32	8	3	7	31	19	25	22	32	33	22	13	11	26	31	38	49	39	43	10	12	20	16	30	31	44	43	35	6	7	7	43	47	31	29	45	26	5	7	9	22
FBgn0039664	472	296	257	201	232	224	269	248	263	329	327	394	212	200	190	294	283	258	255	220	257	236	246	205	263	300	302	264	296	274	252	223	227	381	325	336	409	305	381	191	202	183	292	201	262	432	354	388	165
FBgn0039427	2454	2790	3073	1080	1091	1074	789	794	918	2732	2863	2916	1075	1045	1197	795	917	870	980	915	851	1315	1350	1321	903	852	833	903	968	863	1186	1391	1494	819	823	832	2460	2613	2647	1042	1183	1230	698	763	784	2419	2837	2096	953
FBgn0267124	4	8	2	2	7	5	2	0	0	6	5	2	1	6	4	0	2	2	11	15	10	4	0	7	1	2	1	9	8	5	6	9	3	0	0	0	5	5	0	4	8	4	0	0	0	11	6	3	8
FBgn0038345	0	0	0	0	0	0	0	0	0	0	0	0	0	0	0	0	0	1	1076	1112	892	0	1	1	6	2	6	1239	1180	1051	0	1	0	30	3	5	0	2	0	0	0	0	0	0	0	1	0	0	1
FBgn0022338	11266	8330	9240	381	390	453	363	369	318	10752	10780	11385	360	374	328	254	525	258	382	428	380	436	382	423	292	312	325	435	404	358	392	432	403	299	271	313	9592	7612	9260	359	433	365	545	285	340	9156	10123	6699	343
FBgn0285959	0	0	0	0	0	0	0	0	0	0	0	0	0	0	0	0	0	0	0	0	0	0	0	0	0	0	0	0	0	0	0	0	0	0	0	0	0	0	0	0	0	0	0	0	0	0	0	0	0
FBgn0039056	4166	4780	4960	1607	1549	1591	1136	934	1125	4710	5206	5399	1658	1529	1611	1018	1249	1174	1228	1189	1028	2133	1909	2027	1191	913	1109	1364	1251	1211	1800	2002	1974	1433	1158	1184	3968	4875	5162	1630	1843	1799	1157	980	1034	4219	4617	3410	1585
FBgn0051370	753	606	499	871	860	907	1450	1286	1225	485	551	484	796	828	809	880	1149	1208	1175	1091	1080	852	801	854	1318	1292	1252	1163	1024	1016	761	715	734	1220	1082	1063	601	579	520	839	866	841	810	1065	1171	494	491	718	717
FBgn0260645	0	0	0	1	1	3	1	0	1	0	2	1	0	1	0	2	0	1	0	0	1	1	2	0	0	0	0	0	1	1	2	1	1	1	0	0	1	2	0	1	0	1	3	0	0	0	1	0	0
FBti0062499	0	0	0	0	0	0	0	0	0	0	0	0	0	0	0	0	0	0	0	0	1	0	0	0	0	0	0	0	0	0	0	1	0	0	0	0	0	0	0	0	0	0	0	0	0	0	0	0	2
FBgn0022800	96	138	94	589	663	706	400	391	454	97	113	126	569	602	558	498	526	536	188	233	198	797	666	739	459	417	478	268	245	231	629	683	721	611	533	531	112	140	122	639	741	680	372	399	414	118	116	194	568
FBgn0267160	4	2	1	17	18	7	6	7	11	8	0	1	13	24	14	5	8	7	3	6	7	23	16	22	10	8	10	4	4	4	20	27	24	15	11	9	4	2	6	26	21	24	9	15	8	2	5	6	18
FBgn0037501	0	0	0	6	13	1	1	1	6	0	0	0	4	5	2	2	2	2	1	1	0	1	4	5	5	0	4	3	1	1	8	8	7	2	1	7	0	0	0	1	2	8	0	2	3	0	0	1	4
FBgn0003479	842	728	725	139	178	206	186	190	196	935	975	1039	152	171	184	172	231	229	208	233	210	158	168	199	212	245	222	220	233	222	229	175	180	258	246	286	865	692	821	132	197	141	155	188	192	887	801	705	133
FBgn0051300	537	526	502	952	807	873	1624	1422	1555	611	597	673	885	838	980	1453	1706	1817	1424	1585	1442	1124	1050	1152	2677	2596	2562	1232	1203	1356	1130	1119	1273	2141	1772	1868	468	842	606	937	1161	935	1280	1396	1444	508	566	1002	703
FBgn0028471	2458	4329	4779	1517	1460	1391	1299	958	1084	5002	5249	5335	1259	1356	1465	1066	1115	1173	1242	1250	1096	1711	1648	1755	1026	886	1145	1198	1121	1137	1503	1752	1687	1203	1157	1143	2515	4258	4662	1488	1593	1436	1022	870	1019	3816	4665	3304	1377
FBgn0261847	0	0	0	0	0	0	1	3	0	0	1	0	0	0	0	0	0	0	0	1	1	0	0	0	1	0	0	0	0	0	0	0	0	0	1	0	1	0	0	1	1	0	1	0	0	0	0	0	0
FBgn0051326	207	489	559	7027	6409	7221	4240	4171	4315	638	849	662	5663	5894	5996	3364	4063	4500	3286	3533	3133	6250	5610	6187	3381	3843	3779	2735	2907	3042	4977	4631	4963	3285	2908	3221	296	423	480	6448	6264	6439	3348	3734	3886	502	591	1099	6066
FBgn0038110	1080	1323	1493	854	848	1080	898	909	710	1528	1267	1531	770	873	713	645	719	636	1127	1152	1041	747	679	726	730	770	761	895	978	877	549	573	632	567	564	569	1185	1426	1503	767	844	691	734	672	682	1386	1364	1383	791
FBti0019369	0	0	0	4	2	0	0	0	0	0	0	0	0	0	0	0	1	0	0	0	0	3	1	1	0	1	0	0	0	1	0	0	3	0	1	1	0	0	0	0	1	1	1	0	0	0	0	0	0
FBgn0037975	415	302	281	1138	1255	1900	757	963	786	278	275	324	1174	1191	1137	534	761	850	549	545	573	998	954	992	578	678	658	375	485	503	736	655	782	402	395	471	438	298	278	1088	985	1053	624	706	715	242	267	347	1382
FBti0063106	0	0	0	0	0	0	2	0	2	0	0	1	0	0	0	1	0	1	1	1	1	0	0	0	0	1	2	2	1	1	0	1	0	0	0	3	0	0	0	0	0	0	0	1	1	0	1	1	0
FBgn0085328	0	0	0	0	0	0	0	0	1	0	0	0	2	0	0	0	0	0	1112	1138	1257	2	0	0	1	8	6	1202	1305	1176	2	0	0	2	1	1	1	0	1	2	0	0	1	1	1	1	0	0	0
FBgn0039316	938	931	828	1302	920	855	5082	3272	3070	594	622	737	774	758	821	1542	2692	2543	3296	2999	3004	1594	1370	1411	5947	4131	4757	1784	1928	2036	865	932	945	2114	2562	2857	761	1668	848	1026	1494	1431	2138	3806	3012	590	582	1205	629
FBgn0037455	0	0	0	0	2	3	0	0	1	0	0	2	1	1	0	0	0	2	3144	2906	2438	0	5	2	8	4	4	3524	2993	3244	0	0	1	85	5	6	0	0	0	0	1	0	0	0	1	0	0	0	0
FBgn0037571	0	1	1	0	0	0	0	0	0	0	0	0	0	0	0	1	0	2	665	604	607	0	0	0	2	2	4	694	697	701	0	1	1	22	0	3	0	0	2	0	1	0	0	0	1	0	1	0	1
[truncated: 21,932 more rows]
[truncated: 23 more columns]
