# Supplementary material for: Sex, tissue, and mitochondrial interactions modify the transcriptional response to rapamycin in Drosophila
Source: BMC Genomics. 2024 Aug 7;25:766. doi: 10.1186/s12864-024-10647-x (PMC11304892; doi:10.1186/s12864-024-10647-x)
Supplement: Supplementary file 2 — Supplementary Material 2: Table S2. Rapamycin main effect differential expression analysis. Results of the DESeq2 analysis of contrasts between control and rapamycin treatments for each sex-tissue combination. [file 12864_2024_10647_MOESM2_ESM.xlsx]

## Sheet: Female Head
	baseMean	log2FoldChange	lfcSE	stat	pvalue	padj	weight
FBgn0040735	3351.66	-1.8939	0.0927874	-20.4111	1.33174e-92	1.04337e-88	2.41441
FBgn0043791	29056.8	-4.78867	0.263101	-18.2008	5.08243e-74	1.93796e-70	2.48043
FBgn0036381	14990	-1.90492	0.117616	-16.1961	5.3717e-59	1.31307e-55	2.57948
FBgn0039241	4554.84	-2.07996	0.131037	-15.8731	9.73096e-57	2.09891e-53	2.19246
FBgn0085195	11298.6	-2.23211	0.146461	-15.2404	1.90806e-52	2.69272e-49	2.68077
FBgn0010651	4145.88	-1.58048	0.106699	-14.8124	1.21747e-49	1.52364e-46	2.51916
FBgn0035348	8803.6	-1.16889	0.0795531	-14.6932	7.1267e-49	8.78394e-46	2.19246
FBgn0033782	2394.4	1.4301	0.102156	13.9992	1.57746e-44	1.48061e-41	2.51916
FBgn0263402	320.183	-1.78549	0.129581	-13.7789	3.41377e-43	4.68764e-40	1.53062
FBgn0037167	1926.39	-3.78106	0.275857	-13.7066	9.27116e-43	7.26361e-40	2.41441
FBgn0030895	1034.03	-1.15642	0.0848717	-13.6255	2.82599e-42	3.50196e-39	1.3877
FBgn0032382	5018.58	-0.914847	0.068774	-13.3022	2.2472e-40	1.32139e-37	2.68077
FBgn0032945	6122.57	-1.71046	0.129723	-13.1856	1.0627e-39	7.05285e-37	2.19246
FBgn0040502	18767.3	-1.38645	0.10559	-13.1305	2.20131e-39	1.3566e-36	2.19246
FBgn0036837	31319.8	-1.73797	0.132632	-13.1037	3.13682e-39	1.53354e-36	2.57948
FBgn0001112	602.226	-1.04868	0.0802495	-13.0678	5.02987e-39	5.02971e-36	1.18229
FBgn0020513	14742	-1.43439	0.11114	-12.9062	4.15314e-38	1.72384e-35	2.68077
FBgn0038147	7876.78	1.47333	0.114325	12.8872	5.31158e-38	2.16395e-35	2.57948
FBgn0010222	1411.06	-1.90163	0.149058	-12.7577	2.82434e-37	1.94947e-34	1.44237
FBgn0265661	110.412	-2.40209	0.189487	-12.6768	7.9484e-37	5.17318e-34	1.45319
FBgn0037090	877.936	-1.64603	0.133284	-12.3498	4.88605e-35	3.17155e-32	1.3877
FBgn0036015	17435.1	-1.30094	0.108165	-12.0274	2.54986e-33	9.9998e-31	2.19246
FBgn0261560	12841.8	0.879346	0.0740647	11.8727	1.64129e-32	6.15683e-30	2.19246
FBgn0086912	290.338	1.01768	0.0859593	11.8391	2.44976e-32	1.25975e-29	1.5327
FBgn0025583	13746.5	-1.44999	0.123555	-11.7356	8.371e-32	2.55352e-29	2.48043
FBgn0033742	233.333	-1.12531	0.0969548	-11.6066	3.81667e-31	1.81169e-28	1.5327
FBgn0034187	418.291	-1.5898	0.139894	-11.3643	6.29633e-30	2.56296e-27	1.72112
FBgn0267339	128.765	1.56057	0.13808	11.302	1.28286e-29	5.6622e-27	1.53062
FBgn0030921	437.192	-0.9768	0.0879254	-11.1094	1.12895e-28	3.44114e-26	2.13994
FBgn0263510	663.743	0.733843	0.0670542	10.944	7.09728e-28	2.09121e-25	2.13994
FBgn0031110	274.46	-1.13278	0.103657	-10.9282	8.45263e-28	2.81512e-25	1.72112
FBgn0030615	579.676	1.17082	0.107169	10.9249	8.76232e-28	2.32087e-25	2.30375
FBgn0032482	10643.9	-0.863262	0.0791241	-10.9102	1.03002e-27	2.4547e-25	2.48043
FBgn0033067	2730.88	-1.08029	0.0998533	-10.8188	2.8053e-27	5.14569e-25	3.03309
FBgn0000046	2217.09	-0.60357	0.0559224	-10.793	3.71479e-27	1.09523e-24	1.83311
FBgn0036622	697.217	0.853445	0.0793239	10.759	5.37565e-27	1.70917e-24	1.65262
FBgn0085334	86.0859	-1.95227	0.182262	-10.7114	9.00371e-27	3.57564e-24	1.28735
FBgn0037396	453.108	-1.15856	0.10883	-10.6456	1.82793e-26	3.94975e-24	2.30375
FBgn0063923	2475.26	-0.998863	0.0939798	-10.6285	2.19646e-26	4.41244e-24	2.41441
FBgn0035630	4822.28	0.529908	0.0504334	10.5071	8.0132e-26	1.68625e-23	2.19246
FBgn0023540	2114.83	0.814129	0.0775604	10.4967	8.94498e-26	1.67916e-23	2.51916
FBgn0036030	13702.9	-1.15701	0.110441	-10.4763	1.11037e-25	2.28096e-23	2.19246
FBgn0051075	1312.68	-1.38448	0.133043	-10.4062	2.32227e-25	9.71947e-23	1.02718
FBgn0032008	2561.97	-1.14781	0.11051	-10.3865	2.85641e-25	4.26257e-23	2.94788
FBgn0037819	4179.45	1.41119	0.136597	10.3311	5.09944e-25	9.77706e-23	2.19246
FBgn0001142	9634.75	-0.801082	0.0779584	-10.2758	9.06215e-25	1.44467e-22	2.57948
FBgn0013308	174.789	1.37282	0.134095	10.2377	1.34395e-24	3.53386e-22	1.53062
FBgn0034215	1605.97	0.940342	0.092732	10.1404	3.65512e-24	1.09365e-21	1.2902
FBgn0038142	127.92	2.5728	0.25418	10.122	4.41403e-24	9.76009e-22	1.78226
FBgn0036199	1325	-0.751659	0.0744499	-10.0962	5.7439e-24	1.68426e-21	1.2902
FBgn0038964	1085.74	0.863735	0.0857741	10.0699	7.50721e-24	1.93047e-21	1.44237
FBgn0029932	2184.28	-0.56547	0.0566512	-9.9816	1.83484e-23	3.64112e-21	1.83311
FBgn0040104	119.382	-1.89147	0.189663	-9.97278	2.0053e-23	4.92505e-21	1.45319
FBgn0259937	1099.56	0.862748	0.0871173	9.90329	4.02795e-23	9.60452e-21	1.44237
FBgn0002719	30367.6	0.888119	0.0899412	9.87444	5.37297e-23	7.29654e-21	2.57948
FBgn0039754	1898.88	-0.874683	0.0893299	-9.79161	1.22331e-22	2.25418e-20	1.83311
FBgn0036016	73.4063	-1.73396	0.177191	-9.78587	1.29477e-22	2.95682e-20	1.45319
FBgn0083972	908.852	-1.01263	0.103909	-9.74529	1.93218e-22	4.46406e-20	1.3877
FBgn0053056	2298.57	0.608215	0.0624615	9.73745	2.08728e-22	3.71359e-20	1.83311
FBgn0003965	1513.02	-1.37788	0.141927	-9.70832	2.77879e-22	6.31303e-20	1.3877
FBgn0037818	346.471	0.863272	0.089825	9.6106	7.21295e-22	1.28305e-19	1.72112
FBgn0011824	321.818	0.882566	0.091836	9.61024	7.23798e-22	1.28305e-19	1.72112
FBgn0040629	32.305	-6.09161	0.636496	-9.57054	1.06351e-21	2.72097e-19	1.15522
FBgn0038914	35964.9	2.29908	0.241818	9.50746	1.95371e-21	2.1882e-19	2.68077
FBgn0003062	616.127	0.840398	0.0886673	9.47811	2.5894e-21	6.37369e-19	1.18229
FBgn0032050	660.856	0.916438	0.0971024	9.43785	3.8051e-21	6.59899e-19	1.65262
FBgn0029831	2585.05	-2.57403	0.275383	-9.34712	9.00701e-21	1.05323e-18	2.41441
FBgn0039629	1580.27	-0.662483	0.0712676	-9.29571	1.46224e-20	3.1527e-18	1.2902
FBgn0038799	1404.02	0.792778	0.0859505	9.22366	2.87131e-20	7.5538e-18	1.02718
FBgn0001216	539.295	0.570585	0.0623913	9.14527	5.94828e-20	7.5538e-18	2.13994
FBgn0039152	4164.65	2.14202	0.236084	9.07314	1.15631e-19	1.2229e-17	2.51916
FBgn0264987	83.9192	-1.30352	0.144409	-9.02657	1.77133e-19	9.53507e-17	0.444814
FBgn0016926	7883.54	0.512493	0.0568251	9.01877	1.90215e-19	2.01472e-17	2.48043
FBgn0042627	224.084	1.52689	0.17	8.98168	2.66667e-19	4.39411e-17	1.53062
FBgn0027348	7514.63	1.28996	0.144014	8.95721	3.33009e-19	3.21886e-17	2.68077
FBgn0259716	1003.86	1.22069	0.136307	8.95545	3.3836e-19	8.0923e-17	1.02718
FBgn0035770	22492.2	0.604185	0.0674873	8.95257	3.47294e-19	4.04915e-17	2.19246
FBgn0026196	782.321	0.935187	0.104617	8.93916	3.92142e-19	5.90589e-17	1.65262
FBgn0031389	529.092	1.51878	0.170674	8.89873	5.64902e-19	8.95038e-17	1.53062
FBgn0031805	964.716	-2.29784	0.259448	-8.85662	8.24782e-19	1.51155e-16	1.2902
FBgn0034063	935.745	-1.17916	0.133641	-8.82335	1.11089e-18	2.52563e-16	1.02718
FBgn0262366	1078.66	0.71302	0.0810871	8.79326	1.45283e-18	3.18506e-16	1.02718
FBgn0034186	335.951	-0.662237	0.075332	-8.79091	1.48348e-18	2.86876e-16	1.17853
FBgn0000078	1132.04	-1.1285	0.128562	-8.77788	1.66591e-18	3.60924e-16	1.02718
FBgn0039182	694.758	0.502327	0.057525	8.73234	2.49467e-18	4.6411e-16	1.18229
FBgn0033446	10914.4	0.760185	0.0871542	8.7223	2.72606e-18	2.53526e-16	2.48043
FBgn0039084	1404.45	-0.788006	0.090465	-8.71062	3.02224e-18	4.73526e-16	1.3877
FBgn0033904	1031.3	1.30304	0.149724	8.70295	3.23377e-18	5.07318e-16	1.37017
FBgn0033101	1732.27	0.764516	0.0882609	8.662	4.63561e-18	6.60805e-16	1.44237
FBgn0014135	516.979	-0.526135	0.06097	-8.62941	6.16707e-18	8.19519e-16	1.53062
FBgn0033741	757.194	0.845426	0.0981027	8.61776	6.82741e-18	6.60805e-16	2.13994
FBgn0035087	4356.4	0.506754	0.0589072	8.60257	7.79498e-18	6.57656e-16	2.51916
FBgn0038829	3380.54	0.454841	0.0528918	8.59946	8.00897e-18	6.60805e-16	2.51916
FBgn0037635	1638.82	-1.73522	0.201911	-8.59396	8.40258e-18	1.15996e-15	1.44237
FBgn0038194	8918.89	-0.714398	0.0835617	-8.54935	1.23783e-17	9.29185e-16	2.68077
FBgn0264979	695	-0.657368	0.0772099	-8.51404	1.67969e-17	1.43665e-15	2.30375
FBgn0000053	6023.25	-0.89319	0.105098	-8.49861	1.91871e-17	1.50848e-15	2.48043
FBgn0030067	363.386	0.968864	0.114306	8.47609	2.32889e-17	2.84577e-15	1.5327
FBgn0022069	802.134	0.496432	0.0586278	8.46751	2.50705e-17	3.89432e-15	1.18229
FBgn0028984	2047.97	-0.513843	0.0607476	-8.45865	2.70496e-17	1.77115e-15	2.94788
FBgn0052190	4643.94	0.382701	0.0452763	8.45258	2.8494e-17	2.11064e-15	2.57948
FBgn0012034	37374	0.708089	0.0839649	8.43315	3.36484e-17	2.5266e-15	2.51916
FBgn0035541	989.892	0.753428	0.0896744	8.40182	4.3962e-17	6.02375e-15	1.2902
FBgn0027525	8649.86	0.328334	0.0390861	8.40028	4.45426e-17	3.27905e-15	2.51916
FBgn0029672	294.939	0.803045	0.0960745	8.35856	6.34861e-17	7.26471e-15	1.53062
FBgn0036022	22203	-1.10078	0.131853	-8.34853	6.91193e-17	5.06837e-15	2.48043
FBgn0039800	6945.56	0.79082	0.0948139	8.34077	7.38108e-17	5.15498e-15	2.57948
FBgn0029823	4820.47	-0.917661	0.110132	-8.33241	7.92152e-17	5.48023e-15	2.57948
FBgn0000052	3314.48	-0.722533	0.0868114	-8.32303	8.57461e-17	8.11761e-15	1.83311
FBgn0003308	1582.69	-0.686166	0.0827127	-8.29577	1.07881e-16	1.71265e-14	1.02718
FBgn0266406	82.7174	-1.56839	0.189617	-8.27135	1.32448e-16	1.69232e-14	1.28735
FBgn0037817	725.26	-0.616542	0.0745529	-8.26987	1.34106e-16	1.06795e-14	2.13994
FBgn0019952	2758.62	-0.811389	0.0981489	-8.26692	1.37467e-16	9.3838e-15	2.51916
FBgn0263241	947.929	-0.711853	0.0861139	-8.26641	1.38049e-16	1.67179e-14	1.37017
FBgn0004430	30.5272	-3.93036	0.476862	-8.24213	1.69166e-16	2.32771e-14	1.15522
FBgn0037643	16496.5	-0.532876	0.0647774	-8.22626	1.9315e-16	1.29494e-14	2.51916
FBgn0030593	8455.42	-1.21222	0.147782	-8.2028	2.34852e-16	1.46651e-14	2.68077
FBgn0033485	572.211	0.567854	0.0693826	8.18439	2.73676e-16	2.7867e-14	1.53062
FBgn0260746	787.165	-0.911431	0.111401	-8.18152	2.80277e-16	1.96696e-14	2.30375
FBgn0033431	371.012	-0.716841	0.0876443	-8.17898	2.8625e-16	2.30882e-14	1.98748
FBgn0034538	1031.73	-0.49168	0.0602733	-8.15752	3.41979e-16	3.64627e-14	1.44237
FBgn0053296	826.26	0.797891	0.0980694	8.13599	4.08586e-16	2.7867e-14	2.30375
FBgn0035985	5005.56	0.618228	0.0761302	8.12067	4.63611e-16	2.7867e-14	2.57948
FBgn0030218	1179.52	-0.525437	0.064704	-8.12063	4.63789e-16	5.12229e-14	1.37017
FBgn0035266	1668.42	0.942612	0.116391	8.09864	5.55785e-16	8.05909e-14	1.02718
FBgn0038146	523.061	0.502345	0.0621888	8.07773	6.59813e-16	8.2474e-14	1.18229
FBgn0031801	905.469	-0.621028	0.0770147	-8.06376	7.39816e-16	1.048e-13	1.02718
FBgn0037137	1485.09	0.606729	0.0754349	8.04308	8.76053e-16	1.213e-13	1.02718
FBgn0039801	2848.34	1.02728	0.127758	8.04086	8.92121e-16	4.4869e-14	3.03309
FBgn0263706	2375.25	0.398365	0.0498189	7.99627	1.28249e-15	7.64287e-14	2.51916
FBgn0039827	140.685	-1.21322	0.151752	-7.99474	1.29851e-15	1.42388e-13	1.28735
FBgn0037144	199.337	1.09225	0.136625	7.9945	1.30105e-15	9.59911e-14	1.98748
FBgn0030672	6252.77	0.504252	0.0635426	7.93566	2.09382e-15	1.19107e-13	2.51916
FBgn0038467	1557.87	-0.836341	0.105535	-7.92476	2.28593e-15	2.37694e-13	1.2902
FBgn0029969	1096.6	-0.390128	0.049236	-7.92364	2.30651e-15	2.38145e-13	1.2902
FBgn0031490	853.021	0.524548	0.0662033	7.9233	2.31286e-15	2.10171e-13	1.53062
FBgn0037955	2157.98	0.473415	0.0597587	7.92212	2.33496e-15	1.14374e-13	2.94788
FBgn0010292	562.579	0.496605	0.0627259	7.91706	2.43193e-15	2.16222e-13	1.53062
FBgn0024364	418.323	0.528564	0.0668621	7.90529	2.67316e-15	2.35651e-13	1.5327
FBgn0053301	91.5228	-1.67927	0.213033	-7.88269	3.2041e-15	8.96424e-13	0.444814
FBgn0038306	362.343	0.588614	0.0747529	7.87413	3.43114e-15	2.61876e-13	1.72112
FBgn0039297	240.683	-0.885839	0.112597	-7.86735	3.62222e-15	2.41081e-13	1.98748
FBgn0030425	3562.4	0.706808	0.0898695	7.86483	3.69605e-15	1.70745e-13	3.03309
FBgn0036741	4962.9	-0.307643	0.0391448	-7.85911	3.86878e-15	2.13795e-13	2.48043
FBgn0032925	515.064	0.672975	0.085674	7.85506	3.99576e-15	4.34899e-13	1.18229
FBgn0032638	296.555	-4.69349	0.598081	-7.84758	4.24152e-15	3.61016e-13	1.5327
FBgn0037248	711.931	0.738587	0.094129	7.84654	4.27685e-15	4.62347e-13	1.18229
FBgn0041160	609.706	-0.777264	0.0991274	-7.84106	4.46759e-15	4.79726e-13	1.18229
FBgn0028360	2367.02	0.725197	0.0925175	7.83848	4.56024e-15	2.13593e-13	2.94788
FBgn0040531	140.835	1.65262	0.211706	7.80623	5.89234e-15	4.28345e-13	1.78226
FBgn0052121	292.577	-0.737648	0.0948142	-7.77994	7.25615e-15	5.3166e-13	1.72112
FBgn0036449	2676.78	-0.789727	0.101997	-7.74262	9.73868e-15	6.65524e-13	1.83311
FBgn0032639	84.4604	-1.82185	0.236917	-7.6898	1.47366e-14	3.72186e-12	0.444814
FBgn0036731	102.733	-1.05502	0.137473	-7.67438	1.66216e-14	1.53606e-12	1.28735
FBgn0064237	1893.78	-0.538206	0.0702586	-7.66036	1.85409e-14	9.0994e-13	2.51916
FBgn0014427	3533.52	-0.695296	0.0908818	-7.65056	2.00114e-14	1.01806e-12	2.41441
FBgn0028886	791.666	-0.446722	0.058423	-7.64634	2.06777e-14	1.49796e-12	1.65262
FBti0061471	243.817	0.950422	0.124992	7.60387	2.87408e-14	1.97423e-12	1.72112
FBgn0010391	2025.79	0.411116	0.0541298	7.59501	3.0778e-14	1.27417e-12	2.94788
FBgn0029766	4733.34	-1.0425	0.137306	-7.59252	3.13738e-14	1.47482e-12	2.57948
FBgn0035878	672.052	0.461182	0.0608697	7.57655	3.54876e-14	2.65801e-12	1.53062
FBgn0010226	2652.07	-0.646115	0.0852894	-7.57556	3.57577e-14	2.26372e-12	1.83311
FBgn0038256	2172.75	-0.694237	0.0916633	-7.57377	3.62534e-14	1.48173e-12	2.94788
FBgn0262150	1084.12	-0.762867	0.100848	-7.56453	3.89263e-14	3.23735e-12	1.37017
FBgn0031824	1073.84	-0.800256	0.106016	-7.54843	4.40545e-14	3.45961e-12	1.44237
FBgn0031693	2337.02	-1.07569	0.142663	-7.54007	4.69702e-14	2.26372e-12	2.41441
FBgn0052523	2748.08	-1.97271	0.262012	-7.52908	5.10973e-14	2.03653e-12	2.94788
FBgn0034605	3376.84	-0.818678	0.109026	-7.50904	5.9564e-14	2.33055e-12	2.94788
FBgn0040582	3036.38	-0.857343	0.114774	-7.46985	8.02837e-14	3.72186e-12	2.41441
FBgn0022288	593.587	0.586049	0.0785939	7.45668	8.87299e-14	8.03416e-12	1.18229
FBgn0024740	497.857	-0.913505	0.122765	-7.44106	9.98794e-14	4.79593e-12	2.30375
FBgn0259111	8774.32	0.478942	0.0644467	7.43159	1.07297e-13	5.36362e-12	2.19246
FBgn0031692	3364.91	-0.593513	0.0798703	-7.43096	1.07809e-13	3.95504e-12	3.03309
FBgn0261805	103.803	-0.942502	0.126961	-7.42352	1.14045e-13	9.41438e-12	1.28735
FBgn0035076	3888.88	0.883625	0.119334	7.40464	1.31503e-13	5.36362e-12	2.68077
FBgn0047135	6587.47	0.559357	0.0757697	7.38233	1.55545e-13	6.30777e-12	2.68077
FBgn0038984	27522.4	0.632555	0.0857747	7.37461	1.64822e-13	8.03416e-12	2.19246
FBgn0004512	1288.47	-0.413637	0.0562508	-7.35343	1.93179e-13	1.45484e-11	1.3877
FBgn0050431	2523.44	1.10677	0.150945	7.33231	2.26227e-13	8.03416e-12	3.03309
FBgn0029170	353.019	0.694341	0.0950028	7.30864	2.69856e-13	1.62069e-11	1.72112
FBgn0025592	2840.13	0.47669	0.0652313	7.30769	2.71778e-13	9.46902e-12	3.03309
FBgn0038652	1845	-0.627084	0.0863198	-7.26465	3.73997e-13	1.33326e-11	2.94788
FBgn0028480	14546	0.656337	0.0904556	7.25591	3.98974e-13	1.54683e-11	2.68077
FBgn0030482	2812.85	-1.05259	0.145145	-7.25202	4.106e-13	2.30273e-11	1.83311
FBgn0034046	3757.55	0.429644	0.0592575	7.25046	4.15365e-13	2.31685e-11	1.83311
FBgn0034471	223.518	-1.15354	0.159548	-7.23003	4.82879e-13	3.20404e-11	1.5327
FBgn0010052	152.451	1.2107	0.167771	7.21637	5.3394e-13	1.11853e-10	0.444814
FBgn0061492	1137.47	0.416315	0.057773	7.20605	5.75992e-13	4.20735e-11	1.37017
FBgn0036240	287.238	-0.654391	0.0910338	-7.18844	6.55349e-13	4.25688e-11	1.5327
FBgn0030398	441.486	-0.767225	0.106993	-7.1708	7.45592e-13	4.4681e-11	1.65262
FBgn0260388	780.177	-0.664144	0.0927021	-7.16429	7.81918e-13	5.03295e-11	1.53062
FBgn0283472	7863.28	0.449239	0.0628944	7.14276	9.1476e-13	3.58725e-11	2.57948
FBgn0034331	10357.9	-0.687173	0.096419	-7.12695	1.02621e-12	4.00289e-11	2.57948
FBgn0030060	1532.58	-0.637795	0.0895139	-7.1251	1.04007e-12	7.28873e-11	1.37017
FBgn0037723	279.804	0.842046	0.118264	7.12007	1.07871e-12	6.83649e-11	1.53062
FBgn0010383	1240.46	0.741374	0.104229	7.11296	1.13576e-12	7.81909e-11	1.3877
FBgn0086365	529.147	-1.02685	0.144366	-7.11283	1.13691e-12	7.16859e-11	1.53062
FBgn0032699	1218.25	-0.877297	0.123683	-7.09308	1.31156e-12	8.93908e-11	1.3877
FBgn0036824	11574.7	-0.664906	0.0939167	-7.07975	1.44417e-12	5.48729e-11	2.57948
FBgn0036686	593.316	0.507616	0.0717183	7.07792	1.46338e-12	8.41707e-11	1.65262
FBgn0265297	98964.8	0.289924	0.0409926	7.07258	1.52079e-12	5.74861e-11	2.57948
FBgn0037779	1108.99	0.507416	0.0719887	7.04855	1.80788e-12	1.20802e-10	1.3877
FBgn0050026	163.46	-1.16154	0.165023	-7.0387	1.94045e-12	1.01997e-10	1.78226
FBgn0027330	205.004	0.834551	0.119064	7.00925	2.39593e-12	1.28451e-10	1.72112
FBgn0032282	579.665	-1.81972	0.259857	-7.00278	2.50926e-12	1.01997e-10	2.30375
FBgn0013949	3065.08	0.6817	0.0975669	6.987	2.80823e-12	1.39992e-10	1.83311
FBgn0023549	1422.38	-0.768174	0.110039	-6.98093	2.93234e-12	1.90339e-10	1.3877
FBgn0266581	697.38	0.459008	0.0658655	6.96886	3.19519e-12	1.37106e-10	2.13994
FBgn0040259	2525.89	-0.455383	0.0654379	-6.95901	3.42669e-12	1.70001e-10	1.83311
FBgn0031558	1572.2	-0.765097	0.109982	-6.95658	3.48628e-12	2.15666e-10	1.44237
FBgn0026630	2852.59	-0.363432	0.0522867	-6.95076	3.63335e-12	1.79391e-10	1.83311
FBgn0029525	396.125	0.579024	0.0837262	6.91569	4.65599e-12	2.39121e-10	1.72112
FBgn0029507	1313.69	-0.89624	0.129607	-6.91506	4.67681e-12	2.91098e-10	1.3877
FBgn0025643	1683.05	-0.57679	0.0834403	-6.91261	4.75818e-12	2.98588e-10	1.37017
FBti0062178	16.2487	-2.70053	0.391046	-6.90592	4.98778e-12	3.98179e-10	1.05782
FBgn0031489	4727.27	0.282083	0.0408623	6.90326	5.08214e-12	2.07808e-10	2.19246
FBgn0032283	399.818	-0.71935	0.104219	-6.9023	5.11682e-12	2.28637e-10	1.98748
FBgn0039679	45.1188	2.27301	0.33019	6.88393	5.82233e-12	3.83642e-10	1.28735
FBgn0250820	1328.82	0.312258	0.0454585	6.86908	6.4619e-12	3.81734e-10	1.44237
FBgn0031305	9438.46	0.740408	0.108202	6.84285	7.76319e-12	2.73584e-10	2.48043
FBgn0053926	8043.34	0.826808	0.120835	6.84245	7.78482e-12	2.73584e-10	2.48043
FBgn0035121	4245.75	0.547096	0.0800633	6.83329	8.29879e-12	2.72361e-10	2.68077
FBgn0039678	20420.6	2.17996	0.319335	6.82657	8.69698e-12	2.81502e-10	2.68077
FBgn0015570	2291.28	0.685363	0.100412	6.82548	8.76293e-12	3.10653e-10	2.41441
FBgn0028744	656.778	0.596576	0.0874066	6.8253	8.77408e-12	5.99918e-10	1.18229
FBgn0023542	951.937	0.387262	0.0568308	6.81429	9.47319e-12	5.66159e-10	1.37017
FBgn0051301	980.506	0.340945	0.0501616	6.79694	1.06864e-11	5.99918e-10	1.44237
FBgn0040256	594.55	-0.714603	0.105198	-6.79291	1.09894e-11	4.31737e-10	2.13994
FBgn0032408	347.081	0.584788	0.0860937	6.79246	1.10236e-11	5.86421e-10	1.5327
FBgn0034528	645.224	0.619896	0.0915568	6.77062	1.2823e-11	8.6202e-10	1.18229
FBgn0036460	485.529	0.511368	0.0755896	6.76506	1.33253e-11	5.14361e-10	2.13994
FBgn0066101	3810.87	-0.259355	0.038342	-6.76426	1.33989e-11	4.45177e-10	2.51916
FBgn0034480	3823.83	0.742417	0.109875	6.75692	1.40955e-11	4.66261e-10	2.51916
FBgn0038354	483.412	0.538816	0.0797571	6.75571	1.42139e-11	5.46277e-10	2.13994
FBgn0034718	3418.43	0.541119	0.0801127	6.75447	1.43354e-11	4.92601e-10	2.41441
FBgn0027932	10143.6	0.657723	0.0983565	6.68713	2.27589e-11	7.3856e-10	2.48043
FBgn0031851	418.017	0.530489	0.079334	6.68678	2.28135e-11	9.0849e-10	1.98748
FBgn0266599	87796.8	0.263119	0.0394504	6.66963	2.5645e-11	7.6676e-10	2.68077
FBgn0015577	4532.11	0.609984	0.0915198	6.66505	2.64572e-11	7.87707e-10	2.68077
FBgn0029648	457.992	-0.728864	0.109876	-6.6335	3.27813e-11	1.66035e-09	1.53062
FBgn0261563	327.964	-0.672729	0.101452	-6.63098	3.33462e-11	1.31691e-09	1.98748
FBgn0001125	8094.25	-0.775265	0.117054	-6.62317	3.51584e-11	1.11717e-09	2.48043
FBgn0035452	159.907	-1.07054	0.161947	-6.61043	3.83216e-11	1.93304e-09	1.53062
FBgn0010770	326.637	0.559042	0.0846466	6.60443	3.99062e-11	1.99667e-09	1.53062
FBgn0028327	7704.86	0.30592	0.0466242	6.5614	5.33046e-11	1.60863e-09	2.57948
FBgn0259175	1964.06	-0.384563	0.0586546	-6.55641	5.51202e-11	2.27516e-09	1.83311
FBgn0033906	3625.59	0.356418	0.0544319	6.54796	5.83274e-11	1.54659e-09	2.94788
FBgn0032805	90.4669	-0.908199	0.138811	-6.5427	6.04185e-11	2.54465e-09	1.78226
FBgn0030588	582.562	-0.91164	0.139533	-6.5335	6.42487e-11	4.01182e-09	1.18229
FBgn0034243	1782.46	0.327155	0.0500879	6.53163	6.50596e-11	1.98586e-09	2.51916
FBgn0029629	3477.21	0.353016	0.0541349	6.52104	6.98233e-11	2.11408e-09	2.51916
FBgn0038597	373.542	0.495794	0.0763563	6.49316	8.40524e-11	4.01182e-09	1.5327
FBgn0038395	301.838	0.557872	0.085923	6.4927	8.43109e-11	4.01182e-09	1.5327
FBgn0029715	2130.74	0.368919	0.0568844	6.48541	8.84934e-11	2.21644e-09	3.03309
FBgn0043783	6063.68	1.36519	0.210528	6.48462	8.89537e-11	2.50069e-09	2.68077
FBgn0029755	332.94	0.584178	0.0902165	6.47529	9.46285e-11	4.45752e-09	1.5327
FBgn0261113	22106.8	-0.494448	0.0764264	-6.4696	9.826e-11	2.91628e-09	2.51916
FBgn0001341	274.083	0.594826	0.0924485	6.43413	1.24185e-10	4.49406e-09	1.98748
FBgn0035969	44.8222	-1.90515	0.296387	-6.42791	1.29373e-10	5.16906e-09	1.78226
FBgn0032322	2588.97	0.917131	0.142776	6.42355	1.33136e-10	4.01182e-09	2.41441
FBgn0086450	2510.57	0.446227	0.0695352	6.41727	1.38738e-10	4.01182e-09	2.51916
FBgn0025700	2121.61	0.502781	0.078413	6.41196	1.43659e-10	4.31232e-09	2.41441
FBgn0030520	11957.6	-0.325076	0.0507016	-6.41155	1.44047e-10	3.98597e-09	2.68077
FBgn0026079	523.641	0.498769	0.0778008	6.41085	1.44712e-10	4.50085e-09	2.30375
FBgn0036697	3786.59	0.360021	0.0562108	6.40484	1.50532e-10	3.69606e-09	3.03309
FBgn0036876	1025.7	-0.602849	0.094144	-6.40347	1.51881e-10	7.58313e-09	1.3877
FBgn0041205	1661.77	0.271698	0.0424334	6.40292	1.52428e-10	7.58313e-09	1.3877
FBgn0050045	37.457	1.81501	0.283593	6.40006	1.55316e-10	7.05684e-09	1.53062
FBgn0025595	4081.37	0.678417	0.106067	6.39613	1.59366e-10	5.16906e-09	2.19246
FBgn0029999	227.84	0.561675	0.0879073	6.38941	1.66531e-10	6.77878e-09	1.72112
FBgn0030638	865.706	-0.483617	0.0756939	-6.38912	1.66848e-10	7.04704e-09	1.65262
FBgn0033453	1262.27	0.620983	0.097497	6.36926	1.89944e-10	8.99289e-09	1.44237
FBgn0041342	7546.1	-0.407509	0.0640281	-6.36453	1.95886e-10	5.35999e-09	2.57948
FBgn0045038	2703.91	0.389067	0.0611817	6.3592	2.02807e-10	5.66115e-09	2.51916
FBgn0033397	329.558	-0.610109	0.0959716	-6.35718	2.05492e-10	9.13512e-09	1.53062
FBgn0031417	2470.11	0.816799	0.128654	6.34878	2.17022e-10	5.2157e-09	2.94788
FBgn0034879	285.206	0.623654	0.0983272	6.34264	2.25859e-10	7.81681e-09	1.98748
FBgn0030156	409.045	-0.561903	0.088716	-6.33372	2.39315e-10	1.35251e-08	1.17853
FBgn0031317	943.76	0.505495	0.079904	6.32627	2.51155e-10	1.24277e-08	1.37017
FBgn0029765	1512.5	0.651026	0.103035	6.3185	2.64109e-10	1.67713e-08	1.02718
FBgn0050154	133.292	-0.807834	0.127904	-6.31597	2.68478e-10	3.63605e-08	0.444814
FBgn0036870	14.0632	-2.48	0.393449	-6.30323	2.91508e-10	1.77306e-08	1.05782
FBgn0032029	1340	0.36397	0.0578384	6.29289	3.11612e-10	1.49374e-08	1.37017
FBgn0265192	1908.76	0.39613	0.0629551	6.29227	3.12865e-10	8.8811e-09	2.41441
FBgn0038484	87.3456	3.27115	0.520259	6.28754	3.22527e-10	1.63984e-08	1.28735
FBgn0266452	1386.73	0.271522	0.0433954	6.25694	3.92606e-10	1.75729e-08	1.44237
FBgn0038720	948.49	-0.334212	0.0534254	-6.25568	3.95797e-10	1.8227e-08	1.3877
FBgn0039690	1177.12	0.415147	0.0664089	6.25138	4.06845e-10	1.80868e-08	1.44237
FBgn0003278	349.202	0.650302	0.104059	6.24937	4.12103e-10	1.74416e-08	1.53062
FBgn0037051	2461.54	0.303562	0.0487491	6.22703	4.75359e-10	1.27478e-08	2.51916
FBgn0039703	2261.76	-0.938355	0.150763	-6.22405	4.84488e-10	1.29464e-08	2.51916
FBgn0037135	9930.3	0.323783	0.0520561	6.21989	4.97496e-10	1.32001e-08	2.51916
FBgn0040733	9510.85	-0.805297	0.129497	-6.21865	5.01454e-10	1.304e-08	2.57948
FBgn0034915	724.693	0.404945	0.0651478	6.2158	5.10644e-10	1.46604e-08	2.30375
FBgn0032266	259.604	-0.537194	0.0865433	-6.20723	5.39282e-10	1.99562e-08	1.72112
FBgn0040064	7356.72	-0.521789	0.0840982	-6.20452	5.48636e-10	1.35834e-08	2.68077
FBgn0031645	21104.9	0.778742	0.125577	6.20129	5.60029e-10	1.48809e-08	2.48043
FBgn0032587	1251.65	-0.43558	0.0704351	-6.18414	6.24423e-10	2.72061e-08	1.44237
FBgn0039676	433.474	1.67038	0.27015	6.18316	6.283e-10	3.26617e-08	1.18229
FBgn0043854	79.2991	-1.5687	0.253833	-6.18002	6.40937e-10	2.75347e-08	1.45319
FBgn0034629	1172.37	0.644495	0.104299	6.17929	6.43886e-10	3.75237e-08	1.02718
FBgn0266758	5293.69	-0.287478	0.0465242	-6.1791	6.44674e-10	1.68946e-08	2.48043
FBgn0038840	447.989	0.574979	0.0931779	6.17076	6.79624e-10	2.76286e-08	1.53062
FBgn0027929	228.524	-0.873865	0.142018	-6.1532	7.59359e-10	3.06883e-08	1.5327
FBgn0030504	1005.35	0.463187	0.0753502	6.14712	7.89025e-10	3.43622e-08	1.3877
FBgn0034247	139.562	-0.713364	0.116053	-6.14688	7.902e-10	3.30738e-08	1.45319
FBgn0050046	1557.16	-0.445068	0.0724191	-6.14573	7.95966e-10	3.70474e-08	1.2902
FBgn0027073	2422.74	-0.296905	0.0483136	-6.14537	7.97781e-10	2.72595e-08	1.83311
FBgn0020642	20.4043	-1.88564	0.306906	-6.14404	8.04507e-10	4.12954e-08	1.15522
FBgn0052409	306.411	0.62019	0.101084	6.13536	8.49645e-10	3.36547e-08	1.53062
FBgn0052695	1279.25	-0.462933	0.0754757	-6.13354	8.59449e-10	3.96248e-08	1.2902
FBgn0031520	601.985	-0.486404	0.0793688	-6.12841	8.87627e-10	2.43754e-08	2.30375
FBgn0030720	591.873	0.625923	0.102139	6.12812	8.89253e-10	3.28944e-08	1.65262
FBgn0284251	545.271	0.51976	0.0848197	6.12782	8.90898e-10	3.28944e-08	1.65262
FBgn0030336	4117.57	-0.267863	0.0437392	-6.12409	9.12045e-10	2.29813e-08	2.51916
FBgn0020389	1589.29	0.638024	0.104474	6.107	1.01524e-09	4.38e-08	1.37017
FBgn0037747	1507.42	0.282427	0.0462675	6.10422	1.03306e-09	5.90815e-08	1.02718
FBgn0034512	37600.9	-0.736642	0.120783	-6.09891	1.06797e-09	2.71482e-08	2.48043
FBgn0030000	271.467	0.535149	0.0880257	6.07946	1.20587e-09	5.99223e-08	1.17853
FBgn0085427	3022.98	-0.232842	0.0383366	-6.07362	1.25061e-09	3.06883e-08	2.51916
FBgn0036681	11.1124	-2.66104	0.438458	-6.06908	1.28646e-09	1.66957e-07	0.407133
FBgn0040340	1848.46	0.550803	0.0908532	6.06256	1.33973e-09	3.26617e-08	2.51916
FBgn0259736	4536.74	0.342357	0.0568334	6.02388	1.7029e-09	3.93936e-08	2.57948
FBgn0031049	1716.49	0.45575	0.0756793	6.02212	1.72144e-09	7.19793e-08	1.3877
FBgn0017482	321.263	0.677502	0.112505	6.02197	1.72308e-09	6.57241e-08	1.53062
FBgn0029148	380.143	0.687268	0.114286	6.01356	1.81487e-09	8.82719e-08	1.17853
FBgn0034047	18.2332	2.66901	0.445218	5.99484	2.03681e-09	2.50353e-07	0.407133
FBgn0030251	6864.99	-0.601659	0.100373	-5.99423	2.04453e-09	4.67074e-08	2.57948
FBgn0027334	495.693	0.613759	0.102661	5.9785	2.25202e-09	7.85877e-08	1.65262
FBgn0039509	818.84	0.398359	0.0667472	5.96817	2.39933e-09	1.13574e-07	1.18229
FBgn0287613	45.9003	-1.39794	0.234437	-5.96297	2.47692e-09	9.62441e-08	1.45319
FBgn0033374	270.287	0.571956	0.0960309	5.95596	2.58555e-09	9.56685e-08	1.53062
FBgn0010339	852.571	0.30584	0.0515138	5.93705	2.90188e-09	7.28659e-08	2.30375
FBgn0039479	253.094	-0.708729	0.119459	-5.93284	2.97737e-09	1.38117e-07	1.17853
FBgn0022774	2049.89	0.693935	0.117095	5.92627	3.0989e-09	7.15974e-08	2.51916
FBgn0032026	1742.65	-0.345168	0.0582485	-5.92578	3.10813e-09	1.32469e-07	1.2902
FBgn0031548	167.55	0.644995	0.108946	5.92034	3.21283e-09	3.49431e-07	0.444814
FBgn0032685	1437.43	-0.532247	0.0899039	-5.92017	3.21609e-09	1.27811e-07	1.3877
FBgn0038183	517.988	0.441492	0.0747032	5.90995	3.42205e-09	9.11119e-08	2.13994
FBgn0034275	541.575	-0.544127	0.0921009	-5.90794	3.46408e-09	9.1954e-08	2.13994
FBgn0050151	1664.38	-0.472052	0.0800052	-5.90027	3.62911e-09	1.83604e-07	1.02718
FBgn0034194	1012.16	-0.323551	0.0548439	-5.8995	3.64612e-09	1.42819e-07	1.3877
FBgn0039239	355.548	-1.65843	0.281868	-5.88371	4.01166e-09	1.42682e-07	1.5327
FBgn0022343	1459.32	0.328003	0.0557647	5.88191	4.05552e-09	1.51098e-07	1.44237
FBgn0033945	506.196	-0.739847	0.125791	-5.88154	4.06462e-09	1.79646e-07	1.18229
FBgn0033174	301.387	0.493157	0.0838484	5.88153	4.065e-09	1.7974e-07	1.17853
FBgn0039151	6916.21	0.582912	0.0992549	5.87288	4.28301e-09	9.11119e-08	2.68077
FBgn0026593	2524.41	0.664578	0.113187	5.87149	4.31908e-09	8.18726e-08	3.03309
FBgn0020305	342.16	0.492666	0.0840334	5.86274	4.55284e-09	1.27107e-07	1.98748
FBgn0039828	403.762	0.429945	0.073356	5.86108	4.59875e-09	1.59427e-07	1.5327
FBgn0036826	139.477	0.743261	0.126843	5.85971	4.63686e-09	1.85418e-07	1.28735
FBgn0034511	1207.87	-0.808068	0.137961	-5.85723	4.70656e-09	1.71723e-07	1.44237
FBgn0284253	1271.64	0.268699	0.0459386	5.8491	4.9425e-09	1.85418e-07	1.37017
FBgn0034290	13575	0.578832	0.0990068	5.84638	5.02372e-09	1.27107e-07	2.19246
FBgn0032154	112.4	0.710829	0.121686	5.84149	5.1735e-09	1.54673e-07	1.78226
FBgn0004364	2494.75	0.582524	0.0997346	5.84074	5.19694e-09	9.92492e-08	2.94788
FBgn0035186	807.378	0.514564	0.0881059	5.84029	5.21105e-09	1.33516e-07	2.13994
FBgn0041150	6084.22	0.275993	0.0472579	5.84015	5.21541e-09	1.17325e-07	2.48043
FBgn0038407	2481.53	0.56079	0.0960667	5.83751	5.29877e-09	1.54459e-07	1.83311
FBgn0266268	1073.93	-0.319617	0.0547729	-5.83531	5.36904e-09	1.97801e-07	1.3877
FBgn0016715	1119.04	-0.623734	0.106935	-5.83283	5.44938e-09	2.62018e-07	1.02718
FBgn0038552	1208.52	0.47011	0.0806716	5.82745	5.62813e-09	1.98415e-07	1.44237
FBgn0002565	14260.1	3.4785	0.597217	5.82451	5.72787e-09	1.27723e-07	2.48043
FBgn0038197	3611.52	0.456383	0.0784362	5.81852	5.93701e-09	1.13046e-07	2.94788
FBgn0259715	8586.37	0.660973	0.113626	5.8171	5.98777e-09	1.47459e-07	2.19246
FBgn0036759	994.194	0.57357	0.0986402	5.81477	6.07158e-09	2.13475e-07	1.44237
FBgn0267073	244.008	-0.63635	0.109567	-5.80788	6.32705e-09	2.6446e-07	1.17853
FBgn0038074	150.737	-1.99037	0.342807	-5.8061	6.39463e-09	2.21969e-07	1.45319
FBgn0054054	154.531	-1.04544	0.180171	-5.80248	6.5342e-09	2.53331e-07	1.28735
FBgn0033781	379.699	0.713115	0.122933	5.80084	6.59823e-09	1.96526e-07	1.72112
FBgn0021995	696.176	0.404933	0.069808	5.80066	6.6053e-09	1.6355e-07	2.13994
FBgn0000565	3257.65	-0.690194	0.119005	-5.79969	6.64358e-09	1.42939e-07	2.51916
FBgn0030271	651.462	0.465219	0.0805252	5.77731	7.59043e-09	1.83823e-07	2.13994
FBgn0037835	2403.06	0.655533	0.113668	5.76707	8.066e-09	1.47459e-07	2.94788
FBgn0283478	3163.64	0.251578	0.0436472	5.7639	8.219e-09	2.24967e-07	1.83311
FBgn0027945	4101.15	0.400439	0.0695252	5.75962	8.43013e-09	1.71723e-07	2.57948
FBgn0031313	2259.46	-0.464867	0.0807147	-5.75939	8.442e-09	1.53458e-07	2.94788
FBgn0033507	126.854	0.676538	0.117501	5.75773	8.52542e-09	3.22863e-07	1.28735
FBgn0021795	2465.32	0.481155	0.0836014	5.75535	8.64611e-09	1.79646e-07	2.51916
FBgn0039316	957.315	-0.682889	0.118767	-5.74981	8.9342e-09	3.18712e-07	1.37017
FBgn0086254	11047	0.65965	0.11483	5.74458	9.21487e-09	1.84631e-07	2.57948
FBgn0031500	644.2	0.386746	0.0676348	5.71815	1.07692e-08	3.41256e-07	1.53062
FBgn0266418	2492.37	-0.31991	0.0559916	-5.71353	1.10655e-08	2.21969e-07	2.51916
FBgn0034356	2654.69	-1.16853	0.204724	-5.70783	1.14425e-08	1.9791e-07	2.94788
FBgn0262560	261.332	0.59016	0.103543	5.69966	1.20044e-08	3.39164e-07	1.72112
FBgn0037561	362.673	0.431987	0.0759104	5.69075	1.26484e-08	3.95732e-07	1.53062
FBgn0259938	2946.55	-0.343235	0.060371	-5.68543	1.30487e-08	2.22688e-07	2.94788
FBgn0032521	481.499	0.480331	0.0845876	5.6785	1.3588e-08	3.11169e-07	2.13994
FBgn0026576	7319.79	0.724892	0.127686	5.67717	1.36945e-08	2.53887e-07	2.68077
FBgn0264489	18258	-0.267162	0.0471083	-5.67123	1.41779e-08	2.6189e-07	2.68077
FBgn0038601	329.797	0.56138	0.0990064	5.67014	1.42683e-08	3.96e-07	1.72112
FBgn0035213	657.944	0.429267	0.0758401	5.66015	1.5124e-08	4.68443e-07	1.53062
FBgn0052068	2494.31	0.465246	0.0822596	5.65582	1.55104e-08	2.53887e-07	3.03309
FBgn0015622	13566.2	0.232937	0.0412962	5.64065	1.69411e-08	3.72868e-07	2.19246
FBgn0053505	157.869	0.620021	0.110194	5.62664	1.83757e-08	5.89148e-07	1.45319
FBgn0038865	1991.63	-0.528104	0.0939068	-5.62371	1.86902e-08	3.02759e-07	3.03309
FBgn0000536	6872.16	0.427289	0.0759948	5.62261	1.88095e-08	4.08775e-07	2.19246
FBgn0038989	399.34	0.474878	0.0845303	5.61784	1.93361e-08	7.33701e-07	1.17853
FBgn0034943	580.527	-0.497954	0.0886634	-5.61623	1.95171e-08	5.92631e-07	1.53062
FBgn0032387	460.968	-0.729201	0.129923	-5.61256	1.99358e-08	5.6622e-07	1.65262
FBgn0034501	25967.5	-0.69896	0.1246	-5.60961	2.02783e-08	3.87447e-07	2.51916
FBgn0031250	316.903	0.452953	0.0807772	5.60744	2.05344e-08	6.21147e-07	1.5327
FBgn0027329	1697.94	0.221182	0.0394524	5.60628	2.06718e-08	6.75734e-07	1.3877
FBgn0033139	92.0888	-1.00194	0.178721	-5.60618	2.06843e-08	6.24999e-07	1.53062
FBgn0287234	2949.21	0.358206	0.0639045	5.60534	2.07846e-08	3.95732e-07	2.51916
FBgn0010424	216.039	-0.527175	0.0940869	-5.60306	2.10595e-08	5.71495e-07	1.72112
FBgn0038832	431.167	-0.413518	0.0739155	-5.59446	2.21305e-08	5.25259e-07	1.98748
FBgn0038473	928.611	0.392	0.0701924	5.58465	2.34169e-08	7.27731e-07	1.44237
FBgn0261270	627.548	0.437229	0.0783364	5.58143	2.38543e-08	6.57626e-07	1.65262
FBgn0263605	250.023	0.468324	0.0839518	5.57849	2.42619e-08	6.44823e-07	1.72112
FBgn0034479	6025.81	1.13932	0.204421	5.57341	2.49805e-08	4.4288e-07	2.68077
FBgn0036254	498.226	0.580614	0.10427	5.56836	2.57151e-08	5.65445e-07	2.13994
FBgn0261955	22936.7	0.360008	0.0647159	5.5629	2.65331e-08	5.66636e-07	2.19246
FBgn0032253	1675.49	-0.436411	0.0785926	-5.55283	2.81086e-08	9.0036e-07	1.37017
FBgn0263199	3813.17	-0.616231	0.110996	-5.55184	2.82684e-08	6.92882e-07	1.83311
FBgn0030679	2247.29	-0.42169	0.0761643	-5.53659	3.08418e-08	4.94764e-07	2.94788
FBgn0042092	212.406	0.579858	0.104745	5.53593	3.09585e-08	8.89764e-07	1.53062
FBgn0011204	1742.52	0.258122	0.0467295	5.52375	3.3183e-08	1.05555e-06	1.37017
FBgn0003141	2038.67	0.329292	0.0596601	5.51948	3.40013e-08	8.19771e-07	1.83311
FBgn0032782	1531.65	-0.34368	0.0622722	-5.519	3.40934e-08	1.08202e-06	1.37017
FBgn0020306	4834.61	0.296418	0.0537364	5.51616	3.46487e-08	6.42906e-07	2.48043
FBgn0001128	38352.1	0.558421	0.101262	5.51462	3.49527e-08	6.40133e-07	2.51916
FBgn0035524	448.943	0.508153	0.0921568	5.51401	3.50753e-08	6.87354e-07	2.30375
FBgn0039290	762.112	-0.315281	0.0572438	-5.50768	3.63596e-08	7.5802e-07	2.13994
FBgn0023477	6384.25	0.544468	0.0989694	5.50138	3.76833e-08	6.44823e-07	2.68077
FBgn0053113	23383.5	0.27923	0.0507966	5.49704	3.86228e-08	6.90507e-07	2.51916
FBgn0032940	5554.07	0.392431	0.0713983	5.49636	3.87707e-08	6.57626e-07	2.68077
FBgn0030630	603.619	0.378883	0.0689463	5.49534	3.89962e-08	8.07275e-07	2.13994
FBgn0001258	694.892	-0.644482	0.117311	-5.4938	3.93378e-08	1.11248e-06	1.53062
FBgn0035423	6538.86	0.421033	0.0767196	5.48795	4.06635e-08	6.86431e-07	2.68077
FBgn0037926	904.304	0.375077	0.0683571	5.48702	4.08777e-08	1.28259e-06	1.37017
FBgn0028936	674.592	-0.49875	0.0909059	-5.48644	4.10119e-08	7.90485e-07	2.30375
FBgn0037073	896.313	0.402057	0.0733029	5.48488	4.13757e-08	1.6944e-06	1.02718
FBgn0050421	2740.56	-0.294874	0.0537708	-5.48391	4.16028e-08	6.44823e-07	2.94788
FBgn0036587	808.02	-0.590966	0.10781	-5.48154	4.21639e-08	1.5228e-06	1.18229
FBgn0085359	1673.53	-0.797836	0.145778	-5.47293	4.42647e-08	1.79946e-06	1.02718
FBgn0030855	313.62	0.478759	0.0875188	5.47035	4.4915e-08	1.60918e-06	1.17853
FBgn0033912	27124.5	0.325499	0.0595772	5.46349	4.66863e-08	7.75122e-07	2.68077
FBgn0036364	641.441	-0.521953	0.0955739	-5.46125	4.72799e-08	1.32495e-06	1.53062
FBgn0003116	907.963	0.491133	0.0900295	5.45524	4.89068e-08	1.97943e-06	1.02718
FBgn0040398	16785.8	0.574298	0.105352	5.45125	5.00177e-08	8.89137e-07	2.48043
FBgn0003885	3422.4	0.231104	0.0424494	5.44421	5.20361e-08	9.43713e-07	2.41441
FBgn0030177	567.522	0.401876	0.073955	5.43406	5.50846e-08	1.52979e-06	1.53062
FBgn0023527	518.833	0.395305	0.0728547	5.42594	5.7651e-08	1.08571e-06	2.30375
FBgn0029763	1522.94	0.294217	0.0542495	5.42341	5.84721e-08	1.78593e-06	1.37017
FBgn0050359	4513.74	0.45041	0.0831924	5.41408	6.1606e-08	1.21076e-06	2.19246
FBgn0261625	937.007	-0.445469	0.0823835	-5.40727	6.39938e-08	1.94597e-06	1.37017
FBgn0037182	2143.29	0.25744	0.0476675	5.40076	6.63594e-08	9.83407e-07	2.94788
FBgn0038349	3952.83	-0.274632	0.050934	-5.39192	6.97102e-08	1.16713e-06	2.57948
FBgn0050090	121.293	0.760204	0.141032	5.39031	7.03353e-08	2.00778e-06	1.45319
FBgn0038746	329.697	0.525641	0.097601	5.38561	7.22003e-08	2.50293e-06	1.17853
FBgn0036684	1996.45	-0.27	0.0502244	-5.37587	7.62148e-08	1.35094e-06	2.41441
FBgn0026315	379.783	-0.473962	0.0881932	-5.37414	7.69497e-08	2.07637e-06	1.53062
FBgn0002570	172.986	-0.925721	0.172326	-5.37191	7.79086e-08	2.09766e-06	1.53062
FBgn0030941	1606.55	-0.253346	0.0471783	-5.36998	7.87466e-08	3.07889e-06	1.02718
FBgn0026409	39091	0.206808	0.0386698	5.34806	8.89033e-08	1.52699e-06	2.48043
FBgn0005536	7093.77	0.161709	0.0302597	5.34404	9.08952e-08	1.55073e-06	2.48043
FBgn0037439	473.781	0.489617	0.091625	5.34371	9.10655e-08	2.43599e-06	1.53062
FBgn0022710	3230.51	0.322603	0.0603768	5.34316	9.13422e-08	2.06251e-06	1.83311
FBgn0000406	42916.5	-0.651273	0.122006	-5.33805	9.39516e-08	1.54478e-06	2.57948
FBgn0027791	417.613	0.530916	0.0995308	5.33419	9.59738e-08	2.28808e-06	1.72112
FBgn0035692	1824.07	0.253609	0.0476567	5.32158	1.0287e-07	1.78593e-06	2.41441
FBgn0031184	333.942	0.473608	0.089053	5.31827	1.04761e-07	2.77235e-06	1.53062
FBgn0030839	236.746	-0.489773	0.0921231	-5.3165	1.0578e-07	2.79333e-06	1.53062
FBgn0027619	4274.5	0.333151	0.0627093	5.31262	1.08058e-07	1.6944e-06	2.68077
FBgn0031663	437.574	0.338542	0.0639302	5.2955	1.18693e-07	3.94809e-06	1.18229
FBgn0000139	1096.86	0.266111	0.0503184	5.28853	1.23302e-07	3.4115e-06	1.44237
FBgn0261286	453.542	0.454127	0.0859624	5.28285	1.27188e-07	3.08433e-06	1.65262
FBgn0035063	218.746	0.563909	0.106882	5.27598	1.32048e-07	2.70273e-06	1.98748
FBgn0034140	5088.56	-0.578528	0.109765	-5.27059	1.35989e-07	2.21983e-06	2.51916
FBgn0086451	536.599	0.627938	0.119434	5.2576	1.45948e-07	2.58271e-06	2.30375
FBgn0019938	724.55	0.417736	0.079461	5.25712	1.46329e-07	3.51867e-06	1.65262
FBgn0031939	309.68	-0.466855	0.0889236	-5.25007	1.52042e-07	3.91459e-06	1.53062
FBgn0030061	550.202	0.523605	0.0998785	5.24242	1.58481e-07	4.06343e-06	1.53062
FBgn0087013	13125.3	0.366301	0.0698915	5.24099	1.59714e-07	2.93186e-06	2.19246
FBgn0039735	959.243	0.285877	0.0545492	5.24072	1.59953e-07	4.47711e-06	1.3877
FBgn0035982	1565.36	0.498131	0.0951276	5.23645	1.63697e-07	4.41733e-06	1.44237
FBgn0031097	924.195	0.708904	0.135513	5.23125	1.68364e-07	6.10336e-06	1.02718
FBgn0033928	73.6587	-1.05099	0.200998	-5.22882	1.70593e-07	1.31185e-05	0.444814
FBgn0038072	945.13	-0.257149	0.0491907	-5.2276	1.71724e-07	6.21292e-06	1.02718
FBgn0023212	5795.38	0.450645	0.0862091	5.22735	1.71955e-07	2.77078e-06	2.51916
FBgn0053556	3623.21	-0.168735	0.0323285	-5.21939	1.79517e-07	2.87413e-06	2.51916
FBgn0034647	284.916	0.712928	0.136705	5.21507	1.83748e-07	4.63435e-06	1.53062
FBgn0260764	75.1791	-0.773241	0.148439	-5.20915	1.8971e-07	4.96869e-06	1.45319
FBgn0035656	523.777	-0.392653	0.0754049	-5.20726	1.91645e-07	4.81388e-06	1.53062
FBgn0250757	1607.62	0.310216	0.0596818	5.19783	2.01628e-07	7.15428e-06	1.02718
FBgn0037724	45.3864	-1.72142	0.331367	-5.19491	2.04813e-07	5.93588e-06	1.28735
FBgn0034045	954.188	-0.470093	0.0905021	-5.19428	2.05517e-07	5.5474e-06	1.3877
FBgn0286786	323.95	0.556366	0.107221	5.18897	2.11457e-07	4.73325e-06	1.72112
FBgn0038422	838.607	-0.352341	0.0679393	-5.18611	2.14729e-07	3.68855e-06	2.30375
FBgn0039677	338.684	1.6594	0.320045	5.18488	2.1615e-07	5.31403e-06	1.5327
FBgn0023529	5755.92	0.295028	0.0569136	5.18378	2.17429e-07	3.91459e-06	2.19246
FBgn0011016	2644.43	0.313845	0.0605792	5.18073	2.21015e-07	3.63014e-06	2.41441
FBgn0027074	466.409	-0.436824	0.0843237	-5.18032	2.21504e-07	5.08084e-06	1.65262
FBgn0036145	4390.03	0.458392	0.0885656	5.17574	2.27014e-07	3.38658e-06	2.68077
FBgn0259238	1009.91	0.329204	0.063738	5.16495	2.40501e-07	6.88685e-06	1.2902
FBgn0033820	71241.4	0.431115	0.0836325	5.15487	2.53802e-07	4.48003e-06	2.19246
FBgn0033702	232.315	0.481811	0.0935131	5.15233	2.57264e-07	7.89527e-06	1.17853
FBgn0034335	2031.13	-0.305178	0.0592968	-5.14662	2.65228e-07	3.48233e-06	3.03309
FBgn0050000	936.481	-0.37627	0.073175	-5.14206	2.71743e-07	7.15092e-06	1.3877
FBgn0027552	5292.27	0.434045	0.08452	5.13541	2.81524e-07	4.1128e-06	2.68077
FBgn0044810	5755.04	2.2821	0.444506	5.13402	2.83612e-07	4.28824e-06	2.57948
FBgn0030087	8775	-0.300846	0.0586215	-5.13201	2.86671e-07	4.17934e-06	2.68077
FBgn0036018	469.42	0.40402	0.0788532	5.1237	2.99598e-07	4.96869e-06	2.30375
FBgn0263336	984.132	0.659701	0.128892	5.11825	3.08379e-07	7.99159e-06	1.3877
FBgn0034638	19715.7	-0.347371	0.0678859	-5.11698	3.10471e-07	4.48003e-06	2.68077
FBgn0263607	840.731	-0.306408	0.0598897	-5.1162	3.11747e-07	6.94215e-06	1.65262
FBgn0050033	613.806	-0.710021	0.138826	-5.11447	3.14629e-07	6.99274e-06	1.65262
FBgn0010638	2878.05	0.419243	0.0819729	5.11441	3.14717e-07	4.96869e-06	2.41441
FBgn0031149	1553.2	0.237494	0.0464657	5.11117	3.20165e-07	1.08782e-05	1.02718
FBgn0000492	854.947	0.850936	0.166515	5.11026	3.21712e-07	7.63119e-06	1.53062
FBgn0262721	91.2242	-0.859352	0.168285	-5.10651	3.28157e-07	9.04668e-06	1.28735
FBti0062477	312.053	0.765594	0.149968	5.10506	3.30698e-07	7.04369e-06	1.72112
FBgn0039073	1158.41	1.1789	0.231164	5.09983	3.39955e-07	8.72692e-06	1.3877
FBgn0087002	294840	0.66297	0.130097	5.09597	3.46956e-07	5.28127e-06	2.48043
FBgn0013269	710.443	0.428886	0.0842088	5.09313	3.52208e-07	7.72297e-06	1.65262
FBgn0031689	6622.13	-0.620729	0.121965	-5.08941	3.59174e-07	5.08084e-06	2.68077
FBgn0034997	3975.2	-0.433118	0.0851796	-5.08477	3.6808e-07	5.48384e-06	2.51916
FBgn0036332	179.034	0.638744	0.125647	5.08365	3.70256e-07	8.62181e-06	1.5327
FBgn0041180	10160.1	-0.29041	0.0571284	-5.08347	3.7061e-07	5.40314e-06	2.57948
FBgn0283427	127348	0.667584	0.131353	5.08235	3.728e-07	5.26109e-06	2.68077
FBgn0031969	2508.97	0.344831	0.0678826	5.07981	3.77803e-07	4.90747e-06	2.94788
FBgn0031011	2322.36	-0.430439	0.0847865	-5.07674	3.83967e-07	4.85725e-06	3.03309
FBgn0035298	1427.26	-0.317545	0.0626178	-5.07115	3.9541e-07	1.01466e-05	1.37017
FBgn0284246	380.128	0.3752	0.0741112	5.06266	4.13455e-07	8.58997e-06	1.72112
FBgn0034496	431.727	0.408839	0.0807607	5.06235	4.14118e-07	1.21293e-05	1.17853
FBgn0037607	14730.5	0.629514	0.124532	5.05503	4.30323e-07	6.43466e-06	2.48043
FBgn0039829	152.595	0.621429	0.122988	5.05277	4.35458e-07	3.03576e-05	0.444814
FBgn0035484	2814.37	0.604088	0.119571	5.05214	4.36885e-07	8.53834e-06	1.83311
FBgn0039685	336.197	-3.32582	0.658441	-5.05105	4.39387e-07	7.9655e-06	1.98748
FBgn0024558	536.177	0.397624	0.0788523	5.04265	4.59138e-07	1.05078e-05	1.53062
FBgn0051523	9244.61	0.353456	0.0701432	5.03906	4.67824e-07	6.94215e-06	2.48043
FBgn0032701	652.426	0.458513	0.090995	5.03888	4.68262e-07	7.89923e-06	2.13994
FBgn0031359	3455.78	-0.263071	0.0522575	-5.03413	4.80025e-07	5.9164e-06	3.03309
FBgn0036029	63.2817	-1.05865	0.210345	-5.03291	4.83078e-07	3.34036e-05	0.444814
FBgn0015527	771.131	0.371541	0.0738661	5.02993	4.90669e-07	8.2301e-06	2.13994
FBgn0004867	33838.7	0.40382	0.0803039	5.02865	4.93936e-07	6.82054e-06	2.68077
FBgn0086856	359.672	0.391734	0.0779132	5.02782	4.96079e-07	1.01466e-05	1.72112
FBgn0046113	206.943	-0.47993	0.0955467	-5.02298	5.0875e-07	1.15153e-05	1.53062
FBgn0026179	4423.02	-0.143053	0.0284881	-5.02151	5.12662e-07	7.51848e-06	2.48043
FBgn0040734	736.087	-0.680439	0.135574	-5.01894	5.19564e-07	1.48442e-05	1.18229
FBgn0033169	365.98	0.413062	0.0823578	5.01546	5.29055e-07	1.07479e-05	1.72112
FBgn0038053	1897.73	0.242004	0.0484003	5.00005	5.73146e-07	7.11367e-06	2.94788
FBgn0262353	1483.48	0.476193	0.0952454	4.99965	5.7435e-07	1.50102e-05	1.2902
FBgn0034883	74.0468	-0.816611	0.163491	-4.99483	5.88871e-07	3.99396e-05	0.444814
FBgn0040257	50.1497	-1.0208	0.204603	-4.98917	6.0639e-07	1.41711e-05	1.45319
FBgn0085194	824.224	-0.596442	0.119587	-4.98752	6.11581e-07	1.27276e-05	1.65262
FBgn0266975	7.52593	-2.96624	0.595144	-4.98408	6.22575e-07	0.0017245	0.00715828
FBgn0015037	4911.02	-0.423151	0.0849589	-4.98065	6.33697e-07	9.04988e-06	2.48043
FBgn0038129	1045.68	0.393294	0.0789965	4.97863	6.4036e-07	1.55318e-05	1.3877
FBgn0265074	17.5606	-1.65028	0.331818	-4.97347	6.57663e-07	4.81196e-05	0.407133
FBgn0036886	411.277	0.462394	0.0929746	4.97334	6.58099e-07	1.14926e-05	1.98748
FBgn0052344	716.699	0.442447	0.0890179	4.97031	6.68457e-07	1.08818e-05	2.13994
FBgn0051777	1828.01	0.600228	0.12088	4.96549	6.85268e-07	1.00165e-05	2.41441
FBgn0027580	19209	0.513734	0.103575	4.96	7.0493e-07	9.89386e-06	2.51916
FBgn0032051	410.837	0.432212	0.0872599	4.95316	7.30191e-07	1.60066e-05	1.5327
FBgn0033379	704.198	0.412648	0.0833234	4.95237	7.3316e-07	1.60651e-05	1.53062
FBgn0037163	2468.76	0.217	0.0438225	4.95179	7.35332e-07	8.86932e-06	2.94788
FBgn0037518	416.512	-0.399102	0.080625	-4.95011	7.41718e-07	1.28119e-05	1.98748
FBgn0035082	409.618	0.452953	0.0915126	4.94962	7.4357e-07	1.46194e-05	1.72112
FBgn0011754	4970.95	-0.22264	0.0450256	-4.94473	7.62486e-07	1.03738e-05	2.57948
FBgn0034394	8767.8	0.631031	0.127818	4.93693	7.93608e-07	1.11252e-05	2.48043
FBgn0264821	1279.21	-0.31459	0.0637256	-4.93663	7.94845e-07	1.82239e-05	1.44237
FBgn0260942	1885.67	-0.390933	0.0792777	-4.93118	8.17343e-07	1.17067e-05	2.41441
FBgn0035337	189.98	0.552662	0.112379	4.91783	8.75078e-07	1.69922e-05	1.72112
FBgn0039102	5086.43	-0.332694	0.0677274	-4.91225	9.00377e-07	1.2507e-05	2.48043
FBgn0036260	767.509	-0.407571	0.0829906	-4.91106	9.05861e-07	2.43995e-05	1.18229
FBgn0037934	525.268	-0.338979	0.0691003	-4.9056	9.31412e-07	1.9812e-05	1.53062
FBgn0038742	1545.43	0.462586	0.0943262	4.90411	9.38499e-07	2.85668e-05	1.02718
FBgn0067905	5318.29	-0.99478	0.202868	-4.90359	9.41005e-07	1.45498e-05	2.19246
FBgn0027621	9159.17	-0.251895	0.0513844	-4.90217	9.47852e-07	1.28936e-05	2.51916
FBgn0003257	582.321	-0.635889	0.129805	-4.89879	9.64271e-07	1.91284e-05	1.65262
FBgn0267207	31.657	1.24787	0.254758	4.89827	9.6684e-07	2.63416e-05	1.15522
FBgn0038947	10971.5	0.393365	0.0803422	4.89612	9.77479e-07	1.34312e-05	2.48043
FBgn0031877	212.191	-0.420645	0.0859408	-4.89459	9.85088e-07	1.8829e-05	1.72112
FBgn0266084	1982.41	0.216083	0.044184	4.89052	1.00571e-06	1.41711e-05	2.41441
FBgn0027086	2016	0.312005	0.0638191	4.88889	1.01404e-06	1.82617e-05	1.83311
FBgn0000100	52189	0.310863	0.0636677	4.88259	1.04704e-06	1.33359e-05	2.68077
FBgn0031657	281.238	0.416261	0.0853418	4.87757	1.07402e-06	2.0247e-05	1.72112
FBgn0051324	1399.39	0.446682	0.091591	4.87692	1.07755e-06	2.496e-05	1.37017
FBgn0037087	369.602	0.369115	0.0757209	4.87468	1.08985e-06	2.28285e-05	1.53062
FBgn0063492	414.21	-0.483248	0.0992014	-4.87139	1.10817e-06	2.31416e-05	1.5327
FBgn0052194	128.786	-0.675449	0.138832	-4.86522	1.14331e-06	2.07074e-05	1.78226
FBgn0010220	722.635	0.312904	0.0643956	4.8591	1.17923e-06	1.70769e-05	2.30375
FBgn0036662	641.472	0.315942	0.0650268	4.85864	1.18194e-06	1.7086e-05	2.30375
FBgn0262009	36.0644	-1.18968	0.245386	-4.84821	1.2458e-06	3.01078e-05	1.28735
FBgn0033661	586.911	0.580823	0.11986	4.84583	1.26086e-06	1.92826e-05	2.13994
FBgn0034276	573.185	-0.766383	0.158163	-4.84554	1.26269e-06	2.43724e-05	1.65262
FBgn0033557	412.731	0.423807	0.0875069	4.84313	1.27808e-06	3.34036e-05	1.17853
FBgn0032507	558.091	0.739078	0.152612	4.84285	1.2799e-06	1.83088e-05	2.30375
FBgn0035544	1357.72	0.431666	0.0891579	4.84159	1.28803e-06	2.79669e-05	1.44237
FBgn0037714	1332.34	0.362886	0.0750133	4.83762	1.31406e-06	3.87185e-05	1.02718
FBgn0033830	354.785	-4.2122	0.871199	-4.83495	1.33181e-06	2.72583e-05	1.5327
FBgn0041623	148.242	-0.498993	0.103209	-4.83479	1.33284e-06	3.19485e-05	1.28735
FBgn0020503	10983.1	0.201204	0.041676	4.82781	1.3804e-06	1.77905e-05	2.57948
FBgn0039464	2785.89	0.324058	0.0671331	4.82709	1.3854e-06	1.82185e-05	2.51916
FBgn0036862	6892.69	0.274666	0.0569212	4.82538	1.39738e-06	1.79778e-05	2.57948
FBgn0036974	4335.14	0.228904	0.0475226	4.81673	1.4593e-06	1.90238e-05	2.51916
FBgn0030658	1027.42	0.239183	0.0496648	4.81594	1.46511e-06	4.28945e-05	1.02718
FBgn0000592	17205.7	0.354514	0.0737295	4.80831	1.52213e-06	1.99449e-05	2.48043
FBgn0020655	1756.66	0.213286	0.0443809	4.80581	1.54127e-06	1.69922e-05	3.03309
FBgn0037121	418.162	0.399896	0.0832149	4.80558	1.54303e-06	3.12102e-05	1.53062
FBgn0014469	6144.8	-0.281203	0.0585278	-4.80459	1.55066e-06	2.02491e-05	2.48043
FBgn0032456	7021.1	-0.308506	0.0642283	-4.80327	1.56096e-06	1.9736e-05	2.57948
FBgn0000533	612.113	-0.418133	0.0870562	-4.80303	1.56285e-06	2.33359e-05	2.13994
FBgn0039306	301.204	0.433302	0.0902384	4.80174	1.57289e-06	3.17622e-05	1.53062
FBgn0039844	4396.51	-0.252364	0.0526119	-4.79671	1.61297e-06	1.96569e-05	2.68077
FBgn0000008	1189.29	0.236273	0.0492955	4.79299	1.64317e-06	3.60683e-05	1.3877
FBgn0037489	549.658	0.372607	0.0777553	4.79205	1.65085e-06	2.45255e-05	2.13994
FBgn0030272	5266.18	0.336313	0.0702136	4.78985	1.66904e-06	2.08155e-05	2.57948
FBgn0266931	52.1989	-0.947299	0.19796	-4.78531	1.7072e-06	0.000105065	0.444814
FBgn0262656	2574.35	0.594918	0.124405	4.78211	1.73467e-06	2.95383e-05	1.83311
FBgn0063493	369.839	-0.698672	0.146163	-4.7801	1.75209e-06	3.49898e-05	1.5327
FBgn0031034	9.73972	-2.33395	0.489046	-4.77244	1.82003e-06	5.06971e-05	1.05782
FBgn0263601	1727.62	-0.329971	0.0691431	-4.77229	1.82146e-06	5.20048e-05	1.02718
FBgn0033519	108.302	-0.660113	0.138352	-4.77127	1.8307e-06	3.81891e-05	1.45319
FBgn0085220	592.195	0.369128	0.0773743	4.77067	1.83613e-06	2.52113e-05	2.30375
FBgn0036617	20.7009	-1.79459	0.376218	-4.77007	1.8416e-06	5.11363e-05	1.05782
FBgn0264750	1756.59	0.298374	0.0626003	4.76633	1.8761e-06	2.05787e-05	2.94788
FBgn0039756	1351.01	-0.283467	0.0595328	-4.76153	1.92126e-06	4.01218e-05	1.44237
FBgn0036257	3490.27	0.26711	0.0561425	4.75772	1.95789e-06	2.08014e-05	3.03309
FBgn0027562	1988.01	-0.475022	0.0998452	-4.75759	1.95919e-06	2.13442e-05	2.94788
FBgn0036262	25713.2	0.592271	0.124714	4.74903	2.04397e-06	2.5107e-05	2.57948
FBgn0021875	506.003	0.30694	0.0647495	4.74042	2.13276e-06	5.28222e-05	1.18229
FBgn0259176	30030.9	0.252563	0.0533163	4.73707	2.16834e-06	2.70461e-05	2.51916
FBgn0001149	9295.29	-0.344755	0.0728115	-4.7349	2.19165e-06	2.57849e-05	2.68077
FBgn0033317	1253.09	0.247221	0.0522412	4.73229	2.21996e-06	5.06971e-05	1.2902
FBgn0031635	1146.96	0.276788	0.0584998	4.73144	2.22935e-06	4.79318e-05	1.3877
FBgn0033464	592.923	-0.411876	0.0870763	-4.73006	2.24455e-06	4.39708e-05	1.53062
FBgn0086408	255.214	-0.383122	0.0809981	-4.73001	2.24507e-06	4.39708e-05	1.53062
FBgn0031580	9.36676	-2.19558	0.464325	-4.72855	2.2613e-06	0.000146941	0.407133
FBgn0011638	1604.44	0.307892	0.0651934	4.72275	2.32675e-06	4.97121e-05	1.3877
FBgn0063494	1335.77	-0.355713	0.0753871	-4.71849	2.37605e-06	5.06068e-05	1.3877
FBgn0033093	783.53	0.473088	0.100323	4.71566	2.4093e-06	5.89412e-05	1.18229
FBgn0004513	2475.15	0.240591	0.0510211	4.71551	2.41101e-06	2.57849e-05	2.94788
FBgn0034717	2333.45	0.51889	0.110116	4.71223	2.4502e-06	3.02104e-05	2.51916
FBgn0285949	21461.8	0.265992	0.0564625	4.71095	2.46566e-06	2.97879e-05	2.57948
FBgn0083984	86.6725	-0.759241	0.161402	-4.70404	2.55067e-06	4.94855e-05	1.53062
FBgn0264672	768.684	-0.257251	0.0547196	-4.70126	2.58564e-06	5.00069e-05	1.53062
FBgn0032512	724.031	0.27968	0.0595745	4.69461	2.6711e-06	3.53746e-05	2.30375
FBgn0025390	700.693	-0.446828	0.0953171	-4.68781	2.76147e-06	3.64538e-05	2.30375
FBgn0053093	9.21122	-2.54435	0.543663	-4.68002	2.86843e-06	7.12613e-05	1.15366
FBgn0030990	1392.99	0.232191	0.049628	4.67864	2.88783e-06	6.00986e-05	1.3877
FBgn0266448	639.555	-0.397587	0.0849792	-4.67863	2.88794e-06	5.49929e-05	1.53062
FBgn0259682	20744.9	0.358804	0.0767576	4.67451	2.9466e-06	3.36981e-05	2.68077
FBgn0028675	190.103	-0.455682	0.0976685	-4.6656	3.07714e-06	4.63399e-05	1.98748
FBgn0032694	1828.97	0.208362	0.0447494	4.65621	3.22091e-06	3.35518e-05	2.94788
FBti0063517	44.1524	-1.49468	0.321265	-4.65249	3.2795e-06	5.37145e-05	1.78226
FBgn0030305	599.896	0.277742	0.0597731	4.6466	3.37445e-06	4.71223e-05	2.13994
FBgn0013307	1887.97	0.401012	0.0864473	4.63881	3.50429e-06	3.53064e-05	3.03309
FBgn0030102	169.021	-0.513583	0.110851	-4.63309	3.60256e-06	5.29947e-05	1.98748
FBgn0033387	1241.97	-0.198282	0.042831	-4.6294	3.66719e-06	9.88771e-05	1.02718
FBgn0030239	861.328	0.483651	0.104517	4.62749	3.70129e-06	6.94114e-05	1.53062
FBgn0035909	3370.88	0.299001	0.0646847	4.62244	3.79255e-06	3.79653e-05	3.03309
FBgn0014006	1677.27	0.255182	0.055241	4.61944	3.84772e-06	7.86342e-05	1.3877
FBgn0085360	2270.15	0.568829	0.12326	4.61486	3.93366e-06	3.91892e-05	3.03309
FBgn0036985	74.3946	0.900895	0.195259	4.61386	3.9526e-06	7.73693e-05	1.45319
FBgn0030096	450.942	0.3083	0.0668945	4.60875	4.05091e-06	5.50892e-05	2.13994
FBgn0030893	268.467	-0.367601	0.0798301	-4.60479	4.12886e-06	9.74567e-05	1.17853
FBgn0035162	639.627	0.392011	0.0851939	4.60139	4.19679e-06	9.84553e-05	1.18229
FBgn0085282	192.414	-0.782076	0.169983	-4.6009	4.20664e-06	7.79531e-05	1.5327
FBgn0034470	10070.6	-0.4611	0.100298	-4.59732	4.27952e-06	4.9344e-05	2.57948
FBgn0023514	741.952	0.354628	0.077215	4.59273	4.37481e-06	0.000102033	1.18229
FBgn0037000	390.186	0.448632	0.0977685	4.58871	4.45984e-06	6.47055e-05	1.98748
FBgn0032139	734.451	0.276219	0.0602033	4.58811	4.47283e-06	5.63285e-05	2.30375
FBgn0034440	406.055	0.539171	0.117559	4.58638	4.51008e-06	8.30773e-05	1.5327
FBgn0053110	1973.81	-0.364435	0.0795414	-4.58171	4.61198e-06	5.55042e-05	2.41441
FBgn0039929	2262.54	0.324104	0.0709129	4.57045	4.86679e-06	5.83913e-05	2.41441
FBgn0034716	1348.41	0.268108	0.0587384	4.56444	5.00832e-06	9.98089e-05	1.3877
FBgn0037513	2059.03	0.277659	0.0609786	4.55338	5.27914e-06	5.11363e-05	3.03309
FBgn0001986	704.129	0.344273	0.0758176	4.54081	5.60396e-06	0.000127359	1.18229
FBgn0036354	78.624	0.727395	0.160221	4.53994	5.627e-06	0.00010152	1.53062
FBgn0002780	3571.82	0.418181	0.09213	4.53904	5.65118e-06	8.67781e-05	1.83311
FBgn0030081	170.433	0.469199	0.103428	4.53647	5.72039e-06	0.000102904	1.53062
FBgn0030789	164.459	0.446983	0.098582	4.53413	5.7842e-06	0.000103901	1.53062
FBgn0036035	479.433	0.464805	0.102584	4.53095	5.87199e-06	0.000132696	1.18229
FBgn0262081	5829.35	0.220743	0.0487487	4.52818	5.94925e-06	7.73024e-05	2.19246
FBgn0266005	240.552	0.526938	0.116509	4.52271	6.10526e-06	9.84553e-05	1.72112
FBgn0262109	167623	-0.222796	0.049269	-4.52203	6.12497e-06	6.56821e-05	2.68077
FBgn0020416	4963.69	0.491381	0.10884	4.51473	6.33985e-06	7.20196e-05	2.51916
FBgn0030136	29623.2	0.206045	0.0456469	4.51389	6.36483e-06	8.20841e-05	2.19246
FBgn0039311	675.433	0.356386	0.0789581	4.51361	6.37325e-06	0.000105417	1.65262
FBgn0039094	783.463	-0.718081	0.159107	-4.51319	6.38588e-06	0.000143297	1.18229
FBgn0266646	5.69503	-3.21905	0.713894	-4.50915	6.50881e-06	0.0129164	0.00716698
FBgn0038257	1344.08	-1.16666	0.258862	-4.5069	6.57817e-06	0.000128816	1.37017
FBgn0085491	4.21899	-4.46111	0.990376	-4.50445	6.65435e-06	0.0132939	0.00707662
FBgn0287423	137673	0.479713	0.106504	4.50417	6.66342e-06	7.38134e-05	2.57948
FBgn0010015	373.743	-0.308443	0.0685	-4.50281	6.70593e-06	9.44143e-05	1.98748
FBgn0028542	236.831	-0.509468	0.11317	-4.50179	6.73831e-06	0.000106558	1.72112
FBgn0034484	219.021	-0.439594	0.0977287	-4.4981	6.85637e-06	9.63898e-05	1.98748
FBgn0033631	2017.1	0.468713	0.10423	4.49691	6.89495e-06	6.545e-05	3.03309
FBgn0005670	298.774	0.700548	0.15582	4.49589	6.9279e-06	9.71086e-05	1.98748
FBgn0263260	795.066	0.250191	0.0557133	4.49069	7.09933e-06	8.67781e-05	2.30375
FBgn0033548	217.49	0.488507	0.108794	4.49021	7.11531e-06	0.000112197	1.72112
FBgn0031836	4014.51	-0.266759	0.0594131	-4.4899	7.12575e-06	9.10805e-05	2.19246
FBgn0027079	1202.91	0.255197	0.0569408	4.4818	7.40168e-06	0.000136718	1.44237
FBgn0038312	257.097	0.514965	0.115017	4.47729	7.55949e-06	0.000132141	1.53062
FBgn0027090	1232.38	0.230567	0.0515261	4.47475	7.65006e-06	0.00014605	1.3877
FBgn0030817	733.924	-0.275018	0.0614833	-4.47306	7.71094e-06	0.000125547	1.65262
FBgn0039348	2417.48	0.291358	0.0651417	4.47267	7.7248e-06	8.99272e-05	2.41441
FBgn0031936	2789.22	0.442012	0.0988336	4.47228	7.73906e-06	0.000114412	1.83311
FBgn0267914	24.8593	1.2281	0.274708	4.47055	7.80201e-06	0.000176698	1.15522
FBgn0037697	2003.29	-0.396802	0.0887828	-4.46936	7.8455e-06	7.59322e-05	2.94788
FBgn0263504	74.6011	1.00547	0.225143	4.4659	7.97319e-06	0.000120891	1.78226
FBgn0016081	5817.44	-0.237577	0.0532592	-4.46076	8.16693e-06	9.09855e-05	2.51916
FBgn0003390	633.483	0.521458	0.116927	4.45968	8.20815e-06	0.000105065	2.13994
FBgn0262563	717.433	0.391667	0.0878253	4.45962	8.21064e-06	0.000105065	2.13994
FBgn0266570	582.907	0.339288	0.0761921	4.45306	8.46544e-06	0.000136666	1.65262
FBgn0038198	3474.7	-0.318817	0.0716462	-4.44987	8.59215e-06	8.02175e-05	3.03309
FBgn0036405	369.534	0.309398	0.0695312	4.44977	8.59643e-06	0.00018901	1.17853
FBgn0016120	6416.06	0.204704	0.0460109	4.44903	8.6261e-06	9.70257e-05	2.48043
FBgn0032770	451.632	0.639048	0.143899	4.44096	8.95595e-06	0.000105961	2.30375
FBgn0261393	953.306	-0.389077	0.0876655	-4.4382	9.07138e-06	0.000224577	1.02718
FBgn0032405	410.239	0.370959	0.0836087	4.43685	9.12845e-06	0.000123761	1.98748
FBgn0033372	28.4045	1.05853	0.238602	4.4364	9.14761e-06	0.000516786	0.407133
FBgn0026879	1008.21	0.407166	0.0918489	4.433	9.29311e-06	0.000176961	1.37017
FBgn0033205	441.68	-0.337988	0.0763063	-4.42936	9.45153e-06	0.000151093	1.65262
FBgn0052708	208.158	0.460518	0.104054	4.42576	9.61051e-06	0.000164959	1.53062
FBgn0004611	7230.02	-0.233393	0.052782	-4.42182	9.78713e-06	0.000105961	2.51916
FBgn0036765	596.208	-0.465588	0.105325	-4.4205	9.84749e-06	0.000157203	1.65262
FBgn0260456	790.118	0.274102	0.0620113	4.42019	9.86138e-06	0.000115839	2.30375
FBgn0000639	11.3691	-1.77945	0.402653	-4.41931	9.90157e-06	0.000218868	1.15522
FBgn0029885	928.953	0.344297	0.0783052	4.39685	1.09832e-05	0.000217899	1.2902
FBgn0041194	11174.5	-0.4119	0.0936946	-4.3962	1.10161e-05	0.000111684	2.68077
FBgn0038196	397.996	0.574951	0.130788	4.39604	1.10243e-05	0.000187146	1.53062
FBgn0034734	425.735	0.53248	0.121185	4.39396	1.11302e-05	0.000239152	1.17853
FBgn0260003	5336.88	-0.167169	0.0381197	-4.38538	1.15784e-05	0.000121123	2.57948
FBgn0039257	921.191	0.502289	0.114681	4.37989	1.18737e-05	0.000286204	1.02718
FBgn0021874	295.73	0.377604	0.0862884	4.37607	1.20839e-05	0.000203457	1.53062
FBgn0031764	244.512	0.424396	0.0970097	4.37477	1.21558e-05	0.000160909	1.98748
FBgn0004797	2822.6	-0.325194	0.0743621	-4.37311	1.22488e-05	0.000130276	2.51916
FBgn0261258	3622.27	0.183925	0.0421341	4.36523	1.26988e-05	0.00013993	2.41441
FBgn0036750	34.3653	-1.2106	0.277385	-4.36433	1.27512e-05	0.000223694	1.45319
FBgn0036618	16.6472	-1.94279	0.44577	-4.35828	1.3109e-05	0.000282077	1.15366
FBgn0034075	1734.79	-0.265764	0.0610215	-4.35525	1.32916e-05	0.00025828	1.2902
FBgn0031980	18931.3	0.216752	0.0497775	4.35442	1.33417e-05	0.000160319	2.19246
FBgn0034214	370.122	0.347355	0.0798037	4.35262	1.3452e-05	0.000176838	1.98748
FBgn0035173	3073.12	-0.253595	0.0582749	-4.3517	1.35086e-05	0.000142464	2.51916
FBgn0026598	128.358	-0.508536	0.116864	-4.35152	1.35199e-05	0.000224577	1.53062
FBgn0039856	1604.97	0.383362	0.0881613	4.34842	1.37122e-05	0.000264526	1.2902
FBgn0003867	2110.57	0.260223	0.0598515	4.34781	1.37506e-05	0.000193843	1.83311
FBgn0037529	1295.62	-0.276903	0.0637526	-4.3434	1.40291e-05	0.000257553	1.37017
FBgn0259714	1115.16	0.303098	0.0699596	4.33247	1.47446e-05	0.000264526	1.3877
FBgn0086691	2854.21	-0.465196	0.107379	-4.33227	1.4758e-05	0.000206914	1.83311
FBgn0265530	34.5007	0.971493	0.224432	4.32868	1.50005e-05	0.00025828	1.45319
FBgn0011509	918.694	0.258451	0.0597136	4.32817	1.50351e-05	0.000352906	1.02718
FBgn0041096	516.781	-0.280189	0.064761	-4.32651	1.51489e-05	0.000184194	2.13994
FBgn0010741	1045.28	0.266578	0.0616238	4.32589	1.51917e-05	0.000290391	1.2902
FBgn0026702	75.4139	0.777337	0.179701	4.32572	1.52036e-05	0.000747447	0.444814
FBgn0032981	51.1271	-0.826342	0.19107	-4.32481	1.52666e-05	0.000292089	1.28735
FBgn0039711	450.545	0.320649	0.0741885	4.32209	1.54558e-05	0.00025468	1.53062
FBgn0085192	203.368	0.714746	0.16546	4.31974	1.56215e-05	0.000230145	1.72112
FBgn0050345	449.109	-0.272929	0.0633084	-4.3111	1.62448e-05	0.000195901	2.13994
FBgn0086687	122065	0.343806	0.0797915	4.30881	1.64133e-05	0.000173605	2.48043
FBgn0029896	6110.62	-0.352655	0.0819018	-4.30582	1.66367e-05	0.000175725	2.48043
FBgn0264898	12.7169	-1.69399	0.393427	-4.30573	1.66436e-05	0.000348056	1.15522
FBgn0086347	1602.68	0.251638	0.0585181	4.30017	1.7067e-05	0.000301742	1.3877
FBgn0260722	582.564	0.317369	0.0738368	4.29825	1.72155e-05	0.000279575	1.53062
FBgn0040262	12.9259	-1.53649	0.357759	-4.29476	1.74885e-05	0.000363899	1.15366
FBgn0051481	350.434	-0.330696	0.077026	-4.2933	1.76038e-05	0.000359022	1.17853
FBgn0038243	719.498	-0.341973	0.0796532	-4.29327	1.7606e-05	0.000211164	2.13994
FBgn0262531	430.748	0.777613	0.181163	4.29235	1.76793e-05	0.000258042	1.72112
FBgn0050438	436.052	-0.421696	0.0985105	-4.28073	1.86283e-05	0.000298982	1.53062
FBti0061061	4.88333	-3.18982	0.747257	-4.26871	1.9661e-05	0.0333725	0.0069957
FBgn0000261	9225.02	-0.329426	0.0772508	-4.26437	2.00471e-05	0.000204803	2.51916
FBgn0031925	274.438	0.542212	0.127189	4.26306	2.01646e-05	0.000289321	1.72112
FBgn0023214	379.109	0.460435	0.108024	4.26236	2.0228e-05	0.00040548	1.17853
FBgn0036146	724.753	0.302588	0.0710039	4.26157	2.03e-05	0.00040548	1.18229
FBgn0262035	1167.15	-0.361753	0.0850268	-4.25457	2.09446e-05	0.000366333	1.37017
FBgn0036754	194.711	0.4036	0.0949012	4.25284	2.11072e-05	0.000335717	1.53062
FBgn0261108	1953.37	-0.286962	0.0675205	-4.25	2.1377e-05	0.000188164	2.94788
FBgn0053120	4658.27	0.42296	0.099531	4.24953	2.14224e-05	0.000217899	2.51916
FBgn0025621	1755.41	0.200583	0.0472047	4.24922	2.1452e-05	0.000184194	3.03309
FBgn0051373	38.714	0.968981	0.228273	4.24483	2.18763e-05	0.00034661	1.53062
FBgn0264776	854.356	-0.414912	0.0977523	-4.24452	2.1906e-05	0.000434306	1.18229
FBgn0030594	33.7558	-1.18006	0.278097	-4.24334	2.20217e-05	0.000302757	1.78226
FBti0063249	74.3379	0.768761	0.181313	4.23998	2.23543e-05	0.000306932	1.78226
FBgn0036124	787.143	0.342203	0.0807205	4.23935	2.24164e-05	0.000352906	1.53062
FBgn0033382	2377.37	0.204607	0.0482825	4.23771	2.25812e-05	0.000192652	3.03309
FBgn0032919	1687.55	0.346056	0.0817202	4.23465	2.28907e-05	0.000391503	1.3877
FBgn0040653	45038.8	-0.79858	0.188623	-4.23373	2.29844e-05	0.000218868	2.68077
FBgn0002931	193.971	-0.542538	0.128303	-4.22857	2.35185e-05	0.000366486	1.5327
FBgn0086359	6147.77	0.279617	0.0661585	4.22647	2.37389e-05	0.000242025	2.48043
FBgn0034909	800.792	-0.396019	0.0937126	-4.22589	2.37996e-05	0.000348056	1.65262
FBgn0045800	934.846	-0.36487	0.0865089	-4.21772	2.46786e-05	0.000546236	1.02718
FBgn0026718	1071.94	-0.287996	0.0683272	-4.21495	2.49832e-05	0.000428989	1.37017
FBgn0052675	3777.72	-0.218972	0.0519538	-4.21474	2.50067e-05	0.000250697	2.51916
FBgn0030589	596.686	-0.390198	0.0925853	-4.21447	2.50364e-05	0.000289293	2.13994
FBgn0033232	1106.9	0.318173	0.0757084	4.20262	2.63844e-05	0.000444561	1.3877
FBgn0037228	1288.87	0.401076	0.0954455	4.20215	2.64397e-05	0.000430739	1.44237
FBgn0026250	12462.1	0.243464	0.0579589	4.20063	2.66172e-05	0.00025828	2.57948
FBgn0031702	2830.73	0.457807	0.108991	4.2004	2.66448e-05	0.000229496	2.94788
FBgn0032138	9432.98	0.16477	0.0392353	4.19954	2.67462e-05	0.000264526	2.51916
FBgn0025456	1291.03	0.35792	0.085232	4.19936	2.6767e-05	0.000480342	1.2902
FBgn0040377	328.013	-0.373169	0.0890106	-4.19242	2.76e-05	0.000337641	1.98748
FBti0061160	71.3701	0.655608	0.156395	4.19201	2.76489e-05	0.000370053	1.78226
FBgn0031126	798.114	-0.386666	0.0922901	-4.18968	2.79352e-05	0.000400671	1.65262
FBgn0031538	4385.69	0.411837	0.0983156	4.18893	2.80276e-05	0.000261252	2.68077
FBgn0040736	16903.8	-1.14891	0.274313	-4.1883	2.81048e-05	0.00031288	2.19246
FBgn0003499	657.611	0.296852	0.0709521	4.18384	2.86624e-05	0.000550521	1.18229
FBgn0039319	106.163	-0.587539	0.140466	-4.18277	2.87975e-05	0.000461643	1.45319
FBgn0000964	871.329	0.407453	0.0974251	4.18221	2.88683e-05	0.000486622	1.37017
FBgn0025739	54.3531	0.863391	0.206444	4.18221	2.88684e-05	0.000384919	1.78226
FBgn0036187	264.108	0.408046	0.0977328	4.17511	2.97837e-05	0.000453802	1.5327
FBgn0037553	991.545	0.475103	0.113812	4.17444	2.98723e-05	0.000528309	1.2902
FBgn0287225	863.764	0.285199	0.0683462	4.17286	3.00793e-05	0.000318273	2.30375
FBgn0063491	3590.21	0.459689	0.110291	4.16797	3.0732e-05	0.000255208	3.03309
FBgn0030348	457.318	0.4724	0.113346	4.16776	3.07606e-05	0.000348056	2.13994
FBgn0038747	1532.16	0.330646	0.079404	4.1641	3.12581e-05	0.000517094	1.3877
FBgn0263231	6892.96	0.228094	0.0547888	4.16314	3.13895e-05	0.000298982	2.57948
FBgn0031265	364.219	0.360231	0.0865785	4.16074	3.17219e-05	0.000604696	1.17853
FBgn0015801	2781.66	0.198135	0.047655	4.1577	3.21472e-05	0.000311872	2.51916
FBti0019303	4.52728	-3.13301	0.753904	-4.15571	3.24283e-05	0.0495246	0.00715828
FBgn0038968	515.108	0.433861	0.104423	4.15483	3.25535e-05	0.000490615	1.53062
FBgn0003388	92.331	0.648376	0.156242	4.14981	3.32746e-05	0.000583449	1.28735
FBgn0033775	830.979	0.309647	0.0747054	4.14491	3.39952e-05	0.000477436	1.65262
FBgn0036680	443.186	-0.426742	0.102981	-4.14389	3.41462e-05	0.000356708	2.30375
FBgn0051635	5867.21	-0.183224	0.044238	-4.14179	3.44612e-05	0.000374463	2.19246
FBgn0261596	28678.8	0.265696	0.0641788	4.13993	3.47416e-05	0.000340106	2.48043
FBgn0053143	2186.28	-0.162752	0.0393305	-4.13807	3.50241e-05	0.000286204	3.03309
FBgn0264393	11.8492	-1.49382	0.36113	-4.13651	3.52623e-05	0.000677898	1.15522
FBgn0036300	508.905	0.338086	0.0817357	4.13633	3.52906e-05	0.000366333	2.30375
FBgn0039543	1723.34	0.336735	0.0816519	4.12404	3.7229e-05	0.000583404	1.44237
FBgn0033799	1163.97	0.335766	0.0814172	4.12401	3.72325e-05	0.000583404	1.44237
FBgn0040922	27.9329	1.09386	0.265273	4.12354	3.73091e-05	0.000710501	1.15366
FBgn0032601	579.287	-0.400393	0.0971709	-4.12051	3.78037e-05	0.00052322	1.65262
FBgn0040923	6770.4	-0.360614	0.0875375	-4.11954	3.79627e-05	0.000366333	2.48043
FBgn0038986	120.953	-0.585097	0.142062	-4.11861	3.81165e-05	0.00170444	0.444814
FBgn0031497	1136.45	0.265575	0.064503	4.11725	3.83426e-05	0.000664484	1.2902
FBgn0035401	580.686	0.273062	0.0663836	4.11339	3.89889e-05	0.000400671	2.30375
FBgn0038981	1223.94	0.230408	0.0561281	4.10504	4.04245e-05	0.00069238	1.2902
FBgn0266284	659.595	0.314056	0.0765099	4.10478	4.04694e-05	0.000747679	1.18229
FBgn0027602	370.176	0.457935	0.111581	4.10407	4.05943e-05	0.00059724	1.53062
FBgn0003076	8189.09	0.325877	0.0794983	4.09917	4.14628e-05	0.000382462	2.57948
FBgn0036194	1029.48	-0.27138	0.0662862	-4.09407	4.23864e-05	0.000685208	1.37017
FBgn0000504	2006.96	0.427955	0.104579	4.09219	4.27317e-05	0.000531267	1.83311
FBti0062252	16.3254	-1.71615	0.419809	-4.08792	4.35254e-05	0.000815444	1.15522
FBgn0030851	187.529	0.372515	0.0912323	4.08315	4.44299e-05	0.000583404	1.72112
FBgn0032640	1873.39	0.214296	0.0525484	4.07808	4.541e-05	0.000440311	2.41441
FBgn0040532	10452.3	0.290657	0.0712853	4.07737	4.55473e-05	0.000430953	2.48043
FBti0020417	233.509	-1.3256	0.325175	-4.07656	4.57073e-05	0.000666907	1.53062
FBgn0040299	327.93	0.306356	0.0752179	4.07291	4.64291e-05	0.000675842	1.53062
FBgn0039767	1667.51	0.281541	0.069324	4.06124	4.88136e-05	0.000816977	1.2902
FBgn0027579	5031.89	-0.392605	0.0967259	-4.05894	4.9296e-05	0.000516786	2.19246
FBgn0051029	35.3212	0.99972	0.246319	4.05865	4.93577e-05	0.00213588	0.444814
FBgn0050349	774.138	0.303166	0.0747087	4.05797	4.95017e-05	0.000528309	2.13994
FBgn0029801	4412.64	0.227534	0.0561121	4.05499	5.01374e-05	0.000470298	2.48043
FBgn0033555	608.773	0.232293	0.057318	4.05271	5.06275e-05	0.000538533	2.13994
FBgn0041191	3464.74	0.353321	0.087225	4.05068	5.10691e-05	0.000408604	2.94788
FBgn0266411	6845.4	-0.215272	0.0531461	-4.05058	5.10916e-05	0.000461643	2.57948
FBgn0003748	15124	0.275245	0.067964	4.04986	5.12482e-05	0.00047895	2.48043
FBgn0031940	31.6726	1.01528	0.250774	4.04858	5.15286e-05	0.00237712	0.407133
FBgn0036619	6891.46	-0.554498	0.137013	-4.04706	5.1866e-05	0.000483539	2.48043
FBgn0039219	713.135	0.328398	0.0811617	4.04622	5.20514e-05	0.00051805	2.30375
FBgn0030007	844.283	0.26461	0.0654146	4.04512	5.2296e-05	0.000697649	1.65262
FBgn0033450	117.366	-0.514952	0.127323	-4.04445	5.24472e-05	0.000785615	1.45319
FBgn0011770	1802.36	0.463617	0.114703	4.04189	5.30228e-05	0.000411804	3.03309
FBgn0015218	9657.15	0.123321	0.0305604	4.03533	5.4526e-05	0.00047266	2.68077
FBgn0037632	1504.78	0.173879	0.0431471	4.0299	5.57999e-05	0.000833476	1.44237
FBgn0035089	1070.42	0.488262	0.12119	4.02889	5.60417e-05	0.000836136	1.44237
FBgn0052029	81.3063	0.632124	0.156914	4.02848	5.6138e-05	0.000833231	1.45319
FBgn0037652	812.023	0.238475	0.0592118	4.0275	5.63739e-05	0.000799876	1.53062
FBgn0013772	223.649	-0.508023	0.126185	-4.02603	5.67267e-05	0.00072243	1.72112
FBgn0036576	1134.14	0.253864	0.0631255	4.02158	5.78095e-05	0.00090282	1.37017
FBgn0036556	11800.6	-0.14003	0.0348397	-4.01928	5.83757e-05	0.000598873	2.19246
FBgn0035720	52407.3	-0.154361	0.0384066	-4.01913	5.84134e-05	0.000518596	2.57948
FBgn0039424	16.522	-1.23433	0.307391	-4.01551	5.9318e-05	0.00116312	1.06832
FBgn0038105	2205.46	-0.439467	0.109808	-4.00214	6.2772e-05	0.000490615	2.94788
FBgn0011205	1876.12	0.492969	0.123199	4.00141	6.2967e-05	0.000566918	2.51916
FBgn0032470	177.324	-0.55423	0.138583	-3.99925	6.35444e-05	0.00070406	1.98748
FBgn0034974	300.087	-0.327028	0.0818817	-3.99391	6.49937e-05	0.000816362	1.72112
FBgn0036627	473.809	0.397063	0.0995375	3.98908	6.63292e-05	0.000861756	1.65262
FBgn0019643	3498.52	0.338748	0.0849221	3.98893	6.6373e-05	0.000616123	2.41441
FBgn0262975	11779.9	-0.205844	0.051617	-3.98791	6.66566e-05	0.00059656	2.51916
FBgn0031902	930.512	0.288761	0.072453	3.98549	6.73409e-05	0.00134503	1.02718
FBgn0002563	60701.5	-1.97989	0.496934	-3.98422	6.77023e-05	0.000684783	2.19246
FBgn0003339	620.243	-0.295973	0.0743159	-3.98264	6.81536e-05	0.000662256	2.30375
FBgn0037307	18.6508	-1.4386	0.36145	-3.98007	6.88936e-05	0.00303402	0.407133
FBgn0286051	783.151	0.214952	0.0540205	3.97909	6.91806e-05	0.00122035	1.18229
FBgn0036278	631.779	-0.245668	0.0617468	-3.97864	6.93114e-05	0.000965704	1.53062
FBgn0032752	1161.53	-0.252113	0.0633761	-3.97805	6.94827e-05	0.00105825	1.3877
FBgn0004556	309.999	0.41526	0.104399	3.97762	6.96079e-05	0.000967426	1.5327
FBgn0034611	1043.07	0.337747	0.0850152	3.97278	7.10375e-05	0.00115594	1.2902
FBgn0037842	524.16	0.363296	0.0914729	3.97162	7.13854e-05	0.000685546	2.30375
FBgn0083951	13.0448	-1.56382	0.393815	-3.97096	7.15834e-05	0.00137321	1.06832
FBgn0010520	262.734	0.463887	0.116962	3.96612	7.3053e-05	0.00101213	1.53062
FBgn0039500	91.0345	-0.528465	0.133248	-3.96602	7.3083e-05	0.000879442	1.78226
FBgn0013765	2312.9	-0.151613	0.0383209	-3.95641	7.6083e-05	0.000673698	2.51916
FBgn0066292	113.803	-0.568985	0.143827	-3.95604	7.62018e-05	0.00306288	0.444814
FBgn0039864	1204.74	-0.381296	0.0964952	-3.95145	7.76778e-05	0.00113316	1.44237
FBgn0033188	7822.92	-0.197621	0.0500281	-3.95019	7.80876e-05	0.000776177	2.19246
FBgn0264695	25528	-0.194946	0.0493619	-3.94933	7.83698e-05	0.000697381	2.48043
FBgn0261584	369.31	-0.545946	0.13854	-3.94071	8.12419e-05	0.00140666	1.17853
FBgn0031590	1791.77	0.156498	0.0397349	3.93856	8.19735e-05	0.000714068	2.51916
FBgn0265059	30.745	-1.08261	0.274964	-3.93728	8.24106e-05	0.0014514	1.15366
FBgn0051313	3380.09	-0.436375	0.110838	-3.93706	8.24858e-05	0.000610232	3.03309
FBgn0036875	1100.59	-0.357038	0.0907115	-3.93597	8.28614e-05	0.00161474	1.02718
FBgn0000075	123.911	-0.460317	0.116962	-3.93561	8.29852e-05	0.00132829	1.28735
FBgn0036760	244.397	0.485184	0.123389	3.93216	8.41857e-05	0.0014514	1.17853
FBgn0038095	129.878	1.06279	0.270536	3.92846	8.54933e-05	0.00101611	1.78226
FBgn0032513	1444.37	0.185301	0.0471737	3.92806	8.56348e-05	0.00166176	1.02718
FBgn0040305	1181.11	0.250915	0.0638931	3.92711	8.59713e-05	0.00166653	1.02718
FBgn0030073	622.096	-0.697103	0.177519	-3.92692	8.60405e-05	0.00117624	1.53062
FBgn0027601	4415.91	-0.21466	0.0546731	-3.92624	8.62834e-05	0.000707942	2.68077
FBgn0000454	3539.13	-0.149884	0.0381835	-3.92535	8.66027e-05	0.000750043	2.51916
FBgn0035619	30.5343	-1.41162	0.359908	-3.92216	8.77605e-05	0.00164087	1.06832
FBgn0039404	219.83	0.349164	0.0890381	3.92151	8.79961e-05	0.00107938	1.72112
FBgn0035771	1914.1	0.192046	0.0489812	3.92081	8.82507e-05	0.000794727	2.41441
FBgn0051778	3461.94	-0.455912	0.116407	-3.91652	8.98347e-05	0.000677898	2.94788
FBgn0261550	4304.87	-0.171644	0.0438289	-3.91624	8.99424e-05	0.000734547	2.68077
FBgn0027280	3667.36	-0.218313	0.0557534	-3.91569	9.01445e-05	0.000808991	2.41441
FBgn0035791	1737.54	0.504695	0.128931	3.91447	9.06036e-05	0.00129861	1.44237
FBgn0033454	386.28	0.293429	0.0750217	3.91126	9.1816e-05	0.000980768	1.98748
FBgn0035517	528.493	0.322003	0.0823598	3.90971	9.24073e-05	0.00125495	1.53062
FBgn0032287	1759.31	0.39136	0.100113	3.90918	9.26105e-05	0.000677898	3.03309
FBgn0020909	274.121	0.392351	0.100522	3.90313	9.49583e-05	0.00128677	1.53062
FBgn0039233	126.557	0.480561	0.12316	3.90194	9.54255e-05	0.00129074	1.53062
FBgn0022160	6759.17	-0.456803	0.117074	-3.90182	9.54738e-05	0.000802904	2.57948
FBgn0001978	1551.07	0.161946	0.0415964	3.89326	9.89057e-05	0.00140076	1.44237
FBgn0034354	273.36	-0.456559	0.117307	-3.89201	9.94174e-05	0.00120602	1.72112
FBgn0046763	2269.26	-0.206862	0.053205	-3.88803	0.000101062	0.000896694	2.41441
FBgn0030501	10.542	1.69875	0.437182	3.88567	0.000102047	0.00430239	0.407133
FBgn0053978	1257.7	-0.200878	0.0517164	-3.88423	0.000102655	0.00151573	1.37017
FBgn0000045	1026.54	-0.380121	0.098113	-3.87432	0.000106923	0.00150133	1.44237
FBgn0036298	609.8	0.307056	0.0792718	3.87346	0.000107302	0.00133498	1.65262
FBgn0033926	1239.04	-0.908262	0.235073	-3.86374	0.000111664	0.00156289	1.44237
FBgn0034061	796.126	0.291813	0.075599	3.86002	0.000113379	0.00111605	2.13994
FBgn0035947	1449.14	0.239577	0.0621507	3.85478	0.000115836	0.00160925	1.44237
FBgn0038115	1588.69	-0.327546	0.0850402	-3.85166	0.00011732	0.00162643	1.44237
FBgn0025724	2406.78	0.188102	0.0488396	3.85143	0.000117429	0.000856272	2.94788
FBgn0262734	11588.8	0.201924	0.0524424	3.85039	0.000117929	0.000940256	2.68077
FBgn0039274	303.1	0.349099	0.0907877	3.84523	0.000120442	0.00157965	1.5327
FBti0060208	28.6419	1.04491	0.271858	3.84358	0.000121252	0.00219681	1.05782
FBgn0030878	791.25	0.341419	0.0888504	3.84263	0.000121723	0.0014933	1.65262
FBgn0032907	175.288	0.420098	0.109337	3.84222	0.000121924	0.00127379	1.98748
FBgn0035631	1355.46	0.227787	0.0593616	3.83728	0.000124404	0.00177012	1.3877
FBgn0003888	867.606	0.554242	0.144469	3.8364	0.000124851	0.00152676	1.65262
FBgn0030680	1065.45	-0.19202	0.0500549	-3.83618	0.000124963	0.00179894	1.37017
FBgn0262867	740.978	0.237494	0.0619218	3.83539	0.000125365	0.00114374	2.30375
FBgn0033686	165.842	0.470104	0.122822	3.82752	0.000129439	0.00489288	0.444814
FBgn0010602	2284.76	0.145672	0.0380869	3.82473	0.000130917	0.000948157	2.94788
FBgn0031778	29.5749	0.917426	0.239928	3.82375	0.000131436	0.00234801	1.05782
FBgn0052207	336.982	0.327067	0.0855414	3.82349	0.000131574	0.00170804	1.53062
FBgn0034887	1940.25	-0.358908	0.0939777	-3.81908	0.00013395	0.00116312	2.41441
FBgn0267978	4474.18	0.331084	0.0867115	3.81823	0.000134415	0.00109888	2.57948
FBgn0016038	1775.31	0.155658	0.0407697	3.81799	0.000134544	0.000971139	2.94788
FBgn0038683	1480.04	0.169681	0.0445167	3.81163	0.000138055	0.00196892	1.37017
FBgn0034474	2502.56	-0.289643	0.0760093	-3.81063	0.000138612	0.00119997	2.41441
FBgn0040321	3356.21	0.338262	0.0887809	3.81007	0.000138928	0.000973516	3.03309
FBgn0032961	1666.2	0.193817	0.0509429	3.80459	0.00014204	0.00192836	1.44237
FBgn0264748	778.805	-0.565138	0.148547	-3.80443	0.000142132	0.00182972	1.53062
FBgn0037807	491.976	-0.327143	0.0861217	-3.79861	0.00014551	0.00139074	2.13994
FBgn0038771	1306.09	0.267222	0.0703635	3.79774	0.000146022	0.00217128	1.2902
FBgn0029828	3503.75	-0.387363	0.102016	-3.79709	0.000146402	0.0010213	3.03309
FBgn0261479	422.765	0.289071	0.0762244	3.79237	0.000149219	0.00191236	1.5327
FBgn0033929	822.57	0.211911	0.0558928	3.79138	0.000149811	0.00133561	2.30375
FBgn0023175	1445.44	0.187975	0.0496179	3.78845	0.000151588	0.00213328	1.37017
FBgn0035432	2647.94	0.16802	0.0443578	3.78785	0.000151958	0.00129971	2.41441
FBgn0086447	133.387	0.456243	0.120499	3.78629	0.000152915	0.0022558	1.28735
FBgn0039486	428.391	-0.259963	0.0687806	-3.77959	0.000157086	0.00247431	1.17853
FBgn0015794	1157.84	0.257966	0.0682634	3.77899	0.000157468	0.00220033	1.37017
FBgn0051248	1202.56	0.260681	0.0689858	3.77876	0.000157613	0.00279088	1.02718
FBgn0285952	22693.9	0.193751	0.0512751	3.77865	0.00015768	0.00122535	2.68077
FBgn0034085	86.1017	-0.587647	0.155533	-3.77828	0.000157915	0.00209965	1.45319
FBgn0052369	2814.93	-0.21676	0.057378	-3.77776	0.000158246	0.00171349	1.83311
FBgn0266590	231.565	0.461911	0.122286	3.77729	0.000158545	0.00201373	1.53062
FBgn0037815	107.253	0.505981	0.133958	3.77716	0.000158629	0.002107	1.45319
FBgn0014863	9653.87	-0.287978	0.0762481	-3.77685	0.000158824	0.00123288	2.68077
FBgn0037728	5080.02	0.148242	0.0392789	3.77408	0.000160602	0.00148673	2.19246
FBgn0030086	2072.99	0.262589	0.0696611	3.76953	0.000163558	0.00133498	2.51916
FBgn0030612	665.95	-0.299327	0.0794569	-3.76715	0.000165119	0.00195446	1.65262
FBgn0033440	29.2856	-0.831767	0.220797	-3.76711	0.000165148	0.00262797	1.15522
FBgn0034065	130.27	0.414524	0.110052	3.76661	0.00016548	0.00209322	1.53062
FBgn0036500	501.792	0.349814	0.0929024	3.76539	0.000166288	0.00259455	1.18229
FBgn0035996	140.903	-0.404214	0.107375	-3.7645	0.000166884	0.00613384	0.444814
FBgn0038181	7150.27	-0.214091	0.0568779	-3.76404	0.000167192	0.00129074	2.68077
FBgn0083968	375.01	0.264929	0.0704954	3.75811	0.000171205	0.0021473	1.5327
FBgn0031190	3829.6	-0.165937	0.0441565	-3.75793	0.000171323	0.00139074	2.51916
FBgn0259977	778.208	-0.353579	0.094137	-3.756	0.000172648	0.00216616	1.53062
FBgn0032015	1396.45	0.281553	0.0749759	3.75525	0.000173171	0.00248669	1.2902
FBgn0264344	35.4927	0.888769	0.236734	3.7543	0.000173826	0.00636698	0.444814
FBgn0034693	5965.57	0.148687	0.0396612	3.74893	0.000177591	0.00143542	2.51916
FBgn0030611	207.43	0.354793	0.0946948	3.74669	0.00017918	0.00223449	1.53062
FBgn0033653	443.195	0.266867	0.0712308	3.7465	0.000179317	0.00156801	2.30375
FBgn0085294	106.525	-0.521679	0.139253	-3.74627	0.000179481	0.00223599	1.53062
FBgn0038360	899.733	0.206593	0.0551471	3.74622	0.000179519	0.00241327	1.3877
FBgn0030187	83.0462	0.651562	0.17396	3.74546	0.000180063	0.00223872	1.53062
FBgn0038976	697.089	0.280309	0.0749264	3.74113	0.000183195	0.00281289	1.18229
FBgn0029922	1471.28	-0.178294	0.0476869	-3.73885	0.000184863	0.00247431	1.3877
FBgn0035023	3854.37	-0.250085	0.066902	-3.73807	0.000185435	0.00140998	2.68077
FBgn0005626	3694.39	0.231333	0.0619227	3.73583	0.0001871	0.00130925	2.94788
FBgn0261859	3708.11	0.272008	0.0728175	3.73548	0.00018736	0.00156492	2.41441
FBgn0038957	334.771	-0.397035	0.106335	-3.73383	0.000188588	0.00289107	1.17853
FBgn0262815	95.7892	0.707402	0.189592	3.73119	0.000190581	0.00235058	1.53062
FBgn0261508	15.5903	1.24496	0.333851	3.72908	0.000192184	0.00298848	1.15522
FBgn0035308	306.073	0.309	0.0828704	3.72871	0.000192462	0.00236348	1.5327
FBgn0034262	98.9961	-0.506579	0.135898	-3.72764	0.000193277	0.0020975	1.78226
FBgn0001124	7616.67	-0.257618	0.069132	-3.72647	0.00019418	0.00175245	2.19246
FBgn0028394	353.036	-0.319233	0.0856709	-3.72627	0.000194337	0.00237712	1.5327
FBgn0034933	372.145	0.281109	0.0754848	3.72405	0.000196055	0.00238858	1.5327
FBgn0038463	1671.81	0.365146	0.0981347	3.72086	0.000198542	0.00266115	1.37017
FBgn0266756	4536.58	-0.128618	0.0345771	-3.71974	0.000199428	0.00158967	2.51916
FBgn0001285	28.7824	-0.820031	0.220494	-3.71906	0.000199964	0.00309314	1.15366
FBgn0020637	21.8345	-0.947768	0.255099	-3.71529	0.000202968	0.0031265	1.15522
FBgn0034002	647.358	-0.266022	0.0716068	-3.71504	0.000203169	0.00174682	2.30375
FBgn0026403	1262.75	-0.536738	0.144493	-3.71463	0.000203503	0.00268797	1.3877
FBgn0261832	88.1347	-0.816134	0.219782	-3.71339	0.000204504	0.00259455	1.45319
FBgn0014073	1471.41	-0.170809	0.0460193	-3.71168	0.000205884	0.00262654	1.44237
FBgn0050083	794.198	0.390077	0.105195	3.70814	0.000208785	0.00252471	1.53062
FBgn0039682	22681.1	-0.5021	0.13541	-3.708	0.000208903	0.00156815	2.68077
FBgn0035281	67.9093	-0.578544	0.156139	-3.70532	0.000211125	0.00254803	1.53062
FBgn0062928	359.733	0.454515	0.122871	3.69911	0.000216357	0.00325765	1.17853
FBgn0001137	976.918	0.279574	0.075663	3.69499	0.000219899	0.00305016	1.2902
FBgn0034422	187.233	0.369469	0.100014	3.69418	0.0002206	0.00213588	1.98748
FBgn0052418	292.957	0.418896	0.113409	3.69368	0.000221032	0.00332181	1.17853
FBgn0260747	9570.35	-0.268676	0.0727791	-3.69167	0.00022279	0.00165827	2.68077
FBgn0034742	3648.95	-0.148704	0.0402858	-3.69124	0.000223168	0.00230288	1.83311
FBgn0016726	17318.4	0.192716	0.0522153	3.6908	0.000223547	0.00198836	2.19246
FBgn0265967	103.865	-0.528946	0.14345	-3.68732	0.000226631	0.00282842	1.45319
FBgn0037250	69.1646	0.539375	0.146372	3.68496	0.000228735	0.00285194	1.45319
FBti0060546	249.663	-0.416422	0.113066	-3.68299	0.000230511	0.00274868	1.5327
FBgn0036772	248.618	0.365051	0.0992204	3.67919	0.000233971	0.00278188	1.5327
FBgn0029720	1972.41	-0.279141	0.0759183	-3.67686	0.000236118	0.00191898	2.41441
FBgn0010408	6625.06	0.389533	0.105979	3.67558	0.000237312	0.00185233	2.51916
FBgn0002069	457.88	0.233045	0.063424	3.67441	0.000238404	0.00201373	2.30375
FBgn0038071	91.0468	-0.641037	0.174491	-3.67376	0.000239012	0.00248669	1.78226
FBgn0260439	6798.64	0.138653	0.0377429	3.6736	0.000239154	0.00176333	2.68077
FBgn0003068	782.199	0.32245	0.087796	3.67272	0.000239983	0.00202309	2.30375
FBgn0263740	2429.55	0.185513	0.0505267	3.67158	0.000241054	0.00159421	3.03309
FBgn0037570	17.097	1.17559	0.320272	3.6706	0.00024198	0.00367216	1.15522
FBgn0264953	4694.58	-0.285854	0.0779981	-3.66489	0.000247448	0.00192544	2.51916
FBgn0039817	399.668	0.428596	0.117039	3.66198	0.000250275	0.00266795	1.72112
FBgn0046878	281.1	-0.492428	0.134564	-3.65942	0.000252784	0.00297121	1.5327
FBgn0086710	17678	0.306399	0.0837461	3.65866	0.000253538	0.00221179	2.19246
FBgn0036191	571.576	-0.253007	0.0691813	-3.65716	0.000255022	0.00280402	1.65262
FBgn0250753	17458	0.182855	0.0500443	3.65387	0.000258318	0.00223991	2.19246
FBgn0033115	17.7663	-1.08839	0.297881	-3.65376	0.00025843	0.00421266	1.05782
FBgn0036992	6114.75	-0.324414	0.0888049	-3.6531	0.000259089	0.0020265	2.48043
FBgn0032298	410.644	0.320427	0.0877309	3.65238	0.000259821	0.00384711	1.17853
FBgn0260635	7687.76	0.167134	0.0458272	3.64705	0.000265271	0.0020034	2.57948
FBgn0031937	2020.98	-0.25076	0.068968	-3.63589	0.000277023	0.00184975	2.94788
FBgn0086443	1880.83	0.224087	0.0616644	3.63398	0.000279078	0.00277708	1.83311
FBgn0027590	13071.3	0.31006	0.0853243	3.6339	0.000279168	0.00238475	2.19246
FBgn0038471	606.743	0.223548	0.0616851	3.62402	0.000290064	0.0023675	2.30375
FBgn0030309	2852.57	0.428653	0.118284	3.62393	0.000290155	0.0028652	1.83311
FBgn0052512	831.643	0.393286	0.108602	3.62134	0.000293085	0.00427068	1.18229
FBgn0033900	473.413	-0.227263	0.0627576	-3.62129	0.000293138	0.00338572	1.53062
FBgn0030407	147.025	-0.393305	0.10866	-3.61961	0.00029505	0.00992658	0.444814
FBgn0035755	363.56	0.47111	0.13032	3.61502	0.000300329	0.00310808	1.72112
FBgn0004117	4875.58	-0.262062	0.0725365	-3.61283	0.000302872	0.0022367	2.57948
FBgn0013710	258.592	-0.62458	0.172912	-3.61212	0.000303705	0.00278203	1.98748
FBgn0261988	3261.51	-0.166318	0.046076	-3.60964	0.000306628	0.00197348	3.03309
FBgn0015011	323.291	-0.35413	0.0981408	-3.60838	0.000308111	0.00444902	1.17853
FBgn0038429	303.494	0.384326	0.106512	3.6083	0.000308213	0.00444902	1.17853
FBgn0261618	11695.7	-0.211185	0.0586129	-3.60305	0.000314507	0.00235452	2.51916
FBgn0051973	2530.34	-0.203332	0.0564859	-3.5997	0.00031859	0.00203576	3.03309
FBgn0039099	1211.33	0.332675	0.092459	3.59808	0.000320574	0.00427666	1.2902
FBgn0260795	9179.74	-0.133292	0.0370507	-3.59756	0.000321214	0.0023857	2.51916
FBgn0039153	488.427	-0.289601	0.0805139	-3.59691	0.000322017	0.0046042	1.18229
FBgn0033817	679.924	0.323792	0.0900962	3.59384	0.000325838	0.0026051	2.30375
FBgn0032191	1484.76	0.172626	0.0480357	3.59371	0.000326002	0.00413662	1.37017
FBgn0039312	211.284	0.382345	0.106395	3.59363	0.000326097	0.00466077	1.17853
FBgn0259785	2252.87	0.156105	0.0434411	3.59348	0.000326292	0.00241387	2.51916
FBgn0058470	3275.25	0.276599	0.0770189	3.59132	0.000329011	0.0024292	2.51916
FBgn0025637	5532.88	0.202462	0.0563856	3.59067	0.000329833	0.00238858	2.57948
FBgn0036514	421.054	0.350755	0.0976933	3.59037	0.000330206	0.00298741	1.98748
FBgn0024491	568.302	-1.77724	0.495215	-3.58882	0.000332172	0.00379753	1.53062
FBgn0036656	40.0002	-0.926657	0.258454	-3.58539	0.000336579	0.00334171	1.78226
FBgn0030041	13526.2	-0.34028	0.0949083	-3.58536	0.000336619	0.00236348	2.68077
FBgn0267330	3354.59	0.200919	0.0561001	3.58144	0.000341701	0.00221478	2.94788
FBgn0003053	946.845	-0.219678	0.061379	-3.57905	0.000344848	0.00414531	1.44237
FBgn0038037	4649.99	0.269827	0.0754781	3.5749	0.000350362	0.00288991	2.19246
FBgn0004926	2725.99	0.201844	0.0564631	3.5748	0.000350491	0.0022558	2.94788
FBgn0030260	129.002	0.464279	0.129998	3.57142	0.000355047	0.00464973	1.28735
FBgn0034072	3454.16	-0.131704	0.0368959	-3.56963	0.000357489	0.0034325	1.83311
FBgn0085453	1804.94	-0.31682	0.0887562	-3.56956	0.000357584	0.0034325	1.83311
FBgn0038903	78.4778	0.622877	0.174503	3.56944	0.00035774	0.0116131	0.444814
FBgn0040211	919.925	-0.371588	0.104152	-3.56773	0.000360084	0.00429304	1.44237
FBgn0033978	1012.6	-0.282094	0.0791128	-3.56571	0.000362871	0.00431451	1.44237
FBgn0030485	1795.87	-0.199833	0.0560796	-3.56338	0.00036611	0.00228783	3.03309
FBgn0026565	228.332	0.410393	0.115176	3.56319	0.000366381	0.00414531	1.5327
FBgn0052772	1783.26	-0.14983	0.0420539	-3.56281	0.000366907	0.00229052	3.03309
FBgn0027521	24.7929	0.920864	0.258475	3.56268	0.000367095	0.0128529	0.407133
FBgn0040066	762.8	0.25133	0.0705545	3.56222	0.000367739	0.00517925	1.18229
FBgn0039298	2965.46	-0.359737	0.10109	-3.55858	0.000372872	0.00270862	2.51916
FBgn0027093	842.465	0.236139	0.06637	3.55792	0.000373799	0.00525572	1.18229
FBgn0034796	1428.51	0.308849	0.0868342	3.55677	0.000375444	0.00444386	1.44237
FBgn0000044	25561.7	-0.431169	0.121378	-3.55227	0.00038192	0.00270862	2.57948
FBgn0014396	2674.09	-0.505263	0.14231	-3.55044	0.00038459	0.00237712	3.03309
FBgn0052282	1058.98	-0.389617	0.109753	-3.54994	0.00038532	0.00613384	1.02718
FBgn0032603	2253.95	-0.328439	0.0926116	-3.54642	0.000390508	0.00291657	2.41441
FBgn0028939	108.322	-0.617557	0.174183	-3.54544	0.000391952	0.00384117	1.78226
FBgn0259704	191.03	0.364217	0.102746	3.54483	0.000392866	0.00437995	1.5327
FBgn0031260	1997.29	0.355965	0.100454	3.54355	0.000394773	0.00242324	3.03309
FBgn0085229	550.714	0.317506	0.0896029	3.54348	0.00039488	0.00414531	1.65262
FBgn0034664	77.737	-0.550675	0.155423	-3.54307	0.0003955	0.0046042	1.45319
FBgn0031432	437.232	-1.12731	0.318342	-3.5412	0.000398306	0.0041635	1.65262
FBgn0063497	1370.25	-0.345647	0.0976372	-3.54012	0.000399944	0.00516627	1.2902
FBgn0066084	32194.3	0.328165	0.0927121	3.53962	0.000400709	0.00291588	2.48043
FBgn0086674	2466.86	0.193622	0.0547302	3.53776	0.000403535	0.00253119	2.94788
FBti0020230	41.3453	-0.692008	0.195872	-3.53296	0.000410931	0.00475894	1.45319
FBgn0032652	3921.28	-0.122965	0.0348198	-3.53147	0.000413256	0.00299006	2.48043
FBgn0026143	403.591	0.261956	0.0741911	3.53083	0.000414252	0.00416166	1.72112
FBgn0042106	29.1129	-0.810998	0.229715	-3.53046	0.000414844	0.0059148	1.15366
FBgn0025678	1882.64	0.227295	0.0644146	3.52862	0.000417725	0.00309039	2.41441
FBgn0033221	76.4743	0.657265	0.186359	3.52687	0.000420501	0.00463579	1.53062
FBgn0034087	2380.53	-0.20429	0.0579317	-3.5264	0.000421248	0.00310808	2.41441
FBgn0263987	4888.69	0.280807	0.0797248	3.5222	0.000427977	0.00298617	2.57948
FBgn0067783	523.009	-0.279171	0.079303	-3.52031	0.000431048	0.00444887	1.65262
FBgn0036997	1352.73	-0.331699	0.0942392	-3.51975	0.000431949	0.00679295	1.02718
FBgn0086906	12993.2	-0.14777	0.0420339	-3.51549	0.000438947	0.00304821	2.57948
FBgn0031860	1005.02	-0.350907	0.0998997	-3.51259	0.000443757	0.00513652	1.44237
FBgn0025693	491.606	0.335268	0.0956656	3.50459	0.000457317	0.00500595	1.53062
FBgn0014455	1892.99	-0.219373	0.0626265	-3.50287	0.000460271	0.00277075	3.03309
FBgn0030511	526.914	0.225996	0.0646089	3.49791	0.000468914	0.00511929	1.53062
FBgn0052368	2270.61	0.918318	0.262595	3.49709	0.00047037	0.00331016	2.51916
FBgn0039450	1061.87	0.197662	0.0565789	3.49357	0.000476615	0.0054878	1.44237
FBgn0051998	3085.27	-0.206542	0.0592215	-3.48762	0.000487338	0.00451425	1.83311
FBgn0270926	2350.88	-0.320334	0.0918762	-3.48659	0.000489224	0.00342359	2.51916
FBgn0000473	7081.49	-0.224958	0.064563	-3.48432	0.000493398	0.00391982	2.19246
FBgn0038820	944.112	0.468198	0.134378	3.48418	0.000493649	0.00755676	1.02718
FBgn0010591	2858.96	0.317664	0.0912414	3.48158	0.000498474	0.0046042	1.83311
FBgn0263594	13710.9	0.250563	0.0719849	3.48077	0.000499971	0.00342016	2.57948
FBgn0032684	1884.89	0.233543	0.0671001	3.48052	0.000500451	0.00349239	2.51916
FBgn0035331	470.881	-0.238678	0.0685925	-3.47965	0.000502064	0.00381	2.30375
FBgn0037292	361.071	0.356189	0.102366	3.47957	0.000502216	0.00432959	1.98748
FBgn0031161	996.495	0.260093	0.0747846	3.47789	0.000505374	0.0059799	1.3877
FBgn0029854	1432.21	-0.228417	0.0657379	-3.47467	0.000511491	0.0060418	1.3877
FBgn0031062	277.474	0.279873	0.0805839	3.47307	0.00051455	0.00701684	1.17853
FBgn0086357	7979.21	0.167669	0.0482939	3.47185	0.000516876	0.00340538	2.68077
FBgn0013348	302.088	-0.381486	0.110033	-3.46702	0.000526259	0.0056873	1.5327
FBgn0035981	1362.62	0.181425	0.0523659	3.46457	0.000531079	0.00806271	1.02718
FBgn0035715	2179.28	-0.143703	0.0414801	-3.46439	0.000531428	0.00320194	2.94788
FBgn0035356	603.054	0.378843	0.109426	3.46209	0.000536005	0.00579037	1.53062
FBgn0283508	52.2787	-0.638905	0.184546	-3.46204	0.0005361	0.0164251	0.444814
FBgn0260632	2504.23	0.142492	0.041178	3.46038	0.000539409	0.0031617	3.03309
FBgn0259098	273.868	0.603162	0.174424	3.45802	0.000544171	0.00732739	1.17853
FBgn0036918	986.502	0.160742	0.0465194	3.45537	0.000549548	0.00622374	1.44237
FBgn0041712	1325.24	-0.357397	0.103446	-3.45493	0.000550432	0.00652276	1.37017
FBgn0003187	32.8595	-0.864279	0.250424	-3.45127	0.000557962	0.0182176	0.407133
FBgn0031069	5200.59	-0.454302	0.131662	-3.45051	0.000559532	0.0038723	2.51916
FBgn0026150	513.647	0.298361	0.0864981	3.44934	0.000561958	0.00421004	2.30375
FBgn0031327	1300.73	-0.228367	0.066265	-3.44628	0.000568369	0.00853735	1.02718
FBgn0032923	1153.79	-0.245544	0.0712537	-3.44604	0.000568856	0.0085377	1.02718
FBgn0015569	916.478	-0.205988	0.0598165	-3.44367	0.000573879	0.00677156	1.37017
FBgn0039178	3562.76	0.165344	0.0480409	3.44173	0.000578011	0.00414698	2.41441
FBgn0025625	2190.34	0.231608	0.0673047	3.44118	0.00057918	0.00415157	2.41441
FBgn0036742	670.87	-0.245859	0.0715119	-3.43802	0.000585986	0.00624838	1.53062
FBgn0030834	313.905	0.32743	0.09525	3.43758	0.000586928	0.00565351	1.72112
FBgn0019932	1230.17	0.383963	0.111745	3.43606	0.000590245	0.00878799	1.02718
FBgn0038774	1180.42	0.273679	0.0796904	3.43428	0.000594131	0.00732739	1.2902
FBgn0037683	36.4286	0.767675	0.223751	3.43093	0.000601517	0.0180013	0.444814
FBgn0037057	2012.58	0.274925	0.0801813	3.4288	0.000606267	0.00351069	3.03309
FBgn0001330	326.643	0.379872	0.110827	3.4276	0.000608952	0.00647093	1.53062
FBgn0261800	1104.59	-0.2786	0.081301	-3.42677	0.000610796	0.00683475	1.44237
FBgn0040832	928.232	-0.371093	0.108319	-3.42593	0.000612702	0.00716427	1.37017
FBgn0014033	1102.2	-0.38777	0.11328	-3.42312	0.000619065	0.00912031	1.02718
FBgn0001187	2795.23	-0.357683	0.104501	-3.42275	0.000619899	0.0035863	3.03309
FBgn0037913	6896.72	0.17968	0.0525037	3.42223	0.0006211	0.00430206	2.48043
FBgn0040227	4035.03	0.176146	0.0515016	3.42021	0.000625723	0.00406183	2.68077
FBgn0052407	1360.01	-0.211568	0.0618872	-3.41861	0.000629427	0.00763927	1.2902
FBgn0036919	1454.44	0.272779	0.0798244	3.41724	0.000632598	0.00732739	1.37017
FBgn0003204	2973.07	0.173809	0.0508772	3.41626	0.000634881	0.00573174	1.83311
FBgn0039757	38416.6	0.275442	0.0807174	3.41243	0.000643872	0.00437137	2.51916
FBgn0261461	2741.4	-0.121939	0.0357533	-3.41056	0.000648294	0.00583752	1.83311
FBgn0051445	3634.61	-0.355523	0.104309	-3.40838	0.000653497	0.00377367	3.03309
FBgn0039683	164.987	-0.410487	0.120448	-3.40799	0.000654437	0.00719488	1.45319
FBgn0265726	1967.82	-0.174747	0.0513096	-3.40573	0.000659864	0.00591589	1.83311
FBgn0033292	16.2527	1.03573	0.30439	3.40263	0.000667402	0.00882022	1.15522
FBgn0036698	554.477	-0.29582	0.0869492	-3.40222	0.000668414	0.00656149	1.65262
FBgn0032465	1384.86	0.18834	0.055365	3.40179	0.000669468	0.0073471	1.44237
FBgn0034062	324.457	-0.278479	0.0818665	-3.40162	0.00066988	0.00872015	1.17853
FBgn0031848	17.6671	1.10701	0.325511	3.40083	0.000671825	0.00947847	1.06832
FBgn0040007	14332	0.333744	0.0981691	3.39968	0.000674642	0.00444902	2.57948
FBgn0034059	319.573	0.287458	0.0845568	3.39959	0.00067488	0.00708018	1.53062
FBgn0015790	7128.02	0.125528	0.0369479	3.39742	0.00068024	0.0045769	2.51916
FBgn0034443	590.354	0.315024	0.0927797	3.3954	0.000685275	0.00498826	2.30375
FBgn0286507	34.1984	0.865862	0.255149	3.39355	0.000689919	0.00830946	1.28735
FBgn0286723	1225.41	-1.47126	0.433571	-3.39334	0.000690451	0.0100039	1.02718
FBgn0263219	3193.53	-0.138783	0.0409013	-3.39313	0.000690991	0.00463263	2.51916
FBgn0025878	1713.83	0.191268	0.0564437	3.38865	0.000702376	0.00800057	1.37017
FBgn0035107	1344.46	0.240424	0.070972	3.38759	0.000705105	0.00794332	1.3877
FBgn0010516	7189.13	0.264996	0.0783831	3.38078	0.000722815	0.00489543	2.48043
FBgn0266413	28.5532	1.05098	0.310951	3.3799	0.000725123	0.0100594	1.06832
FBgn0083977	285.452	0.293418	0.0869022	3.37642	0.000734362	0.00605137	1.98748
FBgn0051469	196.512	-0.328823	0.0974912	-3.37284	0.000743968	0.00762377	1.53062
FBgn0037146	16755.8	0.350576	0.103951	3.37251	0.000744859	0.00496276	2.51916
FBgn0035227	7576.54	0.284858	0.0845462	3.36926	0.000753707	0.00500838	2.51916
FBgn0038810	1121.36	0.299857	0.0890189	3.36846	0.000755892	0.0107741	1.02718
FBgn0031117	396.1	-0.332492	0.0988188	-3.36466	0.000766372	0.00783387	1.53062
FBgn0033879	3801.31	-0.242236	0.0720226	-3.36333	0.000770073	0.00434624	3.03309
FBgn0030189	377.508	-0.356276	0.106033	-3.36004	0.000779316	0.00722794	1.72112
FBgn0052000	12348.3	-0.123446	0.0367588	-3.35828	0.000784283	0.00525572	2.48043
FBgn0030749	1933	0.166172	0.0494871	3.35789	0.000785402	0.00689754	1.83311
FBgn0031055	704.25	0.259413	0.0772806	3.35676	0.000788601	0.00751571	1.65262
FBgn0052302	13.5715	1.99892	0.595757	3.35525	0.00079292	0.0109267	1.05782
FBgn0024352	2234.76	0.163696	0.048802	3.3543	0.000795671	0.00445843	3.03309
FBgn0034808	1907.86	-0.19156	0.0571126	-3.35407	0.000796318	0.00698747	1.83311
FBgn0035785	86.5825	-0.501708	0.149653	-3.35247	0.000800944	0.0229056	0.444814
FBgn0037661	71.2007	0.482985	0.144091	3.35196	0.000802426	0.00719488	1.78226
FBgn0035309	136.599	-0.41128	0.122765	-3.35013	0.000807723	0.00821579	1.53062
FBgn0266044	54.9167	0.749724	0.223802	3.34994	0.000808283	0.00856786	1.45319
FBgn0032704	3317.44	0.18628	0.0556148	3.34947	0.000809661	0.00452869	3.03309
FBgn0033644	233.575	-0.379713	0.113397	-3.34854	0.000812391	0.00824429	1.5327
FBgn0030518	571.279	0.32054	0.0957494	3.34769	0.000814868	0.00826805	1.53062
FBgn0040775	9119.58	-0.433927	0.129624	-3.34759	0.000815184	0.00508584	2.68077
FBgn0261975	243.909	-0.305205	0.0912065	-3.3463	0.000818964	0.00750071	1.72112
FBgn0034389	3096.81	-0.190786	0.0570174	-3.34609	0.000819587	0.0056326	2.41441
FBgn0035132	1063.52	-0.207547	0.062124	-3.34085	0.000835221	0.00920982	1.37017
FBgn0022344	878.537	0.18221	0.0545629	3.33946	0.000839428	0.0091466	1.3877
FBgn0040087	641.075	0.224466	0.0672583	3.33738	0.00084573	0.0105056	1.18229
FBgn0010038	79.6452	-0.636181	0.190694	-3.33614	0.000849502	0.00889246	1.45319
FBgn0016013	924.032	-0.349531	0.104799	-3.33526	0.000852207	0.0119171	1.02718
FBgn0038787	1546.47	0.195484	0.0586117	3.33524	0.00085226	0.0119171	1.02718
FBgn0266042	55.2129	-0.642357	0.192678	-3.33384	0.000856545	0.00994147	1.28735
FBgn0015298	712.285	0.240107	0.0721199	3.32927	0.000870738	0.00659544	2.13994
FBgn0029714	280.624	0.291889	0.0877053	3.32807	0.000874501	0.00873908	1.5327
FBgn0035523	1991.56	0.165771	0.0498691	3.32412	0.000886966	0.00581667	2.51916
FBgn0035811	784.3	-0.307852	0.0926191	-3.32385	0.000887851	0.00884874	1.53062
FBgn0033571	358.656	0.295059	0.0888238	3.32185	0.000894236	0.00888931	1.5327
FBgn0030003	569.136	0.193813	0.0583596	3.32101	0.000896916	0.0110386	1.18229
FBgn0029768	1049.98	0.194327	0.0585486	3.31907	0.000903182	0.00976161	1.3877
FBgn0027279	10994	-0.166416	0.050151	-3.31831	0.000905652	0.00668986	2.19246
FBgn0038673	127.649	0.383481	0.115594	3.31747	0.000908368	0.00900137	1.53062
FBgn0034724	2532.47	0.272147	0.0820422	3.31716	0.000909369	0.00514572	2.94788
FBgn0030013	1224.63	0.383429	0.115655	3.31528	0.000915498	0.00995977	1.37017
FBgn0040666	362.304	0.240111	0.0724339	3.3149	0.000916754	0.00732739	1.98748
FBgn0261439	9888.84	-0.137124	0.041366	-3.31489	0.00091678	0.00586136	2.57948
FBgn0004959	50.3921	0.619351	0.186891	3.31396	0.000919834	0.0105018	1.28735
FBgn0031717	917.602	-0.183601	0.0554981	-3.30824	0.000938835	0.0106785	1.2902
FBgn0020385	6817.06	-0.317874	0.0961001	-3.30774	0.000940514	0.0059818	2.57948
FBgn0036224	192.331	-0.421993	0.127627	-3.30644	0.000944898	0.00750052	1.98748
FBgn0028647	816.016	-0.210644	0.0637202	-3.30577	0.000947161	0.00933446	1.53062
FBgn0027338	9656.36	0.213312	0.0646012	3.30198	0.000960045	0.00589577	2.68077
FBgn0003231	9408.8	0.147883	0.0448374	3.29822	0.000973013	0.00712038	2.19246
FBgn0264357	5007.99	-0.128047	0.0388235	-3.29817	0.000973159	0.0062994	2.51916
FBgn0035777	9.16873	-1.56166	0.473689	-3.29681	0.000977895	0.0291471	0.407133
FBgn0259236	549.347	-0.236307	0.0716777	-3.2968	0.000977916	0.00898336	1.65262
FBti0020410	36.1542	-0.732996	0.222339	-3.29675	0.000978114	0.0110471	1.28735
FBgn0026415	30363.3	-0.17902	0.0543365	-3.29466	0.000985394	0.00719268	2.19246
FBgn0029147	603.764	-0.431157	0.130972	-3.29198	0.000994837	0.00975763	1.53062
FBgn0027532	2071.74	0.178169	0.054123	3.29193	0.00099501	0.00642976	2.51916
FBgn0020255	5207.51	0.159638	0.0485033	3.29128	0.000997334	0.00725528	2.19246
FBgn0036880	38.8182	-0.983398	0.29897	-3.28929	0.00100442	0.00865998	1.78226
FBgn0261700	21.2978	-1.02356	0.311419	-3.28678	0.00101341	0.0133808	1.06832
FBgn0028841	30.7433	0.797336	0.242609	3.2865	0.00101441	0.0301123	0.407133
FBgn0040364	1362.23	0.27158	0.0826549	3.28571	0.00101726	0.0103901	1.44237
FBgn0035873	269.005	0.454654	0.138491	3.28291	0.00102742	0.0124647	1.17853
FBgn0033038	803.689	-0.201417	0.0613897	-3.28096	0.00103453	0.00759529	2.13994
FBgn0037504	482.627	0.260502	0.0794299	3.27965	0.00103937	0.0100594	1.53062
FBgn0031040	150.91	0.337562	0.102937	3.27931	0.0010406	0.0100594	1.53062
FBgn0004644	107.527	-0.430808	0.131376	-3.27919	0.00104107	0.0100594	1.53062
FBgn0033246	22452.1	0.345315	0.105386	3.27666	0.00105041	0.0075397	2.19246
FBgn0052551	99.0742	-0.766561	0.233949	-3.27662	0.00105058	0.0101433	1.53062
FBgn0034403	15.8172	-1.1623	0.354804	-3.27589	0.00105331	0.012966	1.15366
FBgn0020304	7194.69	0.176009	0.0537386	3.27529	0.00105554	0.00686243	2.48043
FBgn0000083	7552.54	0.20049	0.0612228	3.27476	0.0010575	0.00686936	2.48043
FBgn0034073	427.905	0.252706	0.0771909	3.27377	0.00106122	0.00828567	1.98748
FBgn0032194	471.211	0.209348	0.0640066	3.27072	0.00107273	0.00975258	1.65262
FBgn0024995	347.558	0.26622	0.0813974	3.27062	0.00107313	0.0103449	1.53062
FBgn0033603	149.563	0.432947	0.132382	3.27042	0.00107386	0.0108108	1.45319
FBgn0250835	80.3271	-0.510164	0.156005	-3.27018	0.00107478	0.029261	0.444814
FBgn0003676	1297.42	0.190644	0.0583063	3.2697	0.00107662	0.0146097	1.02718
FBgn0033699	28266.1	0.221837	0.0678553	3.26927	0.00107827	0.00676408	2.57948
FBgn0262898	41.5159	-0.692396	0.211797	-3.26916	0.00107868	0.0293485	0.444814
FBgn0031247	213.424	-0.279102	0.0853805	-3.26892	0.0010796	0.00841537	1.98748
FBgn0011260	1784.85	-0.219401	0.0671217	-3.26871	0.0010804	0.00586931	3.03309
FBgn0038862	1340.65	0.162445	0.0497324	3.26637	0.00108935	0.0113787	1.3877
FBgn0033679	175.435	-0.384349	0.117762	-3.26377	0.00109942	0.00853735	1.98748
FBgn0037883	169.37	0.359239	0.110219	3.25933	0.00111674	0.00975258	1.72112
FBgn0037894	634.106	0.259273	0.079736	3.25164	0.00114741	0.0109267	1.53062
FBgn0035802	2165	-0.134722	0.0414439	-3.2507	0.00115123	0.00728255	2.51916
FBgn0002905	215.918	0.302138	0.0930076	3.24853	0.00116002	0.00888931	1.98748
FBgn0001114	29697.4	0.31952	0.0983653	3.2483	0.00116098	0.00732739	2.51916
FBgn0010044	60.833	-0.858886	0.264592	-3.24608	0.00117004	0.0315192	0.444814
FBgn0037207	968.011	0.260116	0.0801342	3.246	0.00117039	0.0129116	1.2902
FBgn0040089	545.262	0.33757	0.103996	3.24599	0.00117043	0.00845614	2.13994
FBgn0032615	34.4808	-0.725999	0.22376	-3.24454	0.0011764	0.00988576	1.78226
FBgn0032078	1407.05	-0.144705	0.0446071	-3.24399	0.00117866	0.012318	1.37017
FBgn0265068	66.2339	-0.726979	0.224196	-3.2426	0.00118444	0.00993757	1.78226
FBgn0011642	5360.54	-0.159244	0.0491478	-3.24011	0.00119482	0.00734445	2.57948
FBgn0262169	1272.62	-0.267397	0.0825303	-3.23999	0.00119534	0.0131473	1.2902
FBgn0011705	5313.93	0.303677	0.0937537	3.2391	0.00119909	0.00716427	2.68077
FBgn0004403	12538	0.221118	0.0682877	3.23804	0.00120354	0.00761688	2.48043
FBgn0032987	55473.7	0.19086	0.0589444	3.23796	0.00120387	0.00738148	2.57948
FBgn0040078	539.105	0.217999	0.0673564	3.2365	0.00121006	0.0107284	1.65262
FBgn0261244	3218.17	-0.14613	0.0451537	-3.23628	0.00121099	0.0064883	3.03309
FBgn0053229	859.492	0.212131	0.0655713	3.23513	0.00121589	0.0114969	1.53062
FBgn0039407	40.8104	0.627188	0.193934	3.23402	0.00122059	0.0326866	0.444814
FBgn0033194	2456.64	-0.312457	0.096736	-3.22999	0.00123793	0.0100377	1.83311
FBgn0037110	804.901	0.248856	0.0770569	3.22951	0.00124004	0.0146097	1.18229
FBgn0052082	4272.88	0.119791	0.0371035	3.22857	0.00124412	0.0073471	2.68077
FBgn0260005	5249.87	0.178093	0.0551635	3.22846	0.00124458	0.00871583	2.19246
FBgn0037220	1142.4	0.151668	0.0469881	3.2278	0.00124746	0.0164915	1.02718
FBgn0031256	997.923	0.234718	0.0727217	3.22761	0.00124827	0.0136069	1.2902
FBgn0014930	1004.35	-0.175281	0.0543235	-3.22662	0.00125262	0.0124263	1.44237
FBgn0016122	8395.99	0.390576	0.121111	3.22494	0.00125997	0.00878799	2.19246
FBgn0028855	324.139	-0.56673	0.175776	-3.22417	0.00126338	0.0118572	1.5327
FBgn0050361	1309.56	0.192787	0.0599204	3.21739	0.00129362	0.0131988	1.3877
FBgn0031701	310.425	0.658669	0.204732	3.21723	0.00129436	0.00976161	1.98748
FBgn0264087	9985.5	0.150263	0.0467447	3.21453	0.00130656	0.0076382	2.68077
FBgn0038821	11.8343	-1.12568	0.350352	-3.21299	0.00131362	0.0371924	0.407133
FBgn0034475	764.91	0.427486	0.133081	3.21223	0.00131709	0.0115256	1.65262
FBgn0263330	250.393	0.481538	0.149976	3.21076	0.00132385	0.00994464	1.98748
FBgn0087021	27.3391	0.869168	0.270907	3.20836	0.00133492	0.0170145	1.05782
FBgn0038057	186.027	0.351861	0.109693	3.20768	0.00133808	0.0124729	1.5327
FBgn0033875	9954.4	0.232083	0.0723574	3.20745	0.00133918	0.00808941	2.57948
FBgn0034198	5403.45	-0.224617	0.0700492	-3.20657	0.00134328	0.00924941	2.19246
FBgn0031494	75.1954	0.642246	0.20044	3.20418	0.00135448	0.0131988	1.45319
FBgn0013576	18999.6	0.131108	0.0409506	3.20162	0.00136655	0.00796253	2.68077
FBgn0034903	690.918	-0.198308	0.0619462	-3.20129	0.00136814	0.00900137	2.30375
FBgn0026566	895.175	0.217042	0.0678039	3.20102	0.0013694	0.0177843	1.02718
FBgn0031360	2219.76	0.291322	0.091039	3.19997	0.00137443	0.0109267	1.83311
FBgn0034506	30.6606	-0.681091	0.212942	-3.19848	0.00138156	0.0163322	1.15366
FBgn0011828	3112.25	-0.185846	0.0581417	-3.19643	0.00139141	0.00745897	2.94788
FBgn0262801	692.895	0.239947	0.0750839	3.19572	0.00139482	0.012951	1.53062
FBgn0036993	1788.79	0.379669	0.118841	3.19476	0.00139949	0.00749605	2.94788
FBgn0040309	11555.8	0.260824	0.0816706	3.19361	0.00140507	0.00843186	2.57948
FBgn0085484	1349.06	0.230326	0.072144	3.19259	0.00141002	0.0182346	1.02718
FBgn0036812	162.311	0.335056	0.105054	3.18937	0.00142585	0.0152817	1.28735
FBgn0025807	107.281	-0.400158	0.125497	-3.18859	0.00142969	0.0132152	1.53062
FBgn0266918	9406.42	-0.126988	0.0398334	-3.18799	0.00143265	0.00882022	2.48043
FBgn0032054	269.712	0.261445	0.0820839	3.18509	0.00144708	0.013346	1.53062
FBgn0034624	34.2017	0.81623	0.256329	3.18431	0.00145099	0.0374873	0.444814
FBgn0037943	1214.37	0.19276	0.0605348	3.18428	0.00145114	0.0141076	1.44237
FBgn0243514	182.252	-0.483207	0.151842	-3.18231	0.00146106	0.0167626	1.17853
FBgn0020415	6788.44	-0.237003	0.0744757	-3.18228	0.00146121	0.00895044	2.48043
FBgn0022702	281.271	-0.354772	0.111603	-3.17887	0.00147852	0.0108747	1.98748
FBgn0038795	718.684	-0.441687	0.139054	-3.17637	0.0014913	0.0170145	1.18229
FBgn0053474	39.0373	-0.634262	0.199744	-3.17538	0.00149641	0.0137292	1.53062
FBgn0052549	9202.86	-0.264423	0.0833155	-3.17375	0.00150482	0.00863277	2.68077
FBti0063710	48.0808	0.700345	0.220705	3.17322	0.00150757	0.0144719	1.45319
FBgn0033090	25.8975	-0.733249	0.231361	-3.16929	0.00152814	0.017671	1.15522
FBgn0261535	326.596	0.294831	0.0930577	3.16826	0.00153354	0.0112015	1.98748
FBgn0043806	1683.91	0.18379	0.0580363	3.16681	0.0015412	0.0163031	1.2902
FBgn0004003	113.976	-0.512557	0.161869	-3.16648	0.00154294	0.0141246	1.53062
FBgn0040337	420.109	0.237716	0.0750846	3.16598	0.00154563	0.0141388	1.53062
FBgn0026259	3198.74	0.157904	0.0499284	3.16261	0.0015636	0.00824429	2.94788
FBgn0038811	336.525	0.230956	0.0730594	3.16121	0.00157116	0.0114499	1.98748
FBgn0013771	1188.67	0.178004	0.0563394	3.1595	0.00158042	0.0151731	1.44237
FBgn0032785	469.973	0.345547	0.109378	3.1592	0.00158203	0.0134732	1.65262
FBgn0038465	7654.09	-0.257878	0.0817566	-3.15422	0.00160929	0.0090916	2.68077
FBgn0032398	2825.82	0.114982	0.0364613	3.15355	0.001613	0.00845614	2.94788
FBgn0002609	68.0149	0.498269	0.158062	3.15237	0.00161953	0.0153654	1.45319
FBgn0267614	12.8976	-1.06999	0.339432	-3.15229	0.00161996	0.0200473	1.05782
FBgn0050410	568.448	0.339974	0.107976	3.14861	0.0016405	0.0111376	2.13994
FBgn0085209	133.444	0.35232	0.111897	3.14861	0.00164052	0.0148965	1.53062
FBgn0030056	1849.57	0.179081	0.0569103	3.14673	0.00165105	0.0086204	2.94788
FBgn0035228	7046.51	-0.148875	0.0473277	-3.14563	0.00165729	0.00995977	2.48043
FBgn0039877	840.909	-0.196118	0.0624037	-3.14273	0.00167382	0.0151544	1.53062
FBgn0039303	4309.82	0.11026	0.0350875	3.14242	0.00167557	0.0100377	2.48043
FBgn0027657	8449.26	-0.26893	0.0856385	-3.14029	0.00168781	0.00997914	2.51916
FBgn0035695	2049.02	-0.160411	0.051152	-3.13598	0.00171283	0.0100594	2.51916
FBgn0038733	3358.49	-0.204913	0.0653823	-3.13408	0.00172395	0.00889246	2.94788
FBgn0030350	2303.51	0.45452	0.145056	3.13341	0.00172791	0.00873271	3.03309
FBgn0033005	3807.57	-0.140854	0.0449589	-3.13294	0.00173065	0.0133373	1.83311
FBgn0267796	222.653	-0.33562	0.107137	-3.13262	0.00173253	0.0155507	1.5327
FBti0020079	28.5895	0.923017	0.294647	3.13262	0.00173255	0.0196872	1.15522
FBgn0039226	447.309	0.245257	0.0783313	3.13102	0.00174202	0.0156118	1.53062
FBgn0037713	222.414	0.323435	0.103301	3.13099	0.00174216	0.0156031	1.5327
FBgn0010926	475.088	0.257433	0.0822246	3.13085	0.001743	0.0117344	2.13994
FBgn0030005	18.4497	0.929898	0.297026	3.13069	0.00174393	0.0211063	1.06832
FBgn0014133	9495.19	-0.102777	0.0328467	-3.12899	0.00175408	0.0100594	2.57948
FBgn0037715	3901.66	0.198029	0.0632918	3.12884	0.00175501	0.0102873	2.51916
FBgn0029866	1656.96	-0.19884	0.0635681	-3.12798	0.0017601	0.0165469	1.44237
FBgn0011746	808.574	0.287477	0.0919408	3.12676	0.00176742	0.0158164	1.53062
FBgn0034246	2250.13	-0.286372	0.0916298	-3.12531	0.00177616	0.0103901	2.51916
FBgn0034641	1367.43	0.205685	0.0658246	3.12474	0.00177963	0.01831	1.2902
FBgn0033733	12.2862	-1.16651	0.373461	-3.12351	0.00178708	0.0214962	1.06832
FBgn0039656	1185.64	-0.210895	0.0675219	-3.12336	0.001788	0.0173148	1.3877
FBgn0262003	91.6569	-0.486151	0.155922	-3.11791	0.00182136	0.0142933	1.78226
FBgn0267408	4809.12	-0.418218	0.134152	-3.11749	0.00182397	0.010409	2.57948
FBgn0052267	726.014	0.328802	0.105471	3.11747	0.00182411	0.0201414	1.18229
FBgn0264089	4542.92	-0.108081	0.0347207	-3.11288	0.00185273	0.0109105	2.48043
FBgn0001206	389.216	-0.259068	0.0832516	-3.11186	0.0018591	0.0150018	1.72112
FBgn0031776	483.562	0.28798	0.0925655	3.11109	0.00186397	0.0205249	1.18229
FBgn0003360	53323.9	0.206749	0.0664977	3.10911	0.00187651	0.0110165	2.48043
FBgn0250868	262.722	0.315942	0.101623	3.10897	0.00187742	0.0165858	1.5327
FBgn0039722	1416.33	-0.286575	0.0922116	-3.1078	0.00188486	0.0175065	1.44237
FBgn0066114	786.618	0.158145	0.0509038	3.10674	0.00189165	0.0126198	2.13994
FBgn0266711	2293.43	0.1738	0.0559646	3.10553	0.00189937	0.00969601	2.94788
FBgn0052726	4062.26	0.244398	0.0787057	3.10521	0.00190144	0.0104331	2.68077
FBgn0036877	190.787	0.360999	0.116262	3.10506	0.00190242	0.0167707	1.5327
FBgn0260648	100.511	0.383399	0.123478	3.10499	0.00190283	0.0175293	1.45319
FBgn0033949	156.748	-0.492852	0.158748	-3.10462	0.00190523	0.0148686	1.78226
FBgn0038541	143.912	-0.319413	0.102888	-3.10448	0.00190615	0.0194774	1.28735
FBgn0015038	1036.35	-0.392652	0.12648	-3.10447	0.00190618	0.0234334	1.02718
FBgn0038260	155.628	0.444795	0.14342	3.10134	0.00192647	0.0196578	1.28735
FBgn0031651	965.805	0.175414	0.0565664	3.10103	0.00192852	0.0184089	1.3877
FBgn0036813	1908.99	0.17364	0.056016	3.09983	0.00193634	0.00961468	3.03309
FBgn0033902	7917.15	-0.1925	0.0621569	-3.097	0.00195488	0.010693	2.68077
FBgn0265612	30.689	-0.870234	0.281024	-3.09666	0.00195717	0.0234103	1.05782
FBgn0037960	478.541	0.226959	0.0733196	3.09548	0.00196498	0.0162391	1.65262
FBgn0038455	155.258	0.325939	0.10534	3.09416	0.0019737	0.0173148	1.53062
FBgn0263413	252.133	0.296771	0.0959452	3.09313	0.0019806	0.013984	1.98748
FBgn0039310	47.1145	0.598576	0.193723	3.08985	0.00200257	0.0492828	0.444814
FBgn0038213	67.0313	-0.457439	0.148091	-3.08891	0.00200893	0.0203297	1.28735
FBgn0003074	13122.5	0.25464	0.0824581	3.08811	0.00201432	0.0117084	2.48043
FBgn0017558	14207.4	-0.286514	0.0927873	-3.08786	0.00201603	0.0113375	2.57948
FBgn0040786	57.5971	0.539085	0.174652	3.08663	0.00202441	0.017671	1.53062
FBgn0037930	900.108	0.212238	0.0688691	3.08176	0.00205779	0.0249804	1.02718
FBgn0031987	1067.86	0.191707	0.0622142	3.08141	0.00206026	0.0197247	1.37017
FBgn0034602	861.138	0.241684	0.0784615	3.08028	0.00206805	0.0128059	2.30375
FBgn0034860	7942.2	-0.260246	0.08455	-3.07801	0.00208388	0.0133973	2.19246
FBgn0267495	102.535	-0.448492	0.145748	-3.07717	0.00208974	0.0189958	1.45319
FBgn0004047	789442	0.742042	0.241173	3.0768	0.00209235	0.0121066	2.48043
FBgn0032896	991.953	0.266745	0.0867033	3.07652	0.00209431	0.0253568	1.02718
FBgn0052187	215.235	0.302584	0.0983935	3.07525	0.0021033	0.016559	1.72112
FBgn0000459	1721.03	-0.22347	0.0726999	-3.07387	0.00211299	0.0201414	1.37017
FBgn0286213	21153.9	0.314998	0.10258	3.07076	0.00213514	0.012155	2.51916
FBgn0027608	9361.84	-0.177281	0.0577393	-3.07036	0.00213799	0.012162	2.51916
FBgn0261283	10478.8	-0.153443	0.0500434	-3.0662	0.00216795	0.0116685	2.68077
FBgn0032358	1315.72	0.248007	0.080893	3.06586	0.00217044	0.0261239	1.02718
FBgn0051453	231.844	-0.347863	0.113551	-3.06349	0.00218769	0.0234334	1.17853
FBgn0052626	11220.1	-0.200622	0.0654901	-3.0634	0.0021884	0.0117517	2.68077
FBgn0052170	674.719	0.219115	0.0715401	3.06283	0.00219257	0.0234334	1.18229
FBgn0001296	1544.61	0.205026	0.0670078	3.05974	0.0022153	0.0207399	1.3877
FBgn0029174	2391.34	0.130151	0.042574	3.05704	0.00223533	0.0165469	1.83311
FBgn0265991	6947.57	-0.106632	0.0348903	-3.05622	0.00224147	0.0142933	2.19246
FBgn0267463	14.2649	-1.10607	0.362242	-3.05341	0.00226259	0.0245191	1.15522
FBgn0031604	392.402	0.268335	0.0878838	3.0533	0.00226343	0.0175929	1.72112
FBgn0062440	1270.42	0.140005	0.0459504	3.04688	0.00231233	0.0208135	1.44237
FBgn0034741	172.396	0.68243	0.224002	3.04653	0.00231498	0.0159227	1.98748
FBgn0028988	1997.32	0.235468	0.077383	3.0429	0.00234314	0.017197	1.83311
FBgn0014141	3063.97	0.273774	0.0899743	3.0428	0.00234384	0.0131931	2.51916
FBgn0039213	5634.66	0.163623	0.0538122	3.04063	0.00236085	0.0134059	2.48043
FBgn0034494	3012.03	-0.210288	0.0691714	-3.04009	0.00236505	0.0115936	2.94788
FBgn0034033	199.816	0.304649	0.100226	3.03961	0.00236882	0.0201622	1.5327
FBgn0033373	1119.84	0.329757	0.10852	3.03867	0.00237625	0.0233193	1.2902
FBgn0039580	755.727	-0.202491	0.0667046	-3.03564	0.00240029	0.0191456	1.65262
FBgn0002590	30953.5	0.297181	0.0979181	3.03499	0.0024054	0.0151816	2.19246
FBgn0285963	2781.94	0.15972	0.0527447	3.02817	0.00246043	0.0137259	2.51916
FBgn0000559	130067	0.16588	0.0547855	3.0278	0.0024634	0.0154797	2.19246
FBgn0036551	876.93	0.216687	0.0716149	3.02572	0.00248042	0.0241797	1.2902
FBgn0030668	1408.8	0.196535	0.0650208	3.02264	0.00250577	0.0229393	1.3877
FBgn0019661	716.623	-0.24388	0.080782	-3.01899	0.00253621	0.0200758	1.65262
FBgn0052281	219.429	0.274014	0.090853	3.01602	0.00256117	0.0195612	1.72112
FBgn0267398	3084.13	0.139433	0.0462655	3.01375	0.00258037	0.0143099	2.51916
FBgn0027091	729.815	0.171515	0.056924	3.01306	0.00258627	0.0164541	2.13994
FBgn0013305	11818.4	0.101377	0.0336547	3.01226	0.00259306	0.0143697	2.51916
FBgn0037012	621.001	0.28453	0.0944595	3.01219	0.00259374	0.0155	2.30375
FBgn0037415	80.3802	-0.908432	0.302035	-3.0077	0.00263231	0.0194555	1.78226
FBgn0032393	1554.4	-0.204497	0.0679953	-3.00751	0.00263396	0.0253728	1.2902
FBgn0286833	15.6084	1.04833	0.348617	3.0071	0.00263753	0.0279532	1.15522
FBgn0031474	3902.34	-0.136783	0.0455181	-3.00503	0.00265557	0.0164674	2.19246
FBgn0035850	3312.27	0.126072	0.0419621	3.00442	0.00266086	0.0191456	1.83311
FBgn0032414	662.965	-0.172412	0.0574174	-3.00278	0.00267523	0.0158945	2.30375
FBgn0032815	1016.87	0.191672	0.0638608	3.00141	0.00268733	0.0243237	1.3877
FBgn0038321	1283.2	0.201331	0.0671242	2.99939	0.00270525	0.0244211	1.3877
FBgn0032856	338.262	0.28764	0.0959796	2.99688	0.00272755	0.0282261	1.17853
FBgn0003502	1408.26	0.196121	0.0654619	2.99595	0.00273587	0.0261995	1.2902
FBgn0035906	2592.47	0.155665	0.0519749	2.99501	0.00274436	0.0128881	3.03309
FBgn0286198	1956.06	-0.276916	0.0924715	-2.99461	0.00274795	0.0151275	2.51916
FBgn0000326	788.356	-0.179134	0.0598415	-2.99346	0.0027583	0.0229087	1.53062
FBgn0267659	259.168	0.436431	0.145797	2.99342	0.00275866	0.0284973	1.17853
FBgn0261802	4966.2	-0.145545	0.0486626	-2.99089	0.00278166	0.0152572	2.51916
FBgn0030796	2222.93	0.304676	0.101889	2.99026	0.00278736	0.019919	1.83311
FBgn0001248	21990.3	0.250366	0.0837558	2.98924	0.00279669	0.0171738	2.19246
FBgn0038585	503.825	0.190518	0.0637909	2.9866	0.00282098	0.0218909	1.65262
FBgn0283741	686.137	0.206767	0.0693596	2.98109	0.00287221	0.0222131	1.65262
FBgn0266312	11.354	1.31056	0.439733	2.98036	0.00287914	0.0301264	1.15366
FBgn0038016	1709.55	0.129984	0.0436159	2.98019	0.00288069	0.0256985	1.3877
FBgn0035084	66.5006	0.465695	0.156354	2.97847	0.00289687	0.0276582	1.28735
FBgn0283499	2421	-0.238317	0.0800764	-2.97612	0.00291925	0.0164541	2.41441
FBgn0032726	5528.24	0.397097	0.133437	2.97591	0.00292116	0.0155567	2.57948
FBgn0031694	1717.21	0.388562	0.130613	2.9749	0.00293083	0.033754	1.02718
FBgn0036702	3199.39	-0.138227	0.0465076	-2.97215	0.00295726	0.0209015	1.83311
FBgn0036423	41.4696	-0.560144	0.188516	-2.97134	0.00296507	0.0213935	1.78226
FBgn0031020	1546.4	0.211415	0.0712024	2.96921	0.00298562	0.02567	1.44237
FBgn0034237	12432.6	-0.251988	0.0850012	-2.96452	0.00303156	0.018342	2.19246
FBgn0259711	268.563	-0.243422	0.08217	-2.96242	0.0030523	0.0200763	1.98748
FBgn0034925	347.402	0.255129	0.0861754	2.96057	0.00307066	0.0312829	1.17853
FBgn0008651	247.187	-0.256105	0.0865283	-2.95978	0.00307858	0.0227694	1.72112
FBgn0259896	853.647	-0.386094	0.130529	-2.95792	0.00309721	0.0252033	1.53062
FBgn0030451	203.487	0.292084	0.0987559	2.95763	0.00310009	0.0252054	1.53062
FBgn0028646	9648.25	-0.271637	0.0918629	-2.95698	0.00310665	0.0166863	2.51916
FBgn0261641	4456.69	-0.180303	0.0610088	-2.95536	0.00312309	0.0159227	2.68077
FBgn0030367	873.9	-0.284537	0.0963121	-2.95433	0.00313351	0.0357972	1.02718
FBgn0035398	141.762	-0.332346	0.112569	-2.95238	0.0031533	0.0225827	1.78226
FBgn0039109	1732.53	-0.191983	0.065055	-2.95109	0.00316657	0.0282041	1.37017
FBgn0038275	282.152	0.231478	0.0784576	2.95036	0.00317401	0.02567	1.5327
FBgn0053468	53.9923	-0.49325	0.167192	-2.9502	0.00317568	0.0256985	1.53062
FBgn0029929	471.111	0.276626	0.0938099	2.9488	0.00319015	0.0183561	2.30375
FBgn0036502	498.247	-0.243487	0.0825984	-2.94785	0.00319995	0.0323421	1.18229
FBgn0004852	3168.99	0.221333	0.0750856	2.94774	0.00320106	0.0146899	3.03309
FBgn0003366	2531.96	-0.189407	0.0642621	-2.94741	0.00320443	0.0223273	1.83311
FBgn0027094	1704.23	0.181522	0.0616661	2.94363	0.00324385	0.0287624	1.37017
FBgn0002772	3988.16	-0.187245	0.0636209	-2.94314	0.00324905	0.0173148	2.51916
FBgn0028670	2813.17	-0.223623	0.0761085	-2.93821	0.00330113	0.0151046	3.03309
FBgn0286782	25.6944	0.721748	0.245798	2.93635	0.00332102	0.0362086	1.06832
FBgn0037108	2569.8	0.155037	0.0528195	2.93522	0.00333315	0.0151954	3.03309
FBgn0038250	1159.46	-0.199261	0.0678898	-2.93507	0.00333471	0.0310932	1.2902
FBgn0029639	2537.88	-0.701456	0.238994	-2.93503	0.00333512	0.0155529	2.94788
FBgn0034731	2119.81	-0.122039	0.0416021	-2.93348	0.00335181	0.0152582	3.03309
FBgn0026619	1913.8	0.166364	0.0567323	2.93245	0.00336303	0.0156376	2.94788
FBgn0261575	19684.9	0.924788	0.315509	2.9311	0.00337769	0.017865	2.51916
FBgn0035300	22.1257	-1.0047	0.342881	-2.93017	0.00338779	0.0345879	1.15366
FBgn0266019	10116.5	0.133353	0.0455149	2.92987	0.00339107	0.0170427	2.68077
FBgn0035515	672.112	-0.287351	0.0980796	-2.92977	0.00339209	0.02731	1.53062
FBgn0030968	1632.29	0.427603	0.145962	2.92955	0.00339456	0.0315192	1.2902
FBgn0010198	25060.5	0.175388	0.059912	2.92743	0.0034178	0.0176878	2.57948
FBgn0259994	14904.7	-0.114502	0.0391318	-2.92605	0.00343297	0.0181278	2.51916
FBgn0036778	167.818	0.352165	0.120396	2.92505	0.00344405	0.0344417	1.17853
FBgn0040609	844.443	-1.10474	0.3777	-2.92492	0.00344545	0.0208746	2.13994
FBgn0285991	8026.1	0.133343	0.045627	2.92246	0.00347275	0.0173789	2.68077
FBgn0032402	1420.58	0.180162	0.0616487	2.92239	0.00347353	0.0305792	1.37017
FBgn0034401	851.274	0.178933	0.0612404	2.92182	0.00347996	0.0346469	1.18229
FBgn0259163	10096.4	-0.100206	0.0343171	-2.92002	0.00350009	0.0175034	2.68077
FBgn0259226	514.613	0.262696	0.0900393	2.91757	0.00352766	0.0350782	1.18229
FBgn0035421	632.2	0.181644	0.0622664	2.91721	0.00353181	0.0212521	2.13994
FBgn0266322	250.694	-0.309279	0.106021	-2.91716	0.00353239	0.0282041	1.53062
FBgn0040336	276.575	0.288744	0.0989883	2.91695	0.00353477	0.0352392	1.17853
FBgn0032198	4596.68	0.193152	0.0662702	2.91461	0.00356129	0.0187132	2.51916
FBgn0032297	11554.3	0.290233	0.099604	2.91387	0.0035698	0.0189976	2.48043
FBgn0053180	2656.68	-0.130267	0.0447093	-2.91365	0.00357227	0.0164674	2.94788
FBgn0262141	31.8777	0.625461	0.214796	2.91188	0.00359258	0.0388176	1.05782
FBgn0052791	431.353	-0.221009	0.0759159	-2.91123	0.00360007	0.0358142	1.17853
FBgn0033754	162.123	0.35908	0.123369	2.91062	0.00360708	0.0252033	1.78226
FBgn0011280	25833.9	0.325174	0.111722	2.91058	0.00360763	0.0189302	2.51916
FBgn0033100	530.559	0.193515	0.0666407	2.90385	0.00368601	0.0220599	2.13994
FBgn0265356	3269.82	0.212077	0.0730785	2.90204	0.00370743	0.0169806	2.94788
FBgn0052687	5654.27	-0.167079	0.0575835	-2.90151	0.00371368	0.0217373	2.19246
FBgn0035890	241.439	0.296605	0.102301	2.89932	0.00373967	0.0237126	1.98748
FBgn0015905	374.258	0.237839	0.0820416	2.89901	0.00374345	0.036749	1.17853
FBgn0038065	4257.42	0.127952	0.0441613	2.89739	0.00376287	0.0198863	2.48043
FBgn0036538	1702.46	0.250053	0.0863397	2.89615	0.00377774	0.0413798	1.02718
FBgn0019686	199.083	0.277971	0.0960201	2.89493	0.00379247	0.0371393	1.17853
FBgn0029824	1240.49	-0.165516	0.0571823	-2.89454	0.0037972	0.0326285	1.3877
FBgn0033473	388.873	0.267698	0.0926384	2.88971	0.00385603	0.0275552	1.72112
FBgn0015279	1986.97	-0.162727	0.0563416	-2.88822	0.00387428	0.0208186	2.41441
FBgn0034157	20.7939	-0.83039	0.287654	-2.88677	0.0038922	0.0413798	1.05782
FBgn0010225	29666	0.249292	0.0863707	2.88631	0.00389789	0.0226766	2.19246
FBgn0044050	1183.3	-0.301608	0.104555	-2.88469	0.00391801	0.0338064	1.37017
FBgn0010621	1498.9	0.252878	0.0877074	2.8832	0.00393661	0.033622	1.3877
FBgn0035371	2790.97	-0.141266	0.0490408	-2.88058	0.00396941	0.021199	2.41441
FBgn0020258	90.1952	-0.397564	0.13807	-2.87943	0.00398393	0.0361352	1.28735
FBgn0034093	742.195	-0.185145	0.0643071	-2.87908	0.00398835	0.029261	1.65262
FBgn0031995	4629.35	-0.161946	0.0562796	-2.87752	0.00400813	0.0209216	2.48043
FBti0018951	124.99	-1.00358	0.348913	-2.8763	0.00402361	0.0329195	1.45319
FBgn0036929	1806.91	0.232653	0.0809831	2.87286	0.00406769	0.017865	3.03309
FBgn0028473	27777.7	0.161564	0.0562517	2.87216	0.00407673	0.021199	2.48043
FBgn0028490	26666.5	0.149729	0.0521696	2.87004	0.00410422	0.0210793	2.51916
FBti0020422	143.93	-0.296861	0.103469	-2.86907	0.00411675	0.0282041	1.78226
FBgn0034451	594.304	0.172286	0.0600544	2.86884	0.00411984	0.0301123	1.65262
FBgn0001990	454.417	-0.276445	0.0963738	-2.86847	0.00412468	0.0242259	2.13994
FBgn0032117	213.827	-0.297104	0.103579	-2.86837	0.00412594	0.0321876	1.5327
FBgn0284436	1709.7	0.204536	0.0714489	2.86269	0.00420066	0.035851	1.37017
FBgn0023520	135.721	0.331401	0.115846	2.8607	0.00422706	0.0343037	1.45319
FBgn0004045	482362	0.317006	0.110834	2.86019	0.00423382	0.021199	2.57948
FBgn0033222	10.8588	1.13391	0.396503	2.85978	0.0042393	0.044698	1.05782
FBgn0032430	427.971	0.22849	0.0799021	2.85963	0.00424138	0.04074	1.17853
FBgn0039175	676.445	0.185201	0.0647675	2.85947	0.00424351	0.0406551	1.18229
FBgn0015521	10466.6	0.298177	0.104297	2.85891	0.00425099	0.0206156	2.68077
FBgn0027610	5246.73	-0.293136	0.102551	-2.85844	0.00425728	0.0243573	2.19246
FBgn0037552	939.163	0.265568	0.0929318	2.85767	0.00426764	0.0362567	1.37017
FBgn0036934	1078.41	-0.168219	0.0588862	-2.85669	0.00428087	0.0360428	1.3877
FBgn0034534	1707.56	0.199139	0.069724	2.85611	0.00428864	0.0364127	1.37017
FBgn0005593	43291.2	0.237863	0.083306	2.8553	0.00429966	0.0245347	2.19246
FBgn0038925	2522.03	0.156836	0.0549304	2.85517	0.00430132	0.018759	3.03309
FBgn0053493	2889.49	0.34376	0.120431	2.85442	0.00431161	0.0227474	2.41441
FBgn0263593	9449.49	-0.203718	0.0713783	-2.85407	0.00431635	0.0219585	2.51916
FBgn0034138	35686	0.222041	0.0778325	2.8528	0.0043336	0.0246957	2.19246
FBgn0053519	3532.17	-0.159584	0.0559744	-2.85102	0.00435794	0.01946	2.94788
FBgn0033117	252.191	0.230819	0.0810202	2.84891	0.00438696	0.033841	1.53062
FBgn0033247	1152.32	-0.282011	0.0990536	-2.84705	0.00441259	0.0371453	1.37017
FBgn0032924	948.443	0.157312	0.0552836	2.84554	0.0044336	0.0476075	1.02718
FBgn0265161	11.4482	1.16829	0.410621	2.84518	0.00443863	0.042955	1.15522
FBgn0033915	3682.18	0.148118	0.0521155	2.84211	0.00448166	0.0226766	2.51916
FBgn0011584	7496.8	0.174219	0.0613163	2.84131	0.00449281	0.0215221	2.68077
FBgn0030362	4352.55	-0.260228	0.0916008	-2.8409	0.00449871	0.0254851	2.19246
FBgn0086898	378.306	0.245052	0.0863772	2.837	0.00455401	0.0316779	1.72112
FBgn0036732	2516.72	0.239511	0.084462	2.83572	0.00457223	0.0202199	2.94788
FBgn0031066	7041.36	0.136571	0.048165	2.83549	0.00457559	0.0230587	2.51916
FBgn0035901	269.455	0.277895	0.0980462	2.83432	0.00459229	0.0282041	1.98748
FBgn0011573	1156.51	0.155477	0.0548881	2.83263	0.00461673	0.0385581	1.37017
FBgn0015777	10786.9	0.24836	0.08768	2.83257	0.00461753	0.0232388	2.51916
FBgn0052271	174.091	-0.380269	0.13425	-2.83254	0.00461795	0.0353775	1.5327
FBgn0000547	3210.51	-0.128436	0.0453513	-2.83202	0.00462546	0.0232632	2.51916
FBgn0035090	13370.5	0.323674	0.114311	2.83153	0.00463264	0.0221169	2.68077
FBgn0030505	7390.37	-0.188464	0.0665673	-2.83118	0.00463769	0.022126	2.68077
FBgn0034030	49.1641	-0.503007	0.177739	-2.83003	0.00465434	0.0408787	1.28735
FBgn0032824	16.9818	0.89634	0.316864	2.82879	0.00467249	0.0450847	1.15522
FBgn0033400	563.603	0.19311	0.0682707	2.82859	0.00467542	0.0269415	2.13994
FBgn0036454	9697.55	-0.13298	0.047016	-2.82841	0.00467804	0.0234334	2.51916
FBgn0031973	1315.55	-0.189061	0.0668492	-2.82816	0.0046816	0.0373462	1.44237
FBgn0031484	368.048	0.27069	0.0957256	2.82777	0.00468734	0.0358201	1.5327
FBgn0036537	1530.32	0.250639	0.0887086	2.82542	0.00472188	0.0388677	1.3877
FBti0018884	16.6658	1.08122	0.382968	2.82327	0.00475366	0.0488221	1.06832
FBgn0036679	25.6333	-0.68385	0.242317	-2.82213	0.00477061	0.0459586	1.15366
FBgn0039212	429.482	0.204927	0.0726207	2.82188	0.00477437	0.0291471	1.98748
FBgn0020493	2434.94	-0.149977	0.0531625	-2.82111	0.00478572	0.0205271	3.03309
FBgn0086362	599.946	0.185804	0.0658982	2.81956	0.00480889	0.0364974	1.53062
FBgn0034962	895.455	0.142083	0.0504101	2.81855	0.00482412	0.0400533	1.37017
FBgn0031879	1051.87	0.19801	0.0702552	2.81844	0.0048257	0.0420138	1.2902
FBgn0039667	489.032	0.266063	0.094424	2.81774	0.00483627	0.0259715	2.30375
FBgn0259209	2655.94	-0.345782	0.122735	-2.81732	0.00484268	0.021199	2.94788
FBgn0030343	1750.04	-0.150182	0.0533184	-2.81671	0.00485185	0.021208	2.94788
FBgn0034432	7337.91	0.204823	0.0727525	2.81534	0.00487262	0.0237897	2.57948
FBgn0001977	463.926	-0.204589	0.072689	-2.81459	0.004884	0.0279532	2.13994
FBgn0039890	5409.87	-0.103622	0.0368163	-2.81458	0.00488407	0.0274339	2.19246
FBgn0033357	1952.64	0.268451	0.0953791	2.81457	0.00488427	0.0213207	2.94788
FBgn0028969	2874.65	0.260355	0.0925358	2.81356	0.00489965	0.0243809	2.51916
FBgn0026439	11818.6	0.213781	0.076017	2.81227	0.00491929	0.0247624	2.48043
FBgn0034299	115.311	0.371874	0.132272	2.81142	0.00493229	0.0388169	1.45319
FBgn0029920	14.8061	-0.970466	0.345378	-2.80987	0.00495621	0.047348	1.15522
FBgn0030562	318.793	0.244594	0.0874322	2.79752	0.00514959	0.0384711	1.5327
FBgn0032474	2802.83	0.107932	0.0385877	2.79705	0.00515714	0.0333858	1.83311
FBgn0001090	12194.3	0.221648	0.0792546	2.79666	0.0051634	0.0249766	2.57948
FBgn0262614	9471.33	-0.0900349	0.032207	-2.79551	0.00518179	0.0287322	2.19246
FBgn0025726	14544.6	-0.110631	0.039593	-2.79421	0.00520265	0.0243573	2.68077
FBgn0038381	364.633	-0.261194	0.0935275	-2.7927	0.00522705	0.0315192	1.98748
FBgn0028541	2458.67	0.127979	0.045829	2.79254	0.00522961	0.033754	1.83311
FBgn0265541	47.678	-0.643241	0.23056	-2.78991	0.00527222	0.0455968	1.28735
FBgn0030347	1077.87	-0.275317	0.0987482	-2.78807	0.00530237	0.0413798	1.44237
FBgn0039527	280.107	-0.275077	0.0986655	-2.78798	0.00530381	0.0319287	1.98748
FBgn0085244	605.535	-0.36276	0.130244	-2.78524	0.00534877	0.0372827	1.65262
FBgn0036775	496.654	0.203702	0.0731712	2.78391	0.00537077	0.0373703	1.65262
FBgn0032242	1702.74	0.166495	0.0598336	2.78262	0.00539211	0.0463126	1.2902
FBgn0000318	1892.73	0.143104	0.0514302	2.78249	0.00539428	0.0232153	2.94788
FBgn0051414	554.612	-0.309633	0.111296	-2.78208	0.00540113	0.0375359	1.65262
FBgn0031008	493.064	0.263727	0.0948016	2.78188	0.00540442	0.0401383	1.53062
FBgn0034743	16895.8	0.249786	0.0897903	2.78188	0.00540449	0.0264892	2.51916
FBgn0033907	473.897	0.23008	0.0827481	2.78049	0.00542777	0.0305792	2.13994
FBgn0039641	289.769	0.251016	0.0902822	2.78035	0.00543003	0.0403043	1.53062
FBgn0005411	2071.34	0.124428	0.0447836	2.77843	0.00546225	0.0267549	2.51916
FBgn0035471	2221.96	0.161137	0.0580308	2.77674	0.00549069	0.0234885	2.94788
FBgn0029521	55.1334	-0.506195	0.182441	-2.77457	0.00552755	0.0361641	1.78226
FBgn0037206	424.225	-0.181047	0.0652556	-2.77442	0.00553	0.0371048	1.72112
FBgn0019972	731.768	0.26545	0.0957133	2.77338	0.00554765	0.0384608	1.65262
FBgn0266219	64.1719	-0.467034	0.168653	-2.7692	0.00561935	0.0413649	1.53062
FBgn0031245	2832.59	0.118023	0.0426283	2.76865	0.00562888	0.0240316	2.94788
FBgn0003721	7599.72	-0.124126	0.0448525	-2.76742	0.00565024	0.0279256	2.48043
FBgn0028879	2479.39	-0.118818	0.0429716	-2.76503	0.00569175	0.0277523	2.51916
FBgn0015808	2270.52	-0.153312	0.0554844	-2.76316	0.00572448	0.0278757	2.51916
FBgn0263112	3138.96	-0.111632	0.0404311	-2.76105	0.00576159	0.0364974	1.83311
FBgn0002121	2329.37	0.20295	0.0735425	2.75963	0.00578667	0.0245419	2.94788
FBgn0087035	9544.3	0.152134	0.0551511	2.75848	0.005807	0.0284973	2.48043
FBgn0086676	10902.7	-0.34538	0.125254	-2.75743	0.00582578	0.028571	2.48043
FBgn0028996	6961.24	-0.127723	0.046334	-2.75658	0.005841	0.0277959	2.57948
FBgn0032010	4975.43	-0.24111	0.0875347	-2.75445	0.00587904	0.0284438	2.51916
FBgn0020545	1376.57	0.238686	0.0868213	2.74916	0.00597476	0.0480122	1.37017
FBgn0026160	12173.7	-0.132684	0.0482644	-2.74911	0.00597575	0.0274339	2.68077
FBgn0286785	850.468	-0.220301	0.080177	-2.74768	0.00600183	0.0410133	1.65262
FBgn0038975	12029.1	-0.100374	0.0365666	-2.74497	0.00605167	0.0328587	2.19246
FBgn0035415	176.93	0.338708	0.123445	2.74379	0.00607341	0.0358142	1.98748
FBgn0000064	53782.6	0.172783	0.0629859	2.7432	0.0060844	0.029261	2.51916
FBgn0085396	108.84	0.388411	0.14166	2.74185	0.00610944	0.0465609	1.45319
FBgn0030799	276.006	0.243217	0.0887351	2.74094	0.0061264	0.0403914	1.72112
FBgn0016041	2587.9	0.179648	0.0655783	2.73945	0.00615423	0.0306914	2.41441
FBgn0030703	8753.98	0.160446	0.0586063	2.73768	0.00618736	0.033469	2.19246
FBgn0037788	2355.96	0.246874	0.0902636	2.73504	0.00623728	0.0255243	3.03309
FBgn0034067	1953.28	0.203814	0.0746805	2.72915	0.00634976	0.0395197	1.83311
FBgn0024997	574.532	0.245707	0.0900775	2.72774	0.00637708	0.0329195	2.30375
FBgn0001250	3168.14	0.202185	0.0741657	2.72613	0.00640824	0.0398356	1.83311
FBgn0038662	8162.14	0.296465	0.10876	2.72586	0.00641345	0.0310932	2.48043
FBgn0053054	282.038	0.271561	0.0996665	2.7247	0.00643605	0.0372827	1.98748
FBgn0034631	344.39	0.224505	0.0824648	2.72243	0.00648032	0.046798	1.5327
FBgn0037814	791.931	0.276879	0.101812	2.71951	0.00653786	0.0471673	1.53062
FBgn0010387	3388.83	0.308381	0.113564	2.71548	0.0066179	0.0408437	1.83311
FBgn0086448	280.379	-0.213551	0.0787633	-2.7113	0.00670197	0.0481545	1.53062
FBgn0025373	715.631	-0.219143	0.0809301	-2.70781	0.00677284	0.0366392	2.13994
FBgn0037899	5222.26	0.110527	0.04086	2.70502	0.00683002	0.0323772	2.51916
FBgn0030499	805	-0.145734	0.0539052	-2.70353	0.00686078	0.0491242	1.53062
FBgn0052521	20895	0.135164	0.0499973	2.70342	0.00686307	0.0325134	2.51916
FBgn0263289	9454.49	-0.117252	0.0433972	-2.70182	0.00689605	0.0326285	2.51916
FBgn0051547	2658.21	-0.154593	0.0572465	-2.70048	0.00692401	0.033841	2.41441
FBgn0052280	1988.64	0.173703	0.0643331	2.70006	0.00693273	0.0279665	3.03309
FBgn0036183	236.61	-0.272571	0.100974	-2.69941	0.00694616	0.0495246	1.5327
FBgn0261788	35822.6	-0.124166	0.0460306	-2.69746	0.00698705	0.0312829	2.68077
FBgn0027835	11739.3	0.262662	0.0973808	2.69727	0.00699111	0.036869	2.19246
FBgn0030759	208.351	0.272016	0.100942	2.69478	0.00704342	0.0455895	1.72112
FBgn0028429	2005.23	0.114246	0.0426013	2.68174	0.00732401	0.0300491	2.94788
FBgn0003137	8232.44	-0.217967	0.0813612	-2.67901	0.00738413	0.0338224	2.57948
FBgn0037351	41230.4	0.17388	0.0649738	2.67616	0.00744703	0.0347753	2.51916
FBgn0086686	6015.07	-0.154927	0.0579521	-2.67337	0.00750942	0.0332838	2.68077
FBgn0034113	668.587	-0.179317	0.0671045	-2.67221	0.00753535	0.0400533	2.13994
FBgn0025638	2307	0.113235	0.0424117	2.66991	0.00758721	0.0364974	2.41441
FBgn0039081	2825.34	0.224293	0.0840747	2.66778	0.00763539	0.0311276	2.94788
FBgn0010315	558.91	0.206648	0.0774946	2.66661	0.00766207	0.0406048	2.13994
FBgn0261260	6985.79	-0.108999	0.0408988	-2.6651	0.00769652	0.0361641	2.48043
FBgn0032988	2021.6	0.139764	0.052444	2.66501	0.0076987	0.0305817	3.03309
FBgn0285917	5155.44	-0.118202	0.0444291	-2.66047	0.00780315	0.0365077	2.48043
FBgn0020618	49170.5	0.21428	0.0805604	2.65987	0.0078171	0.0365384	2.48043
FBgn0031972	443.758	-0.231557	0.0870922	-2.65876	0.00784296	0.041358	2.13994
FBgn0003517	53557.4	0.181745	0.0683823	2.65778	0.00786563	0.0406551	2.19246
FBgn0040827	19208.6	-0.332283	0.125112	-2.65588	0.00791012	0.035851	2.57948
FBgn0261698	4052.17	-0.11544	0.0436189	-2.64656	0.00813154	0.0365384	2.57948
FBgn0083950	2846.15	-0.110353	0.0418085	-2.63948	0.00830335	0.03926	2.41441
FBgn0040600	4015.89	-0.140355	0.0531804	-2.63922	0.00830978	0.0361641	2.68077
FBgn0033728	1754.67	0.272583	0.10329	2.63902	0.00831462	0.0495376	1.83311
FBgn0013954	6513.64	0.15394	0.0583355	2.63888	0.00831807	0.0384451	2.48043
FBgn0261985	3824.09	-0.123147	0.0466914	-2.63746	0.00835306	0.0497092	1.83311
FBgn0052278	2730.12	0.152461	0.0578814	2.63401	0.00843819	0.038424	2.51916
FBgn0286778	9972.62	-0.162856	0.0619073	-2.63065	0.0085222	0.037922	2.57948
FBgn0265998	8293.46	-0.119799	0.0455702	-2.62889	0.00856638	0.0369248	2.68077
FBgn0037944	2094.92	-0.12572	0.0478774	-2.62588	0.0086425	0.0337503	3.03309
FBgn0037537	4469.82	-0.118825	0.0452515	-2.62587	0.00864271	0.0397288	2.48043
FBgn0052103	7377.67	0.177802	0.0677996	2.62246	0.00872977	0.0400533	2.48043
FBgn0039726	705.13	0.149249	0.056963	2.62011	0.00879008	0.0427576	2.30375
FBgn0030432	2514.2	0.157783	0.0602756	2.61769	0.00885265	0.041358	2.41441
FBgn0286071	584.905	-0.169835	0.064933	-2.61554	0.00890866	0.0461865	2.13994
FBgn0011336	2744.18	0.155385	0.0594453	2.61391	0.0089513	0.0403445	2.51916
FBgn0032774	17440.6	0.158973	0.0609313	2.60905	0.0090795	0.0459987	2.19246
FBgn0036007	19752.3	0.210223	0.0805984	2.60828	0.0090999	0.046075	2.19246
FBgn0262870	2871.93	0.193739	0.074356	2.60556	0.00917231	0.0426226	2.41441
FBgn0010747	1951.69	0.160158	0.0615711	2.60119	0.00929019	0.035851	3.03309
FBgn0027108	6245.7	0.190639	0.0733514	2.59899	0.00934985	0.0471469	2.19246
FBgn0028968	2517.26	0.175402	0.0675795	2.59549	0.00944559	0.0420923	2.51916
FBgn0014026	54245.4	0.192723	0.074298	2.59392	0.00948893	0.0428186	2.48043
FBgn0039908	10200.5	-0.0888078	0.0342594	-2.59222	0.00953598	0.0479174	2.19246
FBgn0031971	1801.25	-0.326967	0.126227	-2.5903	0.00958923	0.0366219	3.03309
FBgn0000635	4732.67	-0.14562	0.0562404	-2.58924	0.00961871	0.0427623	2.51916
FBgn0086904	12633.2	0.208238	0.0805213	2.58612	0.00970617	0.040913	2.68077
FBgn0000250	5038.65	0.103962	0.0402701	2.58162	0.00983388	0.0436155	2.51916
FBgn0086656	4184.83	0.124679	0.0483443	2.57899	0.00990899	0.0415446	2.68077
FBgn0033673	595.669	0.153519	0.0597002	2.5715	0.0101258	0.0482554	2.30375
FBgn0032753	482.164	0.250736	0.0975057	2.5715	0.010126	0.0482554	2.30375
FBgn0262125	4855.97	0.216731	0.084284	2.57144	0.0101277	0.0438426	2.57948
FBgn0284243	12717.5	0.185392	0.0721844	2.56832	0.0102194	0.0427445	2.68077
FBgn0030731	4047.67	0.284555	0.110846	2.56712	0.0102548	0.0443663	2.57948
FBgn0086704	5461.97	0.175624	0.0684537	2.56559	0.0103002	0.042955	2.68077
FBgn0039483	1861.65	-0.199444	0.0777503	-2.56518	0.0103122	0.0471673	2.41441
FBgn0037718	2584.52	0.145585	0.0568075	2.56277	0.010384	0.0458391	2.51916
FBgn0039240	1942.15	-0.118486	0.0463633	-2.5556	0.0106005	0.0482554	2.41441
FBgn0036975	3409.83	0.22522	0.088458	2.54607	0.0108945	0.0476719	2.51916
FBgn0003890	3405.1	0.291916	0.115	2.53839	0.0111363	0.0413649	3.03309
FBgn0013981	11643.2	0.229154	0.0903184	2.53718	0.0111751	0.0462212	2.68077
FBgn0027560	30978.5	-0.272593	0.107556	-2.53444	0.0112628	0.0495623	2.48043
FBgn0027588	13299.8	0.10087	0.0399446	2.52525	0.0115618	0.0491242	2.57948
FBgn0028325	10703.9	0.118996	0.0471725	2.52257	0.01165	0.0494116	2.57948
FBgn0022349	3484.14	0.159629	0.0638829	2.49878	0.0124623	0.0457186	3.03309
FBgn0035914	2848.02	0.112346	0.045163	2.48756	0.0128623	0.0480134	2.94788
FBgn0004638	3847.77	-0.124064	0.0499077	-2.48586	0.012924	0.047135	3.03309
FBgn0031950	2717.07	-0.101598	0.0411788	-2.46725	0.0136156	0.0491685	3.03309

## Sheet: Male Head
	baseMean	log2FoldChange	lfcSE	stat	pvalue	padj	weight
FBgn0261575	2201.63	-1.44979	0.0981748	-14.7674	2.37716e-49	1.86426e-45	2.49924
FBgn0031693	1626.89	-1.37627	0.0945401	-14.5575	5.23084e-48	2.3833e-44	2.15089
FBgn0052523	1547.13	-1.50857	0.108731	-13.8744	9.05992e-44	2.36838e-40	2.49924
FBgn0050033	422.36	-0.882162	0.0681213	-12.9499	2.35356e-38	4.91154e-35	2.34804
FBgn0043791	6277.15	-1.45336	0.112634	-12.9034	4.30906e-38	8.76651e-35	1.92683
FBgn0034117	1796.09	-0.837649	0.0652281	-12.8418	9.55744e-38	1.23231e-34	2.53354
FBgn0032008	3090.17	-1.0491	0.0830342	-12.6346	1.36097e-36	1.54167e-33	2.47181
FBgn0032282	1056.75	-1.5046	0.120535	-12.4827	9.28314e-36	8.97704e-33	2.53354
FBgn0039703	1901.8	-1.07643	0.0872955	-12.3309	6.17776e-35	5.31027e-32	2.53354
FBgn0015569	1114.43	-0.556902	0.048122	-11.5727	5.66696e-31	4.44425e-28	2.49924
FBgn0033742	213.21	-0.988134	0.0862258	-11.4599	2.09878e-30	3.19623e-27	1.07252
FBgn0036837	16847.4	-0.739484	0.0647613	-11.4186	3.37592e-30	3.12186e-27	1.92683
FBgn0270926	2332.56	-0.780188	0.0686509	-11.3646	6.27699e-30	3.82868e-27	2.47181
FBgn0027578	3381.84	-0.827688	0.0743306	-11.1352	8.45254e-29	4.78741e-26	2.47181
FBgn0040502	15805.6	-1.06862	0.0962628	-11.101	1.24008e-28	9.19218e-26	1.76278
FBgn0031559	129.214	-2.29985	0.208234	-11.0445	2.32936e-28	2.66054e-25	1.07252
FBgn0036015	16164.1	-0.965856	0.0883341	-10.9341	7.91637e-28	4.47371e-25	1.92683
FBgn0034438	1295.74	-1.04855	0.0959225	-10.9312	8.1746e-28	3.77108e-25	2.49924
FBgn0001112	503.753	-0.829118	0.0767191	-10.8072	3.18283e-27	1.8836e-24	1.74312
FBgn0041182	9081.5	-0.778893	0.0726379	-10.723	7.94245e-27	4.0396e-24	1.92683
FBgn0041337	1039.16	-1.18704	0.112898	-10.5143	7.4198e-26	2.67544e-23	2.58841
FBgn0039685	4056.03	-2.49408	0.238363	-10.4634	1.27218e-25	4.5853e-23	2.47181
FBgn0039316	1099.54	-0.598425	0.0575078	-10.406	2.32856e-25	7.49313e-23	2.6482
FBgn0032889	2625.71	-0.640435	0.062836	-10.1922	2.14928e-24	7.02313e-22	2.49924
FBgn0264748	610.205	-0.873062	0.0863065	-10.1158	4.70008e-24	1.3893e-21	2.65232
FBgn0038142	229.87	1.24429	0.123461	10.0784	6.88159e-24	3.82006e-21	1.30771
FBgn0031432	853.518	-1.8511	0.184213	-10.0487	9.30704e-24	2.64526e-21	2.65232
FBgn0038194	7077.21	-0.421386	0.0419994	-10.0331	1.08989e-23	4.16583e-21	1.83139
FBgn0031801	1094.41	-0.887544	0.0890437	-9.96752	2.1145e-23	5.22319e-21	2.6482
FBgn0063493	586.933	-1.14335	0.114709	-9.96739	2.11715e-23	5.22319e-21	2.6482
FBgn0039094	1154.36	-1.06446	0.107777	-9.87659	5.25926e-23	1.54597e-20	2.15089
FBgn0036824	9822.55	-0.660557	0.0670659	-9.84937	6.89768e-23	2.67232e-20	1.58096
FBgn0267408	5189.19	-0.864527	0.0880386	-9.81986	9.24675e-23	3.47384e-20	1.58096
FBgn0014469	5822.13	-0.551203	0.0563461	-9.78246	1.33918e-22	3.74493e-20	2.06145
FBgn0039827	108.503	-1.31554	0.137504	-9.56726	1.0978e-21	6.28834e-19	0.950477
FBgn0036016	47.3341	-1.8082	0.189535	-9.54023	1.42516e-21	1.56347e-18	0.446653
FBgn0032266	967.273	-0.752157	0.0793614	-9.47761	2.60165e-21	5.82947e-19	2.49924
FBgn0002565	4589.94	-2.68958	0.28389	-9.474	2.69316e-21	9.02394e-19	1.58096
FBgn0036022	20469.7	-0.835023	0.0885128	-9.43392	3.95049e-21	1.15591e-18	1.76278
FBgn0034187	317.581	-1.23444	0.131555	-9.38347	6.38358e-21	1.36632e-18	2.34804
FBgn0038074	846.378	-1.85147	0.199941	-9.26008	2.04278e-20	3.85449e-18	2.53354
FBgn0040256	574.811	-0.568302	0.0622599	-9.12789	6.98474e-20	1.23085e-17	2.6482
FBgn0030588	479.841	-0.822483	0.0915385	-8.98511	2.58474e-19	4.90361e-17	2.34804
FBgn0031824	675.578	-0.843694	0.0939727	-8.97808	2.75536e-19	4.85214e-17	2.58841
FBgn0033067	2483.14	-0.758394	0.0846884	-8.95512	3.39373e-19	5.98006e-17	2.47181
FBgn0003965	1170.46	-0.647407	0.0724716	-8.93324	4.13701e-19	7.05306e-17	2.49924
FBgn0030594	67.4492	-1.4211	0.16086	-8.83441	1.00631e-18	4.48692e-16	0.935283
FBgn0002563	5743.94	-2.55449	0.292756	-8.72564	2.64668e-18	5.90115e-16	1.83139
FBgn0024740	405.84	-1.24413	0.143066	-8.69619	3.4321e-18	6.04997e-16	2.26917
FBgn0040732	17302.4	-1.77499	0.20994	-8.45475	2.79692e-17	5.86929e-15	1.83139
FBgn0015038	648.025	-0.602358	0.0714168	-8.43439	3.32921e-17	5.22179e-15	2.49924
FBgn0034045	869.63	-0.626426	0.075915	-8.25169	1.56176e-16	2.21943e-14	2.65232
FBgn0010651	2913	-0.768164	0.0931022	-8.25076	1.5739e-16	2.24866e-14	2.58841
FBgn0035539	511.408	-0.501898	0.0619093	-8.10699	5.18912e-16	1.08051e-13	1.74312
FBgn0263120	22402	-0.405331	0.05051	-8.02477	1.01713e-15	2.01952e-13	1.76278
FBgn0284245	171422	-0.361474	0.0451917	-7.99869	1.25754e-15	2.688e-13	1.58096
FBgn0260474	865.349	-0.820558	0.102745	-7.98634	1.39008e-15	1.91382e-13	2.58841
FBgn0031182	960.188	-0.83684	0.105185	-7.95591	1.77818e-15	2.36223e-13	2.58841
FBgn0015039	5115.03	-0.825673	0.104032	-7.93672	2.07606e-15	4.21934e-13	1.58096
FBgn0051664	421.849	-1.03329	0.13049	-7.91858	2.40245e-15	4.06317e-13	1.9315
FBgn0031939	345.525	-0.643048	0.0813868	-7.90114	2.76368e-15	4.04598e-13	2.26917
FBgn0041180	12496.4	-0.347181	0.0440368	-7.88387	3.17403e-15	6.3468e-13	1.58096
FBgn0085195	4114.88	-2.15442	0.275986	-7.80628	5.89004e-15	7.33206e-13	2.49924
FBgn0036208	726.929	-0.942884	0.121012	-7.79169	6.61206e-15	7.82311e-13	2.58841
FBgn0035726	3543.19	-0.325428	0.041933	-7.76066	8.44905e-15	9.84277e-13	2.58841
FBgn0038398	13662	-0.613898	0.0795655	-7.71563	1.20385e-14	1.93992e-12	1.76278
FBgn0039298	2812.03	-0.583632	0.0758087	-7.69875	1.37403e-14	1.63268e-12	2.49924
FBgn0263336	1234.75	-0.830846	0.108113	-7.68497	1.53032e-14	1.767e-12	2.53354
FBgn0032685	1042.25	-0.399747	0.0521023	-7.67235	1.68878e-14	1.8381e-12	2.6482
FBgn0053301	36.7252	-1.74868	0.23345	-7.49061	6.85558e-14	1.84143e-10	0.0744594
FBgn0030607	1049.71	-0.716526	0.0959711	-7.46606	8.26292e-14	9.13195e-12	2.53354
FBgn0032603	2801.05	-0.498471	0.0669897	-7.441	9.99224e-14	1.11595e-11	2.47181
FBgn0058160	1642.88	-0.419312	0.0564841	-7.42355	1.14021e-13	1.42331e-11	2.15089
FBgn0086348	1010.28	0.400779	0.0540926	7.40913	1.27128e-13	1.36596e-11	2.53354
FBgn0031860	518.452	-0.817601	0.110534	-7.39683	1.3947e-13	1.88704e-11	1.9315
FBgn0037230	4361.47	-0.621607	0.0841088	-7.3905	1.46276e-13	1.56741e-11	2.47181
FBgn0040104	22.3737	-2.18796	0.296524	-7.37868	1.59872e-13	4.04646e-10	0.0744594
FBgn0039593	133.382	-1.02809	0.139735	-7.35746	1.8744e-13	3.46835e-11	1.30771
FBgn0033728	2952.01	-0.465215	0.0632665	-7.35326	1.93425e-13	1.96892e-11	2.53354
FBgn0035985	4265.16	0.367786	0.0500886	7.3427	2.09334e-13	2.10319e-11	2.53354
FBgn0261393	458.99	-0.695134	0.0947009	-7.34031	2.13101e-13	2.2517e-11	2.34804
FBgn0063492	603.729	-0.838288	0.114329	-7.33225	2.26322e-13	2.14751e-11	2.6482
FBgn0032076	1616.79	-0.85211	0.117273	-7.26605	3.70148e-13	3.46835e-11	2.58841
FBgn0035348	10153.4	-0.611934	0.0845781	-7.23514	4.65052e-13	5.20195e-11	2.06145
FBgn0017561	1542.75	-0.35102	0.0485184	-7.23478	4.66293e-13	4.30594e-11	2.58841
FBgn0015037	4507.56	-0.380551	0.0526736	-7.2247	5.02216e-13	7.15659e-11	1.58096
FBgn0031011	2656.49	-0.302986	0.0419423	-7.22387	5.05272e-13	4.60967e-11	2.58841
FBgn0032864	3411.96	-0.426291	0.0591105	-7.21177	5.52311e-13	4.90388e-11	2.62797
FBgn0002562	361.213	-2.71917	0.377274	-7.20741	5.70271e-13	7.28662e-11	1.74312
FBgn0085334	60.7273	-1.38515	0.192878	-7.18147	6.8968e-13	1.50553e-10	0.935283
FBgn0266369	2893.46	-0.405239	0.0565569	-7.16514	7.77055e-13	7.15659e-11	2.47181
FBgn0036211	9507.15	-0.317335	0.0443414	-7.15663	8.26821e-13	9.83208e-11	1.83139
FBgn0086254	8158	-0.620424	0.086757	-7.15129	8.59663e-13	1.01103e-10	1.83139
FBgn0031694	1395.75	-0.617405	0.0863481	-7.15019	8.66595e-13	7.63615e-11	2.49924
FBgn0036157	311.529	-0.818628	0.114919	-7.12352	1.05205e-12	1.13571e-10	1.9315
FBgn0035090	8168.13	-0.573871	0.0806011	-7.11989	1.08016e-12	1.40961e-10	1.58096
FBgn0001233	22614.1	-0.337023	0.0474491	-7.10283	1.22227e-12	1.56218e-10	1.58096
FBgn0032945	2197.07	-1.47812	0.208249	-7.09784	1.26718e-12	1.08019e-10	2.49924
FBgn0037440	1257.48	-0.450563	0.0635847	-7.08603	1.38015e-12	1.12374e-10	2.58841
FBgn0015576	5371.6	-0.422789	0.0602093	-7.02199	2.18727e-12	2.2474e-10	1.92683
FBgn0040629	30.0012	-2.43423	0.347458	-7.00583	2.45526e-12	9.53467e-10	0.446653
FBgn0053503	131.657	-0.821937	0.117428	-6.9995	2.56872e-12	4.98433e-10	0.935283
FBgn0032387	442.134	-0.756291	0.108149	-6.99304	2.68994e-12	2.73222e-10	1.92967
FBgn0002789	5263.11	0.464241	0.0667706	6.95277	3.58176e-12	3.75813e-10	1.83139
FBgn0031865	240.224	-0.738395	0.106283	-6.94742	3.72038e-12	7.02388e-10	0.935283
FBgn0033775	781.419	-0.512369	0.0738559	-6.93741	3.9934e-12	2.92181e-10	2.65232
FBgn0023549	739.62	-0.567387	0.0822575	-6.89769	5.28542e-12	4.0243e-10	2.49924
FBgn0030218	771.038	-0.82432	0.119674	-6.88802	5.65742e-12	4.22549e-10	2.49924
FBgn0033174	394.14	0.527586	0.0768453	6.86557	6.62278e-12	5.24811e-10	2.26917
FBgn0263200	2004.37	-0.492345	0.0717207	-6.86475	6.66078e-12	4.65076e-10	2.6482
FBgn0051075	1774.2	-0.675644	0.098437	-6.86372	6.70916e-12	4.91737e-10	2.49924
FBgn0030040	466.874	-0.921665	0.134567	-6.84912	7.43059e-12	5.63874e-10	2.34804
FBgn0063923	2082.67	-0.738658	0.108792	-6.78964	1.12417e-11	7.76498e-10	2.53354
FBgn0034229	7601.26	-0.6235	0.0920355	-6.77457	1.24781e-11	1.31635e-09	1.58096
FBgn0028396	14684.1	-1.59347	0.235479	-6.76693	1.31541e-11	1.26085e-09	1.76278
FBgn0030921	673.724	-0.622088	0.0922094	-6.74647	1.51489e-11	1.02802e-09	2.53354
FBgn0034501	13143.3	-0.369235	0.0547462	-6.74449	1.53563e-11	1.31635e-09	1.92683
FBgn0032587	1641.82	0.462911	0.0688739	6.72114	1.80313e-11	1.21299e-09	2.53354
FBgn0032835	4273.47	-0.444159	0.0663035	-6.69887	2.1003e-11	1.31635e-09	2.62797
FBgn0004512	1699.15	-0.432574	0.0646481	-6.6912	2.21347e-11	1.3652e-09	2.6482
FBgn0034741	124.853	1.4562	0.218048	6.67837	2.41615e-11	2.77643e-09	1.30771
FBgn0038752	724.471	-0.475742	0.0712516	-6.67693	2.43994e-11	1.49013e-09	2.65232
FBgn0038083	18.9259	-2.53996	0.381526	-6.65738	2.7875e-11	8.26493e-09	0.446653
FBgn0001248	15384.8	-0.460578	0.0692613	-6.64986	2.93375e-11	2.77643e-09	1.58096
FBgn0035089	1179.75	-0.636627	0.0959106	-6.63772	3.18578e-11	1.93268e-09	2.6482
FBgn0039023	659.318	-0.481447	0.0725353	-6.63741	3.19235e-11	1.9653e-09	2.58841
FBgn0032494	6726.36	-0.332296	0.050099	-6.63279	3.29399e-11	2.42782e-09	2.06145
FBgn0032783	3774.51	-0.40295	0.0607532	-6.63257	3.29883e-11	2.09166e-09	2.47181
FBgn0030895	1825.73	-0.708057	0.106807	-6.62932	3.37248e-11	2.01295e-09	2.6482
FBgn0032684	1659.03	-0.504792	0.0761625	-6.62782	3.40669e-11	2.09166e-09	2.53354
FBgn0027657	5115.55	-0.431876	0.0652607	-6.61771	3.64814e-11	3.02709e-09	1.76278
FBgn0250757	2120.04	0.257379	0.0389401	6.6096	3.85365e-11	2.38728e-09	2.47181
FBgn0051445	2181.97	-0.497366	0.0752728	-6.60752	3.90812e-11	2.38063e-09	2.53354
FBgn0051636	399.907	-0.544966	0.0826597	-6.59288	4.31363e-11	3.24551e-09	1.92967
FBgn0035969	86.0577	-1.40763	0.214128	-6.57375	4.90627e-11	7.18999e-09	0.935283
FBgn0031126	625.638	-0.44611	0.0678846	-6.5716	4.97779e-11	2.89543e-09	2.53354
FBgn0029769	896.019	-0.500557	0.076196	-6.56933	5.05406e-11	2.89543e-09	2.58841
FBgn0039006	407.497	-0.495283	0.075466	-6.563	5.27368e-11	3.93866e-09	1.92967
FBgn0001253	343.68	0.620295	0.0947586	6.54606	5.90747e-11	4.74462e-09	1.74312
FBgn0031897	8089.53	-0.420932	0.0643099	-6.54537	5.93484e-11	4.08896e-09	2.06145
FBgn0063497	1735.32	-0.480277	0.073401	-6.5432	6.02163e-11	4.00526e-09	2.15089
FBgn0033949	194.795	-0.936	0.143374	-6.52838	6.6486e-11	9.04642e-09	0.96677
FBgn0087002	168758	-0.573704	0.0879469	-6.5233	6.87751e-11	4.70435e-09	2.06145
FBgn0034512	28554	-0.470798	0.072535	-6.49062	8.54813e-11	7.34774e-09	1.58096
FBgn0038681	2564.55	-0.402551	0.0623705	-6.45418	1.08804e-10	5.84318e-09	2.58841
FBti0020417	68.0725	-1.20676	0.187	-6.4533	1.09443e-10	1.09356e-08	1.30771
FBgn0026415	22355.4	-0.448444	0.0695604	-6.44683	1.14214e-10	7.95756e-09	1.92683
FBgn0039073	1300.05	-0.67064	0.104242	-6.43347	1.24723e-10	6.65093e-09	2.58841
FBgn0031700	232.862	0.790717	0.123135	6.42156	1.34882e-10	1.55997e-08	1.07252
FBgn0037228	939.218	-0.628532	0.0980332	-6.41141	1.44175e-10	7.34774e-09	2.65232
FBgn0025456	988.455	-0.470695	0.07358	-6.39706	1.58399e-10	7.96279e-09	2.65232
FBgn0038832	348.99	-0.511492	0.0806416	-6.34278	2.25659e-10	1.2575e-08	2.26917
FBgn0039022	509.853	-0.547445	0.0863309	-6.34124	2.27928e-10	1.24354e-08	2.34804
FBgn0001114	10531.6	-0.651183	0.102723	-6.33924	2.30905e-10	1.60462e-08	1.76278
FBgn0036975	2120.74	-0.249947	0.0394327	-6.33856	2.31921e-10	1.1882e-08	2.53354
FBgn0034390	253.063	-0.648326	0.102341	-6.33497	2.37387e-10	1.6579e-08	1.74312
FBgn0031913	1310.91	-0.803463	0.127014	-6.32578	2.51952e-10	1.2666e-08	2.49924
FBgn0037817	714.234	-0.348713	0.0551331	-6.32493	2.53351e-10	1.23171e-08	2.65232
FBgn0034480	2997.47	-0.609195	0.0963362	-6.32364	2.55472e-10	1.25616e-08	2.58841
FBgn0039656	1448.8	-0.318178	0.0503469	-6.31971	2.62049e-10	1.30898e-08	2.49924
FBgn0038914	428.611	-2.03947	0.323134	-6.31152	2.76299e-10	1.73236e-08	1.92967
FBgn0031069	5618	-0.358444	0.0569645	-6.2924	3.12588e-10	2.33453e-08	1.58096
FBgn0034063	692.962	-0.409502	0.065154	-6.28514	3.2756e-10	1.55997e-08	2.58841
FBgn0053120	1184.11	-0.700613	0.111777	-6.26795	3.65829e-10	2.03269e-08	2.15089
FBgn0036260	1129.44	-0.395166	0.0632709	-6.24561	4.2214e-10	2.03103e-08	2.49924
FBgn0259716	863.868	-0.595792	0.0955698	-6.23411	4.54363e-10	2.15957e-08	2.49924
FBgn0037607	14932.1	-0.55754	0.0898703	-6.20383	5.5105e-10	3.35651e-08	1.92683
FBgn0037788	4143.04	0.268493	0.0437414	6.1382	8.34637e-10	3.76193e-08	2.58841
FBgn0011296	1324.89	0.763135	0.124725	6.11854	9.44346e-10	4.38221e-08	2.49924
FBgn0005672	5504.39	0.211262	0.0345696	6.11122	9.88725e-10	5.68219e-08	1.92683
FBgn0039864	834.721	-0.522512	0.0856237	-6.10242	1.04476e-09	4.54151e-08	2.65232
FBgn0036549	1081.87	-0.761228	0.124796	-6.09977	1.06224e-09	4.59759e-08	2.6482
FBgn0031305	3188.21	-0.631774	0.103636	-6.09608	1.08704e-09	4.98241e-08	2.47181
FBgn0038463	1599.75	-0.463384	0.0760334	-6.09448	1.09794e-09	4.98241e-08	2.49924
FBgn0028526	10517.2	-0.53637	0.0880253	-6.09336	1.10563e-09	6.28306e-08	1.92683
FBgn0085320	30.8788	-1.67549	0.275335	-6.08527	1.16294e-09	1.08802e-06	0.0952263
FBgn0044812	2163.6	-1.82791	0.300477	-6.08337	1.17681e-09	5.30194e-08	2.47181
FBgn0045038	2790.34	0.26735	0.0439521	6.08275	1.18135e-09	5.14106e-08	2.58841
FBgn0014417	549.613	-0.423615	0.0697261	-6.07541	1.23669e-09	5.23033e-08	2.6482
FBgn0039611	1396.09	-0.584036	0.0964045	-6.05819	1.37666e-09	6.89274e-08	2.15089
FBgn0042083	618.22	-0.438186	0.0724327	-6.04956	1.45246e-09	6.03931e-08	2.6482
FBgn0030796	2961.71	0.261746	0.0433453	6.03863	1.55427e-09	6.53847e-08	2.58841
FBgn0087007	1607.02	-0.414057	0.0686034	-6.03551	1.58459e-09	6.62921e-08	2.58841
FBgn0026755	129.914	-1.06731	0.177539	-6.01172	1.8357e-09	1.95126e-07	0.950477
FBgn0034143	539.127	0.446205	0.0742931	6.006	1.9015e-09	8.97501e-08	2.26917
FBgn0052425	5971.44	-0.378984	0.0631649	-5.99992	1.97411e-09	1.18647e-07	1.76278
FBgn0029879	48.8872	-1.08271	0.180772	-5.98935	2.10677e-09	2.24521e-06	0.0744594
FBgn0036046	2661.17	-0.364966	0.0614904	-5.93533	2.93258e-09	1.18647e-07	2.62797
FBgn0020513	7039.36	-0.563638	0.0950692	-5.92871	3.05316e-09	1.77736e-07	1.76278
FBgn0020236	15072.1	-0.344291	0.0581046	-5.92536	3.11621e-09	1.80461e-07	1.76278
FBgn0025643	1964.78	-0.364051	0.061516	-5.91799	3.25904e-09	1.35552e-07	2.53354
FBgn0038302	166.189	-0.716118	0.121115	-5.91269	3.36563e-09	2.53488e-07	1.30771
FBgn0043783	9251.34	-1.06421	0.180008	-5.91201	3.3796e-09	1.947e-07	1.76278
FBgn0036992	8044.95	0.464413	0.0787153	5.8999	3.63715e-09	2.27736e-07	1.58096
FBgn0033033	2941.79	-0.285453	0.0484586	-5.89067	3.84634e-09	1.59123e-07	2.53354
FBgn0037635	983.224	-0.459534	0.0780738	-5.8859	3.95898e-09	1.59458e-07	2.58841
FBgn0063491	3601.23	-0.503599	0.0857011	-5.87622	4.19735e-09	1.71807e-07	2.53354
FBgn0051778	1337.21	-0.471092	0.0803175	-5.86538	4.48116e-09	1.77736e-07	2.58841
FBgn0019932	1072.52	-0.428287	0.0733751	-5.83695	5.31636e-09	2.1381e-07	2.49924
FBgn0261108	1633.8	-0.232641	0.0399365	-5.82527	5.70204e-09	2.27101e-07	2.49924
FBgn0038799	1652.04	0.418453	0.071835	5.82519	5.70475e-09	2.27101e-07	2.49924
FBgn0029990	87938.7	-0.57678	0.099857	-5.77606	7.64691e-09	3.8318e-07	1.92683
FBgn0260005	7359.59	0.246745	0.0428601	5.75698	8.563e-09	5.07943e-07	1.58096
FBgn0032727	648.489	0.364737	0.06338	5.75476	8.67643e-09	3.20584e-07	2.65232
FBgn0034647	393.187	0.869372	0.151083	5.75427	8.70149e-09	3.73927e-07	2.26917
FBgn0033735	418.624	-0.46105	0.080227	-5.74682	9.09398e-09	3.85046e-07	2.26917
FBgn0032836	13819.5	-0.560285	0.097667	-5.73668	9.65489e-09	4.7445e-07	1.92683
FBgn0029828	2376.33	-0.561235	0.0978574	-5.73523	9.7381e-09	3.82265e-07	2.47181
FBgn0029639	1547.51	-0.531817	0.0929025	-5.72446	1.03762e-08	4.58996e-07	2.15089
FBgn0039084	1538.65	-0.321357	0.0562594	-5.71206	1.11618e-08	4.27003e-07	2.49924
FBgn0038110	639.14	-0.364163	0.064097	-5.68143	1.33574e-08	4.74557e-07	2.65232
FBgn0035476	105.796	-1.05711	0.186158	-5.67855	1.35843e-08	1.22862e-06	0.950477
FBgn0037709	444.933	-0.345697	0.0611914	-5.64943	1.60983e-08	7.66944e-07	1.9315
FBgn0040261	19.5117	-1.78585	0.316202	-5.6478	1.62516e-08	1.97065e-06	0.670694
FBgn0027579	3125.9	-0.297917	0.0528973	-5.63199	1.78139e-08	6.69451e-07	2.47181
FBgn0261584	122.202	-0.77225	0.137216	-5.62799	1.82319e-08	1.56622e-06	0.96677
FBgn0015033	718.134	-0.343489	0.0610463	-5.62669	1.83698e-08	6.47424e-07	2.6482
FBgn0034885	7380.09	-0.623074	0.110868	-5.61998	1.90976e-08	9.74051e-07	1.76278
FBgn0029932	2136.34	-0.326692	0.058157	-5.61741	1.93841e-08	7.17063e-07	2.49924
FBgn0032381	537.699	-0.454401	0.0808947	-5.61718	1.94094e-08	7.83407e-07	2.26917
FBgn0032820	1263.11	-0.504151	0.0897558	-5.61692	1.94388e-08	8.23888e-07	2.15089
FBgn0032779	403.884	-0.398208	0.0709257	-5.61443	1.97207e-08	9.222e-07	1.9315
FBgn0030981	22.6406	-1.66328	0.297469	-5.59145	2.25187e-08	1.53474e-05	0.0952263
FBgn0264695	21177.1	-0.295524	0.0529184	-5.58452	2.34352e-08	1.16327e-06	1.76278
FBgn0035023	4350.42	-0.301858	0.0542324	-5.566	2.60651e-08	9.1375e-07	2.58841
FBgn0027611	14428.6	-0.375171	0.0674617	-5.56125	2.67854e-08	1.4252e-06	1.58096
FBgn0016917	13482.6	-0.278203	0.0500599	-5.5574	2.73821e-08	1.31231e-06	1.76278
FBgn0012034	21509.8	-0.360364	0.0649601	-5.54747	2.89838e-08	1.21398e-06	2.06145
FBgn0039821	638.683	-0.346275	0.0624766	-5.54247	2.9824e-08	1.068e-06	2.49924
FBgn0039754	2350.38	-0.411937	0.0744842	-5.53053	3.19258e-08	1.09389e-06	2.58841
FBgn0050083	421.708	-0.599412	0.108433	-5.52795	3.23994e-08	1.20134e-06	2.34804
FBgn0035076	4220.6	-0.57253	0.103613	-5.52567	3.28229e-08	1.1438e-06	2.53354
FBgn0263106	4342.12	-0.313964	0.056842	-5.52345	3.32405e-08	1.15316e-06	2.53354
FBgn0038662	4190.77	-0.323939	0.0587033	-5.51825	3.424e-08	1.20134e-06	2.47181
FBgn0013763	16345.5	-0.386285	0.070003	-5.51811	3.42657e-08	1.60757e-06	1.76278
FBgn0038020	2302.86	0.461634	0.0839519	5.49879	3.82417e-08	1.24548e-06	2.62797
FBgn0040349	598.449	-1.10451	0.200973	-5.4958	3.88937e-08	1.25157e-06	2.6482
FBgn0036354	122.988	0.765389	0.139294	5.49478	3.91196e-08	2.83692e-06	1.07252
FBgn0032613	839.333	-0.458539	0.0834727	-5.49329	3.94525e-08	1.29326e-06	2.58841
FBgn0051769	5863.09	-0.386908	0.0705687	-5.48271	4.18858e-08	1.8678e-06	1.83139
FBgn0054054	50.9333	-1.10655	0.202209	-5.47229	4.44257e-08	3.50126e-05	0.0744594
FBgn0053087	3884.78	-0.304031	0.0555941	-5.46876	4.532e-08	1.44447e-06	2.62797
FBgn0022355	61272.2	-0.53735	0.0983143	-5.46564	4.61248e-08	2.0268e-06	1.83139
FBgn0034246	1765.71	-0.363852	0.0665967	-5.46351	4.66818e-08	1.53676e-06	2.53354
FBgn0002306	2071.03	-0.247085	0.0454457	-5.43693	5.42058e-08	1.78615e-06	2.49924
FBgn0037973	528.37	-0.647372	0.119211	-5.43047	5.62043e-08	2.00605e-06	2.26917
FBgn0034628	1618.29	-0.436894	0.0804713	-5.42919	5.66117e-08	1.79362e-06	2.58841
FBgn0261563	350.005	-0.401331	0.0739485	-5.42717	5.72547e-08	2.0268e-06	2.26917
FBgn0035791	521.54	-0.465707	0.0861259	-5.40728	6.39873e-08	2.59726e-06	1.9315
FBgn0040211	1408.05	0.389219	0.072057	5.40154	6.60713e-08	2.08629e-06	2.53354
FBgn0034943	217.758	-0.575895	0.106686	-5.39802	6.73809e-08	5.22982e-06	0.935283
FBgn0038115	1570.83	-0.377026	0.0698635	-5.39661	6.79105e-08	2.16496e-06	2.49924
FBgn0033439	165.128	-0.57693	0.107089	-5.38739	7.14888e-08	4.08961e-06	1.30771
FBgn0037906	498.5	0.527437	0.0979449	5.38504	7.24301e-08	2.42812e-06	2.34804
FBgn0259977	735.182	-0.36244	0.067345	-5.38185	7.37254e-08	2.25106e-06	2.58841
FBgn0261560	5818.64	0.530559	0.0986119	5.38027	7.43758e-08	3.23035e-06	1.76278
FBgn0027525	8790.63	0.215251	0.040023	5.37817	7.52462e-08	3.15806e-06	1.83139
FBgn0030326	59.0929	-1.05636	0.196473	-5.37664	7.58875e-08	5.53349e-05	0.0744594
FBgn0041194	6673.27	-0.508091	0.0945328	-5.37476	7.66845e-08	3.68488e-06	1.58096
FBgn0030501	33.7851	1.20784	0.224946	5.36949	7.89601e-08	1.1907e-05	0.446653
FBgn0033079	1244.65	-0.454252	0.0850177	-5.34303	9.14055e-08	2.81726e-06	2.53354
FBgn0064237	815.723	-0.557402	0.104333	-5.34252	9.16619e-08	2.8413e-06	2.49924
FBgn0041623	145.824	-0.57037	0.106819	-5.33959	9.31566e-08	6.14591e-06	1.07252
FBgn0031914	7146.71	-0.256622	0.048235	-5.32026	1.0362e-07	4.81135e-06	1.58096
FBgn0031689	10360.9	-0.468591	0.0880781	-5.32018	1.03667e-07	3.77646e-06	2.06145
FBgn0051673	738.254	-0.287107	0.0539776	-5.319	1.04337e-07	3.11047e-06	2.58841
FBgn0259896	506.43	-0.676378	0.127271	-5.31446	1.06975e-07	4.12752e-06	1.9315
FBgn0028360	1736.83	0.356576	0.0674056	5.29	1.22317e-07	3.68199e-06	2.53354
FBgn0051547	2830.43	-0.364569	0.0689427	-5.28799	1.23666e-07	3.77155e-06	2.47181
FBgn0004362	2715.59	0.239202	0.045297	5.28074	1.28662e-07	3.70499e-06	2.62797
FBgn0038795	296.299	-0.568368	0.107689	-5.27785	1.3071e-07	5.4143e-06	1.74312
FBgn0044048	568.993	-0.622311	0.118306	-5.26017	1.43919e-07	4.27526e-06	2.49924
FBgn0264776	486.563	-0.566962	0.107838	-5.25755	1.45987e-07	5.9691e-06	1.74312
FBgn0038422	901.275	-0.276506	0.0526327	-5.2535	1.49237e-07	4.35672e-06	2.53354
FBgn0005278	10889.7	-0.207599	0.0395505	-5.24896	1.5296e-07	5.9691e-06	1.83139
FBgn0262150	965.304	-0.573406	0.109367	-5.24296	1.58018e-07	4.49828e-06	2.58841
FBgn0265767	3732.2	0.160027	0.0305925	5.23092	1.6867e-07	4.99051e-06	2.47181
FBgn0050438	734.274	-0.3719	0.0712299	-5.22112	1.77841e-07	5.00612e-06	2.58841
FBgn0003996	330.339	0.380244	0.0730627	5.20435	1.94678e-07	6.09252e-06	2.26917
FBgn0039817	541.893	-0.436788	0.0839929	-5.20029	1.98979e-07	5.4143e-06	2.6482
FBgn0052115	123.971	-0.658114	0.126681	-5.19504	2.04674e-07	1.39714e-05	0.96677
FBgn0030157	5098.01	-0.563987	0.108632	-5.19171	2.08373e-07	7.10101e-06	2.06145
FBgn0030258	4478.44	0.446906	0.0861167	5.18954	2.10812e-07	5.75927e-06	2.62797
FBgn0031925	4613.13	-0.408926	0.0788396	-5.18681	2.13927e-07	8.46482e-06	1.76278
FBgn0034786	1025.66	-0.382361	0.0740723	-5.162	2.44328e-07	6.8925e-06	2.49924
FBgn0036880	407.221	-0.672318	0.130553	-5.14977	2.60808e-07	1.0326e-05	1.74312
FBgn0029896	8724.28	-0.214667	0.0417607	-5.14041	2.74135e-07	9.85351e-06	1.92683
FBgn0039348	2363.26	0.295152	0.0575248	5.13088	2.88396e-07	8.07755e-06	2.49924
FBgn0030612	455.794	-0.412784	0.0805487	-5.12466	2.98076e-07	1.06232e-05	1.92967
FBgn0032668	17.6523	-1.4485	0.282813	-5.12177	3.02685e-07	2.47909e-05	0.752537
FBgn0033204	255.897	-0.445672	0.0870697	-5.11857	3.07863e-07	1.08955e-05	1.92967
FBgn0011770	1289.11	-0.467503	0.0914719	-5.11089	3.20636e-07	8.79613e-06	2.53354
FBgn0039321	7274.37	-0.241125	0.0473101	-5.0967	3.45624e-07	1.30712e-05	1.76278
FBgn0020637	27.8401	-1.40916	0.276486	-5.09669	3.45638e-07	3.10792e-05	0.670694
FBgn0038467	1249.56	-0.373238	0.0732383	-5.09621	3.46514e-07	1.09639e-05	2.15089
FBgn0010100	22569.7	-0.185115	0.0364643	-5.07662	3.84211e-07	1.32484e-05	1.92683
FBgn0032699	1291.45	0.48012	0.094726	5.06851	4.00943e-07	1.25123e-05	2.15089
FBgn0041712	1052.63	-0.357846	0.0706556	-5.06464	4.09163e-07	1.11032e-05	2.49924
FBgn0000416	33555.2	-0.202307	0.0399513	-5.06385	4.1088e-07	1.40253e-05	1.92683
FBgn0030259	1054.83	0.346594	0.0684479	5.06362	4.11377e-07	1.08917e-05	2.58841
FBgn0039024	2867.77	-0.502679	0.0994703	-5.05356	4.33653e-07	1.18573e-05	2.47181
FBgn0032253	1523.02	-0.404264	0.0801168	-5.04593	4.51325e-07	1.38942e-05	2.15089
FBgn0086676	7282.91	-0.305316	0.06051	-5.0457	4.51863e-07	1.59078e-05	1.83139
FBgn0034356	1447.43	-0.606131	0.120481	-5.03092	4.88132e-07	1.30653e-05	2.49924
FBgn0040477	254.522	0.777892	0.154688	5.02878	4.93615e-07	1.64229e-05	1.9315
FBgn0039759	157.833	0.701757	0.139852	5.01787	5.22488e-07	2.94702e-05	1.07252
FBgn0026563	391.074	-0.656113	0.130813	-5.01565	5.28557e-07	1.73743e-05	1.92967
FBgn0031562	268.927	0.603736	0.120397	5.01454	5.31592e-07	1.53055e-05	2.26917
FBgn0040532	14522.2	0.387103	0.0772043	5.01402	5.33055e-07	1.89966e-05	1.76278
FBgn0030432	2889.55	0.217158	0.0434977	4.9924	5.96322e-07	1.53265e-05	2.53354
FBgn0036816	4520.19	-0.269757	0.0540453	-4.99131	5.99712e-07	2.03755e-05	1.83139
FBgn0083972	584.74	-0.44724	0.0896442	-4.98906	6.06744e-07	1.49956e-05	2.65232
FBgn0039207	1247.19	-0.290709	0.0582699	-4.98902	6.06869e-07	1.57073e-05	2.49924
FBgn0035147	3022.34	-0.476625	0.0957604	-4.97726	6.44891e-07	1.64739e-05	2.49924
FBgn0262035	946.578	-0.562479	0.113061	-4.975	6.52477e-07	1.64739e-05	2.53354
FBgn0010424	234.202	-0.459086	0.0922856	-4.97462	6.53745e-07	3.99052e-05	0.950477
FBgn0031646	74.7991	-0.70948	0.142708	-4.97156	6.64164e-07	3.99052e-05	0.96677
FBgn0035679	647.732	-0.427836	0.0862718	-4.95916	7.07977e-07	1.69863e-05	2.65232
FBgn0003507	1883.6	-0.450304	0.0908196	-4.95823	7.11395e-07	1.73769e-05	2.58841
FBgn0038257	1155.72	-0.894839	0.180553	-4.95609	7.19249e-07	1.78915e-05	2.53354
FBgn0026878	208.89	-0.541361	0.109364	-4.95007	7.41869e-07	4.44717e-05	0.950477
FBgn0039801	6185.25	-0.458866	0.0927351	-4.94813	7.49282e-07	2.50595e-05	1.83139
FBgn0052280	1497.11	-0.258338	0.0522916	-4.94034	7.79877e-07	1.95402e-05	2.49924
FBgn0000459	1195.1	-0.284564	0.0577354	-4.92876	8.27541e-07	1.99564e-05	2.58841
FBgn0037447	665.989	0.318511	0.0648038	4.91501	8.87788e-07	2.17345e-05	2.53354
FBgn0038733	4558.56	-0.228459	0.0465275	-4.91019	9.09903e-07	2.87444e-05	1.92683
FBgn0034087	2440.26	-0.282019	0.0576733	-4.88995	1.00863e-06	2.37306e-05	2.62797
FBgn0037553	597.818	-0.597229	0.122186	-4.88786	1.01936e-06	2.50595e-05	2.49924
FBgn0051326	5034.96	-0.339978	0.0696098	-4.88405	1.03929e-06	3.47017e-05	1.76278
FBgn0030310	381.919	-0.573958	0.117597	-4.8807	1.05707e-06	3.27035e-05	1.9315
FBgn0029648	471.284	-0.668293	0.136949	-4.87986	1.0616e-06	3.27437e-05	1.9315
FBgn0037779	665.723	-0.376499	0.0772627	-4.87297	1.09932e-06	2.64941e-05	2.53354
FBgn0036857	1515.86	-0.426095	0.0876057	-4.86378	1.15167e-06	3.21919e-05	2.15089
FBgn0001208	12633.6	-0.429923	0.0884396	-4.8612	1.16675e-06	3.54279e-05	1.92683
FBgn0025621	1578.69	0.332134	0.0684071	4.85526	1.20232e-06	2.87968e-05	2.53354
FBgn0036806	964.749	-0.450529	0.0933049	-4.82857	1.37516e-06	3.25338e-05	2.53354
FBgn0013772	255.652	0.417239	0.0864217	4.82795	1.37949e-06	3.46842e-05	2.34804
FBgn0035121	3153.83	-0.153354	0.0318576	-4.81372	1.48145e-06	3.38907e-05	2.58841
FBgn0034709	1358.74	0.314776	0.0654407	4.8101	1.50855e-06	3.38338e-05	2.6482
FBgn0036877	237.312	0.467162	0.0971604	4.80815	1.52331e-06	8.25754e-05	0.96677
FBgn0031734	6828.29	-0.229279	0.047726	-4.80406	1.55481e-06	4.32634e-05	2.06145
FBgn0025683	9779.15	-0.385736	0.0803832	-4.79871	1.59691e-06	4.66898e-05	1.92683
FBgn0032285	37653.3	-0.474193	0.0989515	-4.79217	1.64986e-06	5.15774e-05	1.76278
FBgn0003390	513.355	0.356204	0.074531	4.77928	1.75925e-06	5.49481e-05	1.74312
FBgn0058470	5737.41	0.279884	0.0585817	4.77767	1.77338e-06	5.11023e-05	1.92683
FBgn0001128	25452.7	-0.371119	0.0777429	-4.77368	1.80892e-06	5.15774e-05	1.92683
FBgn0285952	15038.6	-0.235839	0.0494141	-4.77271	1.81768e-06	5.16473e-05	1.92683
FBgn0036278	669.69	-0.265607	0.0556573	-4.77218	1.82239e-06	3.99052e-05	2.6482
FBgn0265530	42.3652	-0.899069	0.188548	-4.76838	1.85711e-06	0.000929371	0.0744594
FBgn0029791	791.3	0.325998	0.0683931	4.76653	1.87423e-06	4.32306e-05	2.49924
FBgn0038299	547.482	-0.522377	0.109623	-4.7652	1.88668e-06	4.32634e-05	2.49924
FBgn0011746	1055.47	0.320256	0.0672251	4.76393	1.8986e-06	4.34097e-05	2.49924
FBgn0015570	723.998	-0.513915	0.107994	-4.75872	1.9482e-06	4.24684e-05	2.65232
FBgn0038290	236.34	-0.433001	0.0911235	-4.7518	2.0161e-06	0.000104805	0.96677
FBgn0003867	1680.41	-0.271418	0.0571244	-4.75135	2.02064e-06	5.15774e-05	2.15089
FBgn0038865	2376.72	-0.502531	0.105853	-4.74746	2.05988e-06	4.52112e-05	2.58841
FBgn0034186	362.882	-0.345917	0.072877	-4.74658	2.06888e-06	4.90618e-05	2.34804
FBgn0039737	19031.4	-0.243592	0.0513321	-4.74542	2.08074e-06	6.99081e-05	1.58096
FBgn0265048	4242.03	-0.313586	0.0661725	-4.73891	2.14867e-06	4.63157e-05	2.62797
FBgn0085359	1602.48	-0.2822	0.0595534	-4.73861	2.15192e-06	4.66898e-05	2.58841
FBgn0036030	12774.1	-0.177137	0.0373991	-4.73641	2.1754e-06	5.7096e-05	2.06145
FBgn0027582	1982.06	-0.208622	0.0440619	-4.73475	2.1932e-06	4.90027e-05	2.49924
FBgn0038849	683.624	-0.282524	0.0596803	-4.73396	2.20186e-06	4.66898e-05	2.65232
FBgn0050151	955.501	-0.343553	0.0726026	-4.73197	2.22354e-06	4.8106e-05	2.58841
FBgn0264746	194.884	-0.544392	0.115194	-4.72587	2.29134e-06	0.000117903	0.96677
FBgn0037518	278.25	-0.417962	0.0885147	-4.72194	2.33601e-06	7.09674e-05	1.74312
FBgn0003388	122.945	0.814116	0.172417	4.72179	2.33782e-06	0.000108988	1.07252
FBgn0002719	15116.9	-0.41642	0.0883917	-4.71107	2.46416e-06	6.81136e-05	1.92683
FBgn0286783	2631.42	-0.409754	0.0870023	-4.70969	2.48098e-06	5.41973e-05	2.49924
FBgn0027074	569.097	-0.282454	0.0599827	-4.70893	2.4902e-06	5.15774e-05	2.65232
FBgn0031836	3723.79	-0.162761	0.0346371	-4.69905	2.61379e-06	5.7096e-05	2.47181
FBgn0038721	1655.9	-0.32169	0.068613	-4.68847	2.7526e-06	5.84849e-05	2.53354
FBgn0031717	901.535	-0.318519	0.0680756	-4.6789	2.88424e-06	5.84849e-05	2.6482
FBgn0027073	1922.72	-0.330356	0.070621	-4.67787	2.8987e-06	5.99716e-05	2.58841
FBgn0029766	3462.36	-0.320152	0.068582	-4.66817	3.03895e-06	6.1758e-05	2.62797
FBgn0001258	507.424	-0.464229	0.0995269	-4.66435	3.09589e-06	9.16073e-05	1.74312
FBgn0265512	8206.92	0.172931	0.0371386	4.65638	3.21822e-06	8.66849e-05	1.92683
FBgn0034500	1193.99	-0.278902	0.0600091	-4.64766	3.35725e-06	7.09674e-05	2.49924
FBgn0260764	78.713	-0.641539	0.13833	-4.63774	3.52234e-06	0.000177867	0.935283
FBgn0034479	1045.02	-0.475389	0.102635	-4.63184	3.62439e-06	8.71431e-05	2.15089
FBgn0052647	12451.2	-0.267995	0.0578747	-4.6306	3.64601e-06	0.000104279	1.76278
FBgn0015336	19.934	-1.44885	0.312891	-4.63053	3.64723e-06	0.000219383	0.752537
FBgn0038236	21711.3	-0.332276	0.0717874	-4.62861	3.68122e-06	0.000102066	1.83139
FBgn0039486	434.035	-0.527855	0.114166	-4.62356	3.77204e-06	9.94209e-05	1.9315
FBgn0032615	68.2266	-0.696255	0.15059	-4.62351	3.77294e-06	0.000184804	0.950477
FBgn0028956	153.691	-0.547695	0.118532	-4.62064	3.82549e-06	0.000189522	0.935283
FBgn0028886	738.339	-0.279906	0.0606035	-4.61864	3.86266e-06	7.8626e-05	2.58841
FBgn0031907	1561.83	-0.454913	0.0986638	-4.61075	4.01228e-06	7.96136e-05	2.6482
FBgn0034494	2933.5	-0.314516	0.0683227	-4.60339	4.15674e-06	8.39351e-05	2.58841
FBgn0032242	1622.25	-0.220137	0.0479079	-4.59501	4.32726e-06	8.66849e-05	2.58841
FBgn0037324	736.398	0.629668	0.137062	4.59405	4.34731e-06	8.54404e-05	2.65232
FBgn0028695	3092.2	-0.183989	0.0401194	-4.58603	4.51744e-06	9.17266e-05	2.53354
FBgn0036942	230.656	-0.371259	0.080982	-4.58446	4.55168e-06	0.000214603	0.96677
FBgn0053494	1404.29	-0.408717	0.0893217	-4.57579	4.74429e-06	9.19204e-05	2.6482
FBgn0050046	791.373	-0.402171	0.0879199	-4.57428	4.77852e-06	9.4229e-05	2.58841
FBgn0035083	1592.95	0.257722	0.0563506	4.57354	4.79553e-06	9.26707e-05	2.6482
FBgn0035777	17.3199	-1.48022	0.324203	-4.56573	4.97766e-06	0.00216605	0.0744594
FBgn0261444	9338.76	-0.272893	0.0598597	-4.55888	5.14281e-06	0.000131441	1.92683
FBgn0010288	740.296	-0.243935	0.053511	-4.55859	5.14979e-06	0.000102945	2.53354
FBgn0033135	272.292	0.424728	0.0932357	4.55542	5.22817e-06	0.000146235	1.74312
FBgn0037239	2884.53	-0.251802	0.0552827	-4.5548	5.24346e-06	0.000104279	2.53354
FBgn0033875	9267.3	-0.347238	0.0762511	-4.55387	5.26682e-06	0.000146037	1.76278
FBgn0030073	169.124	-0.583093	0.128045	-4.55382	5.26801e-06	0.000221825	1.07252
FBgn0026061	2064.57	-0.261436	0.0574825	-4.54809	5.41352e-06	0.00010711	2.53354
FBgn0032639	30.2439	-1.29373	0.284817	-4.54232	5.56398e-06	0.000321319	0.752537
FBgn0035623	110.108	-0.730072	0.160793	-4.54044	5.61372e-06	0.000263694	0.950477
FBgn0036995	199.277	-0.748536	0.165088	-4.53416	5.78319e-06	0.00026647	0.96677
FBgn0016126	18782.3	-0.198382	0.0437635	-4.53306	5.81349e-06	0.000158255	1.76278
FBgn0035695	2489.96	-0.214146	0.047343	-4.52328	6.08892e-06	0.00012089	2.49924
FBgn0036787	753.115	-0.506993	0.112221	-4.5178	6.24846e-06	0.000117493	2.65232
FBgn0024289	7514.02	-0.831939	0.184304	-4.51395	6.36306e-06	0.000158255	1.92683
FBgn0050026	108.734	-0.633439	0.14035	-4.51328	6.38325e-06	0.000292127	0.96677
FBgn0023441	4536.62	-0.210541	0.0466678	-4.51147	6.43789e-06	0.000151137	2.06145
FBgn0032167	127.915	-0.562608	0.124773	-4.50905	6.51173e-06	0.000300403	0.950477
FBgn0031695	675.028	0.345576	0.0767611	4.50197	6.7327e-06	0.000125639	2.65232
FBgn0036553	697.125	-0.315059	0.0700057	-4.50047	6.78032e-06	0.000129325	2.58841
FBgn0005626	2974.83	-0.292066	0.0649253	-4.4985	6.84343e-06	0.000132356	2.53354
FBgn0003308	1277.2	-0.384117	0.0855135	-4.49189	7.05934e-06	0.000158055	2.15089
FBgn0010387	2903.3	-0.501817	0.11172	-4.49176	7.06376e-06	0.000132038	2.62797
FBgn0063494	1821.47	-0.345484	0.0769695	-4.48858	7.16998e-06	0.000159004	2.15089
FBgn0023489	1616.2	0.220805	0.049211	4.4869	7.22673e-06	0.000159839	2.15089
FBgn0039154	57.989	-0.751042	0.16739	-4.48679	7.23035e-06	0.000402616	0.752537
FBgn0030484	1719.3	0.213999	0.047738	4.48277	7.36795e-06	0.000162568	2.15089
FBgn0283499	3052.02	0.3056	0.0683736	4.46956	7.83809e-06	0.000153083	2.47181
FBgn0263256	1110.62	-0.213156	0.0477029	-4.4684	7.88056e-06	0.000148073	2.58841
FBgn0015777	15870.1	0.164287	0.0368	4.46432	8.03252e-06	0.000201799	1.83139
FBgn0285912	52.5863	0.911049	0.204294	4.4595	8.21512e-06	0.00269249	0.0952263
FBgn0015035	1502.69	-0.488106	0.109475	-4.45861	8.24944e-06	0.000151129	2.6482
FBgn0261800	1054.86	-0.371804	0.0834854	-4.45352	8.44737e-06	0.000159004	2.53354
FBgn0250848	3752.17	-0.291002	0.0655184	-4.44152	8.93242e-06	0.000163377	2.58841
FBgn0039613	93.8091	-0.757285	0.170703	-4.43627	9.15292e-06	0.000402616	0.950477
FBgn0046763	1567.17	-0.264139	0.0596017	-4.43174	9.34775e-06	0.0002009	2.15089
FBgn0034454	164.45	-0.527239	0.119178	-4.42398	9.69001e-06	0.000417096	0.96677
FBgn0033644	107.03	-0.622528	0.140875	-4.41902	9.91501e-06	0.000389666	1.07252
FBgn0040346	590.487	0.276265	0.0625223	4.41867	9.93087e-06	0.000180766	2.58841
FBgn0036116	3107.03	0.364571	0.082523	4.4178	9.97087e-06	0.000187354	2.47181
FBgn0035383	1852.47	-0.265741	0.0602033	-4.41406	1.01448e-05	0.000183594	2.58841
FBgn0004859	1617.84	-0.241943	0.05483	-4.41261	1.02134e-05	0.000184138	2.58841
FBgn0032213	5641.31	-0.41308	0.0936324	-4.41172	1.02555e-05	0.00025116	1.83139
FBgn0036199	1019.89	-0.274331	0.0622004	-4.41044	1.0316e-05	0.000183097	2.6482
FBgn0038680	861.708	-0.261851	0.0593971	-4.40848	1.04098e-05	0.000183594	2.65232
FBgn0037396	138.71	-0.755424	0.171877	-4.39515	1.10697e-05	0.000362255	1.30771
FBgn0000053	3190.05	-0.532518	0.121236	-4.39242	1.12096e-05	0.000202617	2.53354
FBgn0053110	3554.44	0.26321	0.0599865	4.38782	1.1449e-05	0.000200916	2.62797
FBgn0040259	2880.85	-0.231847	0.0528753	-4.38479	1.16095e-05	0.000202617	2.62797
FBgn0267073	201.712	-0.428721	0.0977964	-4.38381	1.16623e-05	0.00048952	0.96677
FBgn0036587	468.413	-0.63319	0.144442	-4.3837	1.16682e-05	0.000231157	2.26917
FBgn0038105	1683.07	-0.484136	0.11057	-4.37856	1.19466e-05	0.000210867	2.58841
FBgn0083956	8162.31	-0.272537	0.0622769	-4.37621	1.20762e-05	0.000300403	1.76278
FBgn0052698	979.281	-0.271446	0.0620776	-4.37268	1.22729e-05	0.000215622	2.58841
FBgn0015737	4361.96	-0.155469	0.0355634	-4.3716	1.23338e-05	0.000216191	2.58841
FBgn0034887	1694.7	-0.321103	0.0734812	-4.36987	1.24321e-05	0.000224132	2.49924
FBgn0015575	7613.56	-0.425921	0.0975092	-4.36801	1.25381e-05	0.000300403	1.83139
FBgn0030189	425.994	-0.283182	0.0649355	-4.36098	1.29482e-05	0.00029621	1.92967
FBgn0010041	21.328	-1.40327	0.321905	-4.35926	1.30504e-05	0.00494284	0.0744594
FBgn0038309	130.726	1.035	0.237574	4.35652	1.32144e-05	0.000554984	0.950477
FBgn0038181	7036.54	-0.365079	0.0840432	-4.34394	1.39949e-05	0.000376361	1.58096
FBgn0029994	9491.58	-0.366276	0.0846317	-4.32788	1.50551e-05	0.000353342	1.83139
FBgn0262167	594.784	0.317266	0.073327	4.32673	1.51336e-05	0.000255329	2.65232
FBgn0263598	6834.02	-0.204891	0.047365	-4.32579	1.51986e-05	0.000367724	1.76278
FBgn0039031	1300.4	-0.487949	0.112817	-4.32513	1.52442e-05	0.000310073	2.15089
FBgn0033048	195.807	-0.520902	0.120448	-4.32472	1.52726e-05	0.000477884	1.30771
FBgn0037643	16611.3	-0.184366	0.0427054	-4.31716	1.58053e-05	0.000367724	1.83139
FBgn0284221	734.169	-0.219331	0.0509415	-4.30555	1.66571e-05	0.000292127	2.53354
FBgn0000477	2312.38	-0.526863	0.122516	-4.30034	1.70535e-05	0.000292127	2.58841
FBgn0033205	500.517	-0.358667	0.0834641	-4.29726	1.72919e-05	0.000378986	1.9315
FBgn0031637	7981.35	0.162345	0.0378063	4.29412	1.75391e-05	0.000414923	1.76278
FBgn0035344	1399.98	-0.373823	0.087149	-4.28947	1.79104e-05	0.000312133	2.49924
FBgn0031814	6009.73	-0.209072	0.0488156	-4.28289	1.84478e-05	0.000378986	2.06145
FBgn0037899	5355.48	0.423196	0.0988823	4.27979	1.87067e-05	0.000423264	1.83139
FBgn0026630	2627.09	-0.164673	0.038485	-4.27889	1.87827e-05	0.000311994	2.62797
FBgn0034716	1899.6	0.172957	0.0404265	4.27832	1.88313e-05	0.000326009	2.49924
FBgn0038160	42.8713	1.30345	0.304997	4.27363	1.92314e-05	0.000947117	0.752537
FBgn0031417	1367.91	-0.385807	0.09031	-4.27203	1.93704e-05	0.000330074	2.53354
FBgn0038652	1353.34	-0.425842	0.0997802	-4.2678	1.97409e-05	0.000323246	2.6482
FBgn0001187	1547.94	-0.497229	0.116563	-4.26575	1.99233e-05	0.000331567	2.58841
FBgn0262721	49.9441	-0.720039	0.169099	-4.25809	2.06179e-05	0.00157349	0.446653
FBgn0036750	44.2405	-1.29056	0.304257	-4.24169	2.21839e-05	0.00767344	0.0744594
FBgn0032923	818.443	-0.23901	0.0563669	-4.24025	2.23272e-05	0.000361596	2.6482
FBgn0040309	9264.13	-0.306478	0.0723222	-4.23768	2.25845e-05	0.00045017	2.06145
FBgn0039509	603.719	0.284523	0.0671891	4.23467	2.2889e-05	0.000381625	2.53354
FBgn0051313	4966.99	-0.427708	0.101211	-4.22592	2.37962e-05	0.000522945	1.83139
FBgn0034909	635.258	-0.469576	0.111269	-4.2202	2.44082e-05	0.000402616	2.53354
FBgn0035189	1027.7	-0.758792	0.179913	-4.21755	2.46975e-05	0.000401318	2.58841
FBgn0038957	435.835	0.303351	0.0719382	4.21683	2.47763e-05	0.000517814	1.92967
FBgn0003731	3307.74	-0.213364	0.0507106	-4.20749	2.58228e-05	0.000431073	2.47181
FBgn0031937	1060.46	-0.364056	0.0865568	-4.20597	2.59961e-05	0.000430109	2.49924
FBgn0033249	1261.62	0.300699	0.0715502	4.20262	2.63838e-05	0.000423264	2.58841
FBgn0036316	9599.56	-0.202784	0.048348	-4.19426	2.73766e-05	0.000680165	1.58096
FBgn0028527	3753.7	0.160623	0.0383149	4.19217	2.76299e-05	0.00043292	2.62797
FBgn0037215	2051.71	-0.198376	0.0473529	-4.1893	2.79812e-05	0.000459078	2.49924
FBgn0011336	2472.68	-0.1778	0.0425266	-4.18093	2.90322e-05	0.000479601	2.47181
FBgn0034277	2080.97	-0.229224	0.0548673	-4.1778	2.94348e-05	0.000479915	2.49924
FBgn0052282	1043.45	-0.535294	0.128288	-4.17259	3.01162e-05	0.00048952	2.49924
FBgn0032666	21286.1	0.121305	0.0290877	4.17034	3.04148e-05	0.000626284	1.92683
FBgn0003495	1701.03	-0.221046	0.0530946	-4.16324	3.13761e-05	0.000501156	2.53354
FBgn0052392	381.952	0.301982	0.0726007	4.15949	3.18962e-05	0.000543369	2.34804
FBgn0017558	10481.7	-0.193592	0.0465868	-4.15551	3.24558e-05	0.000664278	1.92683
FBgn0037140	574.661	0.358481	0.0863223	4.15282	3.28405e-05	0.000501156	2.6482
FBgn0015801	2468.93	0.254024	0.0612817	4.14519	3.39529e-05	0.000526841	2.58841
FBgn0243514	132.457	-0.788631	0.190474	-4.14036	3.4676e-05	0.00116488	1.07252
FBgn0028984	2168.44	-0.240153	0.0580204	-4.13912	3.48635e-05	0.000555718	2.49924
FBgn0037934	608.437	-0.298296	0.0720838	-4.13818	3.50073e-05	0.000542091	2.58841
FBgn0020270	371.249	0.328348	0.079465	4.13198	3.59649e-05	0.000627571	2.26917
FBgn0036752	479.242	-0.291267	0.0708961	-4.10837	3.98468e-05	0.000800689	1.9315
FBgn0034219	133.835	-0.455349	0.110857	-4.10752	3.99931e-05	0.00132164	1.07252
FBgn0034513	24.2005	-1.20638	0.29395	-4.10403	4.06022e-05	0.00281026	0.446653
FBgn0038986	127.292	-0.470643	0.114688	-4.10368	4.06633e-05	0.00112528	1.30771
FBgn0039008	379.262	0.290859	0.0709244	4.10098	4.1141e-05	0.000891323	1.74312
FBgn0032140	1573.22	0.340126	0.0830012	4.09785	4.17011e-05	0.000626044	2.6482
FBgn0038738	3257.03	-0.295562	0.0722353	-4.09165	4.28309e-05	0.000665358	2.53354
FBgn0033593	5774.6	0.444444	0.108623	4.0916	4.28414e-05	0.000912539	1.76278
FBgn0010747	1749.31	-0.179834	0.0439593	-4.09092	4.29664e-05	0.000778392	2.15089
FBgn0038201	279.994	0.33439	0.0818345	4.08617	4.38545e-05	0.000865792	1.9315
FBgn0260006	836.24	-0.235035	0.0575602	-4.0833	4.44013e-05	0.000661523	2.65232
FBgn0040257	35.4677	-0.963488	0.23596	-4.08327	4.44068e-05	0.00303057	0.446653
FBgn0085294	282.761	0.435313	0.106974	4.06934	4.71473e-05	0.00091478	1.9315
FBgn0034766	179.138	1.26699	0.311407	4.0686	4.72968e-05	0.0016972	0.935283
FBgn0034440	38.4153	-0.864191	0.212417	-4.06838	4.7342e-05	0.00321588	0.446653
FBgn0050384	33.0347	-1.03951	0.255986	-4.0608	4.89057e-05	0.00330166	0.446653
FBgn0032010	5322.68	-0.211577	0.0521052	-4.06057	4.89533e-05	0.000944898	1.92683
FBgn0026418	5850.53	-0.139841	0.0345162	-4.05146	5.08997e-05	0.000976907	1.92683
FBgn0002940	1.39746e+06	0.21174	0.0522633	4.05142	5.09087e-05	0.000923727	2.06145
FBgn0037051	2526.21	0.168812	0.0416879	4.04943	5.1343e-05	0.000764326	2.62797
FBgn0037090	1115.62	-0.383092	0.0946102	-4.04916	5.14022e-05	0.000900775	2.15089
FBgn0033978	964.69	-0.225519	0.0556996	-4.04885	5.14694e-05	0.000776369	2.58841
FBgn0270927	601.137	-0.243257	0.0601039	-4.04727	5.1818e-05	0.000764326	2.65232
FBgn0283531	411.32	-0.358253	0.0887072	-4.03861	5.37697e-05	0.000871529	2.34804
FBgn0011768	2633.01	-0.390141	0.0966159	-4.03806	5.38952e-05	0.000797545	2.62797
FBgn0063496	487.459	0.620304	0.153628	4.03769	5.39804e-05	0.000873249	2.34804
FBgn0035734	1159.98	-0.284388	0.0704507	-4.0367	5.42076e-05	0.000825515	2.53354
FBti0020031	332.645	-0.391682	0.097062	-4.03537	5.45152e-05	0.000903792	2.26917
FBgn0039152	1426.4	0.743489	0.184402	4.03189	5.53302e-05	0.000809313	2.6482
FBgn0024912	243.068	0.31421	0.0779318	4.03187	5.53358e-05	0.000891323	2.34804
FBgn0022774	961.583	-0.466435	0.115758	-4.02938	5.59238e-05	0.000816382	2.6482
FBgn0031877	169.7	-0.507775	0.126029	-4.02903	5.60071e-05	0.00192453	0.96677
FBgn0025634	672.541	0.218346	0.0542284	4.02641	5.66354e-05	0.000839247	2.58841
FBgn0035656	856.12	-0.286971	0.0713141	-4.02404	5.72083e-05	0.000830561	2.65232
FBgn0039594	7841.04	-0.168399	0.041861	-4.02281	5.75073e-05	0.00113344	1.83139
FBti0019430	773.724	-0.285029	0.0708776	-4.02143	5.78458e-05	0.00083817	2.65232
FBgn0039896	1164.36	-0.277754	0.0690751	-4.02104	5.79419e-05	0.000855259	2.58841
FBgn0032706	785.441	0.301391	0.0750107	4.01797	5.87011e-05	0.000847241	2.65232
FBgn0010435	12489.3	-0.151126	0.0376349	-4.01558	5.93003e-05	0.00111706	1.92683
FBgn0267348	788.775	-0.385225	0.0959661	-4.01418	5.96536e-05	0.000891323	2.53354
FBgn0263330	298.794	-0.566064	0.141067	-4.01273	6.00216e-05	0.000947117	2.34804
FBgn0000615	157.229	-0.547247	0.136554	-4.00754	6.13532e-05	0.00190683	1.07252
FBgn0033215	143	-0.448457	0.11196	-4.00552	6.18815e-05	0.00160464	1.30771
FBgn0015623	7112.08	-0.260417	0.0650317	-4.00447	6.21567e-05	0.00109643	2.06145
FBgn0036772	246.169	-0.32966	0.0824741	-3.99713	6.41147e-05	0.00103513	2.26917
FBgn0266786	33.7921	0.913764	0.228616	3.99694	6.41678e-05	0.0153524	0.0952263
FBgn0030828	3141.45	-0.455362	0.114029	-3.9934	6.51315e-05	0.000925266	2.62797
FBgn0004395	4196.51	0.20879	0.0523996	3.98457	6.76021e-05	0.0010095	2.47181
FBgn0033065	25370.2	-0.199855	0.0502078	-3.98055	6.87562e-05	0.0011973	2.06145
FBti0062187	13.9262	-1.29878	0.326514	-3.9777	6.95849e-05	0.0473821	0.024027
FBgn0034191	245.208	-0.312266	0.0785164	-3.97708	6.97672e-05	0.00128609	1.92967
FBgn0003068	961.767	0.251633	0.0633127	3.97446	7.05404e-05	0.00103513	2.49924
FBgn0034321	65.1496	-0.700478	0.176276	-3.97374	7.07513e-05	0.00241479	0.935283
FBgn0037807	633.364	-0.280244	0.070563	-3.97154	7.14085e-05	0.00101639	2.58841
FBgn0020521	4368.71	-0.164366	0.0413922	-3.97095	7.15875e-05	0.00105904	2.47181
FBgn0260635	8730.66	0.186918	0.0470826	3.97	7.18735e-05	0.00155779	1.58096
FBgn0031702	1737.53	-0.408836	0.103172	-3.96265	7.41212e-05	0.00108046	2.49924
FBgn0032198	2593.91	-0.295881	0.0746748	-3.96225	7.42458e-05	0.00103513	2.62797
FBgn0010217	37819.2	-0.142003	0.0358521	-3.96079	7.47027e-05	0.00147532	1.76278
FBgn0040900	267.377	-0.459634	0.11614	-3.95759	7.5709e-05	0.001499	1.74312
FBgn0267041	17.876	-1.22637	0.31033	-3.95183	7.75569e-05	0.00344627	0.670694
FBgn0002526	888.174	-0.45329	0.114722	-3.9512	7.77613e-05	0.00107009	2.65232
FBgn0016715	856.307	-0.453013	0.114748	-3.94791	7.88374e-05	0.00112528	2.53354
FBgn0040268	477.537	0.254839	0.0645826	3.94594	7.94873e-05	0.00121079	2.34804
FBgn0086704	6149.78	0.226733	0.0574622	3.94578	7.95391e-05	0.00136016	2.06145
FBgn0034093	749.655	-0.214637	0.0545694	-3.93328	8.37941e-05	0.00118945	2.53354
FBgn0035484	2918.95	-0.415367	0.105626	-3.93243	8.40929e-05	0.00120565	2.49924
FBgn0040658	178.464	-0.375795	0.0956904	-3.9272	8.59402e-05	0.0021488	1.30771
FBgn0029763	1596.71	-0.211337	0.0538846	-3.92204	8.78039e-05	0.00143133	2.15089
FBgn0032436	16.4456	-1.61036	0.410737	-3.92066	8.83058e-05	0.0038459	0.670694
FBgn0030589	667.791	-0.223621	0.0570569	-3.91926	8.8822e-05	0.00126826	2.49924
FBgn0263006	26748.9	-0.190388	0.0485915	-3.91813	8.92372e-05	0.0018847	1.58096
FBgn0012036	24237.8	-0.430576	0.10996	-3.91576	9.01205e-05	0.00158877	1.92683
FBgn0036623	3129.28	-0.207619	0.0531429	-3.9068	9.35265e-05	0.00126826	2.62797
FBgn0038924	1053.6	-0.297829	0.0762455	-3.90619	9.37644e-05	0.001499	2.15089
FBgn0030816	1713.87	-0.200601	0.0514145	-3.90164	9.55419e-05	0.00133417	2.53354
FBgn0028689	3370.6	-0.19403	0.0497423	-3.9007	9.59168e-05	0.00135535	2.49924
FBgn0033431	408.967	-0.349187	0.0895311	-3.90018	9.61231e-05	0.00147532	2.26917
FBgn0036665	289.535	-0.35067	0.0899419	-3.89885	9.665e-05	0.00148017	2.26917
FBgn0085417	775.02	0.236975	0.0608053	3.89727	9.72813e-05	0.00130233	2.65232
FBgn0039734	1755.98	0.174679	0.0449149	3.88911	0.000100615	0.00141408	2.49924
FBgn0032138	7849.81	0.132733	0.0341417	3.88771	0.000101196	0.00165604	2.06145
FBgn0020300	460.603	-0.277119	0.0713095	-3.88614	0.000101852	0.0019378	1.74312
FBgn0053080	2617.51	-0.30134	0.0775867	-3.88392	0.000102787	0.00137632	2.62797
FBgn0027070	2094.68	-0.239647	0.0617088	-3.88352	0.000102956	0.00144183	2.49924
FBgn0039711	475.498	0.321267	0.082967	3.87223	0.000107845	0.00157107	2.34804
FBgn0025878	2808.5	0.218018	0.0563274	3.87055	0.000108592	0.001499	2.49924
FBgn0041160	917.052	-0.380713	0.0983717	-3.87015	0.000108769	0.001499	2.49924
FBgn0038251	739.2	0.271116	0.0700559	3.86999	0.000108838	0.001499	2.49924
FBgn0015513	3420.04	-0.171034	0.0442279	-3.86711	0.000110133	0.001499	2.53354
FBgn0038803	3300.38	0.146032	0.0377926	3.86404	0.000111529	0.00153179	2.49924
FBgn0039612	302.285	-0.380073	0.0983691	-3.86375	0.000111661	0.00192453	1.92967
FBgn0029502	1415.54	0.210031	0.0543608	3.86365	0.000111706	0.00147373	2.6482
FBgn0030653	67.2446	0.790451	0.20486	3.85849	0.000114091	0.0035701	0.950477
FBgn0035290	4719.58	-0.397241	0.102954	-3.85843	0.000114119	0.00185159	2.06145
FBgn0085405	1908.58	-0.271422	0.0705085	-3.8495	0.000118361	0.00158877	2.53354
FBgn0039682	17794.1	-0.771431	0.2007	-3.8437	0.000121192	0.0024391	1.58096
FBgn0030309	2131.48	0.244268	0.0635627	3.84294	0.000121569	0.00164377	2.49924
FBgn0038552	1003.25	0.238233	0.0620054	3.84213	0.000121971	0.00157271	2.6482
FBgn0036910	1507.61	-0.383365	0.0998116	-3.84088	0.000122592	0.001638	2.53354
FBgn0033196	5851.27	0.172253	0.044851	3.84057	0.000122751	0.00209503	1.92683
FBgn0031110	688.501	-0.316153	0.0825387	-3.83036	0.000127956	0.00166193	2.58841
FBgn0028325	9871.82	-0.176518	0.0460969	-3.82928	0.000128521	0.00205371	2.06145
FBgn0267667	88.7472	-0.523792	0.136851	-3.82745	0.000129477	0.00302274	1.30771
FBgn0030187	91.8383	-0.547051	0.142974	-3.82624	0.000130117	0.0038908	0.96677
FBgn0029114	570.194	-0.265148	0.0693312	-3.82437	0.000131105	0.00166193	2.65232
FBgn0038366	259.499	0.390831	0.102262	3.82187	0.000132442	0.00242147	1.74312
FBgn0027843	9329.18	-0.141488	0.0370329	-3.8206	0.000133127	0.00211664	2.06145
FBgn0004646	6056.28	-0.216463	0.056729	-3.81575	0.000135772	0.0021488	2.06145
FBgn0000592	12654.3	-0.325238	0.0853696	-3.80976	0.000139103	0.00231963	1.92683
FBgn0265661	35.9784	-0.992162	0.260581	-3.80749	0.000140384	0.00572175	0.670694
FBgn0053460	112.11	-0.592054	0.155508	-3.80723	0.000140531	0.00414713	0.96677
FBgn0033397	235.908	-0.32049	0.0841793	-3.80723	0.000140534	0.00383319	1.07252
FBgn0023000	410.747	-0.26658	0.0700991	-3.8029	0.000143012	0.002577	1.74312
FBgn0036285	579.343	0.215493	0.0567063	3.80016	0.000144605	0.0018295	2.6482
FBgn0050098	23.0346	-1.21927	0.321104	-3.79713	0.00014638	0.0296251	0.0952263
FBgn0002937	3278.1	-0.234743	0.0618477	-3.7955	0.000147345	0.00195192	2.49924
FBgn0032850	265.533	0.408865	0.107793	3.79308	0.000148793	0.00244714	1.9315
FBgn0037141	201.004	0.32255	0.0850605	3.79201	0.000149431	0.00453843	0.935283
FBgn0031092	955.546	-0.317643	0.0839209	-3.78503	0.000153689	0.00196251	2.58841
FBgn0036935	6401.2	0.250733	0.06625	3.78465	0.000153925	0.00263576	1.83139
FBgn0037976	3509.63	0.147751	0.039047	3.78393	0.000154374	0.00196794	2.58841
FBgn0023213	11457.8	-0.208114	0.0550212	-3.78243	0.000155305	0.00265514	1.83139
FBgn0036643	692.462	0.287261	0.0763093	3.76442	0.000166933	0.0021488	2.53354
FBgn0020622	2147.99	-0.179139	0.0476061	-3.76295	0.000167923	0.00209784	2.62797
FBgn0037877	1456.01	0.193289	0.0514273	3.75849	0.000170942	0.00215018	2.58841
FBgn0000406	23079.2	-0.575386	0.153152	-3.75697	0.000171985	0.00276813	1.92683
FBgn0024957	2765.36	-0.287065	0.0764335	-3.75575	0.00017282	0.00216605	2.58841
FBgn0027532	2115.96	0.202027	0.0537963	3.7554	0.000173062	0.00216605	2.58841
FBgn0036622	256.437	-0.410117	0.10926	-3.75359	0.000174317	0.0027971	1.92967
FBgn0025739	104.016	0.487392	0.130014	3.74875	0.000177717	0.00391711	1.30771
FBgn0010470	2552.3	-0.251405	0.0670844	-3.7476	0.000178536	0.00227544	2.53354
FBgn0030834	298.341	0.290257	0.0774637	3.74701	0.000178953	0.00285346	1.92967
FBgn0039114	7422.29	-0.376247	0.100417	-3.74686	0.000179061	0.00338918	1.58096
FBgn0031012	545.924	-0.391943	0.104723	-3.74265	0.000182092	0.00222049	2.65232
FBgn0035452	183.584	-0.441393	0.118061	-3.73869	0.000184984	0.00542936	0.935283
FBgn0011260	1748.85	-0.189655	0.0507434	-3.73754	0.00018583	0.00231058	2.58841
FBgn0035529	1006.26	-0.256648	0.0686905	-3.73629	0.000186753	0.00236072	2.53354
FBgn0000536	6152.89	-0.216168	0.0579031	-3.73327	0.000189012	0.00299947	1.92683
FBgn0086691	1991.43	-0.707486	0.189565	-3.73215	0.00018985	0.00231058	2.6482
FBgn0033697	211.505	0.495999	0.132945	3.73086	0.000190827	0.004989	1.07252
FBgn0031190	4009.05	0.142129	0.0381003	3.7304	0.000191177	0.00233361	2.62797
FBgn0038180	335.39	-0.412759	0.110695	-3.72879	0.0001924	0.002577	2.34804
FBgn0037655	5408.65	0.163075	0.0437853	3.72442	0.000195764	0.0029174	2.06145
FBgn0030724	4073.37	-0.150081	0.0403272	-3.72159	0.000197974	0.00252382	2.47181
FBgn0033926	1005.63	-0.270081	0.0725743	-3.72144	0.000198089	0.00239169	2.6482
FBgn0030237	3805.66	0.199126	0.0535722	3.71696	0.00020163	0.0025159	2.53354
FBgn0051414	490.438	-0.392489	0.105605	-3.71657	0.000201945	0.00268855	2.34804
FBgn0033028	4143.69	-0.1255	0.0337891	-3.71423	0.000203827	0.00249341	2.58841
FBgn0053307	742.826	-0.485529	0.130823	-3.71134	0.000206169	0.0024691	2.6482
FBgn0051706	3990.85	0.334099	0.0900295	3.711	0.000206445	0.0025173	2.58841
FBgn0037974	141.42	-0.372487	0.10052	-3.70559	0.000210901	0.00594681	0.96677
FBgn0262975	11831.4	-0.173905	0.0469506	-3.704	0.000212223	0.00331608	1.92683
FBgn0010015	353.314	0.245417	0.0662994	3.70164	0.000214211	0.00332882	1.9315
FBgn0283427	48361.1	-0.364718	0.098616	-3.69836	0.000216997	0.00363915	1.76278
FBgn0041087	524.695	0.299543	0.0812338	3.68742	0.000226543	0.00380761	1.74312
FBgn0030228	1404.03	0.159462	0.0432669	3.68554	0.000228221	0.00273873	2.58841
FBgn0031703	1415.36	-0.278921	0.0757089	-3.68412	0.00022949	0.00270033	2.6482
FBgn0028479	3544.96	-0.27074	0.073502	-3.68343	0.000230116	0.00272421	2.62797
FBti0063517	22.9314	-0.965178	0.262141	-3.68191	0.000231496	0.0122984	0.446653
FBgn0035445	349.67	0.31388	0.0852739	3.68085	0.000232459	0.00387232	1.74312
FBgn0034538	372.918	-0.335537	0.091197	-3.67925	0.000233917	0.00388868	1.74312
FBgn0015663	414.897	-0.232584	0.0632282	-3.67848	0.000234624	0.00359647	1.9315
FBgn0033246	17254.9	-0.282798	0.0769664	-3.6743	0.000238502	0.00344627	2.06145
FBgn0000454	4038.44	-0.21825	0.0594095	-3.67365	0.00023911	0.00284684	2.58841
FBgn0086711	436.536	-0.353513	0.0962381	-3.67332	0.000239419	0.00366239	1.92967
FBgn0034276	626.027	-0.50366	0.137197	-3.67108	0.000241527	0.00281075	2.65232
FBgn0028936	401.525	-0.475229	0.129456	-3.67098	0.000241625	0.00368503	1.92967
FBgn0028497	5104.97	0.139871	0.0381052	3.67067	0.00024192	0.00384864	1.83139
FBgn0013726	3367.53	0.130416	0.0355844	3.66497	0.000247369	0.00293134	2.58841
FBgn0027616	8475.48	0.109994	0.0300219	3.66379	0.000248508	0.00357455	2.06145
FBgn0035091	2686.81	-0.344283	0.0941195	-3.65793	0.000254256	0.00296296	2.62797
FBgn0015546	578.372	0.227885	0.0623993	3.65205	0.000260154	0.00305891	2.58841
FBgn0034756	142.635	-0.59547	0.163189	-3.64896	0.000263306	0.00730849	0.935283
FBgn0039683	189.518	-0.339607	0.0930952	-3.64796	0.000264331	0.00715514	0.96677
FBgn0033631	2447	0.180887	0.0496897	3.64033	0.00027229	0.0032903	2.49924
FBgn0039483	1682	-0.24691	0.0678547	-3.63881	0.000273903	0.00321559	2.58841
FBgn0031635	1000.82	0.284234	0.0781377	3.63761	0.000275184	0.00322064	2.58841
FBgn0028690	2854.24	-0.145312	0.0400064	-3.63223	0.000280986	0.00323404	2.62797
FBgn0264494	5146.06	-0.305723	0.0841798	-3.63178	0.000281471	0.00437847	1.83139
FBgn0261477	3683.28	0.143083	0.03941	3.63064	0.000282724	0.00338918	2.49924
FBgn0031971	2448.27	0.318454	0.0877455	3.62929	0.000284201	0.00343528	2.47181
FBgn0034717	1190.38	-0.268513	0.0739857	-3.62926	0.00028424	0.00384864	2.15089
FBgn0043070	14196.2	0.10297	0.0284098	3.62446	0.000289561	0.00403682	2.06145
FBgn0005612	1320.65	-0.246041	0.0679403	-3.62143	0.000292975	0.00332574	2.6482
FBgn0263199	3074.6	-0.364472	0.100755	-3.61742	0.000297555	0.00357455	2.47181
FBgn0040308	202.222	-0.410095	0.113447	-3.61487	0.0003005	0.00806859	0.950477
FBti0061160	91.3616	-0.439512	0.121637	-3.61332	0.000302305	0.00809596	0.950477
FBgn0013773	1082.73	-0.384256	0.106567	-3.60578	0.000311216	0.00367019	2.49924
FBgn0051781	3054.6	0.156719	0.043634	3.59167	0.000328563	0.00380514	2.53354
FBgn0030272	6828.34	0.288882	0.0804436	3.59111	0.000329273	0.00483322	1.92683
FBgn0020443	4177.22	-0.153291	0.0427038	-3.58964	0.000331139	0.003853	2.49924
FBgn0031936	1865.46	-0.22827	0.0636547	-3.58607	0.000335693	0.00388868	2.49924
FBgn0032218	2121.33	-0.205451	0.0572987	-3.58562	0.000336283	0.00376023	2.62797
FBgn0023477	6726.96	-0.392546	0.109514	-3.58446	0.000337781	0.00528976	1.76278
FBgn0259974	86.1643	1.00494	0.280881	3.57783	0.000346463	0.00820148	1.07252
FBgn0052815	2864.15	0.143083	0.0400607	3.57165	0.000354741	0.00389652	2.62797
FBgn0030892	1403.9	0.147369	0.0412876	3.56934	0.000357884	0.00404776	2.53354
FBgn0058006	1105.8	-0.237393	0.0665651	-3.56632	0.000362026	0.00393457	2.6482
FBgn0004777	108.692	-0.548659	0.153856	-3.56607	0.000362379	0.00934703	0.96677
FBgn0031233	1082.79	0.171665	0.0481429	3.56574	0.000362832	0.00414713	2.49924
FBgn0263402	181.988	0.701751	0.196829	3.56529	0.000363461	0.00936301	0.96677
FBgn0039156	1108.14	-0.201239	0.0564547	-3.56461	0.000364403	0.00404003	2.58841
FBgn0037637	7364.78	0.154232	0.0432707	3.56434	0.000364775	0.00622907	1.58096
FBgn0031935	318.801	-0.341987	0.0961181	-3.55799	0.0003737	0.0046645	2.26917
FBgn0085201	292.17	-0.44207	0.124444	-3.55236	0.000381796	0.00461217	2.34804
FBgn0010482	1778.82	-0.198429	0.055865	-3.55194	0.000382401	0.00413174	2.6482
FBgn0040064	4983.87	-0.43134	0.121749	-3.54286	0.000395819	0.00665913	1.58096
FBgn0260746	1579.4	-0.375296	0.105963	-3.54176	0.000397463	0.00514471	2.15089
FBgn0031745	176.504	0.403668	0.113984	3.54145	0.000397931	0.00779636	1.30771
FBgn0000395	1044.04	0.165747	0.046838	3.53874	0.000402048	0.00451426	2.53354
FBgn0033221	80.5767	-0.502698	0.142254	-3.53381	0.00040961	0.0106882	0.935283
FBgn0035267	1363.75	0.21846	0.0620954	3.51813	0.000434603	0.00491113	2.49924
FBgn0000078	1065.16	-0.642023	0.182569	-3.5166	0.000437114	0.00557091	2.15089
FBgn0033402	1430.3	-0.156961	0.0446676	-3.51398	0.000441444	0.00496068	2.49924
FBgn0265356	2638.3	0.223647	0.0637114	3.51031	0.000447578	0.00496068	2.53354
FBgn0051955	393.107	-0.314237	0.0895846	-3.50771	0.00045198	0.00630013	1.9315
FBgn0024945	857.102	0.229388	0.0654216	3.50631	0.000454374	0.00502162	2.53354
FBgn0031450	3307.97	0.159781	0.0455711	3.5062	0.000454549	0.00494532	2.58841
FBgn0031589	4032.8	-0.136269	0.0388901	-3.50394	0.000458429	0.00511405	2.49924
FBgn0259175	2197.21	-0.195731	0.0558612	-3.50388	0.000458538	0.00515737	2.47181
FBgn0023479	15302.2	-0.288597	0.0823918	-3.50275	0.000460488	0.00667788	1.83139
FBgn0037537	4810.01	-0.153775	0.0439039	-3.50254	0.000460852	0.00605211	2.06145
FBgn0050271	227.942	0.369007	0.105398	3.50108	0.000463369	0.0118565	0.935283
FBti0019622	110.666	-0.446737	0.127613	-3.50071	0.000464015	0.0089277	1.30771
FBgn0010877	3083.93	0.154157	0.0440752	3.4976	0.000469466	0.00507118	2.58841
FBgn0037409	115.794	-0.489837	0.14012	-3.49583	0.000472582	0.0120628	0.935283
FBgn0020392	610.888	-0.199725	0.0572403	-3.48923	0.000484408	0.00528559	2.53354
FBgn0039877	670.861	-0.218869	0.0627331	-3.4889	0.000485021	0.00511361	2.6482
FBgn0039332	2981.83	0.257907	0.0739444	3.48785	0.000486928	0.00541523	2.47181
FBgn0016076	1783.09	0.160797	0.0461095	3.48729	0.00048794	0.00530915	2.53354
FBgn0035848	1014.37	-0.177065	0.0507861	-3.48649	0.000489407	0.00531764	2.53354
FBgn0004896	455.804	0.208758	0.0598883	3.4858	0.000490672	0.00673493	1.92967
FBgn0032805	66.6895	-0.522556	0.149992	-3.48388	0.000494193	0.0123078	0.950477
FBgn0033247	1038.9	-0.275351	0.0791017	-3.48098	0.00049959	0.00522926	2.65232
FBgn0037730	179.328	0.369387	0.106126	3.48066	0.000500179	0.0112431	1.07252
FBgn0069973	2541.65	0.281356	0.0808478	3.48008	0.00050127	0.00528559	2.62797
FBgn0010341	4824.57	-0.142903	0.0410781	-3.47882	0.000503631	0.00689505	1.92683
FBgn0030761	1836.93	0.155601	0.0447422	3.47773	0.000505682	0.00528559	2.6482
FBgn0011279	375.132	0.813044	0.233973	3.47494	0.000510964	0.00594042	2.34804
FBgn0033518	671.606	-0.437612	0.126116	-3.4699	0.000520646	0.00562546	2.53354
FBgn0030158	8060.75	0.255811	0.0739658	3.45851	0.000543171	0.0069414	2.06145
FBgn0262904	565.23	0.278423	0.0806564	3.45196	0.000556521	0.00603659	2.49924
FBgn0035909	2731.37	-0.161114	0.0466819	-3.4513	0.000557887	0.00599435	2.53354
FBgn0030357	475.694	0.345586	0.100276	3.44636	0.000568193	0.00665913	2.26917
FBgn0035041	1371.37	0.159283	0.0463406	3.43722	0.000587708	0.00602461	2.6482
FBgn0051370	768.866	-0.221583	0.064467	-3.43715	0.000587859	0.00602461	2.65232
FBgn0033177	1039.72	0.169488	0.0493712	3.43293	0.000597099	0.0060861	2.65232
FBgn0033988	2603.98	0.116241	0.0338865	3.43029	0.000602934	0.00645081	2.49924
FBgn0283467	245.65	0.27859	0.0812256	3.42984	0.000603948	0.00799036	1.9315
FBgn0030753	1419.07	-0.155139	0.0452414	-3.42914	0.000605505	0.00639933	2.53354
FBgn0050145	37.8428	0.728658	0.212587	3.42758	0.000608995	0.0176238	0.752537
FBgn0013983	614.075	-0.223551	0.0652255	-3.42736	0.000609488	0.00633082	2.58841
FBgn0000326	689.107	-0.200761	0.0586413	-3.42355	0.00061809	0.00629248	2.6482
FBgn0023214	375.883	0.211471	0.0617882	3.42251	0.000620456	0.00715514	2.26917
FBgn0030678	194.466	-0.345792	0.101067	-3.4214	0.000622991	0.0152162	0.935283
FBgn0039495	582.514	0.301557	0.0882063	3.41876	0.000629065	0.00636801	2.65232
FBgn0037290	2360.87	-0.244541	0.0715469	-3.41791	0.000631042	0.006642	2.53354
FBgn0010039	874.509	0.340918	0.0997603	3.41737	0.000632304	0.00639204	2.65232
FBgn0032026	1621.11	-0.162166	0.0474863	-3.41502	0.000637777	0.00657954	2.58841
FBgn0010401	1456.51	1.08799	0.31915	3.40904	0.000651922	0.00667996	2.58841
FBgn0000559	89997.7	-0.134432	0.039446	-3.40799	0.000654431	0.0101798	1.58096
FBgn0035087	4117.08	0.127296	0.0373666	3.40668	0.000657572	0.0068652	2.53354
FBgn0035266	1469.99	-0.229998	0.0676373	-3.40046	0.000672735	0.00686535	2.58841
FBgn0051324	1401.32	0.303272	0.0892333	3.39864	0.000677224	0.00703241	2.53354
FBgn0019643	5100.42	-0.295806	0.0870497	-3.39812	0.000678498	0.00833472	2.06145
FBgn0030954	374.361	0.262582	0.0772829	3.39767	0.00067962	0.00888421	1.92967
FBgn0010548	5913.1	-0.152934	0.0450149	-3.3974	0.000680291	0.00889464	1.92683
FBti0063975	79.0042	-0.450008	0.132465	-3.39719	0.000680816	0.0161008	0.950477
FBgn0030582	1983.44	0.137179	0.0403863	3.39668	0.00068208	0.00808251	2.15089
FBgn0259678	1270.37	0.18838	0.0554697	3.39609	0.000683553	0.00708861	2.53354
FBgn0023507	4468.6	-0.319631	0.0941864	-3.3936	0.000689813	0.00725597	2.47181
FBgn0033520	275.222	-0.614955	0.181389	-3.39025	0.000698284	0.00904967	1.9315
FBgn0033304	1087.2	-0.278737	0.0822497	-3.38891	0.000701706	0.00711307	2.58841
FBgn0036732	2311.27	-0.220954	0.0653156	-3.38286	0.000717351	0.00744146	2.49924
FBgn0024995	624.45	0.244655	0.0724223	3.37818	0.000729681	0.00718956	2.65232
FBgn0004133	888.085	0.20736	0.0613891	3.37781	0.000730669	0.00753972	2.49924
FBgn0031740	610.702	0.219945	0.0651188	3.37759	0.000731241	0.00720651	2.6482
FBgn0029885	810.555	0.234218	0.0693809	3.37583	0.000735939	0.00723194	2.65232
FBgn0030159	1162.01	0.282968	0.0838387	3.37515	0.000737756	0.0075207	2.53354
FBgn0032160	1078.05	-0.30721	0.0910355	-3.37461	0.0007392	0.00725597	2.6482
FBgn0267385	24646	-0.139438	0.0413333	-3.3735	0.00074218	0.00958068	1.92683
FBgn0046685	565.929	-0.222005	0.0658379	-3.372	0.000746254	0.00768033	2.49924
FBgn0029823	3402.68	-0.340481	0.101011	-3.37072	0.000749709	0.00770578	2.49924
FBgn0037646	605.984	-0.279309	0.0828737	-3.37029	0.00075088	0.00751099	2.58841
FBti0018969	376.416	-0.278437	0.0827585	-3.36446	0.000766949	0.00984835	1.92967
FBgn0031089	1863.25	0.263408	0.0783047	3.36389	0.000768526	0.00778204	2.53354
FBgn0041184	1569.61	0.162857	0.0484274	3.36291	0.000771251	0.0075207	2.6482
FBgn0039722	1907.76	-0.190904	0.0567682	-3.36286	0.000771396	0.00900188	2.15089
FBgn0030554	589.65	0.246616	0.0734004	3.35988	0.000779776	0.00798343	2.49924
FBgn0050148	101.752	-0.431036	0.128414	-3.35662	0.000789015	0.0163853	1.07252
FBgn0011705	389.708	0.243396	0.0725607	3.35438	0.000795428	0.010153	1.9315
FBgn0030559	482.408	0.206953	0.0617119	3.35353	0.000797867	0.0101714	1.9315
FBgn0039028	110.164	-0.433719	0.129347	-3.35314	0.000799009	0.018186	0.950477
FBgn0034394	6335.56	-0.523678	0.156295	-3.35057	0.000806452	0.0121335	1.58096
FBgn0085371	66.8862	0.714992	0.213401	3.35047	0.000806759	0.0142589	1.30771
FBgn0034237	8465.56	-0.135926	0.0405989	-3.34801	0.000813934	0.0108076	1.83139
FBgn0037684	350.382	-0.445783	0.133149	-3.34801	0.000813945	0.00900188	2.26917
FBgn0266805	233.993	0.294581	0.0879874	3.34799	0.000814	0.0181949	0.96677
FBgn0028482	8128.73	0.202622	0.0606021	3.34349	0.000827325	0.00991942	2.06145
FBgn0031097	612.536	-0.250117	0.0748141	-3.34318	0.000828241	0.00813439	2.58841
FBgn0000055	291.276	-0.355271	0.106476	-3.33662	0.00084804	0.0116857	1.74312
FBgn0032521	558.014	0.212314	0.0637366	3.33111	0.000864998	0.00863459	2.53354
FBgn0260756	570.094	0.291494	0.087517	3.33071	0.000866234	0.00829393	2.6482
FBgn0028487	2296.73	0.135558	0.0407693	3.325	0.000884193	0.00881482	2.53354
FBgn0040321	2164.09	-0.303768	0.0915092	-3.31953	0.000901687	0.00904268	2.49924
FBgn0000250	5214.43	0.120015	0.0362141	3.31405	0.00091955	0.0123333	1.76278
FBgn0033426	3834.26	0.150546	0.045437	3.31328	0.000922073	0.00921179	2.49924
FBgn0030456	517.672	-0.240476	0.0726465	-3.31022	0.000932222	0.0101412	2.26917
FBgn0035282	527.458	-0.505515	0.152723	-3.31001	0.000932936	0.00984835	2.34804
FBgn0046247	2583.11	0.132521	0.0401058	3.30429	0.000952189	0.0090582	2.62797
FBgn0034718	3352.46	-0.264833	0.0803064	-3.29779	0.000974504	0.00968624	2.49924
FBgn0011211	33731.7	-0.126637	0.0384621	-3.29251	0.000992985	0.014449	1.58096
FBgn0003074	14660.6	-0.219708	0.0667461	-3.29171	0.00099582	0.0132444	1.76278
FBgn0003447	5400.64	0.143161	0.0436183	3.28212	0.00103029	0.0136214	1.76278
FBgn0052251	23.5595	-0.857191	0.26149	-3.2781	0.00104508	0.0274387	0.752537
FBgn0037908	724.8	0.212665	0.0649295	3.27532	0.00105543	0.0103621	2.49924
FBgn0263321	569.581	0.644291	0.19685	3.273	0.00106414	0.00991942	2.65232
FBgn0035911	345.487	-0.324878	0.0992866	-3.27212	0.00106743	0.0110276	2.34804
FBgn0263987	3708.36	-0.191778	0.0586228	-3.27139	0.00107021	0.0103621	2.53354
FBgn0039319	121.736	-0.431728	0.132211	-3.26545	0.0010929	0.0236236	0.950477
FBgn0286723	184.897	-0.671126	0.205573	-3.26466	0.00109597	0.0239863	0.935283
FBgn0010403	1641.5	1.02889	0.3152	3.26426	0.00109751	0.0103882	2.58841
FBgn0029860	688.667	0.30983	0.0950183	3.26074	0.0011112	0.0106882	2.53354
FBgn0023174	2074.5	-0.160442	0.0493268	-3.25264	0.00114338	0.0106329	2.62797
FBgn0037288	6909.07	-0.228708	0.0703541	-3.25081	0.00115076	0.0163047	1.58096
FBgn0004654	2642.54	-0.313348	0.0963944	-3.25069	0.00115127	0.0111465	2.49924
FBgn0037878	776.451	0.19666	0.0605067	3.25022	0.00115314	0.0106329	2.65232
FBgn0026257	136.309	0.419133	0.129024	3.2485	0.00116015	0.0190245	1.30771
FBgn0035873	560.476	-0.273072	0.0840874	-3.24748	0.00116431	0.0106882	2.65232
FBgn0053970	2772.96	-0.17603	0.0542299	-3.24599	0.00117043	0.0111648	2.53354
FBgn0039890	6411.85	-0.147505	0.0454609	-3.24464	0.00117598	0.0147029	1.83139
FBgn0039770	2262.6	0.173163	0.0533709	3.24451	0.00117652	0.0112091	2.53354
FBgn0034706	1407.63	0.25237	0.077824	3.24282	0.00118351	0.0108543	2.6482
FBgn0010114	24750.7	0.115872	0.0357516	3.24104	0.00119095	0.0135124	2.06145
FBgn0029765	986.816	-0.336916	0.104068	-3.23744	0.00120606	0.0110338	2.6482
FBgn0000261	9524.14	-0.242073	0.0747867	-3.23684	0.00120859	0.0168924	1.58096
FBgn0086909	2254	-0.160814	0.0497227	-3.23422	0.00121977	0.011824	2.47181
FBgn0047135	3713.4	-0.196734	0.0609292	-3.2289	0.00124269	0.0115601	2.58841
FBgn0011293	1335.73	1.00717	0.311932	3.2288	0.0012431	0.0118889	2.49924
FBgn0037057	1264.9	-0.288619	0.089453	-3.22649	0.0012532	0.013595	2.15089
FBgn0050489	95.8161	-0.467764	0.145078	-3.22423	0.00126311	0.0264974	0.950477
FBgn0030648	2492.68	0.136102	0.0422294	3.22293	0.00126888	0.0116118	2.62797
FBgn0000376	1165.29	0.157683	0.04893	3.22263	0.00127018	0.0121183	2.49924
FBgn0038321	2182.63	0.237559	0.0737299	3.22202	0.00127291	0.0117977	2.58841
FBgn0039774	3041.57	0.210649	0.06558	3.2121	0.00131768	0.0121237	2.58841
FBgn0029891	7412.43	0.176331	0.0549328	3.20994	0.00132761	0.0167364	1.76278
FBgn0051005	1082.17	-0.194327	0.060567	-3.20846	0.00133448	0.0125938	2.49924
FBgn0030350	2346.83	0.304219	0.0948756	3.2065	0.00134359	0.0123022	2.58841
FBgn0031893	2739.85	0.10887	0.0339724	3.20466	0.00135224	0.0125938	2.53354
FBgn0035179	1032.55	0.167647	0.0523569	3.202	0.00136477	0.0122246	2.65232
FBgn0053474	32.4354	-0.646814	0.202167	-3.1994	0.00137713	0.0368879	0.670694
FBgn0041707	9790.82	0.219857	0.0687421	3.19829	0.00138246	0.0153018	2.06145
FBgn0266100	1859.19	0.162804	0.0509057	3.19815	0.00138311	0.0130059	2.49924
FBgn0030316	643.946	0.283819	0.0887633	3.19748	0.00138635	0.0126175	2.58841
FBgn0286203	1352.85	-0.156621	0.0489944	-3.19671	0.00139003	0.0126357	2.58841
FBgn0033851	63.3482	0.488554	0.152906	3.19512	0.00139771	0.0289721	0.935283
FBgn0259736	4256.72	0.236356	0.0739895	3.19445	0.00140096	0.0132722	2.47181
FBgn0036235	75.9341	0.510336	0.159762	3.19435	0.00140145	0.0286983	0.950477
FBgn0028646	5708.04	-0.229502	0.0718695	-3.19332	0.00140649	0.0174537	1.76278
FBgn0000064	55971.1	-0.11606	0.036384	-3.18986	0.0014234	0.0176046	1.76278
FBgn0037747	1697.57	0.147535	0.0462523	3.18978	0.0014238	0.0131914	2.53354
FBgn0038147	7177.17	-0.521915	0.163856	-3.18521	0.00144651	0.0158447	2.06145
FBgn0038330	1511.35	0.176197	0.0553425	3.18375	0.0014538	0.0153524	2.15089
FBgn0028684	1785.39	-0.159855	0.0502256	-3.18274	0.00145889	0.0153811	2.15089
FBgn0037565	269.905	0.269502	0.0847266	3.18084	0.00146847	0.016853	1.92967
FBgn0000075	118.168	-0.437086	0.13745	-3.17996	0.00147295	0.0272121	1.07252
FBgn0052687	3398.62	-0.182173	0.0574109	-3.17314	0.00150798	0.0139789	2.49924
FBgn0051146	410.724	0.242993	0.0766336	3.17084	0.00151998	0.0172499	1.92967
FBgn0034198	3020.98	-0.302582	0.0954425	-3.1703	0.00152281	0.0135369	2.62797
FBgn0263916	733.942	-0.253682	0.0800213	-3.17017	0.00152347	0.0136845	2.58841
FBgn0010342	623.868	0.180787	0.0570307	3.17	0.00152438	0.0139561	2.53354
FBgn0031561	11917.3	-0.498121	0.157198	-3.16875	0.00153096	0.0204242	1.58096
FBgn0086359	7055.14	0.134311	0.0424195	3.16625	0.00154417	0.0182006	1.83139
FBgn0011715	763.302	0.218129	0.0689169	3.16511	0.00155025	0.0136268	2.6482
FBgn0039816	2077.4	0.16033	0.0506785	3.16368	0.00155789	0.0143567	2.49924
FBgn0010414	981.824	0.230683	0.072956	3.16194	0.00156721	0.0137433	2.6482
FBgn0023129	7058.41	-0.323538	0.102427	-3.15872	0.00158464	0.0210113	1.58096
FBgn0085453	868.053	-0.406032	0.128687	-3.15519	0.00160396	0.0142889	2.58841
FBgn0029706	1378.08	-0.13648	0.0432792	-3.15348	0.00161339	0.0145983	2.53354
FBgn0262964	81.923	-0.606203	0.19231	-3.15221	0.0016204	0.0324331	0.935283
FBgn0014031	2017.33	-0.381122	0.120955	-3.15094	0.00162743	0.0142208	2.6482
FBgn0032224	868.025	-0.165163	0.0524413	-3.14947	0.00163564	0.0142589	2.6482
FBgn0037901	338.789	-0.238489	0.0757245	-3.14943	0.00163589	0.0199288	1.74312
FBgn0014033	807.653	-0.435091	0.138158	-3.14923	0.00163704	0.0145322	2.58841
FBgn0036661	2045.58	0.138009	0.0438272	3.14895	0.0016386	0.016853	2.15089
FBti0061471	167.127	-0.404273	0.128388	-3.14884	0.00163921	0.0320153	0.96677
FBgn0031099	1910.51	0.26339	0.0838529	3.1411	0.00168315	0.0145871	2.6482
FBgn0010225	23112.2	-0.283072	0.0902135	-3.13781	0.00170218	0.0197583	1.83139
FBgn0000721	4452.27	-0.135465	0.0431748	-3.1376	0.00170338	0.0150506	2.58841
FBgn0036290	844.048	-0.196422	0.0626344	-3.13601	0.00171261	0.0153524	2.53354
FBgn0028577	12095.8	0.127042	0.0405184	3.13541	0.00171614	0.0190786	1.92683
FBgn0033092	538.29	0.210882	0.0673503	3.13112	0.00174138	0.016933	2.26917
FBgn0004856	1679.29	0.198586	0.0634313	3.13072	0.00174378	0.0157914	2.49924
FBgn0030321	1196.7	-0.195703	0.0625228	-3.1301	0.00174745	0.0153524	2.58841
FBgn0029778	617.438	0.174215	0.0556865	3.1285	0.00175703	0.0153811	2.58841
FBgn0030925	415.961	-0.337233	0.107802	-3.12826	0.00175847	0.021102	1.74312
FBgn0013347	1310.98	0.196827	0.0629248	3.12797	0.00176018	0.0158849	2.49924
FBgn0027585	5730.58	0.175386	0.0560897	3.12689	0.00176666	0.0184382	2.06145
FBgn0028740	104.598	0.38735	0.123921	3.12579	0.00177329	0.0348884	0.935283
FBgn0037852	760.581	0.183257	0.0586386	3.1252	0.00177684	0.0158447	2.53354
FBgn0016122	4670.38	-0.217519	0.0696069	-3.12496	0.0017783	0.0204424	1.83139
FBgn0035435	104.898	-0.362015	0.115885	-3.12391	0.00178467	0.0270736	1.30771
FBgn0033183	1436.12	0.133064	0.0425975	3.12376	0.00178557	0.0160956	2.49924
FBgn0034534	1938.43	0.247409	0.0792575	3.12158	0.00179881	0.0181123	2.15089
FBgn0000317	1322.29	-0.173908	0.0557251	-3.12082	0.0018035	0.0161827	2.49924
FBgn0030518	299.32	-0.323753	0.103853	-3.11743	0.00182437	0.0175479	2.26917
FBgn0032741	1672.49	0.219314	0.0703637	3.11686	0.00182789	0.018304	2.15089
FBgn0052553	2069.12	0.170319	0.0546599	3.11598	0.00183334	0.0163613	2.49924
FBgn0035293	3094.34	-0.176958	0.0567907	-3.11596	0.00183346	0.0163613	2.49924
FBgn0026721	3203.76	-0.360492	0.115694	-3.1159	0.00183383	0.0163613	2.49924
FBgn0265187	182.481	-0.291717	0.0936249	-3.1158	0.00183445	0.0348884	0.96677
FBgn0036821	11654.7	-0.151235	0.048553	-3.11485	0.00184041	0.0217231	1.76278
FBgn0011837	1592.46	-0.339504	0.109042	-3.11352	0.0018487	0.0164566	2.49924
FBgn0030603	1260.02	-0.173012	0.0555835	-3.11265	0.00185413	0.0161008	2.58841
FBgn0003116	907.842	-0.211956	0.06826	-3.10512	0.001902	0.016853	2.49924
FBgn0039204	894.236	0.190628	0.0613964	3.10486	0.00190366	0.0161391	2.6482
FBgn0026402	571.077	0.175304	0.0565417	3.10045	0.0019323	0.0170077	2.49924
FBgn0031558	874.207	-0.820948	0.264883	-3.09929	0.00193986	0.0163613	2.6482
FBgn0053468	72.2361	-0.470422	0.15181	-3.09876	0.00194336	0.0335042	1.07252
FBgn0086370	2785.3	0.148509	0.0479272	3.09864	0.00194408	0.017073	2.49924
FBgn0036117	240.927	-0.283316	0.0914854	-3.09685	0.00195589	0.0369158	0.950477
FBgn0037261	5224.25	0.11168	0.036068	3.09638	0.00195902	0.0251158	1.58096
FBgn0086673	59.7576	0.50518	0.163248	3.09456	0.00197103	0.0368545	0.96677
FBgn0051321	678.004	-0.195636	0.0632781	-3.09169	0.00199022	0.016933	2.58841
FBgn0031996	616.549	-0.197571	0.0639504	-3.08944	0.00200534	0.0168086	2.6482
FBgn0032797	33374.3	0.148728	0.0481515	3.08874	0.00201004	0.02274	1.83139
FBgn0063368	369.484	0.247787	0.0802308	3.08843	0.0020122	0.0236916	1.74312
FBgn0030342	590.123	0.192755	0.0624879	3.08468	0.00203773	0.016933	2.65232
FBgn0027535	867.867	-0.164446	0.0533644	-3.08156	0.00205916	0.017073	2.6482
FBgn0032216	1504.68	-0.119576	0.0388187	-3.08037	0.00206741	0.0179352	2.49924
FBgn0036988	727.648	-0.190242	0.061773	-3.0797	0.00207211	0.0177726	2.53354
FBgn0011205	1455.97	-0.191136	0.0620976	-3.078	0.00208396	0.0172499	2.6482
FBgn0034883	66.9695	-0.524225	0.170391	-3.0766	0.00209377	0.0390022	0.935283
FBgn0030503	257.309	-0.253689	0.08254	-3.07353	0.00211545	0.0192778	2.34804
FBgn0037876	358.052	0.20714	0.0674062	3.07301	0.00211911	0.0247175	1.74312
FBgn0266448	552.083	-0.217181	0.0706945	-3.0721	0.00212555	0.017511	2.65232
FBgn0039464	4305.84	0.106854	0.0348198	3.06877	0.00214943	0.0177726	2.62797
FBgn0020617	247.212	0.291568	0.0950591	3.06723	0.00216056	0.023127	1.9315
FBgn0031360	1959.02	-0.290573	0.094751	-3.0667	0.00216433	0.021071	2.15089
FBgn0035515	596.665	-0.239728	0.0782363	-3.06416	0.00218283	0.0178911	2.6482
FBgn0003861	93328.1	0.134947	0.0440427	3.06401	0.00218394	0.0233788	1.92683
FBgn0050021	2721.5	0.136006	0.0444139	3.06223	0.00219695	0.0183012	2.58841
FBgn0037580	1960.47	-0.148649	0.0485542	-3.06152	0.0022022	0.0213712	2.15089
FBgn0011829	243.441	-0.276266	0.0902687	-3.06048	0.00220983	0.0235773	1.92967
FBgn0261554	2744.2	-0.178305	0.0582947	-3.05868	0.00222311	0.0184582	2.58841
FBgn0015011	444.501	-0.239506	0.0785204	-3.05024	0.00228661	0.0241956	1.9315
FBgn0023534	1095.47	0.209521	0.0686956	3.04999	0.00228852	0.0185519	2.6482
FBgn0010591	1605.67	-0.166274	0.0545467	-3.04829	0.00230151	0.0194165	2.53354
FBgn0035246	17689.9	0.0894515	0.0293529	3.04745	0.00230793	0.0262387	1.76278
FBgn0262531	200.771	-0.312509	0.102564	-3.04697	0.00231157	0.0329728	1.30771
FBgn0030482	1821.21	-0.529918	0.173981	-3.04584	0.00232035	0.0195435	2.53354
FBgn0010220	798.263	0.163396	0.0537705	3.03877	0.00237543	0.0195514	2.58841
FBgn0050090	135.833	-0.525312	0.172896	-3.03832	0.00237899	0.0419034	0.96677
FBgn0024184	131.241	0.346559	0.114067	3.0382	0.00237994	0.0387983	1.07252
FBgn0283741	621.654	0.177493	0.0584605	3.03612	0.00239642	0.0200641	2.53354
FBgn0031977	571.985	0.190451	0.0627435	3.03539	0.00240226	0.0200912	2.53354
FBgn0031855	1304.33	0.180681	0.0595823	3.03246	0.00242566	0.020265	2.53354
FBgn0032961	1676.21	-0.139664	0.0460582	-3.03234	0.00242668	0.0195435	2.6482
FBgn0034432	4670.43	-0.221065	0.0729119	-3.03195	0.00242981	0.0264812	1.83139
FBgn0039523	163.01	0.308466	0.101765	3.03116	0.00243619	0.0437476	0.935283
FBgn0032181	632.717	0.270807	0.0893598	3.03052	0.00244131	0.0195882	2.65232
FBgn0037627	1233.6	0.220236	0.0727105	3.02895	0.00245407	0.0204242	2.53354
FBgn0001137	923.708	0.200585	0.0662259	3.0288	0.00245527	0.0204242	2.53354
FBgn0028572	6021.85	0.0907929	0.0299937	3.02707	0.0024694	0.0258551	1.92683
FBgn0038350	112.802	1.09894	0.363062	3.02685	0.00247113	0.0399286	1.07252
FBgn0003884	30510.3	0.162564	0.0537114	3.02661	0.00247312	0.0258551	1.92683
FBgn0024352	2338.09	-0.152273	0.0503324	-3.02535	0.00248345	0.0208748	2.49924
FBgn0050035	10951.7	-0.201629	0.0666785	-3.02389	0.00249545	0.0260351	1.92683
FBgn0032123	3438.52	-0.14384	0.0475832	-3.02293	0.00250344	0.0207802	2.53354
FBgn0036545	715.943	0.214115	0.0708338	3.02278	0.00250463	0.0210113	2.49924
FBgn0052512	937.925	-0.308116	0.102034	-3.01974	0.00252995	0.0211523	2.49924
FBgn0035981	1292.53	0.167065	0.0553794	3.01674	0.00255513	0.0242537	2.15089
FBgn0037881	1282.86	0.17125	0.0567843	3.0158	0.00256303	0.0204242	2.6482
FBgn0026252	3540.07	-0.124558	0.0413091	-3.01528	0.00256743	0.0214171	2.49924
FBgn0035999	251.573	0.252409	0.0837265	3.01468	0.00257249	0.0286983	1.74312
FBgn0034076	1417.55	0.729325	0.242021	3.01348	0.00258272	0.0244647	2.15089
FBgn0027552	4700.25	-0.19926	0.0661325	-3.01304	0.00258642	0.0278197	1.83139
FBgn0014863	5386.93	-0.191686	0.0637179	-3.00836	0.0026266	0.0281387	1.83139
FBgn0013972	5307.1	0.158824	0.0528566	3.00481	0.00265744	0.0318316	1.58096
FBgn0005642	1240.11	0.135567	0.0451237	3.00435	0.00266151	0.0214171	2.58841
FBgn0023537	6121.8	-0.214213	0.0713068	-3.0041	0.00266366	0.0273413	1.92683
FBgn0032834	84.9951	-0.40227	0.133961	-3.00288	0.00267435	0.0368545	1.30771
FBgn0005677	1431.51	0.128983	0.0429737	3.00143	0.00268713	0.0220447	2.53354
FBgn0035044	350.074	-0.261623	0.0874503	-2.99168	0.00277449	0.0281543	1.9315
FBgn0027565	756.398	0.160817	0.0537974	2.9893	0.00279614	0.022429	2.58841
FBgn0263076	127.529	0.371359	0.124402	2.98516	0.00283433	0.0490477	0.935283
FBgn0034085	100.075	-0.351188	0.117671	-2.98449	0.00284056	0.0479506	0.96677
FBgn0284252	5256.91	-0.170421	0.0571091	-2.98413	0.00284383	0.0286983	1.92683
FBgn0026268	1444.03	0.342099	0.114683	2.98299	0.00285451	0.0228247	2.58841
FBgn0015808	1905.16	-0.244524	0.0820025	-2.9819	0.00286463	0.0265284	2.15089
FBgn0263241	1047.73	-0.192863	0.064689	-2.9814	0.00286937	0.0224729	2.6482
FBgn0030048	227.574	-0.241482	0.0810164	-2.98066	0.00287632	0.0447354	1.07252
FBgn0015924	5572.89	-0.128679	0.0431717	-2.98064	0.00287645	0.0289701	1.92683
FBgn0036560	2498.79	0.213205	0.0715699	2.97898	0.00289211	0.0237249	2.49924
FBgn0038172	1546.59	0.23192	0.0778932	2.97741	0.002907	0.0235982	2.53354
FBgn0038213	76.5987	-0.40094	0.134675	-2.97709	0.00290999	0.0494296	0.950477
FBgn0035951	1441.1	0.151849	0.0510263	2.97589	0.00292137	0.026999	2.15089
FBgn0038732	645.194	0.939027	0.315709	2.97434	0.00293616	0.0233788	2.58841
FBgn0003513	510.852	0.369867	0.124492	2.97101	0.00296819	0.0262387	2.26917
FBgn0005636	1148.25	0.136937	0.0460943	2.9708	0.00297022	0.0231647	2.6482
FBgn0013981	14400.5	0.303796	0.102261	2.9708	0.00297026	0.0318781	1.76278
FBgn0051436	578.707	-0.237059	0.0797964	-2.97079	0.0029703	0.0239863	2.53354
FBgn0035355	110.737	-0.368641	0.124241	-2.96715	0.00300571	0.039867	1.30771
FBgn0002930	6554.64	-0.224	0.0755362	-2.96546	0.0030223	0.0321882	1.76278
FBgn0013548	295.143	0.283719	0.0957344	2.9636	0.0030406	0.0260351	2.34804
FBgn0030058	246.248	0.245401	0.0829222	2.95941	0.0030823	0.0304852	1.9315
FBgn0028717	2883.08	0.155081	0.0524897	2.9545	0.00313173	0.0253722	2.49924
FBgn0039293	717.001	-0.172223	0.0582956	-2.9543	0.00313382	0.0246416	2.58841
FBgn0033132	9935.73	0.186554	0.0631831	2.95259	0.00315115	0.029518	2.06145
FBgn0029137	791.38	0.154387	0.0523456	2.94939	0.00318406	0.0244647	2.65232
FBgn0033229	1469.68	0.187803	0.0636809	2.94913	0.0031867	0.0249796	2.58841
FBgn0011754	5251.01	-0.104427	0.0354517	-2.94561	0.00322318	0.0328841	1.83139
FBgn0035425	1091.88	0.150752	0.0511842	2.94528	0.00322658	0.0247469	2.6482
FBgn0031109	426.891	0.967346	0.328444	2.94524	0.00322706	0.0279297	2.26917
FBgn0052645	269.566	-0.25708	0.0873538	-2.94297	0.0032508	0.0344187	1.74312
FBgn0038545	414.463	0.231154	0.07861	2.94052	0.00327662	0.0275441	2.34804
FBgn0264489	18200	-0.149152	0.050739	-2.93959	0.00328642	0.0304848	2.06145
FBgn0243513	283.729	0.222353	0.0756647	2.93867	0.00329628	0.0320702	1.9315
FBgn0265376	704.843	0.15819	0.0538461	2.93781	0.00330542	0.0258035	2.58841
FBgn0037749	697.876	-0.198942	0.0677692	-2.93558	0.00332925	0.0263083	2.53354
FBgn0004396	1520.32	-0.225069	0.0766915	-2.93473	0.0033384	0.0254988	2.6482
FBgn0032170	1899.56	0.156577	0.0533615	2.93426	0.00334341	0.0263932	2.53354
FBgn0025743	2397.26	0.12706	0.0433117	2.93363	0.00335027	0.0264204	2.53354
FBgn0030974	2556.43	0.160412	0.0547266	2.93115	0.00337712	0.0262011	2.58841
FBgn0030891	891.242	0.152113	0.0519348	2.92892	0.0034014	0.0258551	2.65232
FBgn0020277	351.119	0.938077	0.320295	2.92879	0.00340288	0.0290439	2.26917
FBgn0036899	404.527	0.193259	0.0660109	2.92768	0.00341505	0.0329728	1.9315
FBgn0000520	480.843	0.218045	0.0744953	2.92697	0.00342286	0.0330482	1.92967
FBgn0033968	1678.36	-0.194451	0.0664598	-2.92585	0.00343517	0.0272121	2.49924
FBgn0035483	308.296	0.262201	0.0897431	2.92168	0.0034815	0.033392	1.9315
FBgn0259979	2433.96	-0.151416	0.0518474	-2.92041	0.0034957	0.0275801	2.49924
FBgn0025574	4097.33	-0.12319	0.0422025	-2.91901	0.00351146	0.0279276	2.47181
FBgn0020415	3883.07	-0.22196	0.076041	-2.91895	0.00351212	0.026999	2.58841
FBgn0031753	435.06	0.196239	0.0673611	2.91324	0.00357695	0.0301718	2.26917
FBgn0038725	2797.46	0.188037	0.0645491	2.91309	0.00357875	0.0270427	2.62797
FBgn0284247	409.171	-0.239383	0.0822736	-2.90959	0.00361897	0.0296749	2.34804
FBgn0004797	1581.14	-0.189651	0.0652298	-2.90743	0.00364412	0.0284932	2.49924
FBgn0032456	8167.78	-0.137657	0.0473535	-2.907	0.00364908	0.0370534	1.76278
FBgn0030838	3537.35	0.117747	0.0405314	2.90509	0.0036715	0.0288531	2.47181
FBgn0038326	701.598	-0.165589	0.0570246	-2.90382	0.00368638	0.0286983	2.49924
FBgn0031285	25671.2	0.129216	0.0445046	2.90342	0.00369114	0.0332257	2.06145
FBgn0034542	2317.23	0.121005	0.0417087	2.9012	0.00371733	0.027836	2.62797
FBgn0051072	3864.5	0.13157	0.0453817	2.89919	0.00374123	0.028301	2.58841
FBgn0020386	7487.31	0.124605	0.0430149	2.89678	0.00377013	0.0369158	1.83139
FBgn0039681	1667.85	0.179232	0.0619049	2.89528	0.00378821	0.0285708	2.58841
FBgn0031490	525.336	0.307508	0.106265	2.89378	0.00380638	0.0384604	1.74312
FBgn0001257	1512.21	-0.295503	0.102203	-2.89132	0.00383624	0.0296115	2.49924
FBgn0031106	695.424	0.274198	0.0948543	2.89073	0.00384352	0.0283901	2.6482
FBgn0086604	3357.03	0.114427	0.0396263	2.88764	0.00388142	0.0300854	2.47181
FBgn0031850	3571.11	-0.151485	0.0524671	-2.88723	0.00388651	0.0298819	2.49924
FBgn0053303	1696.26	-0.158687	0.0549753	-2.88652	0.00389532	0.0335042	2.15089
FBgn0264750	943.655	-0.391017	0.135482	-2.88612	0.00390026	0.0299583	2.49924
FBgn0033500	660.04	0.168873	0.0585371	2.88489	0.00391546	0.0300456	2.49924
FBgn0259224	3273.12	-0.174152	0.060367	-2.88489	0.00391555	0.02924	2.58841
FBgn0032234	351.115	-0.196397	0.0680914	-2.88432	0.00392261	0.0391362	1.74312
FBgn0284243	15138.6	0.18559	0.0644786	2.87832	0.00399799	0.0370723	1.92683
FBgn0003391	3981.5	-0.155846	0.0541475	-2.87818	0.00399983	0.0297228	2.58841
FBgn0036659	850.237	0.333834	0.116022	2.87733	0.00401061	0.02924	2.65232
FBgn0261286	419.209	-0.196922	0.0685025	-2.87467	0.00404455	0.0373519	1.92967
FBgn0024998	591.944	0.158642	0.055218	2.87301	0.00406587	0.030974	2.49924
FBgn0035280	278.214	-0.241682	0.0842106	-2.86997	0.00410509	0.0376839	1.92967
FBgn0034693	6645.89	0.121301	0.0423215	2.86618	0.0041546	0.0405239	1.76278
FBgn0261113	22635.3	-0.152088	0.0530815	-2.86517	0.00416786	0.040615	1.76278
FBgn0039723	695.77	0.184549	0.0644318	2.86425	0.00418001	0.0317033	2.49924
FBgn0036619	12858.8	0.180984	0.0632588	2.861	0.00422305	0.041009	1.76278
FBgn0036805	1976.13	0.157401	0.0550426	2.85962	0.00424155	0.0320153	2.49924
FBgn0033793	1811.91	0.205673	0.071975	2.85757	0.00426903	0.0307655	2.6482
FBgn0033446	8473.95	0.230079	0.0805413	2.85666	0.00428125	0.0403693	1.83139
FBgn0051098	856.157	-0.134897	0.0472372	-2.85574	0.00429362	0.0322222	2.49924
FBgn0037270	7902.06	0.23083	0.0808582	2.85475	0.00430713	0.0451917	1.58096
FBgn0051036	1075.46	0.214564	0.0751627	2.85466	0.00430827	0.0320358	2.53354
FBgn0035390	1753.76	-0.119665	0.0419211	-2.85454	0.00430996	0.030974	2.6482
FBgn0040805	1363.57	0.14011	0.0490839	2.8545	0.00431053	0.030974	2.6482
FBgn0037262	847.648	0.163576	0.0573645	2.85153	0.00435094	0.0311856	2.65232
FBgn0037842	413.6	-0.190768	0.0669054	-2.85131	0.00435399	0.0423871	1.74312
FBgn0038854	813.436	-0.160991	0.0564725	-2.85079	0.00436107	0.031228	2.65232
FBgn0038343	1374.03	0.187295	0.0657132	2.85019	0.00436929	0.0313051	2.6482
FBgn0031697	1704.37	0.143834	0.0504653	2.85015	0.0043699	0.0319092	2.58841
FBgn0053493	1531.86	-0.324	0.113778	-2.84766	0.00440417	0.0320358	2.58841
FBgn0262679	274.222	0.254416	0.0895621	2.84066	0.004502	0.0435639	1.74312
FBgn0034920	1873.85	0.173303	0.061032	2.83954	0.00451791	0.0320702	2.6482
FBgn0041191	3171.39	0.117508	0.0413847	2.8394	0.00451986	0.0326577	2.58841
FBgn0004509	3609.5	-0.114404	0.0403079	-2.83827	0.00453594	0.0332257	2.53354
FBgn0033677	1368.71	0.217272	0.0766008	2.83642	0.0045623	0.0322817	2.6482
FBgn0010348	12409.4	-0.11944	0.0421496	-2.83372	0.00460098	0.0389195	2.06145
FBgn0011204	1686.8	0.133172	0.0470231	2.83206	0.00462494	0.0332257	2.58841
FBgn0034331	5809.84	-0.479715	0.169582	-2.82881	0.00467221	0.0442876	1.76278
FBgn0035171	2674.04	0.116692	0.0412554	2.82853	0.00467624	0.033121	2.62797
FBgn0033739	6752.25	0.107913	0.0381586	2.82802	0.00468368	0.0481163	1.58096
FBgn0033261	335.961	0.266999	0.0944502	2.82688	0.00470043	0.0415519	1.92967
FBgn0037690	1183.58	0.156444	0.0553785	2.825	0.00472806	0.0385544	2.15089
FBgn0030013	1089.53	0.310084	0.109809	2.82385	0.00474508	0.0332257	2.6482
FBgn0032897	12033.6	0.242996	0.0860789	2.82294	0.00475852	0.0399677	2.06145
FBgn0038897	337.546	-0.282219	0.0999933	-2.82238	0.00476684	0.0373966	2.26917
FBgn0010551	2965.84	-0.160426	0.0568765	-2.8206	0.00479346	0.0351765	2.49924
FBgn0283500	4296.21	0.170213	0.0603579	2.82007	0.00480138	0.0348884	2.53354
FBgn0037819	1362.65	0.332704	0.118037	2.81863	0.00482287	0.0349679	2.53354
FBgn0014018	4911.39	0.214542	0.0761264	2.81823	0.00482889	0.0403862	2.06145
FBgn0039135	2097.39	0.134389	0.0477251	2.81589	0.00486425	0.0359466	2.47181
FBgn0035298	1027.87	-0.293782	0.104375	-2.81469	0.00488242	0.0352674	2.53354
FBgn0031392	1013.68	-0.120282	0.0427578	-2.81309	0.00490677	0.0358962	2.49924
FBgn0034950	1686.18	0.135405	0.0481342	2.81306	0.0049072	0.0396075	2.15089
FBgn0032322	988.829	0.251208	0.0893266	2.81224	0.00491983	0.0343194	2.6482
FBgn0037713	259.075	0.253989	0.0903895	2.80994	0.00495507	0.0374995	2.34804
FBgn0039564	443.189	0.290995	0.103582	2.80931	0.00496478	0.0384604	2.26917
FBgn0032682	1080.46	-0.13744	0.0489329	-2.80874	0.00497364	0.0351976	2.58841
FBgn0000117	12797.6	0.122208	0.0435224	2.80792	0.00498622	0.0451917	1.83139
FBgn0052091	731.76	-0.207412	0.0739291	-2.80556	0.00502298	0.0348884	2.65232
FBgn0011294	312.565	0.801522	0.285817	2.80432	0.0050423	0.0438114	1.92967
FBgn0038876	720.471	0.197771	0.0705854	2.80187	0.00508073	0.0351765	2.6482
FBgn0033005	4555.55	-0.132424	0.0472685	-2.80153	0.00508606	0.0441436	1.92683
FBgn0038974	326.574	-0.232066	0.08285	-2.80103	0.00509394	0.0390755	2.26917
FBgn0259714	1512.77	0.163188	0.0582742	2.80034	0.00510485	0.0368545	2.49924
FBgn0035521	3286.73	0.168152	0.0600476	2.80031	0.00510532	0.0368545	2.49924
FBgn0014029	1563.19	0.164455	0.0587313	2.80012	0.00510841	0.0368545	2.49924
FBgn0031636	3004.8	0.115789	0.0413524	2.80006	0.00510926	0.0359892	2.58841
FBgn0033367	1334.94	-0.876314	0.313095	-2.79888	0.00512806	0.036088	2.58841
FBgn0030556	2633.9	0.0965419	0.0344945	2.79876	0.00512991	0.0368879	2.49924
FBgn0283437	1064.76	-1.19044	0.425691	-2.7965	0.005166	0.0368545	2.53354
FBgn0039714	1607.25	0.132268	0.0473208	2.79513	0.00518789	0.0368545	2.53354
FBgn0031813	1582.72	-0.161598	0.057825	-2.7946	0.00519632	0.0413189	2.15089
FBgn0013348	309.762	-0.268271	0.0960405	-2.79331	0.00521713	0.0484813	1.74312
FBgn0267824	1356.89	0.163298	0.0584618	2.79325	0.00521819	0.03596	2.6482
FBgn0034368	3529.29	-0.129351	0.0463413	-2.79126	0.00525033	0.0363585	2.62797
FBgn0034474	2924.55	-0.224522	0.0804502	-2.79082	0.00525748	0.0368545	2.58841
FBgn0030467	964.081	0.205035	0.0735085	2.78927	0.00528269	0.0368545	2.58841
FBgn0034387	2617.14	-0.166031	0.0595384	-2.78864	0.00529296	0.0378791	2.47181
FBgn0033556	686.113	0.188461	0.0676083	2.78754	0.00531101	0.0373519	2.53354
FBgn0051100	1097.76	-0.127163	0.0456629	-2.78483	0.00535559	0.037529	2.53354
FBgn0020545	1394.28	0.208594	0.074945	2.7833	0.00538091	0.0368545	2.6482
FBgn0031143	1148.14	-0.154502	0.055524	-2.78261	0.00539232	0.0376839	2.53354
FBgn0030011	1832.31	0.158263	0.0568913	2.78185	0.00540507	0.0368545	2.6482
FBgn0033358	1975.23	0.184395	0.0663011	2.78118	0.00541613	0.0426573	2.15089
FBgn0015522	940.884	0.243957	0.0877436	2.78034	0.00543013	0.0368545	2.65232
FBgn0028990	2539.46	0.239602	0.0862189	2.779	0.00545263	0.0370723	2.62797
FBgn0037917	3937.45	0.115496	0.0415711	2.77827	0.005465	0.0384604	2.49924
FBgn0010741	1110.63	0.160799	0.0578851	2.7779	0.0054712	0.0370143	2.6482
FBgn0030269	707.936	0.147175	0.0530662	2.77342	0.005547	0.0373325	2.65232
FBgn0005674	1898.09	-0.148493	0.0535798	-2.77144	0.00558097	0.0374829	2.6482
FBgn0036666	3651.78	0.110539	0.0398891	2.77115	0.0055858	0.0376839	2.62797
FBgn0030817	1075.9	-0.177922	0.0642164	-2.77066	0.00559432	0.0386763	2.53354
FBgn0042180	676.446	0.14954	0.0539925	2.76965	0.0056117	0.0382475	2.58841
FBgn0031764	266.343	0.256584	0.0926425	2.76962	0.00561225	0.0409866	2.34804
FBgn0032382	3866.94	-0.226408	0.0817883	-2.76822	0.00563629	0.0388277	2.53354
FBgn0037126	736.745	-0.280865	0.101503	-2.76705	0.00565658	0.0384604	2.58841
FBgn0033814	3656.34	-0.123461	0.0446236	-2.76671	0.00566255	0.0380816	2.62797
FBgn0265192	1995.54	0.156859	0.0567261	2.76519	0.00568889	0.0385544	2.58841
FBgn0033777	1434.53	-0.206621	0.0747273	-2.765	0.00569237	0.0385544	2.58841
FBgn0031782	295.419	0.276069	0.0998578	2.76463	0.00569883	0.0479915	1.9315
FBgn0034417	671.976	-0.153699	0.0556408	-2.76235	0.00573869	0.0382475	2.6482
FBgn0030101	536.205	0.207316	0.075206	2.75664	0.00583978	0.0423151	2.34804
FBgn0029851	705.825	0.201671	0.0731998	2.75508	0.00586772	0.0404366	2.49924
FBgn0039043	945.43	0.187907	0.0682234	2.7543	0.00588183	0.0387983	2.65232
FBti0019398	670.735	0.355508	0.129097	2.7538	0.0058908	0.0388277	2.6482
FBgn0260971	943.729	0.157135	0.0570929	2.75227	0.00591838	0.0403693	2.53354
FBgn0033973	997.515	0.134395	0.0489451	2.74584	0.00603556	0.0396016	2.6482
FBgn0032202	1998.22	0.318814	0.116174	2.74429	0.00606416	0.0403862	2.58841
FBgn0032896	524.289	-0.269412	0.0981927	-2.74371	0.00607491	0.0446952	2.26917
FBgn0031005	557.342	0.172031	0.0627154	2.74304	0.00608731	0.0415519	2.49924
FBgn0031048	2160.53	0.199425	0.0727288	2.74204	0.00610595	0.0416393	2.49924
FBgn0034381	1171.33	0.129089	0.047122	2.73947	0.00615392	0.0415065	2.53354
FBgn0052407	1347.87	-0.175599	0.0641388	-2.7378	0.00618525	0.0403693	2.6482
FBgn0023524	2494.93	0.112824	0.041222	2.73699	0.00620035	0.041009	2.58841
FBgn0036461	660.503	0.221562	0.0810159	2.7348	0.00624183	0.0405239	2.6482
FBgn0031055	460.497	-0.277528	0.101554	-2.73281	0.00627962	0.0456569	2.26917
FBgn0261445	1643.81	0.112791	0.0412731	2.73279	0.0062801	0.0426047	2.49924
FBgn0037623	1738.3	0.113905	0.0416923	2.73204	0.00629443	0.0407938	2.6482
FBgn0038654	388.213	-0.264373	0.0967944	-2.73129	0.00630873	0.0447802	2.34804
FBgn0024250	707.998	-0.221949	0.0814375	-2.72539	0.00642256	0.0434209	2.49924
FBgn0038167	1017.54	0.141394	0.0519114	2.72375	0.00645445	0.0423649	2.58841
FBgn0030658	858.686	0.147036	0.0540381	2.72097	0.00650908	0.0434209	2.53354
FBgn0051248	1250.29	0.154652	0.0569024	2.71784	0.00657095	0.0436345	2.53354
FBgn0035904	1666.1	-0.229436	0.0844725	-2.7161	0.00660553	0.0423649	2.6482
FBgn0027836	1676.08	0.124683	0.0459236	2.715	0.00662758	0.0438225	2.53354
FBgn0263601	2261.56	-0.15088	0.0556407	-2.71169	0.00669419	0.0431147	2.62797
FBgn0003209	3771.65	0.136187	0.0502918	2.70794	0.00677018	0.0434914	2.62797
FBgn0033226	2614.41	0.212591	0.0785123	2.70774	0.00677431	0.0453897	2.47181
FBgn0265191	3643.1	0.138401	0.0511619	2.70516	0.0068271	0.0456065	2.47181
FBgn0029861	638.339	0.170354	0.0630027	2.70392	0.00685268	0.0453897	2.49924
FBgn0263316	1331.48	-0.160715	0.0594416	-2.70374	0.0068563	0.0436164	2.6482
FBgn0052380	1248.18	0.139312	0.0515285	2.70358	0.00685959	0.0436164	2.6482
FBgn0031220	3752.23	-0.173089	0.064039	-2.70287	0.00687427	0.0458444	2.47181
FBgn0011281	1629.29	0.880589	0.325823	2.70266	0.00687875	0.0436632	2.6482
FBgn0051300	1108.51	0.161013	0.0595951	2.70178	0.00689704	0.0451917	2.53354
FBgn0041579	579.182	1.05103	0.389068	2.7014	0.00690475	0.0451917	2.53354
FBgn0041710	354.175	-0.274943	0.101778	-2.70139	0.00690494	0.047952	2.34804
FBgn0053516	1505.31	0.114427	0.0423696	2.70069	0.00691957	0.0438114	2.6482
FBgn0034162	3719.28	-0.281487	0.10432	-2.69829	0.00696964	0.0454626	2.53354
FBgn0029957	997.548	0.142208	0.0527136	2.69775	0.00698096	0.0441228	2.6482
FBgn0086679	2221.74	-0.120821	0.0448708	-2.69264	0.00708898	0.0449203	2.62797
FBgn0039955	3712.77	-0.130395	0.0484349	-2.69216	0.00709907	0.0466669	2.49924
FBgn0003984	741.798	-0.179907	0.0668885	-2.68966	0.00715254	0.0464207	2.53354
FBgn0032233	2289.78	0.110859	0.0412232	2.68925	0.00716136	0.0451917	2.62797
FBgn0020378	753.527	0.302162	0.112455	2.68696	0.00721057	0.047281	2.49924
FBgn0033320	3893.93	-0.285727	0.106489	-2.68316	0.00729307	0.0479915	2.47181
FBgn0039705	797.432	0.127211	0.0474114	2.68314	0.00729351	0.0454626	2.65232
FBgn0029905	777.449	0.155787	0.0580706	2.68272	0.00730268	0.0464207	2.58841
FBgn0003464	4378.3	0.149555	0.055774	2.68146	0.00733023	0.0481163	2.47181
FBgn0039938	2889.63	-0.0900551	0.0335937	-2.68071	0.00734662	0.047402	2.53354
FBgn0030053	749.629	0.177722	0.0663125	2.68007	0.00736057	0.0479837	2.49924
FBgn0287234	4028.54	-0.189928	0.070892	-2.67911	0.00738173	0.0484143	2.47181
FBgn0050431	1576.96	-0.336434	0.125745	-2.67553	0.00746103	0.0472774	2.58841
FBgn0032974	761.06	-0.139796	0.0522537	-2.67533	0.00746554	0.0464207	2.6482
FBgn0261990	1893.11	0.169738	0.0634616	2.67465	0.00748066	0.0473226	2.58841
FBgn0033558	824.746	0.166166	0.062212	2.67097	0.0075633	0.0468826	2.6482
FBgn0052191	575.65	-0.328815	0.123219	-2.66854	0.0076181	0.0492938	2.49924
FBgn0015277	1365.88	0.192213	0.0720916	2.66624	0.00767058	0.0481163	2.58841
FBgn0261989	916.087	-0.573097	0.215217	-2.66288	0.0077475	0.0477102	2.65232
FBgn0032358	1166.55	-0.151432	0.0569462	-2.65921	0.00783241	0.0498709	2.53354
FBgn0052479	2853.2	-0.151857	0.0571269	-2.65823	0.00785517	0.0499526	2.53354
FBgn0040493	1433.48	-0.212658	0.0803196	-2.64765	0.00810527	0.0494296	2.6482
FBgn0003257	544.691	-0.226647	0.0857488	-2.64315	0.00821379	0.0499526	2.6482

## Sheet: Female Thorax
	baseMean	log2FoldChange	lfcSE	stat	pvalue	padj	weight
FBgn0037724	2581.83	-3.40035	0.115034	-29.5595	4.95259e-192	3.52956e-188	2.6513
FBgn0036948	4337.72	-3.08756	0.109219	-28.2695	8.2068e-176	4.96536e-172	1.56149
FBgn0043575	2721.57	-2.87641	0.134108	-21.4485	4.72081e-102	1.12146e-98	2.6513
FBgn0043791	16244.7	-4.24343	0.2225	-19.0716	4.35072e-81	6.86191e-78	2.99504
FBgn0032839	860.06	-2.31719	0.126617	-18.3007	8.1619e-75	1.40338e-71	2.19782
FBgn0037167	1184.35	-4.13817	0.233199	-17.7452	1.87769e-70	2.50566e-67	2.35992
FBgn0033297	1044.36	-3.97383	0.234347	-16.9571	1.70665e-64	3.01506e-61	1.52791
FBgn0034663	1622.52	-2.65929	0.160303	-16.5892	8.34426e-62	8.35115e-59	2.35992
FBgn0010044	128.828	-3.46849	0.218411	-15.8805	8.64243e-57	2.36638e-53	0.766755
FBgn0085195	12944.2	-2.6626	0.169116	-15.7442	7.52985e-56	9.04163e-53	1.57357
FBgn0034664	1379.76	-2.41702	0.155655	-15.5281	2.23963e-54	1.7504e-51	2.19782
FBgn0039241	2852.7	-2.25107	0.145554	-15.4655	5.92984e-54	4.17964e-51	2.23393
FBgn0033826	2310.61	-2.27969	0.147892	-15.4146	1.30552e-53	6.33031e-51	2.99752
FBgn0002570	14755.9	-2.13941	0.143218	-14.9382	1.86006e-50	8.3819e-48	2.99504
FBgn0029823	3380.19	-1.27806	0.0862637	-14.8157	1.15965e-49	9.28315e-47	1.57357
FBgn0032945	4478.32	-1.8808	0.136086	-13.8207	1.91271e-43	1.01113e-40	2.23393
FBgn0032381	3003.96	-5.09067	0.379551	-13.4123	5.12024e-41	2.54752e-38	2.23393
FBgn0010651	5398.18	-1.5097	0.115938	-13.0216	9.22171e-39	6.15175e-36	1.57357
FBgn0031925	379.313	1.72732	0.133439	12.9447	2.51729e-38	9.88624e-36	2.53219
FBgn0000053	4501.71	-1.17985	0.0923653	-12.7737	2.29888e-37	9.72218e-35	2.23393
FBgn0036738	678.586	-2.21853	0.174333	-12.7259	4.24821e-37	1.48105e-34	2.58086
FBgn0033789	2596.06	-1.76217	0.140014	-12.5857	2.53057e-36	7.25071e-34	2.99752
FBgn0010222	1186.77	-2.28431	0.181658	-12.5748	2.90662e-36	1.56282e-33	1.52791
FBgn0034712	855.373	-7.84174	0.628298	-12.4809	9.4892e-36	4.49056e-33	1.66366
FBgn0028920	676.512	-1.30895	0.105782	-12.374	3.61254e-35	1.13627e-32	2.40291
FBgn0037090	765.967	-1.28072	0.106511	-12.0244	2.64647e-33	1.11323e-30	1.66366
FBgn0039152	2686.98	1.48381	0.123601	12.0048	3.35341e-33	6.99121e-31	3.48585
FBgn0050360	6931.72	-2.62926	0.21915	-11.9975	3.66102e-33	1.35892e-30	1.81802
FBgn0036952	95.1513	-2.74512	0.229673	-11.9523	6.31565e-33	5.04593e-30	0.815502
FBgn0010041	122.636	-2.2907	0.19519	-11.7358	8.35573e-32	6.05001e-29	0.815502
FBgn0035476	346.654	-2.00785	0.171357	-11.7173	1.039e-31	4.48276e-29	1.41272
FBgn0029831	1844.46	-1.81889	0.155437	-11.7018	1.24727e-31	2.25361e-29	3.48585
FBgn0002569	484.957	-1.68902	0.148122	-11.4029	4.04388e-30	9.63593e-28	2.40291
FBgn0033792	187.969	-2.58662	0.229076	-11.2915	1.44517e-29	5.26555e-27	1.48168
FBgn0010052	324.196	1.13347	0.100732	11.2524	2.25438e-29	8.37559e-27	1.41272
FBgn0038702	1651.48	-1.89894	0.168797	-11.2498	2.32039e-29	4.86373e-27	2.6513
FBgn0035743	187.653	-2.55468	0.228385	-11.1859	4.78243e-29	1.72661e-26	1.41449
FBgn0032049	11734.3	-0.502889	0.045563	-11.0372	2.52765e-28	7.64651e-26	1.56149
FBgn0034046	2080.18	0.832155	0.0756561	10.9992	3.85613e-28	7.04652e-26	2.6513
FBgn0020513	8777.68	-1.6158	0.146956	-10.9951	4.03291e-28	6.69544e-26	2.99504
FBgn0265661	78.8948	-2.47872	0.226609	-10.9383	7.56105e-28	4.43632e-25	0.766755
FBgn0263748	3661.09	1.41873	0.130881	10.8398	2.22899e-27	3.4298e-25	2.99504
FBgn0030777	626.056	-2.10687	0.194655	-10.8236	2.65997e-27	7.64994e-25	1.52791
FBgn0035607	632.132	2.13987	0.202123	10.587	3.42384e-26	5.69696e-24	2.58086
FBgn0040735	2383.94	-1.54012	0.146312	-10.5263	6.53464e-26	9.15365e-24	2.99752
FBgn0035348	7983.08	-1.27981	0.122181	-10.4747	1.12878e-25	2.94652e-23	1.57357
FBgn0027348	5376.06	1.04076	0.0998922	10.4188	2.03489e-25	4.40605e-23	1.81802
FBgn0038257	850.759	-1.48688	0.142798	-10.4125	2.1735e-25	3.70264e-23	2.35992
FBgn0031432	1037.34	-1.7639	0.170974	-10.3168	5.91632e-25	1.44559e-22	1.57819
FBgn0025583	10857.6	-1.16488	0.11358	-10.2561	1.11155e-24	2.26521e-22	1.81802
FBgn0053301	534.659	-1.76334	0.17211	-10.2454	1.24084e-24	1.85181e-22	2.53219
FBgn0031805	890.657	-2.21786	0.219313	-10.1128	4.84865e-24	1.11636e-21	1.57819
FBgn0050090	179.288	-1.24164	0.123552	-10.0495	9.23191e-24	2.32532e-21	1.41541
FBgn0261393	995.1	-0.767753	0.0773511	-9.92556	3.22297e-23	6.77867e-21	1.66366
FBgn0042206	178.93	-1.835	0.188155	-9.7526	1.79799e-22	4.36688e-20	1.41449
FBgn0042101	136.442	-1.2116	0.124686	-9.71718	2.5474e-22	1.08584e-19	0.777687
FBgn0034160	128.584	-2.26279	0.233112	-9.70686	2.81885e-22	1.1788e-19	0.779025
FBgn0031824	724.027	-1.04615	0.108407	-9.6502	4.90594e-22	7.53163e-20	2.19782
FBgn0263402	274.921	-1.39655	0.144839	-9.6421	5.30898e-22	1.20351e-19	1.41272
FBgn0054040	65.4449	-3.7352	0.389541	-9.58871	8.91948e-22	3.48934e-19	0.779025
FBgn0037635	1013.87	-1.98353	0.207621	-9.55361	1.25258e-21	2.49944e-19	1.57819
FBgn0027525	7083.15	0.589986	0.0619428	9.52468	1.65547e-21	3.28396e-19	1.56149
FBgn0010043	31.399	-2.9215	0.306995	-9.51644	1.79208e-21	4.15644e-19	1.29313
FBgn0040349	260.228	-1.80257	0.189709	-9.50178	2.06333e-21	4.30382e-19	1.41541
FBgn0037899	5517.38	0.528219	0.055905	9.44852	3.43669e-21	4.47203e-19	2.23393
FBgn0041712	8108.26	-0.856031	0.0912403	-9.38216	6.46355e-21	1.17594e-18	1.57357
FBgn0035886	74.0339	-4.86997	0.521556	-9.33739	9.8741e-21	3.65072e-18	0.751548
FBgn0036837	39666.9	-1.08982	0.118221	-9.21848	3.01348e-20	4.53909e-18	1.81802
FBgn0263199	2938.7	-0.967286	0.104943	-9.21723	3.04877e-20	2.86837e-18	2.99752
FBgn0031653	382.529	-5.72721	0.624481	-9.17116	4.67961e-20	8.15081e-18	1.52791
FBgn0033945	1243.34	-0.824705	0.0900312	-9.16021	5.17947e-20	5.92429e-18	2.35992
FBti0020417	165.166	-1.78739	0.196503	-9.09599	9.37317e-20	1.66014e-17	1.48168
FBgn0003965	1195.57	-1.35625	0.150479	-9.01289	2.00705e-19	3.29172e-17	1.57819
FBgn0032144	7712.27	1.7022	0.189455	8.98471	2.59417e-19	3.64348e-17	1.81802
FBgn0001142	8778.81	-0.532208	0.060412	-8.80965	1.25538e-18	1.36131e-16	2.23393
FBgn0000052	2311.41	-0.96178	0.109193	-8.80805	1.27347e-18	1.07031e-16	2.99752
FBgn0001125	6225.43	-0.758396	0.0861305	-8.80519	1.30628e-18	1.08434e-16	2.99504
FBgn0037973	631.745	-0.732548	0.0831969	-8.805	1.30857e-18	1.26811e-16	2.53219
FBgn0036422	3312.31	-1.02048	0.116238	-8.77919	1.64658e-18	2.16623e-16	1.81802
FBgn0039827	82.4716	-1.65587	0.189915	-8.71896	2.80757e-18	8.33571e-16	0.766755
FBgn0034063	611.518	-1.13767	0.131137	-8.67544	4.1197e-18	6.36833e-16	1.52791
FBgn0039323	289.352	-1.18862	0.137245	-8.66058	4.69352e-18	7.38934e-16	1.48168
FBgn0037801	1214.88	-1.06124	0.123318	-8.60571	7.58481e-18	7.95216e-16	2.19782
FBgn0262825	394.707	-2.04412	0.23789	-8.59272	8.49375e-18	1.23575e-15	1.52791
FBgn0002563	50995.5	-2.56599	0.299894	-8.5563	1.16547e-17	1.17354e-15	2.23393
FBgn0030161	202.483	-1.08542	0.127993	-8.48032	2.2457e-17	3.49256e-15	1.41272
FBgn0033296	137.792	-6.09439	0.723529	-8.42315	3.66484e-17	9.558e-15	0.779025
FBgn0037396	373.507	-1.22625	0.145812	-8.40977	4.10798e-17	3.71295e-15	2.40291
FBgn0061197	205.321	1.14212	0.136219	8.38446	5.096e-17	7.5637e-15	1.41449
FBgn0063923	1693.14	-0.833839	0.0996136	-8.37074	5.72581e-17	5.20958e-15	2.35992
FBgn0035189	1144.54	-1.10212	0.131741	-8.36582	5.96985e-17	8.11281e-15	1.52791
FBgn0014427	2172.66	-0.91557	0.109491	-8.36208	6.16224e-17	5.54367e-15	2.35992
FBgn0042179	111.545	-1.72643	0.206479	-8.36131	6.20258e-17	1.59218e-14	0.766755
FBgn0036824	8274.73	-0.618249	0.0740687	-8.34697	7.00344e-17	9.14078e-15	1.57357
FBgn0250836	70.8262	-3.96558	0.477041	-8.31286	9.34248e-17	2.33607e-14	0.779025
FBgn0040104	112.016	-2.26357	0.272557	-8.30495	9.98627e-17	2.47582e-14	0.777687
FBgn0037000	523.252	0.806464	0.0977566	8.24972	1.58768e-16	1.31416e-14	2.40291
FBgn0033782	1850.13	1.30722	0.15848	8.24852	1.60374e-16	1.21589e-14	2.6513
FBgn0050203	268.438	0.860793	0.104711	8.22063	2.02437e-16	2.72974e-14	1.41541
FBgn0033294	120.942	-2.82358	0.34749	-8.12565	4.44954e-16	1.05806e-13	0.779025
FBgn0051075	1531.86	-0.851693	0.104981	-8.11282	4.94582e-16	3.52473e-14	2.6513
FBgn0053510	56.7198	-1.80918	0.22351	-8.09437	5.75635e-16	1.36397e-13	0.766755
FBgn0263020	19.2524	-3.49534	0.433027	-8.07186	6.92352e-16	1.56928e-13	0.779095
FBgn0065032	597.828	-0.622753	0.0774149	-8.04435	8.67027e-16	6.76784e-14	2.39667
FBgn0051446	51.1518	-3.08968	0.386344	-7.99723	1.2725e-15	2.85074e-13	0.766755
FBgn0039178	911.359	0.656732	0.0822391	7.98564	1.3979e-15	1.56928e-13	1.57819
FBgn0038914	23352.3	1.25322	0.157767	7.9435	1.9655e-15	2.18529e-13	1.57357
FBgn0038353	17394.7	-0.847455	0.106776	-7.93677	2.0751e-15	2.28598e-13	1.57357
FBgn0030894	1407.03	-0.60035	0.0757047	-7.93015	2.18886e-15	1.15191e-13	3.48585
FBgn0031689	4831.23	-0.697458	0.0881062	-7.9161	2.45082e-15	1.47254e-13	2.99504
FBgn0038790	272.878	-2.09696	0.265709	-7.89194	2.97533e-15	3.58063e-13	1.41449
FBgn0085319	27.7326	-3.15358	0.399845	-7.88701	3.09517e-15	6.65169e-13	0.745104
FBgn0033174	210.683	1.11905	0.142571	7.84903	4.19257e-15	5.03226e-13	1.39311
FBgn0263241	842.174	-0.685112	0.0876663	-7.815	5.49632e-15	5.77238e-13	1.57819
FBgn0039483	1302.43	0.653529	0.0837204	7.80609	5.89899e-15	5.77566e-13	1.66366
FBgn0031693	1527.36	-1.01512	0.130239	-7.79428	6.47763e-15	4.6307e-13	2.35992
FBgn0259748	11440.6	0.86532	0.111369	7.76981	7.8602e-15	5.77566e-13	2.23393
FBgn0039756	1853.26	-0.392742	0.0506729	-7.75052	9.15163e-15	6.2627e-13	2.35992
FBgn0040252	156.336	-0.924812	0.119405	-7.74516	9.5459e-15	1.91678e-12	0.777687
FBgn0032055	721.15	-2.58443	0.33494	-7.71609	1.1995e-14	1.24653e-12	1.52791
FBgn0000406	27382.7	-0.751642	0.0978337	-7.68286	1.5558e-14	1.5568e-12	1.57357
FBgn0261675	85.8013	-2.67809	0.349043	-7.67268	1.68434e-14	3.30028e-12	0.777687
FBgn0264775	260.124	-1.55375	0.203237	-7.64499	2.08955e-14	2.28792e-12	1.41449
FBgn0032382	3138.31	-0.948986	0.124595	-7.61656	2.60527e-14	2.56303e-12	1.56149
FBgn0040729	161.432	-1.9233	0.254172	-7.56692	3.82173e-14	6.81143e-12	0.815502
FBgn0085317	161.926	-1.04783	0.138962	-7.54044	4.68378e-14	8.67203e-12	0.779025
FBgn0051098	720.985	-0.680627	0.0907514	-7.4999	6.38648e-14	6.26816e-12	1.52791
FBgn0053296	337.156	0.938429	0.125155	7.49816	6.47176e-14	6.49847e-12	1.48168
FBgn0035241	5991.62	0.906391	0.121326	7.47069	7.97733e-14	4.02617e-12	2.99504
FBgn0039509	954.74	0.496131	0.0667542	7.4322	1.06805e-13	6.67628e-12	2.35992
FBgn0063493	402.333	-1.15569	0.155713	-7.42194	1.15418e-13	6.67628e-12	2.53219
FBgn0000241	51.8485	-2.07315	0.280559	-7.38935	1.47545e-13	2.49531e-11	0.815502
FBgn0260746	436.469	-1.2807	0.174424	-7.34244	2.09728e-13	1.25263e-11	2.39667
FBgn0029791	366.192	0.60233	0.0821293	7.33392	2.23509e-13	2.24554e-11	1.39311
FBgn0038201	375.838	0.792943	0.10832	7.32037	2.47289e-13	1.46586e-11	2.39667
FBgn0030060	1322.54	-0.696473	0.0953613	-7.30352	2.80329e-13	1.67499e-11	2.35992
FBgn0264272	358.898	0.734023	0.100715	7.28812	3.14315e-13	3.04055e-11	1.41541
FBgn0085227	185.378	-1.78794	0.24579	-7.27426	3.48337e-13	3.37467e-11	1.39311
FBgn0053127	712.975	-1.20797	0.166486	-7.25571	3.99548e-13	3.26465e-11	1.66366
FBgn0035541	1275.62	0.541961	0.0748594	7.23972	4.49603e-13	3.88814e-11	1.52791
FBgn0000078	885.648	-1.26114	0.174286	-7.23604	4.61975e-13	3.88814e-11	1.57819
FBgn0283472	6821.95	0.523945	0.0725486	7.22198	5.12354e-13	2.37671e-11	2.99504
FBgn0046302	1616.36	-0.723346	0.101243	-7.14462	9.02457e-13	3.95047e-11	2.99752
FBgn0037747	1411.59	0.634026	0.0887702	7.14233	9.17637e-13	3.52769e-11	3.48585
FBgn0260388	627.487	-0.732385	0.102645	-7.13511	9.67115e-13	4.88307e-11	2.58086
FBgn0024740	397.421	-1.11064	0.155844	-7.12659	1.02885e-12	5.25837e-11	2.53219
FBgn0087013	10946.1	0.378854	0.0532284	7.11752	1.09885e-12	6.27994e-11	2.23393
FBgn0031182	764.209	-0.650372	0.091415	-7.1145	1.1232e-12	6.48075e-11	2.19782
FBgn0003308	1230.88	-0.697661	0.0981955	-7.10482	1.20482e-12	6.90533e-11	2.19782
FBgn0086691	1772.1	-0.813261	0.115174	-7.06117	1.65102e-12	6.08799e-11	3.48585
FBgn0028983	1017.81	-0.926161	0.131231	-7.05746	1.69573e-12	1.32694e-10	1.57819
FBgn0031801	1662.17	-1.01756	0.144936	-7.02074	2.20697e-12	7.92242e-11	3.48585
FBgn0002531	98.9334	-1.43108	0.204157	-7.00971	2.38816e-12	3.41563e-10	0.815502
FBgn0264961	89.1023	-1.12124	0.159991	-7.00813	2.41519e-12	3.70252e-10	0.751548
FBgn0033431	371.432	-0.724473	0.103423	-7.00493	2.47105e-12	1.28167e-10	2.39667
FBgn0028663	5513.35	-0.392466	0.0563988	-6.95877	3.43267e-12	2.64221e-10	1.57357
FBgn0025878	360.265	0.616456	0.0886195	6.95621	3.49557e-12	2.93676e-10	1.41449
FBgn0034289	8349.94	-0.791794	0.113876	-6.95314	3.57235e-12	2.75335e-10	1.56149
FBgn0262721	59.3211	-1.37716	0.19811	-6.95147	3.61493e-12	5.12742e-10	0.779025
FBgn0019952	2023.55	-0.782801	0.112638	-6.9497	3.66069e-12	1.69407e-10	2.6513
FBgn0027334	558.741	0.571385	0.0823399	6.93935	3.939e-12	2.00352e-10	2.39667
FBgn0036264	125.999	1.05424	0.152203	6.9265	4.31395e-12	6.02376e-10	0.777687
FBgn0053511	47.9982	-2.35954	0.341247	-6.91448	4.69572e-12	6.4712e-10	0.779025
FBgn0259111	4393.39	0.735153	0.106516	6.90183	5.13365e-12	3.76487e-10	1.56149
FBgn0033271	1012.28	0.947691	0.137668	6.88389	5.8239e-12	3.91389e-10	1.66366
FBgn0032026	1737.03	-0.911325	0.132649	-6.87022	6.41015e-12	2.89134e-10	2.6513
FBgn0003358	2645.98	-0.957754	0.139602	-6.86062	6.85641e-12	3.55784e-10	2.23393
FBgn0030595	86.5357	-2.17128	0.316932	-6.85095	7.3359e-12	9.885e-10	0.779025
FBgn0015801	1641.36	0.546552	0.0798333	6.84617	7.58553e-12	3.35775e-10	2.6513
FBgn0051087	442.276	-1.19154	0.174594	-6.82468	8.81221e-12	3.84024e-10	2.58086
FBgn0030101	1962.84	0.791187	0.116013	6.8198	9.11705e-12	3.08868e-10	3.48585
FBgn0036030	11696.9	-0.709588	0.104259	-6.80599	1.0036e-11	3.81414e-10	2.99504
FBgn0031418	1464.38	-0.77901	0.114505	-6.8033	1.02249e-11	3.84024e-10	2.99752
FBgn0032549	30.0774	1.89858	0.279193	6.80025	1.04437e-11	8.57316e-10	1.29313
FBgn0004552	1134.04	-0.866161	0.127537	-6.79143	1.11026e-11	5.54948e-10	2.19782
FBgn0038733	3173.77	0.777644	0.114788	6.77461	1.24739e-11	6.02893e-10	2.23393
FBgn0054026	4746.66	-0.812586	0.120034	-6.76961	1.29127e-11	4.79197e-10	2.99504
FBgn0036467	80.3569	-1.63896	0.242946	-6.7462	1.5177e-11	1.9898e-09	0.779025
FBgn0001124	5166.45	-0.432889	0.0642113	-6.74163	1.56619e-11	5.7114e-10	2.99504
FBgn0038197	4973.48	0.481515	0.0714741	6.73692	1.61784e-11	1.08159e-09	1.56149
FBgn0265512	6636.12	0.477423	0.0710465	6.71987	1.81885e-11	6.48289e-10	2.99504
FBgn0259716	643.099	0.848421	0.126836	6.68912	2.24516e-11	9.18282e-10	2.58086
FBgn0262816	41.5748	-1.91933	0.287342	-6.67961	2.39584e-11	2.98002e-09	0.779025
FBgn0033446	12537.7	0.879728	0.132068	6.66116	2.71681e-11	1.78669e-09	1.56149
FBgn0259226	239.568	0.930596	0.139977	6.64823	2.96643e-11	2.1217e-09	1.41272
FBgn0053983	377.2	-1.05487	0.158691	-6.64727	2.98579e-11	1.22416e-09	2.53219
FBgn0042103	152.569	-0.878219	0.132238	-6.6412	3.11148e-11	3.58668e-09	0.815502
FBgn0020385	4643.98	-0.549337	0.0831164	-6.60925	3.86275e-11	2.48625e-09	1.56149
FBgn0053126	7563.15	-0.784952	0.118977	-6.59751	4.18107e-11	2.63072e-09	1.57357
FBgn0035619	1446.18	-3.01087	0.456644	-6.59348	4.29637e-11	1.67317e-09	2.6513
FBgn0038243	928.534	-0.418389	0.0635935	-6.57912	4.73235e-11	2.0371e-09	2.35992
FBgn0051324	971.209	0.820427	0.124967	6.56513	5.19864e-11	3.01242e-09	1.66366
FBgn0262081	5602.07	0.390175	0.0595332	6.5539	5.60518e-11	3.38218e-09	1.57357
FBgn0034276	353.342	-1.16065	0.177153	-6.55166	5.6902e-11	3.76762e-09	1.41272
FBgn0023549	1346.43	-0.847327	0.129448	-6.54569	5.92197e-11	2.50873e-09	2.35992
FBgn0005626	6381.78	0.680234	0.104193	6.5286	6.63882e-11	2.89445e-09	2.23393
FBgn0038552	1008.14	0.500776	0.0767627	6.52369	6.85999e-11	2.84587e-09	2.35992
FBgn0031126	925.651	-0.401976	0.0616293	-6.52248	6.91551e-11	3.01795e-09	2.19782
FBgn0030484	2823.51	-0.594432	0.0911764	-6.51958	7.05049e-11	2.63072e-09	2.6513
FBgn0262167	472.291	0.666274	0.102213	6.51848	7.10227e-11	2.76024e-09	2.53219
FBgn0038652	4714.4	-0.49043	0.0754712	-6.49824	8.12646e-11	4.78334e-09	1.57357
FBgn0033208	462.264	-0.475967	0.0734001	-6.48456	8.89929e-11	3.29058e-09	2.58086
FBgn0051321	355.06	0.709883	0.109934	6.45733	1.06563e-10	6.88539e-09	1.41272
FBgn0022710	1849.95	0.457045	0.0710861	6.42946	1.28058e-10	3.47069e-09	3.48585
FBgn0036381	16598.3	-0.750072	0.116754	-6.42439	1.32397e-10	7.70234e-09	1.56149
FBgn0030776	256.161	-1.43686	0.22382	-6.41973	1.36516e-10	8.69472e-09	1.41272
FBgn0264549	152.951	0.994776	0.155145	6.41191	1.4371e-10	1.54917e-08	0.779025
FBgn0033981	776.897	0.651408	0.101878	6.39399	1.6161e-10	9.42719e-09	1.52791
FBgn0085358	1219.73	-0.951893	0.148892	-6.3932	1.62449e-10	9.21771e-09	1.57819
FBgn0039319	401.489	-1.26147	0.197416	-6.38993	1.65964e-10	6.04102e-09	2.53219
FBgn0027532	1639.59	0.390588	0.061188	6.38341	1.73188e-10	4.62445e-09	3.48585
FBgn0035423	4877.66	0.557837	0.0875386	6.37247	1.86008e-10	1.04689e-08	1.56149
FBgn0030272	1655.55	0.604446	0.0949147	6.36831	1.9112e-10	7.73459e-09	2.23393
FBgn0053966	72.6898	-1.76986	0.278048	-6.36529	1.9492e-10	2.05278e-08	0.777687
FBgn0000565	2485.98	-0.899616	0.141392	-6.36259	1.9838e-10	6.07037e-09	2.99752
FBgn0264979	637.789	-0.552697	0.0868673	-6.36255	1.98436e-10	1.13378e-08	1.52791
FBgn0016715	804.308	-0.776325	0.12225	-6.35028	2.14925e-10	1.20266e-08	1.52791
FBgn0264776	1241.9	-0.978893	0.154179	-6.34907	2.16624e-10	1.13378e-08	1.66366
FBgn0003053	860.288	-0.727077	0.115029	-6.32082	2.60178e-10	1.33106e-08	1.66366
FBgn0039470	231.453	-1.83388	0.290372	-6.31563	2.69067e-10	1.59237e-08	1.41272
FBgn0063492	412.765	-0.769145	0.121825	-6.3135	2.72795e-10	1.00709e-08	2.40291
FBgn0265185	1336.95	-0.977186	0.154978	-6.30533	2.87572e-10	1.13408e-08	2.19782
FBgn0033774	59984.4	0.760667	0.120731	6.30049	2.96702e-10	1.14592e-08	2.23393
FBgn0038804	123.534	-0.827632	0.131395	-6.29883	2.99897e-10	3.15474e-08	0.751548
FBgn0032482	9485.85	-0.6814	0.108276	-6.29318	3.11022e-10	1.19577e-08	2.23393
FBgn0004431	298.677	-1.35906	0.216034	-6.29094	3.15553e-10	1.84301e-08	1.41272
FBgn0038842	4130.45	-0.487353	0.0776444	-6.27673	3.45762e-10	1.82097e-08	1.57357
FBgn0261859	1744.95	0.521589	0.0830989	6.27673	3.45765e-10	1.01848e-08	2.99752
FBgn0036240	267.447	-1.13742	0.18135	-6.27197	3.56519e-10	2.05278e-08	1.41449
FBgn0283536	7655.78	-0.299124	0.0477335	-6.26655	3.69143e-10	1.40013e-08	2.23393
FBgn0029648	409.705	-0.806657	0.12885	-6.26041	3.83956e-10	2.05278e-08	1.52791
FBgn0035355	450.268	-1.07145	0.171501	-6.24748	4.17117e-10	1.46808e-08	2.39667
FBgn0041191	3018.54	0.496512	0.0798437	6.21854	5.0179e-10	1.76989e-08	2.35992
FBgn0030615	322.357	0.606572	0.0977496	6.20537	5.45683e-10	2.94863e-08	1.48168
FBgn0050339	167.921	-0.638406	0.103215	-6.18519	6.20261e-10	3.40969e-08	1.41449
FBgn0034045	854.756	-0.649302	0.105102	-6.17785	6.49796e-10	3.24156e-08	1.57819
FBgn0033101	1242.34	0.565779	0.0916763	6.17148	6.76518e-10	3.42877e-08	1.52791
FBgn0052082	2246.41	0.459157	0.0745185	6.16165	7.19905e-10	2.61334e-08	2.23393
FBgn0042105	236.178	-1.00065	0.162523	-6.15696	7.41541e-10	3.95969e-08	1.41541
FBgn0263235	2429.6	-0.737151	0.119832	-6.15153	7.67374e-10	2.62567e-08	2.35992
FBgn0085453	1350.48	-0.62428	0.101523	-6.14912	7.79135e-10	3.86957e-08	1.52791
FBgn0083972	615.903	-1.11192	0.180899	-6.14662	7.91508e-10	2.64848e-08	2.40291
FBgn0039800	4393.61	0.597285	0.0973055	6.13825	8.34376e-10	3.52384e-08	1.81802
FBgn0026593	1970.72	0.509349	0.0831787	6.12355	9.1515e-10	3.07868e-08	2.35992
FBgn0042102	647.552	-0.531989	0.0869906	-6.11547	9.62699e-10	3.03105e-08	2.53219
FBgn0034860	4208.81	0.64638	0.105739	6.11298	9.77894e-10	4.67712e-08	1.56149
FBgn0034247	2048.74	-1.00543	0.164602	-6.10825	1.00727e-09	3.47741e-08	2.23393
FBgn0030612	602.507	-0.450676	0.0738045	-6.10635	1.01934e-09	3.32591e-08	2.40291
FBgn0039151	4266.95	0.519502	0.0850968	6.10484	1.02905e-09	3.52384e-08	2.23393
FBgn0038083	33.8553	-2.05692	0.337489	-6.09477	1.09595e-09	9.65328e-08	0.779095
FBgn0038467	1143.53	-0.797256	0.130831	-6.0938	1.10262e-09	3.55978e-08	2.35992
FBgn0027615	582.612	-0.484204	0.0794721	-6.09275	1.10986e-09	3.40969e-08	2.53219
FBgn0020416	3843.51	0.602804	0.0989803	6.09014	1.12814e-09	5.29153e-08	1.57357
FBgn0031559	342.133	-1.22705	0.201564	-6.08767	1.14569e-09	5.66291e-08	1.48168
FBgn0030218	735.454	-0.583288	0.0961584	-6.06591	1.31206e-09	4.47617e-08	2.19782
FBgn0259101	1204.91	0.55001	0.0908811	6.05197	1.43084e-09	6.22635e-08	1.66366
FBgn0028381	1176.44	-0.605223	0.100196	-6.04036	1.5377e-09	4.84716e-08	2.35992
FBgn0036199	817.294	-0.757768	0.125551	-6.03555	1.5842e-09	7.31014e-08	1.52791
FBgn0050049	52.1311	-1.14658	0.190292	-6.02536	1.68735e-09	1.42349e-07	0.777687
FBgn0267408	8213.18	-0.557904	0.0926079	-6.02437	1.6977e-09	7.55019e-08	1.57357
FBgn0063649	737.421	0.476838	0.0792296	6.01843	1.76112e-09	5.48661e-08	2.35992
FBgn0267336	7702.51	0.524297	0.0871256	6.01771	1.76897e-09	7.8381e-08	1.57357
FBgn0033603	1420.3	1.25318	0.20854	6.00932	1.86304e-09	6.06075e-08	2.23393
FBgn0031635	1459.77	0.356963	0.0594322	6.00622	1.89901e-09	4.10103e-08	3.48585
FBgn0035154	3495.2	-0.643693	0.107358	-5.99578	2.02507e-09	5.01008e-08	2.99504
FBgn0264827	302.052	-1.50371	0.25089	-5.9935	2.05373e-09	9.86199e-08	1.41541
FBgn0040153	1486.75	-0.538561	0.089883	-5.99181	2.07524e-09	6.64877e-08	2.23393
FBgn0052750	61.2074	-1.41896	0.237063	-5.98559	2.15605e-09	1.80719e-07	0.766755
FBgn0031490	877.273	0.507625	0.0848355	5.98365	2.18197e-09	9.74131e-08	1.52791
FBgn0027790	1366	0.733821	0.122703	5.98044	2.22534e-09	9.65328e-08	1.57819
FBgn0015336	921.474	-0.604601	0.101128	-5.9786	2.2507e-09	9.32929e-08	1.66366
FBgn0261985	2335.46	-0.288167	0.0482544	-5.97182	2.34623e-09	6.35773e-08	2.6513
FBgn0044810	4518.03	1.94596	0.32586	5.97178	2.34685e-09	1.01004e-07	1.57357
FBgn0025621	2103.77	0.445248	0.0745697	5.97089	2.3596e-09	7.12921e-08	2.35992
FBgn0263234	911.006	-0.564104	0.0945318	-5.96735	2.4114e-09	7.23114e-08	2.35992
FBgn0016675	1027.3	-1.91243	0.320763	-5.96213	2.48977e-09	7.86946e-08	2.19782
FBgn0020414	11603.9	-0.570144	0.095776	-5.95288	2.6346e-09	6.34393e-08	2.99504
FBgn0038638	545.01	-0.553103	0.0930506	-5.94411	2.77958e-09	7.55019e-08	2.58086
FBgn0034655	1717.89	0.54191	0.0912384	5.9395	2.85898e-09	5.98343e-08	3.48585
FBgn0053514	270.193	-0.939099	0.15816	-5.93764	2.89162e-09	1.29842e-07	1.48168
FBgn0040959	2423.35	-0.880294	0.148483	-5.92857	3.05579e-09	7.23114e-08	2.99752
FBgn0051288	1362.5	-0.678474	0.114484	-5.92635	3.0975e-09	1.33469e-07	1.52791
FBgn0013308	101.856	0.971428	0.164177	5.91694	3.27983e-09	2.58728e-07	0.777687
FBgn0031579	433.5	-0.647097	0.109475	-5.91091	3.40229e-09	9.29951e-08	2.53219
FBgn0039682	14887.2	-0.736325	0.124654	-5.90693	3.48536e-09	1.44814e-07	1.57357
FBti0061471	169.042	0.859129	0.145573	5.9017	3.59783e-09	1.65156e-07	1.41449
FBgn0052687	3698.43	-0.504634	0.0855299	-5.90009	3.63307e-09	1.09747e-07	2.23393
FBgn0086359	3417.74	0.662809	0.112505	5.89139	3.82967e-09	1.58571e-07	1.57357
FBgn0032587	1534.62	-0.356288	0.0605604	-5.88318	4.02449e-09	1.14671e-07	2.35992
FBgn0034085	756.23	-0.503298	0.0856518	-5.87609	4.20072e-09	1.19268e-07	2.35992
FBgn0038973	787.145	-2.17234	0.370874	-5.85736	4.70282e-09	1.32118e-07	2.35992
FBgn0262538	2639.9	0.69823	0.119223	5.85652	4.72681e-09	1.32328e-07	2.35992
FBgn0036145	1189.87	0.544745	0.0932701	5.84051	5.20409e-09	1.99008e-07	1.66366
FBgn0036985	193.199	1.78486	0.306557	5.82226	5.80564e-09	2.52931e-07	1.41272
FBgn0003261	23462.4	0.27676	0.0476098	5.81308	6.13324e-09	2.44131e-07	1.56149
FBgn0030432	2018.51	0.440492	0.0757956	5.81157	6.18885e-09	1.78657e-07	2.23393
FBgn0030960	1760.55	0.426842	0.073496	5.80769	6.33395e-09	1.21318e-07	3.48585
FBgn0028509	3584.52	-0.434534	0.0748437	-5.80589	6.40237e-09	2.51881e-07	1.57357
FBgn0085265	620.293	-0.813078	0.140162	-5.80101	6.59172e-09	1.65272e-07	2.58086
FBgn0043471	1286.9	-0.539055	0.0929384	-5.80013	6.62636e-09	1.92459e-07	2.19782
FBgn0039769	122.25	-6.34544	1.09421	-5.79908	6.66799e-09	4.5574e-07	0.815502
FBgn0033788	15705.2	-0.933197	0.160931	-5.79876	6.68089e-09	2.61627e-07	1.56149
FBgn0040384	1673.63	-0.308268	0.0531628	-5.79857	6.68845e-09	1.81532e-07	2.35992
FBgn0030763	242.213	1.12635	0.194518	5.79044	7.02033e-09	2.97711e-07	1.41449
FBgn0030993	759.114	-0.567224	0.0981233	-5.78073	7.43768e-09	2.13143e-07	2.19782
FBgn0039671	18.6947	-2.08183	0.360757	-5.77072	7.89354e-09	9.92076e-07	0.398779
FBgn0262357	1646.39	-1.73528	0.301009	-5.76488	8.17157e-09	2.17364e-07	2.35992
FBgn0020304	6700.96	0.419991	0.0728671	5.76379	8.22449e-09	3.14941e-07	1.56149
FBgn0033649	644.776	0.493443	0.0857029	5.75759	8.53213e-09	2.1293e-07	2.53219
FBgn0003997	534.281	0.56577	0.0983804	5.75084	8.88022e-09	2.31057e-07	2.39667
FBgn0027579	3692.36	-0.572208	0.0995211	-5.74962	8.94467e-09	2.96248e-07	1.81802
FBgn0038865	1230	-0.654749	0.113899	-5.74851	9.00322e-09	3.37905e-07	1.57819
FBgn0064237	1189.5	-0.738935	0.128622	-5.74503	9.1904e-09	3.28319e-07	1.66366
FBgn0262150	686.837	-0.765027	0.133212	-5.74292	9.30604e-09	2.29937e-07	2.53219
FBgn0025709	190.138	1.25498	0.21854	5.74255	9.326e-09	3.8682e-07	1.39311
FBgn0003390	542.005	0.667742	0.116451	5.73412	9.80184e-09	2.51881e-07	2.40291
FBgn0026630	2039.35	-0.399089	0.0696282	-5.73171	9.94213e-09	2.10304e-07	2.99752
FBgn0033593	892.484	1.04273	0.181945	5.731	9.98416e-09	3.67804e-07	1.57819
FBgn0262656	3482.1	0.540255	0.0944666	5.71901	1.0715e-08	2.92067e-07	2.23393
FBgn0032666	5117.73	0.565835	0.0990203	5.71434	1.10134e-08	3.53303e-07	1.81802
FBgn0030065	426.433	0.427743	0.0749608	5.70622	1.15513e-08	2.92067e-07	2.40291
FBgn0261808	4812.68	0.362751	0.0636117	5.70258	1.1801e-08	3.76227e-07	1.81802
FBgn0033188	6087.88	-0.394879	0.0692465	-5.70251	1.18054e-08	4.23151e-07	1.57357
FBgn0029002	428.258	-0.768368	0.135039	-5.68997	1.27058e-08	2.96248e-07	2.58086
FBgn0038147	5812.31	0.749877	0.131946	5.68323	1.32175e-08	4.13792e-07	1.81802
FBgn0025366	8817.96	0.278497	0.0490381	5.67919	1.35337e-08	3.53303e-07	2.23393
FBgn0030756	134.392	-0.828745	0.146077	-5.67336	1.40025e-08	9.16268e-07	0.777687
FBgn0041711	1735.44	0.780537	0.137767	5.66561	1.46499e-08	3.28319e-07	2.6513
FBgn0028534	32.3848	-3.65386	0.644996	-5.66492	1.47089e-08	6.1583e-07	1.29313
FBgn0030347	733.976	-0.813174	0.143749	-5.6569	1.54133e-08	4.02768e-07	2.19782
FBgn0035620	949.912	-2.76946	0.490199	-5.64967	1.60759e-08	4.13792e-07	2.19782
FBgn0027565	629.163	0.430741	0.0762681	5.64773	1.62585e-08	3.90791e-07	2.39667
FBgn0035076	2821.74	0.620864	0.110045	5.64189	1.68198e-08	2.92216e-07	3.48585
FBgn0039297	133.41	-0.909596	0.161265	-5.64037	1.69687e-08	1.08779e-06	0.779025
FBgn0039711	511.982	0.462307	0.0819735	5.63971	1.70333e-08	4.06934e-07	2.39667
FBgn0052068	2657.65	0.368327	0.065335	5.63752	1.72513e-08	4.13792e-07	2.35992
FBgn0033221	1598.68	-0.596457	0.105813	-5.63687	1.73167e-08	3.41115e-07	2.99752
FBgn0027932	8170.99	0.446983	0.0793479	5.63321	1.76889e-08	4.42652e-07	2.23393
FBgn0036272	2283.6	0.318785	0.0566006	5.6322	1.7793e-08	3.49046e-07	2.99752
FBgn0034331	7067.69	-0.658791	0.116973	-5.63198	1.78154e-08	3.49046e-07	2.99504
FBgn0034756	352.136	-0.880611	0.156361	-5.63189	1.7824e-08	6.45736e-07	1.48168
FBgn0052198	19.0846	-5.37464	0.954473	-5.631	1.79164e-08	2.07559e-06	0.398779
FBgn0033453	1068.44	0.578694	0.102844	5.62689	1.83485e-08	5.98831e-07	1.66366
FBgn0266406	72.6986	-1.41771	0.251968	-5.62656	1.83835e-08	1.1965e-06	0.751548
FBgn0041194	8409.08	-0.608352	0.108121	-5.62656	1.83836e-08	4.57329e-07	2.23393
FBgn0261681	69.3006	-1.34855	0.239869	-5.62203	1.8873e-08	1.18899e-06	0.779025
FBgn0002306	1318.43	0.491528	0.0874345	5.62168	1.89114e-08	4.76787e-07	2.19782
FBgn0040308	250.695	-0.672348	0.119651	-5.61922	1.91824e-08	6.90854e-07	1.48168
FBgn0034354	357.789	-0.607119	0.108052	-5.61877	1.92319e-08	6.90854e-07	1.48168
FBgn0038020	968.261	-0.793908	0.141609	-5.60632	2.06672e-08	6.6495e-07	1.66366
FBgn0033355	25.5728	-1.60708	0.286687	-5.60571	2.07408e-08	8.28623e-07	1.29313
FBgn0037298	8708.51	0.428667	0.0764906	5.60418	2.09245e-08	7.05773e-07	1.57357
FBgn0031389	458.711	1.06179	0.189723	5.59653	2.18687e-08	5.02812e-07	2.40291
FBgn0032889	3164.79	-0.591831	0.105885	-5.58937	2.27897e-08	4.27901e-07	2.99504
FBgn0051205	6897.09	0.501354	0.0897171	5.58816	2.29489e-08	7.71376e-07	1.56149
FBgn0265192	1311.27	0.370575	0.0663167	5.58797	2.29744e-08	5.70851e-07	2.19782
FBgn0033728	2853.39	0.658735	0.117938	5.58546	2.33085e-08	4.35983e-07	2.99752
FBgn0030098	588.833	-5.51203	0.988115	-5.57833	2.42835e-08	5.5509e-07	2.40291
FBgn0040609	2097.03	-1.17266	0.210507	-5.57064	2.53799e-08	4.13792e-07	3.48585
FBgn0032433	1310.62	-0.394269	0.0707794	-5.57038	2.54177e-08	6.24343e-07	2.19782
FBgn0037782	36.1822	-5.62852	1.01134	-5.5654	2.61548e-08	1.66229e-06	0.745104
FBgn0051104	2550.49	-0.637652	0.114601	-5.56411	2.63498e-08	5.47483e-07	2.6513
FBgn0031381	968.374	-0.442911	0.0796193	-5.56287	2.65381e-08	8.61056e-07	1.57819
FBgn0031735	412.314	-0.714233	0.128532	-5.55685	2.74683e-08	5.79542e-07	2.58086
FBgn0039580	607.175	-0.522965	0.0941133	-5.55676	2.74829e-08	9.16268e-07	1.52791
FBgn0039474	50.8442	-1.98085	0.357341	-5.54329	2.96833e-08	1.84267e-06	0.751548
FBgn0031879	573.455	0.442175	0.0798028	5.54084	3.01016e-08	6.27863e-07	2.58086
FBgn0038984	21329.2	0.480507	0.0868029	5.53561	3.10143e-08	7.32751e-07	2.23393
FBgn0262539	1266.03	0.745806	0.134746	5.53492	3.11369e-08	9.43031e-07	1.66366
FBgn0037781	62.7934	-1.84439	0.333386	-5.53229	3.16075e-08	1.8915e-06	0.777687
FBgn0265186	358.039	-0.962141	0.174088	-5.52675	3.26224e-08	1.0919e-06	1.48168
FBgn0031942	247.325	0.910001	0.164815	5.52135	3.36398e-08	1.18818e-06	1.39311
FBgn0035431	177.14	-0.643828	0.116664	-5.51865	3.41607e-08	1.1404e-06	1.48168
FBgn0040732	15414.4	-0.915406	0.165915	-5.51731	3.4422e-08	8.0206e-07	2.23393
FBgn0036956	20.7864	-2.63278	0.477425	-5.51455	3.49669e-08	2.24057e-06	0.710553
FBgn0032387	606.059	-0.798749	0.144935	-5.51108	3.56629e-08	7.41264e-07	2.53219
FBgn0040064	5695.56	-0.665445	0.120767	-5.51013	3.58559e-08	8.28623e-07	2.23393
FBgn0028532	31.1673	-3.00473	0.545326	-5.50997	3.5889e-08	1.34119e-06	1.29313
FBgn0032521	389.666	0.817129	0.148301	5.50992	3.58992e-08	7.81835e-07	2.39667
FBgn0264907	1492.75	0.428689	0.0778133	5.50919	3.60483e-08	5.66375e-07	3.48585
FBgn0033787	2612.38	-0.973416	0.176708	-5.50861	3.61684e-08	7.22019e-07	2.6513
FBgn0286785	1582.59	-0.531369	0.09656	-5.50299	3.73408e-08	8.21356e-07	2.35992
FBgn0265899	23.6453	2.4219	0.44042	5.49906	3.81821e-08	2.23674e-06	0.779095
FBgn0036951	604.63	-1.24796	0.226955	-5.49874	3.82523e-08	7.7577e-07	2.58086
FBgn0040256	484.302	-0.899562	0.163678	-5.49592	3.88669e-08	8.32767e-07	2.40291
FBgn0263406	204.676	0.872106	0.158703	5.4952	3.90278e-08	1.34692e-06	1.39311
FBgn0053533	336.736	-0.846038	0.15401	-5.4934	3.94268e-08	1.34268e-06	1.41541
FBgn0284247	483.498	0.441298	0.0803928	5.48927	4.0359e-08	1.28304e-06	1.52791
FBgn0283535	19535.8	-0.273424	0.0498301	-5.48713	4.08509e-08	9.26341e-07	2.23393
FBgn0035926	616.232	-3.63327	0.662701	-5.48252	4.19301e-08	8.34182e-07	2.58086
FBgn0028487	1100.11	0.324736	0.0592725	5.47869	4.28489e-08	1.31542e-06	1.57819
FBgn0036363	523.67	-1.06406	0.194274	-5.4771	4.32341e-08	9.16268e-07	2.39667
FBgn0010383	834.717	0.731179	0.133885	5.46126	4.72758e-08	1.47636e-06	1.52791
FBgn0031940	96.741	1.03451	0.189455	5.46047	4.74877e-08	2.60729e-06	0.815502
FBgn0035298	1382.21	-0.414419	0.0759386	-5.45729	4.83451e-08	1.0919e-06	2.19782
FBgn0039818	81.7121	-1.68529	0.309007	-5.45391	4.92755e-08	2.69269e-06	0.815502
FBgn0022770	187.939	0.583864	0.107076	5.45281	4.95812e-08	1.58864e-06	1.48168
FBgn0036354	121.055	1.23837	0.227295	5.4483	5.08524e-08	2.88855e-06	0.779025
FBgn0264296	56.6907	-2.04476	0.375511	-5.44527	5.17275e-08	2.97136e-06	0.766755
FBgn0032235	1861.47	-0.61315	0.112638	-5.44356	5.22262e-08	9.89894e-07	2.6513
FBgn0038098	189.696	-0.699228	0.128561	-5.43889	5.36134e-08	1.80438e-06	1.39311
FBgn0029507	3242.16	-0.651651	0.120092	-5.42627	5.75432e-08	1.7231e-06	1.57357
FBgn0034605	2132.22	-0.841547	0.155116	-5.42528	5.78641e-08	1.26141e-06	2.23393
FBgn0031514	338.344	-0.631364	0.116392	-5.42446	5.8129e-08	1.93713e-06	1.39311
FBgn0039290	370.33	-0.488967	0.0901719	-5.42261	5.87335e-08	1.1965e-06	2.39667
FBgn0027585	5893.59	0.41485	0.0765095	5.4222	5.88696e-08	1.77203e-06	1.56149
FBgn0262580	30.604	-2.25365	0.415636	-5.42216	5.88836e-08	3.44855e-06	0.745104
FBgn0036479	1413.96	0.584072	0.107999	5.4081	6.36962e-08	1.18523e-06	2.6513
FBgn0036029	42.3133	-1.34807	0.249311	-5.40717	6.40276e-08	3.68363e-06	0.751548
FBgn0036684	1765.11	-0.356317	0.0659063	-5.40642	6.42953e-08	9.3185e-07	3.48585
FBgn0261584	265.745	-0.562772	0.104122	-5.40492	6.48383e-08	2.11112e-06	1.41541
FBgn0031808	68.0474	1.15888	0.214426	5.40457	6.49629e-08	3.46814e-06	0.815502
FBgn0029898	2746.45	0.488068	0.0903267	5.40336	6.54034e-08	1.08779e-06	2.99752
FBgn0032074	309.977	-0.680947	0.126311	-5.39105	7.00469e-08	2.24669e-06	1.41272
FBgn0031004	382.568	-0.859883	0.159609	-5.38743	7.14706e-08	1.42279e-06	2.40291
FBgn0036205	422.107	-0.485465	0.0901879	-5.38282	7.33267e-08	1.36254e-06	2.58086
FBgn0010038	119.5	-1.14396	0.212527	-5.38265	7.33988e-08	4.10148e-06	0.766755
FBti0062252	19.4665	-2.37427	0.442059	-5.37092	7.83351e-08	4.66014e-06	0.710553
FBgn0001285	45.6204	-1.89021	0.351945	-5.37074	7.84129e-08	4.29088e-06	0.777687
FBgn0036767	478.99	-1.2135	0.226747	-5.35179	8.70886e-08	1.71203e-06	2.40291
FBgn0034122	94.1782	-1.40024	0.261931	-5.34581	9.00123e-08	4.84917e-06	0.777687
FBgn0033582	119.246	-1.14834	0.214974	-5.34175	9.20533e-08	5.00762e-06	0.766755
FBgn0028518	820.823	-0.543085	0.101692	-5.34046	9.27088e-08	2.62403e-06	1.57819
FBgn0038256	3750.28	-0.376731	0.0707103	-5.3278	9.94084e-08	1.57971e-06	2.99504
FBgn0036493	639.928	-0.560323	0.105226	-5.32493	1.00992e-07	1.83015e-06	2.58086
FBgn0034706	885.344	0.40674	0.076411	5.32306	1.02039e-07	2.00241e-06	2.35992
FBgn0028473	23338.7	0.338787	0.0637334	5.31569	1.06252e-07	2.17602e-06	2.23393
FBgn0039154	111.758	-1.67677	0.316212	-5.30269	1.14109e-07	5.72268e-06	0.815502
FBgn0030607	904.788	-0.526934	0.0994549	-5.29822	1.16935e-07	2.24669e-06	2.35992
FBgn0028480	11972	0.435823	0.082345	5.29266	1.20553e-07	2.422e-06	2.23393
FBgn0015766	31852.7	0.398736	0.0753916	5.28886	1.2308e-07	3.44754e-06	1.56149
FBgn0052633	637.153	-0.582709	0.110265	-5.2846	1.25979e-07	2.35863e-06	2.40291
FBgn0085205	616.86	-1.05479	0.199773	-5.27996	1.2921e-07	3.66488e-06	1.52791
FBgn0034031	570.822	-0.644813	0.122283	-5.27313	1.34114e-07	2.34338e-06	2.58086
FBgn0036323	82.3043	-0.770795	0.146287	-5.26908	1.3711e-07	6.97182e-06	0.779025
FBgn0011570	1798.43	-0.299906	0.0569403	-5.26702	1.38655e-07	2.12656e-06	2.99752
FBgn0037655	11911.5	0.397469	0.0755947	5.2579	1.4571e-07	2.88855e-06	2.23393
FBgn0036766	8699.55	-0.663155	0.126178	-5.2557	1.47459e-07	2.9141e-06	2.23393
FBgn0040531	104.135	1.18154	0.224883	5.25405	1.48792e-07	7.53614e-06	0.766755
FBgn0053099	400.469	-0.650654	0.123888	-5.25196	1.50491e-07	4.20103e-06	1.52791
FBgn0028646	8519.94	-0.29874	0.0569092	-5.24943	1.52573e-07	4.17698e-06	1.56149
FBgn0037817	535.704	-0.634788	0.12109	-5.2423	1.58588e-07	2.7844e-06	2.53219
FBgn0038832	431.289	-0.72853	0.139156	-5.23536	1.64668e-07	3.01911e-06	2.39667
FBgn0263832	1570.53	0.495138	0.0945896	5.23459	1.65355e-07	2.1755e-06	3.48585
FBgn0063667	15.7634	-1.77051	0.338447	-5.23126	1.6836e-07	9.02623e-06	0.710553
FBgn0028936	507.066	-0.441615	0.0845319	-5.22425	1.74864e-07	4.81619e-06	1.52791
FBgn0052170	1460.19	0.57351	0.109825	5.22204	1.76962e-07	2.29478e-06	3.48585
FBgn0086898	318.002	0.475199	0.0910551	5.21881	1.80077e-07	5.27181e-06	1.41541
FBgn0040493	1414.27	-0.372474	0.0714809	-5.21081	1.88016e-07	3.10889e-06	2.6513
FBgn0030562	274.106	0.805761	0.154712	5.20814	1.90746e-07	5.53558e-06	1.41541
FBgn0032774	7290.91	0.389915	0.0749465	5.20259	1.96535e-07	3.79527e-06	2.23393
FBgn0264295	29.3849	-2.14036	0.411493	-5.20145	1.97735e-07	6.14739e-06	1.29313
FBgn0039073	699.008	0.577298	0.111019	5.20001	1.99276e-07	3.61165e-06	2.39667
FBgn0053093	10.5247	-3.08526	0.593485	-5.19855	2.00845e-07	9.7113e-06	0.779095
FBgn0035043	817.298	-0.631288	0.121446	-5.1981	2.01337e-07	5.4245e-06	1.52791
FBgn0030672	7219.44	0.373421	0.0718822	5.1949	2.04826e-07	5.41161e-06	1.56149
FBgn0265915	38.4879	-1.33922	0.257838	-5.19405	2.05773e-07	1.07714e-05	0.710553
FBgn0051674	169.074	-0.584126	0.112615	-5.18694	2.13778e-07	6.15605e-06	1.39311
FBgn0039094	706.706	-0.737614	0.14247	-5.17734	2.25067e-07	4.03142e-06	2.40291
FBgn0033999	91.1069	-2.05711	0.398	-5.16863	2.3581e-07	1.14896e-05	0.751548
FBgn0030839	242.355	-0.505949	0.0980107	-5.16218	2.44092e-07	6.87155e-06	1.41272
FBgn0000492	726.556	0.871931	0.168913	5.162	2.44326e-07	5.93591e-06	1.66366
FBgn0037890	4439.32	-0.293555	0.0568846	-5.16054	2.46234e-07	5.55133e-06	1.81802
FBgn0035308	341.595	-0.52729	0.102227	-5.15802	2.4958e-07	7.05229e-06	1.39311
FBgn0034943	357.167	-0.585154	0.113493	-5.15587	2.52457e-07	7.03588e-06	1.41541
FBgn0037358	2909.32	0.28902	0.0560917	5.15264	2.56846e-07	4.82767e-06	2.23393
FBgn0036765	593.097	-0.377772	0.0734901	-5.14044	2.74089e-07	4.59603e-06	2.53219
FBgn0035996	214.442	-0.520589	0.101282	-5.14	2.74745e-07	7.53614e-06	1.41449
FBgn0027586	3675.09	0.466162	0.0907998	5.13396	2.83709e-07	4.06784e-06	2.99504
FBgn0032322	1940.23	0.72021	0.140334	5.1321	2.86521e-07	5.053e-06	2.35992
FBgn0022700	3184.63	-0.547003	0.106757	-5.12382	2.99411e-07	7.47021e-06	1.56149
FBgn0031860	620.506	-0.724883	0.141482	-5.12352	2.99888e-07	4.95076e-06	2.53219
FBgn0085223	41.3291	-1.30685	0.255076	-5.12338	3.00111e-07	1.41811e-05	0.766755
FBgn0286723	492.915	-1.36629	0.266896	-5.11919	3.06856e-07	5.29368e-06	2.39667
FBgn0032373	496.639	-0.620312	0.121276	-5.11488	3.13946e-07	7.90719e-06	1.52791
FBgn0001090	3362.62	0.659978	0.129184	5.10883	3.24167e-07	5.88383e-06	2.23393
FBgn0035199	87.404	0.891904	0.174649	5.10685	3.27572e-07	1.55389e-05	0.751548
FBgn0036697	2853.64	0.376719	0.0737786	5.10608	3.28918e-07	4.64877e-06	2.99752
FBgn0266590	235.032	0.889875	0.174283	5.10591	3.29202e-07	8.53277e-06	1.48168
FBgn0036806	1791.32	-0.485215	0.0950667	-5.10394	3.3265e-07	4.68052e-06	2.99752
FBgn0031902	1190.1	0.426826	0.083706	5.0991	3.41264e-07	5.88383e-06	2.35992
FBgn0002524	1277.76	-0.401009	0.0786524	-5.0985	3.42362e-07	5.88383e-06	2.35992
FBgn0052675	2637.8	-0.406033	0.0796773	-5.09597	3.46964e-07	5.93591e-06	2.35992
FBgn0000250	5875.15	0.313877	0.0616607	5.09038	3.57346e-07	6.40359e-06	2.23393
FBgn0267137	105.457	1.12816	0.221959	5.08277	3.71976e-07	1.71017e-05	0.766755
FBgn0031528	2957.69	0.49773	0.09796	5.08096	3.7554e-07	5.20271e-06	2.99752
FBgn0050438	1014.89	-1.13813	0.224108	-5.0785	3.80419e-07	8.76389e-06	1.66366
FBgn0032668	23.6035	-1.62462	0.320051	-5.07613	3.85197e-07	3.16866e-05	0.398779
FBgn0032253	1330.02	-0.508165	0.100113	-5.07591	3.85643e-07	9.29003e-06	1.57819
FBgn0031034	89.6935	-5.0684	0.999651	-5.07016	3.97472e-07	1.78176e-05	0.777687
FBgn0037016	2084.55	-0.232914	0.045943	-5.06963	3.9858e-07	6.05662e-06	2.6513
FBgn0031558	1039.94	-1.10011	0.217057	-5.0683	4.01387e-07	9.86836e-06	1.52791
FBgn0010435	13673.6	0.497178	0.0980968	5.06824	4.01512e-07	9.64247e-06	1.57357
FBgn0037150	671.313	0.337851	0.0667002	5.06522	4.07932e-07	6.43543e-06	2.53219
FBgn0032775	841.17	0.51572	0.101884	5.06182	4.1527e-07	7.37632e-06	2.19782
FBgn0001216	8331.46	0.440857	0.087123	5.06017	4.18881e-07	8.81278e-06	1.81802
FBgn0039722	498.37	-0.956247	0.188984	-5.05994	4.1939e-07	1.02701e-05	1.52791
FBgn0037895	342.257	0.642401	0.126968	5.05955	4.20248e-07	1.09787e-05	1.41541
FBgn0050431	1572.17	0.747805	0.14788	5.05682	4.26295e-07	5.80383e-06	2.99752
FBgn0031561	12727.2	-0.557963	0.110461	-5.05124	4.38954e-07	7.60811e-06	2.23393
FBgn0000658	209.968	0.566246	0.112118	5.05043	4.40827e-07	1.14269e-05	1.41541
FBgn0085481	492.882	-0.444906	0.088152	-5.04703	4.48729e-07	7.00499e-06	2.53219
FBgn0030984	643.945	-0.4342	0.0861748	-5.0386	4.68953e-07	7.13784e-06	2.58086
FBgn0023129	8153.71	-0.556729	0.110556	-5.03573	4.76043e-07	1.12289e-05	1.56149
FBgn0054054	114.086	-0.905767	0.179908	-5.0346	4.78837e-07	2.10019e-05	0.779025
FBgn0034253	422.248	0.47895	0.0951442	5.03393	4.80513e-07	7.28351e-06	2.58086
FBgn0030798	2693.12	0.402003	0.0799199	5.03007	4.90309e-07	7.24954e-06	2.6513
FBgn0010424	912.859	-0.512001	0.101896	-5.02474	5.04106e-07	1.11824e-05	1.66366
FBgn0287234	3871.99	0.664466	0.132363	5.02002	5.16648e-07	1.19764e-05	1.57357
FBgn0053970	4911.04	0.540211	0.107626	5.01935	5.18463e-07	6.87155e-06	2.99504
FBgn0037213	5773.61	0.363974	0.0725723	5.01534	5.29407e-07	1.08099e-05	1.81802
FBgn0266268	1649.98	-0.406018	0.0810005	-5.01254	5.37174e-07	7.81281e-06	2.6513
FBgn0034312	427.514	-0.519899	0.103931	-5.00236	5.66323e-07	8.9964e-06	2.40291
FBgn0020764	11073.2	0.522144	0.10445	4.99897	5.76373e-07	9.7113e-06	2.23393
FBgn0051199	1618.88	0.5436	0.108801	4.99626	5.84538e-07	6.68457e-06	3.48585
FBgn0287613	53.5841	-1.28231	0.256872	-4.992	5.97566e-07	2.65436e-05	0.751548
FBgn0035715	2286.69	-0.297431	0.0595949	-4.99088	6.01048e-07	1.00869e-05	2.23393
FBgn0039306	331.251	0.408274	0.0818338	4.98906	6.06733e-07	1.55389e-05	1.39311
FBgn0029768	514.8	0.638897	0.128235	4.98223	6.28552e-07	9.41808e-06	2.53219
FBgn0040717	64.7731	-1.0831	0.217551	-4.9786	6.40464e-07	2.82991e-05	0.751548
FBgn0014184	74262.4	0.365925	0.0735164	4.97746	6.44246e-07	1.07478e-05	2.23393
FBgn0050000	836.477	-0.636601	0.127959	-4.97503	6.52369e-07	1.09787e-05	2.19782
FBgn0266219	39.7593	-1.10115	0.221397	-4.97363	6.57097e-07	2.91825e-05	0.745104
FBgn0032785	530.339	0.436105	0.0877148	4.97186	6.63144e-07	1.03054e-05	2.40291
FBgn0010288	830.144	-0.435732	0.0876564	-4.97091	6.66398e-07	1.51683e-05	1.57819
FBgn0036576	1000.56	0.51729	0.104127	4.96787	6.7694e-07	1.13225e-05	2.19782
FBgn0030816	2336.37	0.583964	0.117621	4.96479	6.87745e-07	7.62355e-06	3.48585
FBgn0033702	301.766	0.753942	0.151863	4.96462	6.8835e-07	1.64077e-05	1.48168
FBgn0037135	8816.76	0.293697	0.0591743	4.96325	6.93245e-07	1.57386e-05	1.56149
FBgn0036835	749.068	-0.885976	0.178615	-4.96024	7.04049e-07	1.63046e-05	1.52791
FBgn0039737	42810.7	0.480555	0.0970026	4.95404	7.26882e-07	1.44172e-05	1.81802
FBgn0086365	570.273	-0.867158	0.17532	-4.94615	7.56948e-07	1.15129e-05	2.40291
FBgn0034796	1039.63	0.333003	0.0673393	4.94515	7.60861e-07	1.74631e-05	1.52791
FBgn0058470	696.824	0.471029	0.095252	4.94508	7.61132e-07	1.74631e-05	1.52791
FBgn0013949	2357.08	0.453835	0.0917843	4.94458	7.63086e-07	9.63958e-06	2.99752
FBgn0032139	639.791	0.526761	0.106618	4.94063	7.78702e-07	1.78001e-05	1.52791
FBgn0039085	187.448	-0.663672	0.134365	-4.93933	7.83905e-07	1.91312e-05	1.41541
FBgn0032805	200.72	-0.913116	0.184892	-4.93865	7.86655e-07	1.91997e-05	1.41272
FBgn0032782	1029.54	-0.351407	0.0712717	-4.93052	8.20099e-07	1.26517e-05	2.35992
FBgn0033830	287.812	-4.18329	0.848476	-4.93035	8.20808e-07	1.99604e-05	1.41272
FBgn0039321	6112.82	0.421793	0.085607	4.92709	8.3465e-07	1.35762e-05	2.23393
FBgn0001215	5722.57	0.233732	0.0474459	4.92629	8.38043e-07	1.86755e-05	1.56149
FBgn0031914	7327.07	0.543729	0.110563	4.91781	8.75194e-07	1.41811e-05	2.23393
FBgn0005585	13124.4	-0.312532	0.0635862	-4.91509	8.87431e-07	1.71755e-05	1.81802
FBgn0044823	262.209	-0.470192	0.0956743	-4.9145	8.90082e-07	2.06001e-05	1.48168
FBgn0003162	2658.48	0.467615	0.0953083	4.90633	9.27946e-07	1.495e-05	2.23393
FBgn0035666	22.2926	-3.96227	0.807794	-4.90505	9.34024e-07	2.43276e-05	1.29313
FBgn0029672	246.087	0.677397	0.138142	4.90364	9.40774e-07	2.16164e-05	1.48168
FBgn0030556	4214.32	0.339751	0.0693261	4.90077	9.54638e-07	2.0927e-05	1.56149
FBgn0031417	1599.55	0.434733	0.0887611	4.89779	9.69218e-07	1.55389e-05	2.23393
FBgn0033115	43.0662	-1.02362	0.209399	-4.88835	1.01687e-06	4.1804e-05	0.777687
FBgn0035515	655.997	-0.460409	0.0942284	-4.8861	1.02852e-06	2.28354e-05	1.52791
FBgn0039679	26.475	1.35363	0.277135	4.88438	1.03754e-06	4.40718e-05	0.745104
FBgn0034246	1932.39	-0.433542	0.0888213	-4.88105	1.0552e-06	1.43787e-05	2.6513
FBgn0031877	215.678	-0.538636	0.110684	-4.86644	1.13624e-06	2.7132e-05	1.39311
FBgn0039464	1904.48	0.387972	0.079826	4.86022	1.17254e-06	1.57074e-05	2.6513
FBgn0023540	11942.2	0.375394	0.077413	4.84924	1.23936e-06	2.30841e-05	1.81802
FBgn0004395	1492.09	0.341951	0.0706468	4.84029	1.29651e-06	1.99604e-05	2.23393
FBgn0058198	1932.35	0.539771	0.111539	4.8393	1.30298e-06	1.55389e-05	2.99752
FBgn0031097	508.198	0.898814	0.185834	4.83666	1.32039e-06	1.9016e-05	2.40291
FBgn0035501	1435.89	0.366444	0.0757797	4.83565	1.32711e-06	1.75146e-05	2.6513
FBgn0037751	70.1945	0.734233	0.151922	4.83297	1.34509e-06	5.41072e-05	0.777687
FBgn0035933	999.49	-2.51944	0.522539	-4.82153	1.42459e-06	2.83855e-05	1.66366
FBgn0033708	35.8024	0.99325	0.206273	4.81521	1.47042e-06	3.68533e-05	1.29313
FBgn0036953	10.3384	-2.82289	0.586564	-4.81258	1.48991e-06	6.31892e-05	0.710553
FBgn0036921	1802.35	-0.287632	0.0598477	-4.80607	1.53927e-06	1.57074e-05	3.48585
FBgn0034417	758.082	-0.455864	0.0949473	-4.80124	1.57689e-06	2.42085e-05	2.19782
FBgn0034784	33.8815	-1.32579	0.276215	-4.79984	1.58796e-06	6.16191e-05	0.779095
FBgn0038412	542.255	-0.731735	0.152507	-4.79804	1.60224e-06	3.42806e-05	1.52791
FBgn0039801	1655.79	0.758647	0.158228	4.79465	1.6296e-06	1.88482e-05	2.99752
FBgn0263006	111515	0.459472	0.0958621	4.79305	1.64263e-06	2.98464e-05	1.81802
FBgn0010425	8103.18	0.756413	0.157967	4.78843	1.68094e-06	3.48004e-05	1.57357
FBgn0027569	2217.42	-0.566288	0.118286	-4.78744	1.68922e-06	2.16521e-05	2.6513
FBgn0039239	383.645	-1.29372	0.27065	-4.78004	1.75258e-06	2.45217e-05	2.40291
FBgn0010246	3728.28	-0.543743	0.11377	-4.77932	1.75888e-06	3.65697e-05	1.56149
FBgn0030103	143.977	0.853293	0.178543	4.7792	1.75996e-06	6.96816e-05	0.751548
FBgn0263510	664.177	0.463097	0.0970722	4.77064	1.83641e-06	2.56491e-05	2.40291
FBgn0005613	344.756	0.513544	0.10765	4.77051	1.83762e-06	4.15787e-05	1.41541
FBgn0030658	1088.38	0.314489	0.0659447	4.76897	1.85167e-06	3.78316e-05	1.57819
FBgn0261243	2424.26	-0.305473	0.0641045	-4.76524	1.8863e-06	1.87954e-05	3.48585
FBgn0052190	4760.34	0.328784	0.0690813	4.75938	1.94187e-06	3.48004e-05	1.81802
FBgn0031865	542.792	-0.684038	0.143734	-4.75904	1.94511e-06	2.57227e-05	2.53219
FBgn0033247	875.033	-0.417102	0.0876594	-4.75822	1.95311e-06	3.98361e-05	1.57819
FBgn0039685	356.236	-3.51993	0.739875	-4.75746	1.96043e-06	4.39975e-05	1.41272
FBgn0034736	104.329	-0.72669	0.152856	-4.75407	1.99358e-06	7.56824e-05	0.777687
FBgn0039153	529.091	-0.33177	0.0698547	-4.74943	2.03987e-06	2.68454e-05	2.53219
FBgn0031913	1826.16	-0.632663	0.133254	-4.7478	2.05639e-06	2.31888e-05	2.99752
FBgn0040060	111548	0.525403	0.11088	4.73851	2.15298e-06	4.35225e-05	1.57357
FBgn0050359	5656.88	0.421648	0.0890391	4.73553	2.18482e-06	3.20271e-05	2.23393
FBgn0004364	2103.67	0.4616	0.0974946	4.73462	2.19465e-06	2.1473e-05	3.48585
FBgn0036257	3454.89	0.351266	0.0743013	4.72759	2.272e-06	4.56212e-05	1.57357
FBgn0029737	1618.76	0.299719	0.0634377	4.72461	2.30558e-06	2.57227e-05	2.99752
FBgn0265074	14.7469	-1.60348	0.339412	-4.72429	2.30919e-06	5.54204e-05	1.29313
FBti0062178	15.4367	-2.5454	0.538981	-4.72261	2.32837e-06	5.56871e-05	1.29313
FBgn0039006	582.465	-0.452735	0.095875	-4.72214	2.33377e-06	3.03916e-05	2.53219
FBgn0015777	5037.28	0.44178	0.0936751	4.71608	2.40429e-06	4.22098e-05	1.81802
FBgn0034670	14.5719	-1.8213	0.386442	-4.71299	2.44103e-06	5.79025e-05	1.29313
FBgn0039683	76.5605	-0.730349	0.155518	-4.69623	2.65002e-06	9.95489e-05	0.766755
FBgn0019643	5962.47	0.421463	0.0900045	4.68268	2.83141e-06	3.11197e-05	2.99504
FBgn0004228	732.541	-0.679884	0.145229	-4.68147	2.8482e-06	5.57195e-05	1.57819
FBgn0014469	4406.86	-0.311267	0.0665096	-4.68003	2.86826e-06	3.14699e-05	2.99504
FBgn0033742	115.242	-0.918651	0.196578	-4.67322	2.96515e-06	0.000109128	0.766755
FBgn0052220	211.33	0.569677	0.121923	4.67241	2.97685e-06	6.34e-05	1.41272
FBgn0039048	1498.9	0.337212	0.0722461	4.66754	3.04822e-06	3.71346e-05	2.6513
FBgn0036225	8.88906	-3.14812	0.674661	-4.66622	3.06789e-06	0.000886646	0.0726431
FBgn0015010	20519.5	-0.643551	0.137934	-4.66564	3.07655e-06	5.32033e-05	1.81802
FBgn0026576	4382.12	0.522101	0.111941	4.66406	3.10025e-06	4.39975e-05	2.23393
FBgn0038680	1488.13	-0.312204	0.0670797	-4.65422	3.25208e-06	4.5921e-05	2.23393
FBgn0025678	2102	-0.41059	0.0882442	-4.65288	3.27323e-06	3.55129e-05	2.99752
FBgn0023076	1449.73	0.398222	0.0856271	4.65065	3.30884e-06	4.01039e-05	2.6513
FBgn0033124	451.39	-0.754086	0.16216	-4.65026	3.31516e-06	6.49718e-05	1.52791
FBgn0040723	899.724	-0.620121	0.133451	-4.64682	3.37092e-06	6.41632e-05	1.57819
FBgn0033520	445.324	-0.944701	0.203335	-4.64604	3.38371e-06	4.25784e-05	2.53219
FBgn0051301	902.793	0.343459	0.0739563	4.64408	3.4159e-06	6.68402e-05	1.52791
FBgn0053113	16344.4	0.359365	0.0773998	4.64298	3.43425e-06	3.70991e-05	2.99504
FBgn0259098	250.188	0.981401	0.211591	4.6382	3.5146e-06	7.3655e-05	1.41541
FBgn0014342	271.49	0.406026	0.0876193	4.63398	3.58695e-06	7.51962e-05	1.41272
FBgn0038484	68.8121	1.69408	0.365657	4.633	3.60413e-06	0.000122804	0.815502
FBgn0036731	70.5304	-0.935191	0.201855	-4.63298	3.60445e-06	0.000128189	0.779025
FBgn0030955	516.632	-0.712244	0.154078	-4.62262	3.78926e-06	4.71253e-05	2.53219
FBgn0259175	1944.18	-0.326731	0.0706949	-4.6217	3.80611e-06	4.07334e-05	2.99752
FBgn0040752	2910.18	0.346685	0.0750523	4.61924	3.8514e-06	5.4023e-05	2.23393
FBgn0023535	78.1525	-0.955988	0.207231	-4.61315	3.96616e-06	0.000143889	0.751548
FBgn0050371	1407.32	-0.725832	0.157364	-4.61246	3.9794e-06	5.54204e-05	2.23393
FBgn0037529	1326.49	-0.260185	0.056439	-4.61002	4.02624e-06	5.35492e-05	2.35992
FBgn0013981	11349.1	0.434682	0.0943295	4.60813	4.06313e-06	5.60632e-05	2.23393
FBgn0038105	1592.5	-0.427332	0.0927971	-4.60502	4.12427e-06	5.45731e-05	2.35992
FBgn0027657	6097.12	-0.407496	0.0885664	-4.60102	4.20418e-06	5.78207e-05	2.23393
FBgn0038236	1437.55	0.800092	0.173915	4.60047	4.21539e-06	5.54204e-05	2.35992
FBgn0259938	2972.92	-0.30329	0.0659499	-4.59879	4.24958e-06	5.56871e-05	2.35992
FBgn0032699	5077.21	-1.0339	0.224872	-4.59774	4.27099e-06	8.03757e-05	1.56149
FBgn0012037	4576.23	-0.288729	0.0628048	-4.59723	4.28136e-06	5.86913e-05	2.23393
FBgn0015577	4408.93	0.328605	0.0715611	4.59195	4.39127e-06	5.97404e-05	2.23393
FBgn0286507	43.601	0.874785	0.190679	4.58775	4.48054e-06	0.000154806	0.779025
FBgn0029830	546.647	0.443462	0.0966981	4.58605	4.51719e-06	5.45731e-05	2.58086
FBgn0039495	592.093	0.620698	0.13558	4.5781	4.69226e-06	5.96663e-05	2.39667
FBgn0035982	22177.7	0.567615	0.124012	4.5771	4.7147e-06	8.73653e-05	1.57357
FBgn0025625	571.97	0.402152	0.0878717	4.57658	4.72629e-06	5.98096e-05	2.39667
FBgn0037440	1334.83	-0.345066	0.0754311	-4.57459	4.77161e-06	6.12251e-05	2.35992
FBgn0035688	3960.74	0.168735	0.0369249	4.56969	4.88442e-06	9.05121e-05	1.56149
FBgn0020508	173.614	-3.92962	0.86143	-4.56174	5.07309e-06	0.000102806	1.41272
FBgn0264748	655.719	-0.818414	0.179905	-4.54916	5.38607e-06	6.70822e-05	2.39667
FBgn0039310	1262.39	-0.82276	0.180917	-4.54772	5.42304e-06	7.33061e-05	2.19782
FBgn0030929	15399.4	-0.457794	0.100671	-4.54743	5.43043e-06	8.72326e-05	1.81802
FBgn0259714	303.558	0.603789	0.132828	4.54563	5.47704e-06	0.000109128	1.41541
FBgn0032494	7974.07	0.713759	0.157152	4.54183	5.57671e-06	5.72999e-05	2.99504
FBgn0261113	32625.8	-0.405394	0.0893419	-4.53756	5.69094e-06	7.53288e-05	2.23393
FBgn0031253	237.155	-0.575092	0.126782	-4.53607	5.73132e-06	0.000113902	1.41272
FBgn0261560	27443.1	0.362364	0.0799139	4.53442	5.77615e-06	5.89651e-05	2.99504
FBgn0035811	697.666	-0.429688	0.0948194	-4.53164	5.85267e-06	0.000108349	1.52791
FBgn0031285	14093.8	0.284127	0.0627171	4.5303	5.88998e-06	5.97404e-05	2.99504
FBgn0036756	984.588	-0.458881	0.10134	-4.52814	5.95048e-06	0.000109668	1.52791
FBgn0036665	222.492	0.554473	0.12251	4.52592	6.01323e-06	0.000120649	1.39311
FBgn0038947	12300.3	0.306973	0.0679046	4.52065	6.16513e-06	6.21316e-05	2.99504
FBgn0036681	14.6081	-2.05454	0.455014	-4.51533	6.32193e-06	0.000378215	0.398779
FBgn0266931	31.3151	-1.17335	0.260088	-4.51134	6.44201e-06	0.000221058	0.745104
FBgn0037174	74.7692	-1.10077	0.244006	-4.51122	6.44547e-06	0.000212409	0.779025
FBgn0034693	7080.39	0.561383	0.124454	4.51076	6.4595e-06	6.46849e-05	2.99504
FBgn0087011	845.285	0.478458	0.106196	4.50542	6.62413e-06	8.77482e-05	2.19782
FBgn0032783	4465.89	0.529273	0.117507	4.50417	6.66338e-06	8.72326e-05	2.23393
FBgn0033261	348.514	0.484981	0.107683	4.50378	6.67551e-06	0.000130369	1.41449
FBgn0031821	291.146	0.480705	0.106792	4.50134	6.7527e-06	0.000131684	1.41449
FBgn0034850	79.2273	-0.921045	0.204616	-4.50134	6.75279e-06	0.000221333	0.779025
FBgn0261575	21910.5	-0.747626	0.1661	-4.50105	6.76172e-06	6.72841e-05	2.99504
FBgn0034335	1568.64	-0.374542	0.0832419	-4.49943	6.81346e-06	5.96645e-05	3.48585
FBgn0038145	20456.7	0.357843	0.0795758	4.49687	6.896e-06	0.000122131	1.57357
FBgn0030817	605.139	0.566721	0.12621	4.49032	7.11163e-06	8.24013e-05	2.53219
FBgn0037996	31.6304	-1.64582	0.36687	-4.48611	7.25365e-06	0.000152065	1.29313
FBgn0034440	164.32	0.577554	0.128758	4.48557	7.27207e-06	0.00014049	1.41541
FBgn0031945	294.126	-0.655742	0.146294	-4.48236	7.3823e-06	0.000136834	1.48168
FBgn0036997	881.35	-0.401628	0.0896332	-4.48079	7.43669e-06	9.76096e-05	2.19782
FBgn0036390	80.429	0.723645	0.161548	4.47943	7.48422e-06	0.000245255	0.766755
FBgn0033397	195.937	-0.861141	0.192392	-4.47597	7.60637e-06	0.000146592	1.41272
FBgn0030189	329.675	-0.620135	0.138624	-4.4735	7.69501e-06	0.000150171	1.39311
FBgn0027929	233.036	-0.51696	0.115586	-4.47252	7.73021e-06	0.000150641	1.39311
FBgn0038194	7164.85	-0.460051	0.102883	-4.4716	7.76351e-06	9.9947e-05	2.23393
FBgn0026084	4026.67	-0.323089	0.0723082	-4.46822	7.88729e-06	7.76273e-05	2.99504
FBgn0037336	3202.72	0.27854	0.0623517	4.46724	7.92349e-06	0.000139157	1.56149
FBgn0039538	321.532	-0.38711	0.0866937	-4.46526	7.99718e-06	0.00015273	1.41541
FBgn0004169	39056.8	0.346186	0.0775381	4.46473	8.01705e-06	0.000122714	1.81802
FBgn0035726	2524.29	-0.404404	0.0906192	-4.46268	8.09422e-06	7.9474e-05	2.99752
FBgn0063497	1436.92	-0.437458	0.0980866	-4.45992	8.19908e-06	8.97578e-05	2.6513
FBgn0265297	76567.5	0.343912	0.0771161	4.45967	8.20854e-06	0.000104878	2.23393
FBgn0033519	111.313	-0.66709	0.149646	-4.4578	8.2805e-06	0.000264175	0.779025
FBgn0030539	17.8221	1.57259	0.352826	4.45712	8.30691e-06	0.000287626	0.710553
FBgn0052091	960.353	0.527394	0.118589	4.44723	8.69857e-06	0.000105047	2.35992
FBgn0039591	184.135	0.635305	0.142934	4.44475	8.79928e-06	0.000165088	1.41449
FBgn0040972	856.488	0.529087	0.11913	4.44124	8.94404e-06	0.000157112	1.52791
FBgn0037144	228.956	0.497741	0.112194	4.43641	9.14725e-06	0.000170633	1.41272
FBgn0035063	205.1	0.533117	0.120222	4.43444	9.231e-06	0.000165102	1.48168
FBgn0039767	1242.5	0.28663	0.0646382	4.43438	9.23378e-06	0.000161286	1.52791
FBgn0283500	1982.03	0.239833	0.0541204	4.43147	9.35932e-06	9.0486e-05	2.99752
FBgn0286203	1111.87	0.382014	0.086215	4.43095	9.38205e-06	0.00015933	1.57819
FBgn0034394	6258.58	0.431396	0.097367	4.43062	9.3962e-06	0.00016082	1.56149
FBgn0034093	612.919	-0.362479	0.0818213	-4.43013	9.41762e-06	0.000163803	1.52791
FBgn0265180	10074.4	0.393893	0.0889123	4.43013	9.41783e-06	0.000160179	1.57357
FBgn0033735	539.361	-0.448378	0.101225	-4.42952	9.44444e-06	0.000110802	2.39667
FBgn0000504	2866.48	0.429638	0.0970518	4.42689	9.56008e-06	0.000119794	2.23393
FBgn0030747	678.766	-0.55697	0.125826	-4.42652	9.5765e-06	0.000107296	2.53219
FBgn0050345	599.569	-0.296578	0.0670164	-4.42545	9.62428e-06	0.00010767	2.53219
FBgn0038129	839.971	0.303878	0.0686876	4.42406	9.68616e-06	0.000163336	1.57819
FBgn0001187	1508.05	-0.581367	0.131428	-4.42347	9.71295e-06	0.000104722	2.6513
FBgn0012034	23705.1	0.372007	0.0843358	4.41102	1.02882e-05	0.000127783	2.23393
FBgn0043534	2032.71	0.480884	0.109051	4.4097	1.03513e-05	8.69907e-05	3.48585
FBgn0034726	380.64	0.410513	0.0931212	4.40837	1.0415e-05	0.000121286	2.39667
FBgn0039929	1762.56	0.286883	0.0650884	4.4076	1.04523e-05	0.000100132	2.99752
FBgn0285910	5929.21	-0.249307	0.0565711	-4.40698	1.04824e-05	0.00010035	2.99504
FBgn0062412	361.443	-0.688773	0.156295	-4.40688	1.04869e-05	0.000192161	1.41449
FBgn0052642	20.2987	-6.8169	1.54701	-4.40651	1.05052e-05	0.000342415	0.745104
FBgn0040759	381.861	0.695676	0.157884	4.40625	1.05176e-05	0.000114246	2.58086
FBgn0024889	2970.85	0.179232	0.0407001	4.40374	1.06402e-05	8.87309e-05	3.48585
FBgn0053056	2867.51	0.456333	0.103876	4.39307	1.11764e-05	9.2632e-05	3.48585
FBgn0283427	89151.6	0.471247	0.107316	4.39121	1.12723e-05	0.000106941	2.99504
FBgn0035023	2413.78	0.3969	0.0903889	4.39102	1.12818e-05	0.000106941	2.99752
FBgn0286827	364.888	0.464466	0.105842	4.38828	1.14251e-05	0.000208187	1.41272
FBgn0261564	7859.1	0.279631	0.0637331	4.38753	1.14645e-05	0.000191079	1.56149
FBgn0029629	3288.27	0.247841	0.0564957	4.38691	1.14975e-05	0.000190688	1.57357
FBgn0261553	9827.01	0.236577	0.0539418	4.38578	1.15572e-05	0.000168231	1.81802
FBgn0011787	848.72	-0.320826	0.073292	-4.37736	1.20124e-05	0.000139389	2.35992
FBgn0261705	161.89	0.497196	0.113598	4.37682	1.20425e-05	0.000381318	0.751548
FBgn0041160	584.974	-0.411229	0.0941632	-4.3672	1.25852e-05	0.000143009	2.40291
FBgn0036367	406.38	-0.724076	0.165819	-4.36666	1.26158e-05	0.000136834	2.53219
FBgn0004429	18512.1	-0.497836	0.11405	-4.36506	1.27085e-05	0.000183193	1.81802
FBgn0038343	174.036	0.541414	0.124079	4.36347	1.28013e-05	0.000230001	1.41541
FBgn0032088	346.147	-1.00098	0.229485	-4.36186	1.28961e-05	0.000234006	1.39311
FBgn0023550	290.172	-0.992488	0.227743	-4.35794	1.31293e-05	0.000234006	1.41541
FBgn0039257	874.189	0.650495	0.14936	4.35523	1.32928e-05	0.000205965	1.66366
FBgn0037850	149.646	-0.968069	0.222646	-4.34802	1.3737e-05	0.000398351	0.815502
FBgn0004369	1930.9	0.321541	0.0739571	4.34767	1.37593e-05	0.000156707	2.35992
FBgn0017482	296.44	0.367868	0.0846292	4.34682	1.38128e-05	0.000234862	1.48168
FBgn0038071	107.233	-0.915337	0.210696	-4.34435	1.39692e-05	0.000426567	0.766755
FBgn0030041	9185.95	-0.358299	0.0825137	-4.34229	1.41004e-05	0.000228185	1.57357
FBgn0028664	1147.94	0.301643	0.0695566	4.33665	1.44672e-05	0.000173226	2.19782
FBgn0034729	80.0722	-0.714043	0.164671	-4.33619	1.44974e-05	0.000441057	0.766755
FBgn0004108	345.563	0.512089	0.11817	4.3335	1.46758e-05	0.000263293	1.39311
FBgn0015795	9196.49	0.281085	0.0649022	4.33089	1.48505e-05	0.000136572	2.99504
FBgn0030164	703.603	0.474739	0.109665	4.32898	1.49799e-05	0.000246015	1.52791
FBgn0017578	929.24	0.25061	0.0579397	4.32535	1.52287e-05	0.000170532	2.35992
FBgn0035356	1768.5	-0.675801	0.156264	-4.32475	1.52705e-05	0.000170633	2.35992
FBgn0037433	1277.42	0.439558	0.101787	4.31841	1.57159e-05	0.000175009	2.35992
FBgn0035035	210.893	0.425633	0.0987138	4.31178	1.61943e-05	0.000282763	1.41272
FBgn0030990	1553.9	0.214	0.0496527	4.30994	1.63297e-05	0.000129597	3.48585
FBgn0034398	20755.5	0.248725	0.0577266	4.30867	1.64236e-05	0.000191079	2.23393
FBgn0035270	1146.81	0.286368	0.0665018	4.30617	1.66105e-05	0.000263293	1.57819
FBgn0036538	1582.68	0.307625	0.0714465	4.30568	1.66477e-05	0.00019289	2.23393
FBgn0024361	981.967	-0.687384	0.15972	-4.30369	1.67974e-05	0.000272215	1.52791
FBgn0259715	5126.43	0.60227	0.13997	4.30284	1.68621e-05	0.000152406	2.99504
FBgn0035679	704.277	-0.405743	0.0943068	-4.30237	1.68977e-05	0.000184514	2.39667
FBgn0014396	2023.48	-0.608332	0.141434	-4.30118	1.69894e-05	0.00015299	2.99752
FBgn0031737	373.721	0.505197	0.11747	4.30065	1.70295e-05	0.00017649	2.53219
FBgn0015035	782.205	0.530575	0.123629	4.29166	1.77343e-05	0.000194243	2.35992
FBgn0020305	373.37	0.361141	0.0841628	4.29098	1.77886e-05	0.000192141	2.40291
FBgn0037051	3235.97	0.293267	0.0684455	4.28468	1.83004e-05	0.000162839	2.99504
FBgn0039677	204.456	0.805337	0.188028	4.28307	1.84332e-05	0.000318942	1.41272
FBgn0051720	169.451	-0.653849	0.152717	-4.28144	1.8569e-05	0.000320463	1.41272
FBgn0053229	823.467	0.340007	0.0794244	4.28089	1.86146e-05	0.00027636	1.66366
FBgn0087007	3323.13	-0.30609	0.0715746	-4.27652	1.89841e-05	0.000217576	2.23393
FBgn0031264	991.834	0.40189	0.0940401	4.2736	1.92338e-05	0.000209521	2.35992
FBgn0037240	3458.5	0.263337	0.0616365	4.27242	1.93367e-05	0.000264175	1.81802
FBgn0037934	1690.99	-0.416004	0.0973848	-4.27175	1.93943e-05	0.000221378	2.23393
FBgn0041627	262.484	-0.583308	0.136578	-4.27089	1.94694e-05	0.000320463	1.48168
FBgn0031016	1253.74	0.196742	0.046073	4.27022	1.95283e-05	0.000303248	1.57819
FBgn0033928	92.7505	-0.756934	0.1773	-4.26922	1.96155e-05	0.000574838	0.766755
FBgn0030603	2254.67	-0.26788	0.0627857	-4.26657	1.98501e-05	0.000153491	3.48585
FBgn0039594	5383.2	0.462939	0.108549	4.26477	2.00104e-05	0.000272215	1.81802
FBgn0033139	325.628	-0.807268	0.189318	-4.26409	2.00718e-05	0.000344178	1.41272
FBgn0263390	723.439	-0.411419	0.096504	-4.26324	2.01488e-05	0.000232513	2.19782
FBgn0028694	1775.86	-0.309811	0.07274	-4.25915	2.05204e-05	0.000232662	2.23393
FBgn0033051	244.616	-0.493549	0.115953	-4.25644	2.0771e-05	0.000353899	1.41272
FBgn0085362	180.354	-5.453	1.28389	-4.24723	2.16426e-05	0.000372043	1.39311
FBgn0034887	506.404	-0.521855	0.122879	-4.24691	2.16743e-05	0.000215308	2.58086
FBgn0031000	15.377	-1.66776	0.392869	-4.24508	2.18514e-05	0.000624943	0.779095
FBgn0036449	3053.45	-0.54926	0.129443	-4.24326	2.20294e-05	0.000191079	2.99752
FBgn0001233	30061.9	-0.308398	0.072684	-4.243	2.2055e-05	0.000297691	1.81802
FBgn0267207	45.9485	0.91112	0.21501	4.23757	2.25956e-05	0.000643251	0.779025
FBgn0029851	724.229	0.43577	0.102859	4.23657	2.26964e-05	0.000347343	1.57819
FBgn0039678	11388	0.904618	0.213653	4.23405	2.29519e-05	0.000353899	1.56149
FBgn0033250	5715.87	0.358662	0.0847963	4.22969	2.34016e-05	0.000315049	1.81802
FBgn0030366	4950.2	0.176544	0.0417606	4.22751	2.36287e-05	0.000203645	2.99504
FBgn0031694	2349.22	0.587822	0.13909	4.22619	2.37684e-05	0.000264175	2.23393
FBgn0027073	2144.33	-0.47214	0.111745	-4.22515	2.38786e-05	0.000265053	2.23393
FBgn0037955	2778.62	0.286369	0.067803	4.22354	2.40494e-05	0.000230366	2.6513
FBgn0036877	291.527	0.467014	0.110651	4.22061	2.43647e-05	0.000406329	1.41272
FBgn0034259	1695.55	-0.340205	0.0806419	-4.21871	2.45706e-05	0.000234006	2.6513
FBgn0033518	1172.5	-0.78291	0.185709	-4.2158	2.48899e-05	0.000387173	1.52791
FBgn0283480	2469.73	-3.13022	0.742807	-4.21405	2.50833e-05	0.000188055	3.48585
FBgn0041150	3089.66	0.434599	0.103136	4.21386	2.51041e-05	0.000264175	2.35992
FBgn0026079	480.321	0.441077	0.104714	4.21221	2.5289e-05	0.000392394	1.52791
FBgn0034883	147.496	-0.904472	0.215078	-4.20533	2.60701e-05	0.000721829	0.779025
FBgn0266918	7272.13	0.326484	0.0777531	4.19898	2.68119e-05	0.000402321	1.57357
FBgn0028533	460.142	-0.545124	0.129825	-4.19893	2.68179e-05	0.000264175	2.53219
FBgn0037720	2561.69	0.298529	0.0711072	4.1983	2.68932e-05	0.000295796	2.23393
FBgn0037818	453.651	0.32878	0.0784405	4.19146	2.7717e-05	0.000284898	2.39667
FBgn0001565	3151.23	0.188107	0.0449538	4.18447	2.85838e-05	0.000375571	1.81802
FBgn0063494	1515.32	-0.552775	0.13224	-4.18009	2.91389e-05	0.000244578	2.99752
FBgn0033638	5610.74	0.295059	0.0706787	4.17465	2.98439e-05	0.000445143	1.56149
FBgn0053468	117.523	-1.10385	0.264709	-4.17004	3.04541e-05	0.000856443	0.751548
FBgn0030425	2678.38	0.48365	0.116036	4.1681	3.07149e-05	0.000334784	2.23393
FBgn0011695	20902.3	0.522554	0.125376	4.1679	3.07421e-05	0.000257221	2.99504
FBgn0050046	1093.2	-0.460944	0.110709	-4.16357	3.13317e-05	0.000344895	2.19782
FBgn0000527	152.047	0.496374	0.11925	4.16247	3.14825e-05	0.000855092	0.779025
FBgn0265365	12.62	-1.82895	0.439664	-4.15988	3.18417e-05	0.000934585	0.710553
FBgn0036735	1294.38	0.366845	0.0882649	4.15618	3.23619e-05	0.000473662	1.57819
FBgn0032138	7320.11	0.298795	0.0719051	4.15541	3.24706e-05	0.000476064	1.57357
FBgn0031645	14933.6	0.551952	0.132838	4.15507	3.25192e-05	0.000420894	1.81802
FBgn0262631	203.22	0.486427	0.11716	4.15182	3.29847e-05	0.000530753	1.41272
FBgn0032907	117.329	0.542542	0.130719	4.15046	3.31811e-05	0.000858993	0.815502
FBgn0031428	656.146	-0.3561	0.0858439	-4.14823	3.35058e-05	0.000503466	1.52791
FBgn0284257	17354.7	-0.540067	0.13034	-4.14352	3.42011e-05	0.000367573	2.23393
FBgn0050104	322.211	-0.350939	0.0847346	-4.14162	3.44856e-05	0.000551035	1.41449
FBgn0023212	4582.02	0.462773	0.111833	4.13807	3.50243e-05	0.00037499	2.23393
FBgn0034985	1393.6	0.362642	0.0876422	4.13775	3.50723e-05	0.000357265	2.35992
FBgn0037926	791.089	0.398465	0.0963156	4.13708	3.51756e-05	0.00052473	1.52791
FBgn0020386	5387.11	0.262516	0.0634867	4.13498	3.54983e-05	0.000452225	1.81802
FBgn0083970	462.928	0.361258	0.0874076	4.13303	3.58019e-05	0.000342941	2.53219
FBgn0033428	1126.62	-0.336405	0.0814	-4.13274	3.58459e-05	0.000495882	1.66366
FBgn0033113	292.512	-0.544579	0.131785	-4.13232	3.59124e-05	0.000571782	1.41449
FBgn0030482	3735.94	-0.6252	0.151341	-4.13106	3.61089e-05	0.000526434	1.56149
FBgn0262537	1173.9	0.57454	0.139279	4.12511	3.70558e-05	0.000548806	1.52791
FBgn0036750	28.1017	-1.70742	0.414063	-4.12359	3.7302e-05	0.00107819	0.710553
FBgn0053306	71.0863	-4.6825	1.13564	-4.12322	3.7361e-05	0.000953354	0.815502
FBgn0250871	1664.2	0.266597	0.0647341	4.11833	3.81621e-05	0.000347343	2.6513
FBgn0032230	658.53	0.42302	0.102727	4.1179	3.82347e-05	0.000379136	2.40291
FBgn0038631	4220.41	0.661661	0.16081	4.11456	3.87926e-05	0.000556523	1.57357
FBgn0043535	1075.57	0.731905	0.177905	4.11403	3.88807e-05	0.000530753	1.66366
FBgn0040364	869.451	-0.557821	0.135673	-4.1115	3.93101e-05	0.000394412	2.35992
FBgn0261260	4918.38	0.284263	0.0692409	4.10542	4.03586e-05	0.000575551	1.57357
FBgn0034382	759.996	-1.36711	0.33301	-4.1053	4.03788e-05	0.000574838	1.57819
FBgn0027074	214.826	0.782877	0.190919	4.10058	4.12122e-05	0.00062049	1.48168
FBgn0039336	336.941	0.460267	0.112257	4.10012	4.12937e-05	0.000655823	1.39311
FBgn0000355	75.5307	-4.56214	1.11377	-4.09613	4.2012e-05	0.00110589	0.777687
FBgn0037580	1783.1	-0.392777	0.0959607	-4.0931	4.25642e-05	0.00042352	2.35992
FBgn0038603	2232.09	0.290806	0.071064	4.09218	4.27344e-05	0.000445143	2.23393
FBgn0051122	1290.64	0.260447	0.063676	4.09019	4.31011e-05	0.000427096	2.35992
FBgn0266431	274.063	-0.61514	0.150452	-4.0886	4.33991e-05	0.000672544	1.41449
FBgn0030774	771.147	-0.622644	0.152293	-4.08845	4.34263e-05	0.000615094	1.57819
FBgn0023509	582.768	0.265642	0.0649878	4.08756	4.35928e-05	0.000425295	2.40291
FBgn0038829	3084.66	0.306873	0.0750839	4.08707	4.36856e-05	0.000391123	2.6513
FBgn0003339	436.947	0.360966	0.0884084	4.08295	4.44685e-05	0.000432229	2.40291
FBgn0035630	5397.19	0.320313	0.0785295	4.07889	4.52505e-05	0.000638489	1.57357
FBgn0259229	178.582	0.746034	0.182903	4.07884	4.52602e-05	0.000697409	1.41272
FBgn0033268	2838.3	0.625911	0.153589	4.07523	4.59685e-05	0.000452152	2.35992
FBgn0014380	1023.73	-0.32802	0.0805044	-4.07456	4.61009e-05	0.000452225	2.35992
FBgn0010391	2367.58	0.271391	0.0666099	4.07434	4.61453e-05	0.000452225	2.35992
FBgn0045064	1010.88	0.271167	0.0665602	4.07401	4.62098e-05	0.000666034	1.52791
FBgn0040212	788.088	-0.271951	0.0667884	-4.07183	4.66456e-05	0.000670751	1.52791
FBgn0003257	690.542	-0.510472	0.125474	-4.06835	4.73472e-05	0.000677794	1.52791
FBgn0038924	1336.52	-0.471534	0.115925	-4.06757	4.75058e-05	0.000663672	1.57819
FBgn0052194	82.6663	-0.622009	0.15301	-4.06515	4.80016e-05	0.00118823	0.815502
FBgn0031732	260.805	-0.395478	0.097293	-4.06482	4.80697e-05	0.000730043	1.41541
FBgn0000114	5799.72	-0.441013	0.108585	-4.06145	4.87698e-05	0.000677794	1.57357
FBgn0050421	2150.12	-0.282677	0.0696061	-4.06109	4.88446e-05	0.000340748	3.48585
FBgn0030975	47.2586	-0.989215	0.243707	-4.05903	4.92777e-05	0.00126161	0.777687
FBgn0022702	413.86	-0.409062	0.100834	-4.05678	4.97548e-05	0.000477124	2.40291
FBgn0051259	222.967	1.03464	0.255077	4.0562	4.98783e-05	0.000758006	1.41272
FBgn0037715	7484.69	0.260329	0.0642244	4.05343	5.04729e-05	0.000697427	1.57357
FBgn0015568	1942.18	0.391376	0.0965586	4.05325	5.05115e-05	0.000516609	2.23393
FBgn0013710	160.692	-0.782885	0.193172	-4.05278	5.06125e-05	0.00124093	0.815502
FBgn0050181	11.4114	-1.6033	0.395691	-4.05189	5.08048e-05	0.00226244	0.398779
FBgn0053181	3314.61	0.320235	0.079114	4.04777	5.1709e-05	0.000711233	1.57357
FBgn0032343	123.15	-0.524373	0.129714	-4.04254	5.28744e-05	0.00138041	0.751548
FBgn0032075	6175.64	-0.428817	0.106097	-4.04173	5.30584e-05	0.000538103	2.23393
FBti0062477	174.144	0.605192	0.149751	4.04134	5.31474e-05	0.000813597	1.39311
FBgn0036780	6.73467	-2.5724	0.636591	-4.0409	5.32473e-05	0.0102567	0.0692746
FBgn0035094	2427.89	-0.457811	0.113378	-4.03791	5.39306e-05	0.000370977	3.48585
FBgn0035936	1866.16	0.349956	0.0866821	4.03723	5.4086e-05	0.00042352	2.99752
FBgn0264389	1229.34	-0.254256	0.0629992	-4.03586	5.44022e-05	0.000708568	1.66366
FBgn0035300	62.6094	-1.20051	0.297496	-4.03539	5.45116e-05	0.00137439	0.779025
FBgn0035337	182.302	0.480858	0.119247	4.03246	5.51967e-05	0.000826992	1.41541
FBgn0041337	735.051	-0.865557	0.214732	-4.03087	5.55709e-05	0.000534136	2.35992
FBgn0050361	349.856	0.458113	0.113661	4.03054	5.56496e-05	0.000801883	1.48168
FBgn0085483	940.736	0.736901	0.182854	4.03	5.57777e-05	0.000758006	1.57819
FBgn0034406	554.758	-0.483981	0.120262	-4.0244	5.71212e-05	0.000516609	2.53219
FBgn0036362	24750.4	-0.677723	0.168437	-4.02361	5.73133e-05	0.00077939	1.57357
FBgn0035265	76.4526	-1.33141	0.330932	-4.02321	5.741e-05	0.00144953	0.766755
FBgn0024238	3963.78	-0.276271	0.0687123	-4.02069	5.80276e-05	0.000450286	2.99504
FBgn0033138	280.588	-0.651283	0.162151	-4.01651	5.90663e-05	0.000844437	1.48168
FBgn0050154	294.643	-0.596716	0.14862	-4.01505	5.94332e-05	0.000884221	1.41272
FBgn0032170	2302.11	0.337251	0.0839984	4.01498	5.94521e-05	0.000402321	3.48585
FBgn0028562	747.981	-0.552412	0.137733	-4.01074	6.05282e-05	0.000615094	2.19782
FBgn0030073	426.943	-0.881219	0.219716	-4.01071	6.05369e-05	0.000569528	2.39667
FBgn0036661	7342.13	0.581948	0.145132	4.00979	6.07718e-05	0.000609028	2.23393
FBgn0051195	1686.86	0.252898	0.0630798	4.00918	6.09293e-05	0.000524425	2.6513
FBgn0003008	358.128	-0.291893	0.0728274	-4.00801	6.12338e-05	0.000917705	1.39311
FBgn0030720	716.918	0.445062	0.111066	4.00718	6.14469e-05	0.000826604	1.57819
FBgn0261995	1476.93	-0.266911	0.0666982	-4.00178	6.28688e-05	0.000626333	2.23393
FBgn0261550	2359.34	-0.225571	0.0563751	-4.00126	6.30073e-05	0.000598428	2.35992
FBgn0032336	207.719	-0.552205	0.138108	-3.99837	6.37813e-05	0.000940539	1.41272
FBgn0034383	6.9077	-2.63531	0.659123	-3.99821	6.38241e-05	0.0303112	0.0220909
FBgn0033654	1163.9	0.264438	0.066156	3.99719	6.40987e-05	0.000883702	1.52791
FBgn0035636	92.3233	0.740481	0.185285	3.99643	6.43039e-05	0.00162319	0.751548
FBgn0267978	2470.68	0.292214	0.0731778	3.99321	6.51838e-05	0.000499865	2.99752
FBgn0031708	1195.52	0.246363	0.0617309	3.99092	6.58167e-05	0.00087946	1.57819
FBgn0033356	1191.22	0.391473	0.0981008	3.99052	6.59295e-05	0.00066293	2.19782
FBgn0031317	1246.95	0.422844	0.106028	3.98805	6.66177e-05	0.000627509	2.35992
FBgn0032835	12488.9	0.639125	0.16038	3.98507	6.74607e-05	0.000793135	1.81802
FBgn0010173	2608.57	-0.390993	0.0981309	-3.98441	6.76491e-05	0.000516609	2.99752
FBgn0023537	4453.94	-0.258849	0.0649664	-3.98435	6.76648e-05	0.000516609	2.99504
FBgn0052451	6583.58	0.231272	0.0580526	3.98383	6.78133e-05	0.000901752	1.57357
FBgn0033807	5312.51	0.425552	0.106864	3.9822	6.82811e-05	0.000670772	2.23393
FBgn0046878	261.45	-0.578169	0.145309	-3.97889	6.92385e-05	0.0010143	1.41272
FBgn0035587	101.485	-0.64775	0.162894	-3.97651	6.99332e-05	0.00162435	0.815502
FBgn0032076	863.251	-0.4201	0.105668	-3.97566	7.01835e-05	0.000954817	1.52791
FBgn0031632	32044.9	0.285739	0.0718982	3.97421	7.06138e-05	0.000825537	1.81802
FBgn0033504	17066.3	0.294867	0.0742838	3.96947	7.20325e-05	0.000700304	2.23393
FBgn0036411	63.9264	-1.10739	0.279028	-3.96874	7.22533e-05	0.0017629	0.766755
FBgn0026403	1410.3	-0.374615	0.0943986	-3.96844	7.23454e-05	0.000702538	2.23393
FBgn0036460	430.669	0.346216	0.0872765	3.96688	7.28181e-05	0.000666586	2.40291
FBgn0030764	26.5797	-1.00905	0.254446	-3.96569	7.31828e-05	0.00115479	1.29313
FBgn0011706	81.7477	-0.725301	0.182896	-3.96565	7.31965e-05	0.00175993	0.779025
FBgn0039494	1123.92	0.347056	0.087577	3.96287	7.4053e-05	0.000725933	2.19782
FBgn0030271	681.694	0.540704	0.136518	3.96067	7.47404e-05	0.000653819	2.53219
FBgn0043576	32.0238	-4.50654	1.13932	-3.95546	7.6388e-05	0.00119122	1.29313
FBgn0031307	180.484	-0.432319	0.109315	-3.95482	7.65927e-05	0.00106283	1.48168
FBgn0031127	25.5304	-1.00312	0.253864	-3.95141	7.76933e-05	0.0018455	0.779095
FBgn0030006	254.254	-0.372532	0.0943064	-3.95023	7.80767e-05	0.00108107	1.48168
FBgn0040259	2413.23	-0.334473	0.0846729	-3.95018	7.80937e-05	0.000715408	2.35992
FBgn0267384	1953.02	0.197466	0.0500018	3.94918	7.84193e-05	0.000717569	2.35992
FBgn0032919	1407.31	0.258564	0.0655351	3.94542	7.9661e-05	0.000663224	2.6513
FBgn0037517	407.889	-0.738455	0.187198	-3.94477	7.98762e-05	0.000688257	2.53219
FBgn0053926	6045.68	0.571815	0.144978	3.94414	8.0087e-05	0.00105913	1.56149
FBgn0034933	485.279	0.346104	0.0877714	3.94324	8.03884e-05	0.000691871	2.53219
FBgn0261955	24412	0.356838	0.0905012	3.94291	8.04984e-05	0.00106267	1.56149
FBgn0038752	577.169	0.403849	0.102467	3.94126	8.10553e-05	0.000725933	2.40291
FBgn0259211	2772.75	0.302094	0.07672	3.93762	8.2293e-05	0.000678008	2.6513
FBgn0063499	169.307	-1.75558	0.445906	-3.93711	8.24691e-05	0.00118075	1.41449
FBgn0034859	217.213	-0.402687	0.10245	-3.93057	8.47463e-05	0.00120688	1.41449
FBgn0040370	345.609	-0.389497	0.0991579	-3.92804	8.56395e-05	0.00117684	1.48168
FBgn0037151	156.86	-0.832635	0.211986	-3.92778	8.57349e-05	0.00206466	0.751548
FBgn0038627	281.535	-0.514886	0.131133	-3.92644	8.62118e-05	0.00122254	1.41449
FBgn0066101	3678.04	-0.455013	0.1159	-3.92591	8.64016e-05	0.000822974	2.23393
FBgn0035575	52.4392	0.789589	0.201257	3.92328	8.73499e-05	0.00203558	0.779025
FBgn0264987	358.28	-0.991688	0.252882	-3.92155	8.79822e-05	0.00124237	1.41449
FBgn0038597	314.67	0.442163	0.112966	3.91414	9.07268e-05	0.00122692	1.48168
FBgn0250848	3149.4	-0.352368	0.0900268	-3.91404	9.07645e-05	0.0011757	1.57357
FBgn0003979	765.595	-5.42974	1.38843	-3.91071	9.20259e-05	0.00121069	1.52791
FBgn0029826	202.184	-0.697347	0.178322	-3.91061	9.20647e-05	0.00128693	1.41541
FBgn0037783	3.98916	-4.3206	1.10538	-3.9087	9.27934e-05	0.0404603	0.0224299
FBgn0037518	438.443	-0.333939	0.0854414	-3.9084	9.29094e-05	0.000822974	2.40291
FBgn0039092	6.33211	-2.45484	0.628105	-3.90832	9.294e-05	0.0164503	0.0692746
FBgn0030503	221.332	-0.509555	0.130387	-3.90804	9.30497e-05	0.00125302	1.48168
FBgn0034728	869.324	0.377765	0.0966884	3.90703	9.34367e-05	0.000890564	2.19782
FBgn0083015	22.6329	1.06569	0.273213	3.90058	9.5961e-05	0.0022828	0.745104
FBgn0033554	166.779	0.523602	0.134355	3.89716	9.73283e-05	0.00137365	1.39311
FBgn0058006	1139.03	0.593668	0.152376	3.89607	9.77645e-05	0.00118755	1.66366
FBgn0085486	16.1277	-1.48548	0.381707	-3.89167	9.95554e-05	0.00148286	1.29313
FBgn0265829	8.05281	1.87028	0.481225	3.8865	0.000101699	0.0177054	0.0693938
FBgn0265081	15.4499	-1.79332	0.461991	-3.88173	0.000103716	0.00253961	0.710553
FBgn0003980	605.466	-5.28308	1.36328	-3.87527	0.000106506	0.000884221	2.53219
FBgn0263973	261.667	0.498574	0.128735	3.87287	0.000107561	0.00141118	1.48168
FBgn0036847	394.02	-0.374803	0.0967808	-3.8727	0.000107637	0.000890564	2.53219
FBgn0032669	264.939	-1.18068	0.304972	-3.87145	0.00010819	0.00148975	1.39311
FBgn0037917	3373.63	0.313954	0.0811117	3.87063	0.000108554	0.000776461	2.99504
FBgn0029121	198.34	-0.396617	0.102472	-3.87051	0.000108608	0.00149399	1.39311
FBgn0036419	1241.58	-0.518121	0.134346	-3.85661	0.00011497	0.00145377	1.52791
FBgn0023542	1202.37	0.302787	0.0785241	3.85598	0.000115268	0.0013637	1.66366
FBgn0031739	523.426	0.321677	0.083429	3.85571	0.000115396	0.000994964	2.40291
FBgn0265726	4453.92	-0.3759	0.0975438	-3.85365	0.000116368	0.00144532	1.56149
FBgn0034871	38224	-0.393364	0.10213	-3.85158	0.000117357	0.00144532	1.57357
FBgn0003559	840.345	0.228959	0.0594518	3.85117	0.000117556	0.00138071	1.66366
FBgn0031305	6461.38	0.479746	0.124746	3.84578	0.00012017	0.00110241	2.23393
FBgn0041630	3331.85	-0.273419	0.0711091	-3.84506	0.000120523	0.00148362	1.56149
FBgn0034639	545.022	0.572827	0.148977	3.84506	0.000120525	0.0015058	1.52791
FBgn0259711	429.375	-0.441503	0.114938	-3.84123	0.000122421	0.000983831	2.58086
FBgn0036749	93.56	-0.563395	0.146716	-3.84005	0.000123011	0.00271978	0.779025
FBgn0040733	6588.61	-0.660755	0.172123	-3.83886	0.000123609	0.00150932	1.56149
FBgn0021875	563.478	0.357856	0.0932256	3.8386	0.000123738	0.00106267	2.39667
FBgn0039453	6.7366	-3.0261	0.788975	-3.83549	0.000125316	0.0208569	0.0693938
FBgn0051463	15.4028	-1.96167	0.511612	-3.8343	0.000125921	0.00484679	0.398779
FBgn0262717	628.268	0.494973	0.129211	3.83073	0.000127762	0.00159272	1.52791
FBgn0034408	1454.56	0.401281	0.104779	3.82979	0.000128254	0.00111134	2.35992
FBgn0036910	1014.81	0.487793	0.127486	3.82626	0.000130107	0.00149715	1.66366
FBgn0034909	464.673	-0.523478	0.13685	-3.82519	0.000130674	0.00106267	2.53219
FBgn0053116	483.925	-0.422594	0.110479	-3.8251	0.000130721	0.00111415	2.39667
FBgn0039676	254.458	0.834701	0.218292	3.82378	0.000131421	0.00174568	1.41541
FBgn0259736	20239.8	0.265992	0.0695691	3.82342	0.000131615	0.000917705	2.99504
FBgn0261277	142.405	0.409295	0.107141	3.82014	0.000133378	0.00291182	0.779025
FBgn0040093	79.7503	0.635376	0.166525	3.8155	0.000135909	0.00303459	0.751548
FBgn0034418	1482.38	-0.196747	0.0515891	-3.81374	0.000136879	0.00117744	2.35992
FBgn0020906	1072.85	-1.45004	0.38022	-3.81368	0.000136912	0.00117744	2.35992
FBgn0033760	918.451	0.506075	0.132726	3.81294	0.000137324	0.00117972	2.35992
FBgn0036450	731.859	-0.315758	0.0828202	-3.81257	0.000137529	0.00169567	1.52791
FBgn0037898	157.411	0.43726	0.11473	3.81122	0.000138282	0.00302903	0.766755
FBgn0032639	87.2256	-1.14835	0.301573	-3.80787	0.00014017	0.00306223	0.766755
FBgn0283509	4169.75	0.237825	0.0624564	3.80786	0.000140174	0.0016928	1.56149
FBgn0036680	403.605	-0.479158	0.125835	-3.80784	0.000140187	0.00118331	2.39667
FBgn0036759	815.557	0.297228	0.0780845	3.8065	0.00014095	0.00127554	2.19782
FBgn0053303	1631.65	-0.335183	0.0881	-3.80458	0.000142048	0.00121069	2.35992
FBgn0029969	1001.31	-0.345191	0.0907424	-3.80408	0.000142335	0.00128268	2.19782
FBgn0263239	288.932	0.447739	0.11778	3.80148	0.000143832	0.00187508	1.41541
FBgn0038339	70.8345	-1.1391	0.299807	-3.79944	0.000145025	0.0031101	0.779025
FBgn0035540	1082.54	0.398655	0.104957	3.79829	0.000145697	0.00130886	2.19782
FBgn0010452	286.801	0.355747	0.0937575	3.79432	0.000148046	0.00192751	1.41449
FBgn0267073	539.932	-0.435675	0.114899	-3.7918	0.000149562	0.00117744	2.58086
FBgn0035611	374.384	-0.478734	0.126335	-3.78941	0.000151006	0.00125582	2.39667
FBgn0262993	209.599	0.488702	0.129133	3.78447	0.000154034	0.00199574	1.41449
FBgn0031661	499.469	-0.40345	0.106613	-3.78426	0.000154167	0.00122251	2.53219
FBgn0050197	4552.2	0.305547	0.0807512	3.78381	0.000154449	0.00183408	1.56149
FBgn0030051	453.474	0.484338	0.128063	3.78204	0.000155547	0.00187667	1.52791
FBgn0039629	1198.6	-0.282285	0.0746518	-3.78135	0.000155979	0.00175921	1.66366
FBgn0039562	6405.18	-0.262255	0.0693714	-3.78045	0.000156548	0.00184292	1.57357
FBgn0029994	5389.6	0.430105	0.113779	3.7802	0.000156705	0.00185541	1.56149
FBgn0262515	12445	-0.225288	0.0596051	-3.77967	0.000157035	0.00163373	1.81802
FBgn0002641	426.689	-0.273965	0.0724942	-3.77912	0.000157382	0.00129788	2.39667
FBgn0003882	1027.65	0.223998	0.0593416	3.77471	0.000160192	0.00179603	1.66366
FBgn0051997	2386.91	0.364447	0.0965956	3.77291	0.000161353	0.000961115	3.48585
FBgn0000473	5747.66	0.272054	0.0721094	3.7728	0.000161428	0.00140617	2.23393
FBgn0031930	15.0616	-3.18548	0.844896	-3.77026	0.000163075	0.0060131	0.398779
FBgn0003575	1579	0.199532	0.0529432	3.7688	0.000164035	0.00123838	2.6513
FBgn0030828	6943.71	0.495835	0.131572	3.76854	0.000164204	0.00169981	1.81802
FBgn0263705	702.566	0.256606	0.0681559	3.76498	0.000166563	0.00128227	2.58086
FBgn0051659	15.4878	-1.32904	0.353022	-3.76474	0.000166726	0.00349785	0.779095
FBgn0039840	494.892	-0.707307	0.187899	-3.76429	0.000167022	0.00128268	2.58086
FBgn0027526	400.552	-0.314976	0.0837434	-3.7612	0.000169101	0.00138071	2.39667
FBgn0030964	1003.77	-0.348035	0.0925702	-3.75969	0.000170122	0.0020268	1.52791
FBgn0270926	1281.02	-0.505443	0.134446	-3.75945	0.00017029	0.00148781	2.19782
FBgn0034296	12093.2	-0.520061	0.138374	-3.75838	0.000171018	0.00147602	2.23393
FBgn0039316	2704.85	-0.740807	0.197149	-3.75761	0.000171545	0.00101735	3.48585
FBgn0032638	339.336	-2.24075	0.596373	-3.7573	0.000171758	0.00209524	1.48168
FBgn0036623	3316.22	-0.315048	0.0839931	-3.75088	0.000176213	0.0015058	2.23393
FBgn0262716	1434.76	-0.256455	0.0683728	-3.75083	0.000176248	0.0015058	2.23393
FBgn0262574	1170.33	-0.478382	0.127621	-3.74846	0.000177922	0.00196571	1.66366
FBgn0004907	28783.3	0.222699	0.0594266	3.74746	0.000178637	0.00205659	1.57357
FBgn0039525	2525.44	0.334499	0.0892761	3.74679	0.00017911	0.00133103	2.6513
FBgn0025620	1630.69	0.511881	0.13667	3.74538	0.000180118	0.00147307	2.35992
FBgn0261386	119.785	-0.784204	0.209393	-3.74512	0.000180308	0.0037443	0.777687
FBgn0037163	444.85	0.469259	0.125305	3.74493	0.000180448	0.00145233	2.40291
FBgn0001977	561.26	-0.355696	0.0950836	-3.74087	0.000183382	0.00138696	2.58086
FBgn0034786	1142.42	-0.300475	0.080343	-3.73991	0.000184087	0.00210506	1.57819
FBgn0036996	133.467	-3.36546	0.899901	-3.73981	0.000184159	0.00366258	0.815502
FBgn0024980	602.731	-0.284283	0.0760178	-3.73969	0.000184246	0.00141298	2.53219
FBgn0030310	318.619	-0.705038	0.188583	-3.7386	0.000185045	0.00234341	1.39311
FBgn0029860	527.221	0.304988	0.0815837	3.73835	0.000185235	0.00148327	2.40291
FBgn0013811	53.2926	0.613062	0.164	3.73818	0.000185359	0.00395564	0.751548
FBgn0033659	939.335	-0.715987	0.191605	-3.73678	0.000186392	0.00218693	1.52791
FBgn0035995	1485.1	-0.306852	0.082144	-3.73553	0.000187318	0.00138071	2.6513
FBgn0033196	759.013	-0.197622	0.0529313	-3.73355	0.000188799	0.00221098	1.52791
FBgn0033226	5617.46	0.343894	0.0922629	3.72733	0.000193517	0.00128241	2.99504
FBgn0286809	310.445	-0.464934	0.124737	-3.72732	0.000193526	0.00241005	1.41272
FBgn0038450	3480.14	-1.08854	0.292195	-3.7254	0.000195004	0.00164938	2.23393
FBgn0036146	215.127	0.380554	0.102188	3.72406	0.000196046	0.00243384	1.41449
FBgn0001259	77.4112	0.603977	0.162258	3.72233	0.00019739	0.00404019	0.779025
FBgn0286198	1275.3	-0.387328	0.104128	-3.71972	0.000199446	0.0022506	1.57819
FBgn0035981	1859.58	0.307353	0.0826458	3.71892	0.000200074	0.00131647	2.99752
FBgn0263607	454.38	-0.416603	0.112084	-3.71689	0.00020169	0.00159554	2.40291
FBgn0037684	637.399	-0.628749	0.169413	-3.71135	0.000206158	0.00162435	2.40291
FBgn0032187	1080.27	-0.331121	0.0892302	-3.71086	0.000206554	0.00175993	2.19782
FBgn0035409	214.834	-1.02932	0.277492	-3.70935	0.000207791	0.0025856	1.39311
FBgn0000557	20177.1	-0.399854	0.107925	-3.70492	0.000211454	0.00138071	2.99504
FBgn0024994	870.858	-0.269925	0.0728663	-3.70439	0.000211902	0.00236662	1.57819
FBgn0030104	46.7871	0.72397	0.195481	3.70353	0.000212618	0.00444719	0.751548
FBgn0014455	2088.16	-0.351035	0.0948327	-3.70163	0.000214221	0.00139355	2.99752
FBgn0030838	2733.65	0.299501	0.0809313	3.70068	0.000215023	0.00139733	2.99752
FBgn0032512	502.655	0.345189	0.0933172	3.6991	0.000216368	0.00159524	2.58086
FBgn0000163	3248.06	0.266826	0.0721345	3.699	0.000216447	0.00180547	2.23393
FBgn0035985	3261.09	0.502972	0.135999	3.69834	0.000217011	0.00214804	1.81802
FBgn0266413	14.5378	1.42874	0.386362	3.69792	0.000217369	0.0045531	0.745104
FBgn0014018	4522.74	0.19028	0.0514979	3.69491	0.000219967	0.00217109	1.81802
FBgn0037788	1348.47	0.294858	0.079808	3.69459	0.000220241	0.00175287	2.35992
FBgn0037239	3140.24	-0.31669	0.0857212	-3.69442	0.000220391	0.00183295	2.23393
FBgn0040250	81.0976	-1.14443	0.309883	-3.69311	0.000221528	0.00446296	0.777687
FBgn0020389	961.819	0.359405	0.0973853	3.69055	0.000223771	0.00248296	1.57819
FBgn0039086	85.2138	-0.726831	0.197107	-3.6875	0.000226468	0.00454335	0.779025
FBgn0052694	4486.54	0.464576	0.126001	3.68709	0.000226831	0.00222826	1.81802
FBgn0028371	6092.68	0.176032	0.0477636	3.68548	0.000228268	0.00224025	1.81802
FBgn0034528	715.519	0.372595	0.101101	3.68539	0.000228356	0.0024126	1.66366
FBgn0030187	98.4438	0.796918	0.216263	3.68495	0.00022875	0.00442042	0.815502
FBgn0034534	1394.23	0.3676	0.0997867	3.68386	0.000229728	0.00181216	2.35992
FBgn0038058	421.746	-0.295838	0.0803337	-3.68262	0.000230851	0.00179374	2.40291
FBgn0036186	133.722	0.530425	0.14404	3.68248	0.000230977	0.00461473	0.779025
FBgn0085452	1244.97	-0.634904	0.172439	-3.68192	0.000231488	0.00193782	2.19782
FBgn0038082	80.4248	-1.55257	0.421821	-3.68065	0.000232642	0.00477219	0.751548
FBgn0266975	21.0947	-1.30543	0.354761	-3.67974	0.000233468	0.00482125	0.745104
FBgn0026582	166.8	-0.427891	0.116284	-3.6797	0.000233507	0.002821	1.41541
FBgn0003514	5396.63	-0.330888	0.0899238	-3.67965	0.000233551	0.00257522	1.57357
FBgn0086368	132.839	0.566878	0.154116	3.67826	0.00023483	0.00467166	0.777687
FBgn0262789	51.5675	0.693962	0.188673	3.67812	0.000234963	0.00467166	0.777687
FBgn0031717	612.74	-0.384773	0.104795	-3.67168	0.000240959	0.00271883	1.52791
FBgn0052476	542.479	-0.353729	0.0963889	-3.66981	0.000242734	0.00179156	2.53219
FBgn0031233	966.722	0.242391	0.0660675	3.66884	0.000243649	0.00254576	1.66366
FBgn0266450	642.118	0.423323	0.115456	3.66654	0.000245858	0.00276402	1.52791
FBgn0052695	1046.87	-0.639416	0.174654	-3.66105	0.000251189	0.00261491	1.66366
FBgn0260005	1566.19	0.296799	0.0810922	3.66001	0.000252203	0.00159776	2.99752
FBgn0267664	55.2665	1.01995	0.278816	3.65813	0.000254059	0.00499816	0.777687
FBgn0032707	404.027	0.460061	0.125794	3.65725	0.000254934	0.00183342	2.58086
FBgn0031401	1500.25	-0.227394	0.0622355	-3.65377	0.000258417	0.00200101	2.35992
FBgn0039419	1955.97	0.326553	0.0893912	3.65308	0.000259112	0.00209524	2.23393
FBgn0051200	1815.45	0.580749	0.159018	3.6521	0.000260105	0.0018245	2.6513
FBgn0015037	4320.62	-0.421787	0.115549	-3.65029	0.000261947	0.00284393	1.57357
FBgn0032283	88.9885	0.778377	0.213291	3.64936	0.000262896	0.00493617	0.815502
FBgn0043783	3246.46	0.602408	0.165282	3.64472	0.000267683	0.00168707	2.99504
FBgn0030052	2230.55	-0.251558	0.0690215	-3.64463	0.000267775	0.00186545	2.6513
FBgn0050424	290.768	-0.541256	0.14857	-3.64311	0.000269367	0.00317984	1.41272
FBgn0035544	1240.07	0.717184	0.196967	3.64114	0.000271431	0.00279236	1.66366
FBgn0033205	918.495	-0.706653	0.194182	-3.63913	0.00027356	0.00301246	1.52791
FBgn0031883	4913.87	0.170033	0.0467332	3.63838	0.000274362	0.00294938	1.57357
FBgn0030638	759.139	-0.332923	0.091561	-3.63608	0.000276822	0.00224517	2.19782
FBgn0033716	712.253	-0.22609	0.0621958	-3.63514	0.000277831	0.00285046	1.66366
FBgn0037292	8424.74	0.484065	0.133173	3.63485	0.000278142	0.00264482	1.81802
FBgn0016926	11234.5	0.242746	0.0667889	3.63452	0.000278496	0.00300622	1.56149
FBgn0285879	1113.4	0.354605	0.0975813	3.63395	0.000279118	0.0022574	2.19782
FBgn0036290	823.351	-0.368229	0.101381	-3.63214	0.000281075	0.00226896	2.19782
FBgn0037488	554.187	0.658718	0.181474	3.62982	0.000283619	0.00212806	2.40291
FBgn0031959	234.846	0.510289	0.140609	3.62915	0.000284359	0.00333329	1.41272
FBti0063710	44.4744	0.718411	0.198045	3.62752	0.000286157	0.005592	0.766755
FBgn0037234	1411.28	0.210018	0.0578993	3.6273	0.0002864	0.00198164	2.6513
FBgn0038682	604.431	0.370372	0.102128	3.62656	0.000287223	0.00215454	2.39667
FBgn0038916	231.934	-0.549962	0.15173	-3.62462	0.000289387	0.00338205	1.41449
FBgn0021800	2559.6	0.294753	0.0813711	3.62233	0.000291961	0.00201035	2.6513
FBgn0033936	282.365	0.378205	0.104529	3.6182	0.000296658	0.00345494	1.41449
FBgn0039022	550.461	-0.402231	0.111212	-3.61681	0.000298254	0.00324682	1.52791
FBgn0034140	3606.96	-0.56529	0.156398	-3.61443	0.000301009	0.00318732	1.57357
FBgn0039752	215.246	-0.764689	0.211706	-3.61204	0.000303799	0.00350752	1.41449
FBgn0035755	401.661	0.451362	0.124976	3.6116	0.000304317	0.0022574	2.39667
FBgn0004919	869.451	0.244793	0.0677927	3.6109	0.000305133	0.00331295	1.52791
FBgn0030648	1479.42	0.223024	0.061767	3.61073	0.000305337	0.0022912	2.35992
FBgn0032085	73.7354	-0.650991	0.180318	-3.61024	0.00030591	0.00591001	0.766755
FBgn0042110	35.8951	-0.92759	0.257004	-3.60924	0.000307098	0.00382547	1.29313
FBgn0264721	107.285	0.456615	0.12654	3.60846	0.000308023	0.0058789	0.777687
FBgn0015872	3981.54	0.40082	0.111084	3.60827	0.000308248	0.0028914	1.81802
FBgn0029839	335.065	0.365641	0.101367	3.6071	0.000309643	0.00344563	1.48168
FBgn0013773	916.112	-0.287977	0.0798618	-3.60595	0.000311019	0.00336798	1.52791
FBgn0261020	784.308	-0.365645	0.101453	-3.60407	0.000313275	0.00329588	1.57819
FBgn0032614	2563.76	-0.403728	0.112022	-3.604	0.000313358	0.00212889	2.6513
FBgn0262518	8276.11	0.410032	0.113787	3.60351	0.000313953	0.00292906	1.81802
FBgn0030844	374.405	0.431559	0.119828	3.60148	0.000316414	0.00232531	2.40291
FBgn0028945	9.63321	-2.63845	0.733088	-3.5991	0.000319324	0.00626272	0.745104
FBgn0039008	2960.66	-0.397363	0.110408	-3.59903	0.000319408	0.00250149	2.23393
FBgn0265974	865.833	0.243354	0.0676307	3.59828	0.000320332	0.0025382	2.19782
FBgn0036106	34688.9	0.417788	0.116184	3.59591	0.000323257	0.00252463	2.23393
FBgn0037442	5097.6	0.214143	0.0595736	3.5946	0.000324893	0.00253506	2.23393
FBgn0000395	1039.8	0.21849	0.0608075	3.59315	0.00032671	0.0032635	1.66366
FBgn0051719	1435.93	0.349666	0.0973282	3.59265	0.000327332	0.00199744	2.99752
FBgn0040070	4157.8	-0.455036	0.126671	-3.59227	0.000327806	0.00254839	2.23393
FBgn0032453	2179.26	-0.236437	0.0658498	-3.59056	0.000329972	0.00245307	2.35992
FBgn0032018	1189.52	-0.259898	0.0723923	-3.59014	0.000330507	0.00352956	1.52791
FBgn0025454	3948.43	-0.595802	0.166	-3.58917	0.000331734	0.00201816	2.99504
FBgn0011555	330.436	-2.49243	0.694434	-3.58915	0.000331756	0.00377882	1.41541
FBgn0038110	692.94	-0.298169	0.0831024	-3.58797	0.000333257	0.00232531	2.53219
FBgn0034511	1035.74	-0.560754	0.156307	-3.58752	0.000333839	0.00347558	1.57819
FBgn0263096	22.3688	-1.25739	0.350492	-3.58749	0.000333877	0.00675291	0.710553
FBgn0285896	194.568	0.561694	0.15666	3.58542	0.000336534	0.00388134	1.39311
FBgn0031736	963.441	0.231449	0.0645595	3.58504	0.000337021	0.00349759	1.57819
FBgn0032242	1752.56	-0.204419	0.0570243	-3.58477	0.000337381	0.00204097	2.99752
FBgn0037071	1031.52	-0.395147	0.110391	-3.57952	0.00034423	0.00365717	1.52791
FBgn0015663	414.365	-0.341104	0.095318	-3.57859	0.000345454	0.00251057	2.40291
FBgn0026250	15168.6	0.208645	0.0583247	3.57731	0.000347154	0.0035922	1.57357
FBgn0035402	774.418	-0.309386	0.0865367	-3.57521	0.000349952	0.00345915	1.66366
FBgn0053635	181.848	-0.386969	0.108258	-3.5745	0.000350898	0.00401967	1.39311
FBgn0022959	12855.8	0.303671	0.0850927	3.5687	0.000358751	0.00371988	1.56149
FBgn0002565	6250.73	1.52343	0.427051	3.56733	0.000360643	0.00216275	2.99504
FBgn0032781	579.282	-0.317169	0.0890042	-3.56353	0.000365908	0.00264173	2.39667
FBgn0261990	5598.25	0.285311	0.0800831	3.56269	0.000367079	0.00219508	2.99504
FBgn0040524	309.18	0.407734	0.114503	3.56089	0.000369598	0.00398753	1.48168
FBgn0032078	1037.57	-0.217618	0.0611221	-3.56039	0.000370306	0.00271014	2.35992
FBgn0028699	1737.98	-0.317145	0.0891293	-3.55826	0.000373324	0.00196657	3.48585
FBgn0035480	715.792	0.442357	0.124383	3.55642	0.000375942	0.00394997	1.52791
FBgn0033874	25.9386	0.928563	0.26122	3.55472	0.000378383	0.00720373	0.745104
FBgn0034087	2393.44	-0.325899	0.0917154	-3.55337	0.000380325	0.00199744	3.48585
FBgn0012036	41190.6	-0.241145	0.0678812	-3.55246	0.000381645	0.00290813	2.23393
FBgn0035244	1803.85	0.176095	0.0495723	3.55229	0.000381887	0.00277461	2.35992
FBgn0014868	1519.85	-0.29622	0.0834463	-3.54983	0.000385481	0.00201689	3.48585
FBgn0016756	10442.7	0.24082	0.0678427	3.54968	0.000385706	0.00395564	1.56149
FBgn0033574	1452.18	0.375262	0.105774	3.54776	0.000388525	0.00202695	3.48585
FBgn0267429	37.5155	-0.853532	0.240642	-3.5469	0.000389791	0.00737914	0.745104
FBgn0032435	911.859	-0.340396	0.0959843	-3.54638	0.000390569	0.0030007	2.19782
FBgn0039081	1959.65	0.420927	0.1187	3.54613	0.000390932	0.00203558	3.48585
FBgn0020503	10319.5	0.225314	0.0635564	3.5451	0.000392464	0.00398753	1.57357
FBgn0031008	622.339	0.310563	0.0876898	3.5416	0.000397702	0.00271016	2.53219
FBgn0034935	401.255	-0.495763	0.140093	-3.53882	0.000401919	0.00273141	2.53219
FBgn0250906	8695.33	-0.273209	0.0772147	-3.5383	0.000402706	0.00302903	2.23393
FBgn0022029	1127.32	-0.262345	0.0741449	-3.53828	0.000402748	0.00306686	2.19782
FBgn0037846	388.839	-0.39284	0.111036	-3.53794	0.000403268	0.00273808	2.53219
FBgn0250843	1637.98	-0.333198	0.0942126	-3.53666	0.000405216	0.00291764	2.35992
FBgn0036481	19.7528	-1.12744	0.318892	-3.53551	0.000406992	0.0073771	0.779095
FBgn0027580	12454.4	0.268753	0.0760196	3.53531	0.000407299	0.00414513	1.56149
FBgn0051189	312.937	0.524913	0.148498	3.53482	0.000408047	0.00451597	1.41449
FBgn0034642	30.629	-0.973899	0.275683	-3.53268	0.000411372	0.00773308	0.745104
FBgn0027873	445.146	-0.316375	0.0895888	-3.53141	0.000413344	0.00292789	2.39667
FBgn0000079	41667.5	-0.473675	0.134141	-3.53116	0.000413735	0.00420004	1.56149
FBgn0051821	131.086	0.46922	0.132896	3.53072	0.000414427	0.00749017	0.779025
FBgn0030574	4299.26	0.259924	0.0736193	3.53064	0.00041455	0.00420478	1.56149
FBgn0030121	596.392	0.272535	0.0772768	3.52674	0.000420709	0.00279236	2.58086
FBgn0037534	4264.8	0.396864	0.112554	3.52598	0.00042192	0.0024692	2.99504
FBgn0032297	7459.22	0.412003	0.116861	3.52557	0.000422565	0.00375047	1.81802
FBgn0046685	503.72	-0.323538	0.091834	-3.52308	0.000426566	0.00300266	2.39667
FBgn0023214	493.75	0.336683	0.0955918	3.52209	0.000428164	0.00300854	2.39667
FBgn0016697	1699.83	-0.392906	0.111578	-3.52136	0.000429341	0.00250358	2.99752
FBgn0028984	781.407	0.392427	0.111476	3.52027	0.000431106	0.00306223	2.35992
FBgn0024912	174.033	0.497417	0.141332	3.51949	0.000432373	0.0045531	1.48168
FBgn0031950	2804.62	-0.200653	0.0570185	-3.51909	0.000433024	0.00222063	3.48585
FBgn0032470	134.118	-0.449358	0.127722	-3.51826	0.00043439	0.00781785	0.777687
FBgn0086408	90.0417	-0.749946	0.213309	-3.51578	0.000438467	0.00786793	0.777687
FBgn0035806	164.646	-0.663634	0.188984	-3.51159	0.000445433	0.00484148	1.41449
FBgn0010770	357.002	0.48546	0.138253	3.51138	0.000445784	0.00466374	1.48168
FBgn0033454	344.407	0.350637	0.0998791	3.51061	0.000447073	0.00467166	1.48168
FBgn0038840	1336.25	0.309083	0.088049	3.51035	0.000447519	0.00445013	1.57819
FBgn0032801	634.243	-0.279514	0.0796855	-3.50772	0.000451971	0.00460949	1.52791
FBgn0002284	1758.53	-0.328558	0.093732	-3.50529	0.000456111	0.00231493	3.48585
FBgn0037140	274.164	-0.561671	0.160247	-3.50503	0.000456561	0.00500599	1.39311
FBgn0003169	1950.66	0.186656	0.053298	3.50212	0.000461579	0.00340971	2.23393
FBgn0043854	89.0816	-1.37313	0.392183	-3.50125	0.000463086	0.00791267	0.815502
FBgn0050151	1083.68	-0.354524	0.101275	-3.50061	0.000464198	0.00440076	1.66366
FBgn0036059	5290.6	0.364657	0.104197	3.49969	0.000465794	0.00407843	1.81802
FBgn0043792	822.229	0.436328	0.124711	3.49873	0.000467486	0.00349178	2.19782
FBgn0013720	955.196	0.215087	0.0615306	3.49561	0.00047298	0.00445797	1.66366
FBgn0037478	1117.94	-0.569096	0.162834	-3.49494	0.000474169	0.00466374	1.57819
FBgn0039475	18.6067	-2.41628	0.691439	-3.49457	0.000474822	0.00553271	1.29313
FBgn0010551	3059.03	-0.306663	0.0877543	-3.49456	0.000474849	0.0023988	3.48585
FBgn0262734	8958.18	0.21033	0.0602119	3.49316	0.000477336	0.00349759	2.23393
FBgn0032685	560.682	0.427133	0.122291	3.49277	0.000478033	0.00309715	2.58086
FBgn0024491	558.245	-1.72539	0.494242	-3.49098	0.000481261	0.00311255	2.58086
FBgn0039719	143.473	0.58944	0.168899	3.4899	0.000483202	0.00823211	0.815502
FBgn0039349	2117.84	-0.353304	0.101243	-3.48968	0.000483599	0.00276874	2.99752
FBgn0039396	90.9826	0.552429	0.158574	3.48373	0.000494482	0.00902177	0.751548
FBgn0039238	897.868	0.287831	0.0826618	3.48204	0.000497619	0.00484372	1.57819
FBgn0037671	6642.35	-0.218633	0.0629015	-3.4758	0.000509322	0.00289738	2.99504
FBgn0020637	18.2506	1.19761	0.344611	3.47526	0.000510359	0.00586265	1.29313
FBgn0036745	501.397	-0.377118	0.108549	-3.47419	0.000512404	0.00349759	2.39667
FBgn0011726	5414.29	-0.361135	0.103987	-3.47288	0.0005149	0.00444843	1.81802
FBgn0250746	2835.03	-0.362507	0.104401	-3.47226	0.000516094	0.00324057	2.6513
FBgn0033112	33.1942	-1.02818	0.29619	-3.47134	0.000517866	0.0160076	0.398779
FBgn0022800	443.883	0.257289	0.0741285	3.47085	0.000518822	0.00333193	2.58086
FBgn0045038	3511.07	0.268245	0.0773102	3.46972	0.000520995	0.00294519	2.99504
FBgn0034585	973.419	0.270914	0.0780889	3.46931	0.000521803	0.00359542	2.35992
FBgn0029714	289.539	0.307608	0.0886861	3.4685	0.000523372	0.00555829	1.41541
FBgn0039612	273.533	0.327855	0.0945587	3.46721	0.000525894	0.00558561	1.41272
FBgn0033980	2649.55	0.230047	0.0664138	3.46384	0.000532517	0.0030007	2.99752
FBgn0001092	28119.3	-0.415808	0.12016	-3.46045	0.000539282	0.00519289	1.57357
FBgn0033443	823.989	-0.553437	0.160129	-3.4562	0.000547843	0.00502594	1.66366
FBgn0039761	940.867	-3.3477	0.969	-3.4548	0.000550703	0.00504709	1.66366
FBgn0003090	381.713	0.307952	0.0891719	3.45346	0.000553444	0.00373568	2.39667
FBgn0039342	2267.36	-0.540645	0.15663	-3.45173	0.000556999	0.0034578	2.6513
FBgn0026380	1234.93	-0.352029	0.102067	-3.449	0.000562663	0.00553998	1.52791
FBgn0002562	1596.03	-2.64671	0.767995	-3.44625	0.000568416	0.00387327	2.35992
FBgn0038115	1181.44	-0.213517	0.0619608	-3.446	0.000568948	0.00411728	2.19782
FBgn0051704	377.583	0.313856	0.0910803	3.44593	0.000569105	0.00558561	1.52791
FBgn0039293	525.926	-0.347973	0.101063	-3.44314	0.000575003	0.00386136	2.39667
FBgn0036271	364.281	-0.454935	0.132156	-3.44241	0.000576556	0.00600575	1.41272
FBgn0011722	1900.3	-0.353107	0.102696	-3.43838	0.000585201	0.0035922	2.6513
FBgn0034113	501.605	-0.307723	0.089504	-3.43809	0.000585825	0.00373942	2.53219
FBgn0038179	962.31	0.33264	0.0967843	3.43692	0.000588371	0.00575643	1.52791
FBgn0003983	573.37	-4.04542	1.17763	-3.43523	0.000592052	0.00395564	2.39667
FBgn0031937	1361.73	-0.437932	0.127488	-3.43507	0.000592396	0.00400937	2.35992
FBgn0000499	1153	0.224785	0.0654528	3.43431	0.000594058	0.00579831	1.52791
FBgn0029170	126.035	0.550174	0.160206	3.43416	0.000594386	0.010206	0.777687
FBgn0030536	14.6093	-1.13325	0.330315	-3.43082	0.000601768	0.0181235	0.398779
FBgn0039024	2573.65	-0.278943	0.0813542	-3.42875	0.00060637	0.00294519	3.48585
FBgn0031734	6406.28	0.368452	0.107508	3.42719	0.000609865	0.00578442	1.57357
FBgn0029891	16539.7	0.247762	0.0723452	3.42471	0.000615449	0.005146	1.81802
FBgn0261396	2199.07	-0.241611	0.0705543	-3.42447	0.000615994	0.00435635	2.23393
FBgn0032456	5501.28	-0.255711	0.0746885	-3.4237	0.000617749	0.00340667	2.99504
FBgn0015296	705.625	-0.211415	0.0618187	-3.41991	0.000626411	0.00415003	2.39667
FBgn0005659	1752.27	0.319349	0.0934661	3.41673	0.000633773	0.0042499	2.35992
FBgn0001186	21759.7	0.244314	0.0716038	3.41202	0.000644833	0.0053615	1.81802
FBgn0029766	19348.4	-0.71978	0.211115	-3.40941	0.000651025	0.00354371	2.99504
FBgn0030796	704.758	0.344729	0.101138	3.40849	0.000653225	0.00430957	2.39667
FBgn0035798	215.422	-0.421532	0.123694	-3.40787	0.00065472	0.00675291	1.39311
FBgn0035287	1073.54	0.233428	0.0685371	3.40586	0.000659551	0.00613084	1.57819
FBgn0000490	1082.52	0.36059	0.105906	3.40481	0.000662112	0.00614988	1.57819
FBgn0034879	362.587	0.469796	0.137989	3.4046	0.00066262	0.00649188	1.48168
FBgn0052512	970.496	0.538272	0.158128	3.40403	0.000663983	0.00591001	1.66366
FBgn0001941	2457.75	-0.251409	0.0738655	-3.4036	0.000665031	0.00443721	2.35992
FBgn0053129	3127.2	-0.182581	0.0536485	-3.40329	0.000665801	0.00463114	2.23393
FBgn0054057	79.4189	0.538641	0.158397	3.40058	0.000672441	0.0109106	0.815502
FBgn0261283	11488.1	-0.246896	0.0726142	-3.4001	0.000673602	0.003654	2.99504
FBgn0028872	335.498	-0.931403	0.274045	-3.39873	0.000677003	0.00686156	1.41449
FBgn0029828	2677.47	-0.352458	0.103733	-3.39776	0.000679398	0.00367291	2.99752
FBgn0014859	565.893	-0.430364	0.126716	-3.39627	0.000683098	0.00649188	1.52791
FBgn0032405	432.54	0.345476	0.10177	3.39468	0.000687094	0.0065161	1.52791
FBgn0261394	1454.9	-0.249636	0.0735773	-3.39284	0.000691721	0.00477219	2.23393
FBgn0036998	327.147	-0.380585	0.112269	-3.38994	0.000699072	0.0067742	1.48168
FBgn0036529	132.735	-0.531614	0.156923	-3.38775	0.000704693	0.0118079	0.777687
FBgn0036208	569.587	-0.36646	0.108228	-3.38599	0.00070921	0.00460949	2.39667
FBgn0020521	4036.42	0.260408	0.0769137	3.38572	0.000709918	0.00581886	1.81802
FBgn0010395	270.289	-0.475257	0.140385	-3.38538	0.00071081	0.00687227	1.48168
FBgn0004921	15076.7	0.213939	0.0632083	3.38467	0.00071265	0.00582746	1.81802
FBti0018951	290.144	-0.888945	0.26265	-3.38453	0.000713008	0.00688309	1.48168
FBgn0263118	589.18	0.323479	0.0956636	3.38143	0.000721107	0.00466374	2.39667
FBgn0040342	16.7853	-2.20545	0.652459	-3.38022	0.000724289	0.0125287	0.745104
FBgn0026315	363.432	-0.333087	0.0985843	-3.3787	0.000728295	0.00730201	1.41272
FBgn0032495	493.715	0.355513	0.10523	3.37844	0.000728982	0.00468706	2.40291
FBgn0001149	14735.3	-0.301185	0.0891518	-3.37833	0.000729265	0.0067209	1.56149
FBgn0286828	859.302	-0.304894	0.0902526	-3.37824	0.000729526	0.00639318	1.66366
FBgn0259176	27794.8	0.281489	0.0833719	3.37631	0.000734645	0.00595114	1.81802
FBgn0000536	4958.82	0.341449	0.101203	3.37391	0.000741079	0.00505092	2.23393
FBgn0000043	1751.22	-0.704704	0.208957	-3.37249	0.000744931	0.00349759	3.48585
FBgn0036502	936.103	-0.38507	0.11424	-3.37072	0.00074973	0.00651993	1.66366
FBgn0262531	420.273	-0.748526	0.222114	-3.37	0.000751671	0.00461639	2.53219
FBgn0050089	772.102	0.317679	0.0943276	3.36783	0.000757619	0.00705231	1.52791
FBti0061958	36.175	-0.877423	0.260572	-3.3673	0.00075908	0.0125491	0.779095
FBgn0032643	1251.36	-0.290957	0.0864415	-3.36594	0.000762831	0.00708761	1.52791
FBgn0003719	110.071	0.479836	0.142592	3.3651	0.000765159	0.0126295	0.777687
FBgn0033904	729.986	0.60056	0.178487	3.36472	0.000766216	0.00527826	2.19782
FBgn0039040	1196.37	0.492131	0.146349	3.36272	0.000771793	0.00531242	2.19782
FBgn0051633	361.695	-0.299564	0.0891017	-3.36205	0.000773663	0.0073771	1.48168
FBgn0262867	303.81	0.395365	0.117618	3.36143	0.000775387	0.00737914	1.48168
FBgn0034243	1749.83	0.252583	0.0751912	3.35921	0.000781652	0.00504709	2.35992
FBgn0001986	577.228	0.303073	0.0902395	3.35854	0.000783548	0.00477219	2.53219
FBgn0259244	818.13	0.283821	0.0845329	3.35752	0.000786441	0.007296	1.52791
FBgn0036359	394.239	0.469417	0.139843	3.35674	0.000788658	0.00479618	2.53219
FBti0063517	39.5246	-1.22637	0.365384	-3.35637	0.000789721	0.0224064	0.398779
FBgn0087035	8345.15	0.179891	0.053604	3.35593	0.000790973	0.00418981	2.99504
FBgn0031373	147.114	-0.81055	0.241788	-3.35232	0.00080138	0.0131332	0.779025
FBgn0085192	203.6	0.546005	0.162881	3.35217	0.000801797	0.00791267	1.41272
FBgn0031636	488.039	-0.461928	0.137899	-3.34976	0.000808826	0.00489886	2.53219
FBgn0010470	3857.8	-0.250859	0.0750558	-3.3423	0.000830883	0.00437915	2.99504
FBgn0032596	1128.35	-0.458043	0.137169	-3.33925	0.000840049	0.00770662	1.52791
FBgn0028563	608.96	-0.395856	0.118579	-3.33833	0.000842825	0.00506368	2.53219
FBgn0004432	18447.5	-0.186708	0.0559467	-3.33724	0.000846139	0.00755967	1.57357
FBgn0265003	2161.81	0.206676	0.0619416	3.33663	0.000848007	0.00444719	2.99752
FBgn0031885	2886	0.22628	0.067834	3.33579	0.000850589	0.00569631	2.23393
FBgn0039478	200.138	0.439522	0.131805	3.33464	0.000854107	0.00835502	1.41541
FBgn0034538	1131.23	-0.406005	0.121813	-3.33303	0.000859072	0.00764138	1.57819
FBgn0034468	448.627	0.832061	0.249682	3.33249	0.000860733	0.0078672	1.52791
FBgn0052407	617.161	-0.268449	0.0805718	-3.33179	0.000862887	0.00542279	2.40291
FBgn0035589	720.494	-0.299838	0.0900352	-3.33023	0.000867748	0.00553603	2.35992
FBgn0020306	3957.87	0.305043	0.0916466	3.32848	0.000873227	0.00582027	2.23393
FBgn0004569	972.034	0.263989	0.0793172	3.32827	0.000873857	0.00556172	2.35992
FBgn0036018	638.577	0.330652	0.0993567	3.32793	0.000874941	0.00514922	2.58086
FBgn0037870	56.0353	-0.789288	0.237277	-3.32645	0.00087961	0.0146715	0.751548
FBgn0029838	1327.54	-0.719314	0.216251	-3.3263	0.000880074	0.00801435	1.52791
FBgn0011824	353.93	0.583192	0.175386	3.3252	0.000883559	0.00863404	1.41449
FBgn0265434	8465.25	-0.354435	0.106603	-3.32481	0.000884783	0.00695158	1.81802
FBgn0033879	3117.53	-0.302596	0.0910121	-3.32478	0.000884872	0.00404422	3.48585
FBgn0004838	25349.7	0.186674	0.0561465	3.32477	0.0008849	0.00695158	1.81802
FBgn0033110	61.3302	-0.693153	0.208538	-3.32387	0.000887791	0.0137868	0.815502
FBgn0024315	5898.83	-0.542406	0.163289	-3.32175	0.00089455	0.00791562	1.57357
FBgn0027610	3345.26	-0.391754	0.118	-3.31995	0.000900329	0.00594934	2.23393
FBgn0037561	356.76	0.307114	0.0925399	3.31872	0.00090431	0.00880282	1.41272
FBgn0034624	9.49389	1.41761	0.427365	3.31709	0.000909591	0.0152051	0.745104
FBgn0034644	2850.17	0.272692	0.0822433	3.31568	0.000914209	0.00578442	2.35992
FBgn0021995	971.069	0.28633	0.0864659	3.31148	0.000928037	0.00618007	2.19782
FBgn0051148	189.351	-0.721019	0.217827	-3.31006	0.000932752	0.00902959	1.41541
FBgn0027338	9544.92	0.222701	0.067293	3.30943	0.000934877	0.00824815	1.57357
FBgn0034062	240.348	-0.315703	0.0954362	-3.308	0.00093966	0.00874028	1.48168
FBgn0035805	740.25	-0.253736	0.076752	-3.30593	0.000946629	0.00593059	2.35992
FBgn0028962	877.882	-0.278808	0.0843775	-3.3043	0.000952152	0.00595114	2.35992
FBgn0039915	1317.31	0.340334	0.103006	3.30402	0.000953079	0.00595114	2.35992
FBgn0037876	230.364	0.459147	0.139008	3.30303	0.000956461	0.00923232	1.41541
FBgn0031176	36622.6	-0.70624	0.213892	-3.30186	0.000960468	0.00491433	2.99504
FBgn0031560	1467.03	-0.734162	0.222358	-3.30172	0.000960952	0.00546561	2.6513
FBgn0032981	92.2983	-0.500433	0.15163	-3.30034	0.000965662	0.0158888	0.751548
FBgn0039849	1384.65	-0.208617	0.0632216	-3.29977	0.000967624	0.00632484	2.23393
FBgn0039637	8005.94	-0.28668	0.0868944	-3.29918	0.000969694	0.00633348	2.23393
FBgn0037976	271.21	-0.470078	0.142569	-3.29719	0.000976567	0.00937892	1.41541
FBgn0266452	2006.17	0.30673	0.0930688	3.29574	0.000981639	0.00500599	2.99752
FBti0061663	16.6847	-1.24765	0.378583	-3.29557	0.000982235	0.0161953	0.745104
FBgn0028693	1224.14	-0.327818	0.0995749	-3.29218	0.00099415	0.00617037	2.35992
FBgn0266599	66972.5	0.264398	0.0803189	3.29185	0.000995293	0.00648565	2.23393
FBgn0000370	8670.08	0.223108	0.067822	3.28962	0.00100323	0.00882883	1.56149
FBgn0052111	123.721	0.439425	0.133617	3.28869	0.00100656	0.0161382	0.766755
FBgn0037468	3029.14	-0.534016	0.162433	-3.2876	0.00101045	0.00453405	3.48585
FBgn0011746	199.616	0.609766	0.185542	3.28641	0.00101474	0.00982372	1.39311
FBgn0038877	11884.9	0.278599	0.0847865	3.28589	0.00101661	0.00782071	1.81802
FBgn0031500	1998.33	0.19916	0.0606363	3.28449	0.00102165	0.00660653	2.23393
FBgn0023407	3334.97	0.17927	0.0545822	3.28441	0.00102197	0.00517445	2.99504
FBgn0014163	9901.28	0.342563	0.1044	3.28124	0.00103352	0.00904938	1.56149
FBgn0038809	6964.49	0.323656	0.0986848	3.2797	0.00103919	0.00904227	1.57357
FBgn0038306	370.218	0.365701	0.111523	3.27917	0.00104113	0.00604109	2.53219
FBgn0038803	1679.17	0.281717	0.0860139	3.27525	0.00105568	0.00649188	2.35992
FBgn0039688	1665.69	0.27488	0.0839531	3.2742	0.0010596	0.00591341	2.6513
FBgn0052418	303.174	0.282612	0.0863444	3.27307	0.00106385	0.00970432	1.48168
FBgn0033289	201.323	0.51962	0.158764	3.2729	0.00106449	0.0100855	1.41541
FBgn0036454	8467.1	0.312495	0.0954963	3.27232	0.00106668	0.00924797	1.57357
FBgn0051414	395.764	-0.366771	0.112145	-3.27052	0.00107351	0.00649533	2.39667
FBgn0035410	4432.49	0.243621	0.074551	3.26785	0.00108369	0.0093683	1.57357
FBgn0033934	1671.16	0.22516	0.0689406	3.266	0.00109078	0.00666169	2.35992
FBgn0086451	534.013	0.549495	0.168352	3.26396	0.00109865	0.00661698	2.39667
FBgn0033541	959.523	-0.43682	0.133858	-3.2633	0.00110121	0.00672025	2.35992
FBgn0032940	4889.37	0.241033	0.0738678	3.26304	0.00110225	0.00703544	2.23393
FBgn0033038	1525.34	-0.283494	0.0869203	-3.26154	0.0011081	0.00705231	2.23393
FBgn0034420	18225.8	0.255703	0.0785511	3.25524	0.00113297	0.00972433	1.57357
FBgn0086265	68.5059	-3.16404	0.972481	-3.25358	0.0011396	0.0176844	0.779025
FBgn0000559	115615	0.159986	0.0491784	3.25319	0.00114118	0.00984951	1.56149
FBgn0284251	565.446	0.391555	0.120476	3.25005	0.00115383	0.0068735	2.40291
FBgn0035383	2675.05	-0.193859	0.059656	-3.24962	0.0011556	0.00731606	2.23393
FBgn0034279	304.485	-0.398076	0.122543	-3.24845	0.00116034	0.0108832	1.41272
FBgn0051076	59.9841	-0.664296	0.20451	-3.24823	0.00116125	0.0184549	0.751548
FBti0018969	1155.64	-0.36411	0.11217	-3.24606	0.00117015	0.00952685	1.66366
FBgn0023169	5027.61	0.234481	0.0722558	3.24515	0.0011739	0.00582746	2.99504
FBgn0050496	167.053	-0.36758	0.113274	-3.24505	0.00117429	0.0109701	1.41541
FBgn0032014	266.114	-0.502276	0.154864	-3.24334	0.00118137	0.0110208	1.41541
FBgn0011204	1764.04	0.242965	0.0749216	3.24292	0.00118311	0.00649086	2.6513
FBgn0005670	161.02	0.594315	0.183295	3.2424	0.00118529	0.0182532	0.779025
FBgn0005672	2449.09	0.263874	0.0813889	3.24213	0.00118639	0.00516532	3.48585
FBgn0266974	19.4431	-0.880422	0.271606	-3.24154	0.00118885	0.0119582	1.29313
FBgn0053230	536.103	0.221355	0.0683233	3.23982	0.00119604	0.0104308	1.52791
FBgn0005638	397.162	0.25597	0.0790178	3.2394	0.00119783	0.00678671	2.53219
FBgn0086909	1409.25	-0.251902	0.0777808	-3.23862	0.0012011	0.00755967	2.23393
FBgn0037936	1481.21	0.16444	0.0507957	3.23729	0.00120669	0.00594717	2.99752
FBgn0036321	983.509	-0.769828	0.237809	-3.23717	0.00120723	0.00770505	2.19782
FBgn0030258	980.173	0.351262	0.108616	3.23398	0.00122079	0.0106242	1.52791
FBgn0035977	202.729	0.382863	0.118412	3.23332	0.00122362	0.0113477	1.41449
FBgn0030407	87.8849	-0.477473	0.147728	-3.2321	0.00122883	0.0190093	0.766755
FBgn0260653	393.844	0.47275	0.146292	3.23155	0.00123123	0.0107015	1.52791
FBgn0262613	14.9239	-1.14169	0.353416	-3.23045	0.00123594	0.0195521	0.745104
FBgn0264486	13.5379	-1.34802	0.417331	-3.2301	0.00123748	0.0123933	1.29313
FBgn0085360	1264.56	0.430618	0.133366	3.22885	0.0012429	0.0104868	1.57819
FBgn0033033	624.153	0.307075	0.0951112	3.22859	0.00124404	0.00701129	2.53219
FBgn0004401	4909.8	0.161836	0.0501332	3.22812	0.00124607	0.00933714	1.81802
FBgn0034479	3396.33	0.561401	0.17397	3.227	0.00125096	0.00613084	2.99504
FBgn0037445	2151.15	0.18106	0.0561143	3.22664	0.00125253	0.00542279	3.48585
FBgn0015399	706.126	0.259166	0.0804569	3.22118	0.00127662	0.00748589	2.40291
FBgn0033913	1401.65	-0.348961	0.108347	-3.22078	0.00127844	0.0062374	2.99752
FBgn0038130	484.219	0.457546	0.142074	3.22047	0.00127979	0.00705231	2.58086
FBgn0033214	223.251	-0.358314	0.111385	-3.21691	0.00129581	0.0119444	1.41272
FBgn0033686	136.728	0.455311	0.14155	3.21661	0.00129713	0.0189163	0.815502
FBgn0266844	9.57642	-1.43611	0.446538	-3.2161	0.00129948	0.0210464	0.710553
FBgn0010406	2121.41	0.193184	0.060078	3.21555	0.00130193	0.005592	3.48585
FBgn0267661	38.9196	-0.680301	0.211695	-3.2136	0.00131084	0.0197952	0.779095
FBgn0034512	34762.2	-0.45998	0.143189	-3.21241	0.00131627	0.00977157	1.81802
FBgn0015245	5073.07	-0.254603	0.0793243	-3.20965	0.00132896	0.00825302	2.23393
FBgn0034145	13700.9	0.296947	0.0925261	3.20933	0.00133043	0.00647139	2.99504
FBti0019622	644.832	-0.686662	0.213993	-3.20881	0.00133284	0.00730936	2.58086
FBgn0003866	1013.42	0.210919	0.0657773	3.20657	0.00134328	0.00845416	2.19782
FBgn0031926	79.5832	0.482455	0.150478	3.20615	0.00134524	0.0201658	0.779025
FBgn0004387	1697.91	0.171325	0.0534474	3.20549	0.00134835	0.00835502	2.23393
FBgn0001981	133.418	-0.557196	0.173909	-3.20395	0.00135557	0.0203305	0.777687
FBgn0040323	506.265	-0.302803	0.0945251	-3.20341	0.00135809	0.0116067	1.52791
FBgn0267033	12343.4	0.273822	0.0854942	3.20281	0.00136095	0.0114047	1.56149
FBgn0036053	4848.33	-0.305029	0.0952413	-3.2027	0.00136148	0.0113477	1.57357
FBgn0039172	1215.7	-0.253664	0.0792308	-3.20159	0.00136673	0.0113477	1.57819
FBgn0035558	1110.72	0.237861	0.0743036	3.2012	0.00136855	0.0108922	1.66366
FBgn0004436	9581.54	0.28876	0.0902639	3.19907	0.00137872	0.00663969	2.99504
FBgn0040099	3744.07	0.376695	0.117754	3.19899	0.00137911	0.0115408	1.56149
FBgn0036147	1093.34	-0.298041	0.0931971	-3.19796	0.00138404	0.0114675	1.57819
FBgn0037835	1653.91	0.413881	0.12944	3.19748	0.00138633	0.00816764	2.35992
FBgn0030151	1864.06	-0.185743	0.0580954	-3.19721	0.00138763	0.00590397	3.48585
FBgn0025391	465.735	0.331447	0.103757	3.19446	0.00140095	0.00762574	2.58086
FBgn0263988	14.8575	-1.08364	0.339264	-3.19408	0.00140277	0.0137565	1.29313
FBgn0002778	788.988	0.414299	0.129848	3.19066	0.00141949	0.00833846	2.35992
FBgn0036659	1245.02	0.476863	0.149464	3.19049	0.00142034	0.0112414	1.66366
FBgn0259238	1197.78	-0.237515	0.0745904	-3.18426	0.00145126	0.0119582	1.57819
FBti0019494	43.7295	0.646776	0.203261	3.18199	0.00146266	0.0207403	0.815502
FBgn0036248	531.879	0.241752	0.0760453	3.17905	0.00147757	0.0124805	1.52791
FBgn0027560	23712.6	-0.319449	0.100493	-3.17882	0.00147873	0.00703544	2.99504
FBgn0025335	1218.66	-0.244941	0.0771373	-3.17538	0.00149639	0.00874028	2.35992
FBgn0053192	51.8437	-1.44451	0.454915	-3.17533	0.00149665	0.0211059	0.815502
FBgn0259977	494.505	-0.467588	0.147346	-3.1734	0.00150664	0.00866029	2.40291
FBgn0034948	2625.65	-0.234022	0.0737467	-3.17332	0.00150705	0.00878833	2.35992
FBgn0030013	1087.49	0.385928	0.121623	3.17315	0.00150794	0.00934005	2.19782
FBgn0030251	4421.46	-0.473257	0.149164	-3.17273	0.00151013	0.0124115	1.57357
FBgn0038349	3899.74	-0.225143	0.0709655	-3.17256	0.001511	0.0124805	1.56149
FBgn0031974	186.363	-0.330517	0.104207	-3.17174	0.00151529	0.0136477	1.41272
FBgn0267668	599.255	0.356296	0.112398	3.16994	0.00152469	0.00876124	2.39667
FBgn0038143	2911.76	0.230364	0.0727448	3.16674	0.00154157	0.00896353	2.35992
FBgn0000711	3414.84	-0.221597	0.0700488	-3.16346	0.00155903	0.01279	1.56149
FBgn0011336	3000.59	-0.197262	0.0623967	-3.16141	0.00157007	0.00651993	3.48585
FBgn0000639	21.4465	-1.68057	0.531879	-3.15969	0.00157938	0.0228544	0.779095
FBgn0029885	884.125	0.397366	0.125767	3.15955	0.00158015	0.012309	1.66366
FBgn0039113	897.927	0.208383	0.0659559	3.15943	0.00158078	0.0131908	1.52791
FBgn0036537	1475.9	0.279663	0.0885445	3.15845	0.00158611	0.00657805	3.48585
FBgn0034501	33217.7	-0.367557	0.116374	-3.1584	0.00158636	0.0129965	1.56149
FBgn0004893	986.319	0.209669	0.0664686	3.15441	0.00160823	0.00985043	2.19782
FBgn0036285	347.249	0.345092	0.109522	3.1509	0.00162767	0.0144638	1.41541
FBgn0263120	25786.3	-0.254096	0.0806763	-3.14957	0.0016351	0.00985043	2.23393
FBgn0264821	732.296	-0.3392	0.107719	-3.14893	0.0016387	0.00943239	2.35992
FBgn0029689	489.631	-0.427744	0.135908	-3.1473	0.00164786	0.0137136	1.52791
FBgn0051159	232.625	-0.292392	0.0929113	-3.14701	0.00164951	0.0147869	1.39311
FBgn0030944	711.957	0.220196	0.0699878	3.1462	0.00165405	0.00950023	2.35992
FBgn0004426	1956.14	-0.66841	0.21267	-3.14294	0.00167258	0.0100476	2.23393
FBgn0085282	103.565	-0.864057	0.274933	-3.14279	0.00167344	0.0242227	0.766755
FBgn0039709	486.192	0.266429	0.0847828	3.14249	0.00167518	0.00945627	2.40291
FBgn0262512	2991.29	-0.384176	0.122281	-3.14175	0.00167943	0.00783014	2.99752
FBgn0029795	23.6161	-1.05213	0.335023	-3.14048	0.00168671	0.016056	1.29313
FBgn0029763	1304.84	0.236504	0.0753853	3.13727	0.0017053	0.013721	1.57819
FBgn0036862	30836.1	0.357348	0.113937	3.13637	0.00171053	0.0137756	1.57357
FBgn0036870	9.90985	-1.5672	0.499839	-3.13542	0.00171611	0.0243534	0.779095
FBgn0286511	865.583	-0.276016	0.0880318	-3.13541	0.00171612	0.010412	2.19782
FBgn0030745	5287.78	0.282508	0.0901207	3.13478	0.00171984	0.0138321	1.57357
FBgn0033756	69.0281	0.463804	0.147962	3.13462	0.00172075	0.0250795	0.751548
FBgn0262838	485.552	-0.429729	0.137156	-3.13314	0.00172949	0.00931122	2.53219
FBgn0286833	10.7147	1.42404	0.454558	3.1328	0.00173149	0.0253808	0.745104
FBgn0028527	1692.91	0.271682	0.0867275	3.13259	0.00173268	0.00706165	3.48585
FBgn0264344	25.9297	0.888803	0.283878	3.13093	0.00174251	0.0264968	0.710553
FBgn0038820	6414.44	0.575823	0.184108	3.12764	0.00176218	0.0141543	1.57357
FBgn0036341	1097.79	-0.40627	0.129916	-3.12717	0.00176497	0.0145124	1.52791
FBgn0035942	138.048	-0.424201	0.135768	-3.12446	0.00178134	0.0242227	0.815502
FBgn0263258	2165.66	0.188553	0.0603516	3.12425	0.00178259	0.010618	2.23393
FBgn0287184	12221.1	-1.02222	0.327274	-3.12344	0.00178752	0.0144109	1.56149
FBgn0262517	3049.37	0.313018	0.100224	3.12319	0.00178901	0.0101444	2.35992
FBgn0010504	481.086	-0.246056	0.0788026	-3.12243	0.00179362	0.0100476	2.39667
FBgn0032923	1197.15	-0.210235	0.0673383	-3.12207	0.00179586	0.0101688	2.35992
FBgn0038113	123.798	0.518304	0.166044	3.12148	0.00179942	0.0252718	0.779025
FBgn0035824	474.939	0.251726	0.0806469	3.12134	0.00180032	0.0147471	1.52791
FBgn0262353	1131.04	0.350802	0.112405	3.12087	0.00180317	0.014402	1.57819
FBgn0004117	17872	0.21681	0.0695621	3.11678	0.00182838	0.0146715	1.56149
FBgn0026754	21.413	-1.01914	0.327394	-3.11288	0.00185273	0.0173871	1.29313
FBgn0034288	34.7307	-0.692282	0.222444	-3.11216	0.00185725	0.0259016	0.779095
FBgn0020270	290.34	0.351368	0.112955	3.11068	0.00186657	0.0162217	1.41272
FBgn0263650	37.2102	0.742361	0.238694	3.1101	0.00187027	0.0281142	0.710553
FBgn0037279	1388.5	-0.270998	0.0871795	-3.10851	0.00188034	0.0111063	2.23393
FBgn0037718	2898.36	-0.143182	0.0460938	-3.10632	0.00189433	0.0087224	2.99752
FBgn0028424	253.297	0.335365	0.107982	3.10575	0.00189797	0.0164625	1.41272
FBgn0037100	50.5786	-1.10042	0.354598	-3.10329	0.00191385	0.026556	0.777687
FBgn0031538	2719.42	0.287792	0.0927958	3.10135	0.00192643	0.010824	2.35992
FBgn0037552	795.777	0.242347	0.0781516	3.10099	0.00192875	0.0156612	1.52791
FBgn0067905	4212.77	-0.907634	0.292775	-3.10011	0.00193447	0.0113477	2.23393
FBgn0040322	1152.22	0.310953	0.100441	3.09589	0.00196223	0.0158888	1.52791
FBgn0034804	254.743	-0.410023	0.132443	-3.09584	0.00196259	0.0171403	1.39311
FBgn0036686	592.3	0.364907	0.117877	3.09566	0.00196378	0.0101688	2.58086
FBgn0285963	3924.52	-0.249231	0.0805721	-3.09326	0.00197969	0.00904373	2.99504
FBgn0052121	3728.47	0.394464	0.127576	3.092	0.00198814	0.0116133	2.23393
FBgn0035779	61.8695	-2.55063	0.824918	-3.09198	0.00198829	0.0274164	0.779025
FBgn0033631	1456.04	0.371112	0.120116	3.08962	0.00200415	0.0111978	2.35992
FBgn0261938	1605.91	0.2625	0.0849921	3.08852	0.00201158	0.0112315	2.35992
FBgn0266405	84.8213	2.0931	0.678415	3.08528	0.00203361	0.0279607	0.779025
FBgn0038734	95.5847	-0.523063	0.169658	-3.08303	0.00204901	0.0284952	0.766755
FBgn0083962	2389.94	-0.155423	0.0504155	-3.08283	0.00205039	0.0113768	2.35992
FBgn0001320	502.931	0.362313	0.11755	3.0822	0.00205474	0.0107671	2.53219
FBgn0013272	25682.8	0.137536	0.044667	3.07915	0.00207593	0.014402	1.81802
FBgn0027106	690.141	-0.269122	0.087418	-3.07856	0.00208002	0.0107015	2.58086
FBgn0038681	2540.9	-0.397478	0.129133	-3.07804	0.00208365	0.0094356	2.99752
FBgn0261563	338.387	-0.474947	0.154303	-3.07802	0.00208382	0.0177675	1.41541
FBgn0003187	183.581	-0.639422	0.207979	-3.07446	0.00210886	0.0179769	1.41272
FBgn0017561	1184.49	-0.362549	0.117924	-3.07443	0.00210904	0.0124115	2.19782
FBgn0030274	1241.85	0.211992	0.0689732	3.07354	0.00211537	0.0124307	2.19782
FBgn0004055	1985.95	0.328855	0.107068	3.07146	0.00213016	0.00961858	2.99752
FBgn0039161	162.159	0.609946	0.198646	3.07052	0.00213689	0.0181235	1.41541
FBgn0035696	1580.16	0.208882	0.0680406	3.06995	0.00214093	0.00966029	2.99752
FBgn0031908	5981.85	0.280202	0.091296	3.06916	0.00214659	0.0147553	1.81802
FBgn0034277	2283.72	-0.22537	0.0734308	-3.06915	0.00214668	0.0124193	2.23393
FBgn0005633	223.637	0.369468	0.120401	3.06866	0.00215022	0.0184524	1.39311
FBgn0000083	10655.8	-0.303526	0.0989239	-3.06827	0.00215299	0.0168515	1.56149
FBgn0039941	593.716	0.236451	0.077065	3.0682	0.00215352	0.0110208	2.58086
FBgn0027602	340.336	0.530418	0.172876	3.06819	0.00215358	0.0175822	1.48168
FBgn0045800	690.82	-0.356072	0.116147	-3.06571	0.00217151	0.0117843	2.40291
FBgn0031702	1848.41	0.224831	0.0733923	3.06341	0.00218832	0.0120419	2.35992
FBgn0010786	1605.25	-0.31183	0.101811	-3.06282	0.00219258	0.0126108	2.23393
FBgn0034797	4074.3	0.212394	0.0693543	3.06245	0.00219536	0.00985766	2.99504
FBgn0031764	203.565	0.510734	0.166852	3.061	0.002206	0.0179526	1.48168
FBgn0030163	496.518	0.425306	0.139003	3.0597	0.0022156	0.0112958	2.58086
FBgn0035169	430.782	-0.297404	0.0972063	-3.05951	0.00221698	0.0119896	2.40291
FBgn0002578	1959.37	-0.364071	0.118997	-3.05949	0.00221715	0.00994017	2.99752
FBgn0261508	156.705	-0.977265	0.319444	-3.05927	0.00221877	0.0299641	0.779025
FBgn0261832	68.8786	-0.517656	0.169252	-3.05849	0.00222453	0.0300252	0.779025
FBgn0086680	5232.55	0.245486	0.08028	3.05787	0.00222915	0.0173355	1.56149
FBgn0261817	52.5154	-0.623524	0.204063	-3.05555	0.00224651	0.0310332	0.751548
FBgn0003495	1348.6	0.330675	0.108237	3.05509	0.00224993	0.0177675	1.52791
FBgn0034997	2687.97	-0.261688	0.0856899	-3.05389	0.00225893	0.0100988	2.99752
FBgn0004583	1533.74	0.375284	0.122948	3.05239	0.0022703	0.00894342	3.48585
FBgn0027562	2833.54	0.44876	0.147039	3.05197	0.00227342	0.0130101	2.23393
FBgn0025469	313.836	-0.284357	0.0931875	-3.05145	0.0022774	0.0190853	1.41449
FBgn0036501	2134.96	0.274528	0.0899695	3.05134	0.00227821	0.0112986	2.6513
FBgn0038466	1457.54	-0.296848	0.0973419	-3.04954	0.00229189	0.0113477	2.6513
FBgn0000576	164.488	0.424838	0.139444	3.04665	0.00231404	0.0193801	1.41272
FBgn0035557	81.5698	-0.428529	0.140668	-3.0464	0.00231603	0.0309843	0.779025
FBgn0266046	126.819	0.417477	0.137074	3.04564	0.00232182	0.0299641	0.815502
FBgn0051157	111.811	-0.979241	0.321714	-3.04382	0.00233594	0.0311327	0.777687
FBgn0037750	540.59	-0.402744	0.132338	-3.0433	0.00233998	0.0125668	2.39667
FBgn0265262	7293.42	0.232198	0.0763008	3.04319	0.00234083	0.0180325	1.56149
FBgn0029863	788.345	0.41667	0.136954	3.04241	0.00234693	0.0171526	1.66366
FBgn0266680	34.8002	-0.663312	0.218037	-3.0422	0.00234859	0.0323521	0.745104
FBgn0030870	1256.42	0.272399	0.0895489	3.0419	0.00235092	0.0171707	1.66366
FBgn0036549	1075.27	-0.496379	0.163202	-3.0415	0.002354	0.0179742	1.57819
FBgn0033212	1908.91	-0.195625	0.0643358	-3.04068	0.00236042	0.00924468	3.48585
FBgn0037562	1415.97	-0.594418	0.195567	-3.03946	0.00237	0.0135171	2.23393
FBgn0036752	425.265	-0.492028	0.161881	-3.03944	0.00237022	0.0121473	2.53219
FBgn0025383	200.832	-0.366274	0.12052	-3.03912	0.00237267	0.0190093	1.48168
FBgn0033450	109.547	-0.414104	0.136271	-3.03881	0.00237512	0.031514	0.779025
FBgn0261588	759.36	0.282335	0.0929158	3.03861	0.00237674	0.0137227	2.19782
FBgn0024997	324.924	-0.27772	0.0914822	-3.03578	0.00239912	0.0198935	1.41541
FBgn0034730	21.5692	-0.96863	0.319158	-3.03496	0.00240568	0.0330295	0.745104
FBgn0039332	353.68	0.325384	0.10724	3.03415	0.00241212	0.0200012	1.41272
FBgn0039858	27394.3	0.244177	0.0804766	3.03414	0.00241224	0.013721	2.23393
FBgn0029525	397.253	0.480188	0.158355	3.03235	0.0024266	0.0129277	2.40291
FBgn0035854	107.118	0.386288	0.1274	3.03208	0.00242871	0.0310042	0.815502
FBgn0261053	483.58	0.287014	0.094824	3.02681	0.00247148	0.0191622	1.52791
FBgn0030893	371.496	-0.335589	0.110896	-3.02617	0.00247675	0.0125809	2.53219
FBgn0262160	10856	0.215914	0.0713567	3.02584	0.00247945	0.0167009	1.81802
FBgn0086130	262.641	-0.343518	0.113674	-3.02194	0.00251157	0.0198935	1.48168
FBgn0031520	311.118	-0.476634	0.15773	-3.02184	0.0025124	0.0206269	1.41541
FBgn0004103	12019.3	0.212494	0.0703249	3.0216	0.00251445	0.0168928	1.81802
FBgn0030506	246.011	-0.328737	0.108796	-3.02158	0.00251459	0.0206469	1.41272
FBgn0026718	883.505	-0.434125	0.143856	-3.01777	0.00254645	0.0196327	1.52791
FBgn0031996	407.944	-0.420729	0.139471	-3.0166	0.00255629	0.0135805	2.39667
FBgn0038389	268.508	-0.320371	0.106336	-3.01283	0.00258822	0.0210464	1.41541
FBgn0051957	253.29	0.244513	0.0812014	3.01119	0.00260225	0.0204467	1.48168
FBgn0037063	1020	-0.208069	0.0691334	-3.00967	0.00261529	0.018752	1.66366
FBgn0024291	2494.65	0.208913	0.0694504	3.0081	0.0026289	0.0100992	3.48585
FBgn0052053	72.8206	-0.731487	0.24328	-3.00677	0.00264043	0.0344131	0.779025
FBgn0014007	1045.15	-0.199281	0.0662839	-3.00648	0.0026429	0.0141543	2.35992
FBgn0035906	3190.14	0.20048	0.0667417	3.00382	0.00266612	0.0200012	1.56149
FBgn0015794	1278.16	0.262572	0.0874285	3.00328	0.00267085	0.0198862	1.57819
FBgn0039588	133.61	-0.372512	0.124035	-3.00327	0.00267095	0.0350664	0.766755
FBgn0262009	25.0969	-0.890829	0.296796	-3.00149	0.00268665	0.0232702	1.29313
FBgn0034275	487.623	-0.357312	0.119052	-3.0013	0.00268826	0.014167	2.39667
FBgn0035960	206.279	-0.271719	0.0905647	-3.00027	0.0026974	0.0217053	1.41541
FBgn0030668	2582.03	0.212099	0.0707078	2.99966	0.0027028	0.0150797	2.23393
FBgn0082585	2036.47	0.237084	0.0790805	2.99801	0.00271745	0.0130943	2.6513
FBgn0036999	677.907	-0.275312	0.0918393	-2.99776	0.00271974	0.0206469	1.52791
FBgn0030367	363.182	0.371719	0.124015	2.99737	0.00272324	0.0218878	1.41449
FBgn0263236	671.86	0.25592	0.0853981	2.99679	0.00272838	0.0206998	1.52791
FBgn0283473	944.387	0.263969	0.0881722	2.99379	0.00275534	0.0146487	2.35992
FBgn0038053	839.976	0.296112	0.0989196	2.99346	0.00275835	0.0195521	1.66366
FBgn0010313	2759.84	0.295089	0.0986029	2.9927	0.00276519	0.0153871	2.23393
FBgn0051441	150.538	-0.338588	0.113159	-2.99215	0.00277019	0.0356825	0.779025
FBgn0037340	419.446	-0.270607	0.0904704	-2.99112	0.00277961	0.0145608	2.39667
FBgn0038601	314.782	0.437087	0.146136	2.99097	0.00278096	0.0215063	1.48168
FBgn0086657	567.751	-0.202635	0.0677784	-2.98967	0.00279279	0.0210464	1.52791
FBgn0035176	258.411	-1.88805	0.631739	-2.98865	0.00280209	0.0215692	1.48168
FBgn0040251	46.5443	-0.75554	0.252808	-2.98859	0.00280266	0.0360624	0.779025
FBgn0264817	42.2282	0.679139	0.227376	2.98686	0.00281862	0.0367701	0.766755
FBgn0051106	165.081	-0.694066	0.232411	-2.98637	0.0028231	0.022583	1.41272
FBgn0037901	457.164	-0.273853	0.0917056	-2.98622	0.00282452	0.0147471	2.39667
FBgn0032913	39.444	-1.43751	0.481532	-2.98527	0.00283324	0.0392812	0.710553
FBgn0033777	2835.57	-0.384164	0.128728	-2.9843	0.00284231	0.0157645	2.23393
FBgn0015039	6791.72	-0.438362	0.146912	-2.98385	0.00284648	0.0157773	2.23393
FBgn0259821	971.282	0.247847	0.0831296	2.98145	0.00286883	0.02015	1.66366
FBgn0000157	770.458	0.385611	0.129388	2.98028	0.00287989	0.0215523	1.52791
FBgn0033970	771.988	0.565543	0.189774	2.98009	0.00288164	0.0215523	1.52791
FBgn0040786	49.0967	0.694023	0.232929	2.97955	0.00288671	0.0369869	0.779025
FBgn0038455	448.143	-0.545828	0.183232	-2.97889	0.0028929	0.0215774	1.52791
FBgn0011225	4212.13	-0.19084	0.064074	-2.97842	0.00289734	0.0189387	1.81802
FBgn0051800	542.227	0.279062	0.0937029	2.97816	0.00289989	0.0150514	2.40291
FBgn0044047	2082.22	0.305922	0.102727	2.97801	0.00290128	0.0160076	2.23393
FBgn0263231	5342.87	0.171152	0.0574752	2.97785	0.0029028	0.0211891	1.57357
FBgn0003388	86.3061	0.665483	0.223562	2.97673	0.00291343	0.0373343	0.777687
FBgn0040346	486.861	0.290882	0.0977364	2.97619	0.00291852	0.0217422	1.52791
FBgn0035601	3956.28	-0.139061	0.046748	-2.9747	0.0029328	0.0215083	1.56149
FBgn0040382	11080.5	0.29498	0.0991665	2.97459	0.00293379	0.0213892	1.57357
FBgn0052521	11851.2	0.170465	0.0573202	2.9739	0.00294042	0.0126108	2.99504
FBgn0039481	141.091	0.456956	0.153667	2.97368	0.00294253	0.0375829	0.779025
FBgn0036958	1614.18	0.197345	0.0664057	2.9718	0.00296058	0.0126695	2.99752
FBgn0050147	651.854	0.191856	0.0645674	2.97141	0.00296437	0.0220066	1.52791
FBgn0030208	1181.31	-0.195057	0.065656	-2.97089	0.00296938	0.0215331	1.57819
FBgn0011672	1868.87	-0.173288	0.0583369	-2.97047	0.0029734	0.0127157	2.99752
FBgn0262366	1254.23	0.446496	0.15032	2.97031	0.00297501	0.0207075	1.66366
FBgn0033160	1237.27	0.174686	0.0588118	2.97025	0.00297554	0.0207075	1.66366
FBgn0039184	1155.69	-0.969012	0.326385	-2.96892	0.00298848	0.0221699	1.52791
FBgn0039139	242.372	-0.37939	0.127849	-2.96748	0.00300254	0.0236629	1.41449
FBgn0039628	1696.91	0.292878	0.0988066	2.96415	0.00303517	0.0144109	2.6513
FBgn0037526	182.43	-0.31949	0.107814	-2.96334	0.00304321	0.0242227	1.39311
FBgn0030061	618.562	0.362068	0.122194	2.96306	0.00304598	0.0147553	2.58086
FBgn0052179	369.881	-0.223031	0.0752792	-2.96271	0.0030494	0.0150293	2.53219
FBgn0040260	1632	0.203293	0.0686255	2.96235	0.00305297	0.015966	2.35992
FBgn0027375	1560.39	0.197792	0.0668387	2.95924	0.00308396	0.0160756	2.35992
FBgn0034491	2189.22	0.235865	0.0797194	2.95869	0.00308951	0.0131498	2.99752
FBgn0010238	3695.88	0.278467	0.0941742	2.95693	0.00310714	0.0200081	1.81802
FBgn0034897	36.5914	-0.944335	0.319634	-2.95443	0.00313249	0.0395475	0.779095
FBgn0086710	15222.3	0.204587	0.069257	2.95402	0.00313664	0.0171053	2.23393
FBgn0034293	423.036	0.445967	0.151004	2.95334	0.00314359	0.0231263	1.52791
FBgn0051184	180.512	-0.330117	0.111882	-2.95058	0.00317176	0.0246824	1.41541
FBgn0035496	138.18	-0.595469	0.201974	-2.94825	0.00319583	0.0402526	0.777687
FBgn0264978	965.438	-0.193816	0.0657824	-2.94633	0.00321574	0.0229444	1.57819
FBgn0038772	181.617	-0.360573	0.122418	-2.94544	0.003225	0.025003	1.41449
FBgn0029765	853.844	0.372061	0.126329	2.94517	0.00322777	0.016738	2.35992
FBgn0029801	4208.81	0.398796	0.135409	2.94512	0.00322825	0.0175033	2.23393
FBgn0051004	3719.8	-0.472341	0.160447	-2.94392	0.00324089	0.0232602	1.56149
FBgn0261068	132.112	-0.465782	0.158228	-2.94373	0.00324283	0.0411284	0.766755
FBgn0028544	43.1289	0.574377	0.195159	2.94312	0.00324918	0.0392711	0.815502
FBgn0000139	768.89	0.270253	0.0918474	2.94241	0.00325666	0.0237463	1.52791
FBgn0050015	3456.2	0.260827	0.088681	2.94118	0.00326961	0.0207839	1.81802
FBgn0033597	117.476	0.497597	0.169198	2.94092	0.00327239	0.0408917	0.779025
FBgn0034588	938.64	-0.336819	0.11454	-2.94063	0.00327545	0.0169414	2.35992
FBgn0040843	71.3763	0.553809	0.188469	2.93846	0.00329846	0.0412247	0.777687
FBgn0003204	2483.35	0.241606	0.082241	2.93778	0.0033057	0.0122982	3.48585
FBgn0263081	553.323	-1.00875	0.343485	-2.93681	0.00331611	0.0241229	1.52791
FBgn0035309	164.261	-0.381295	0.129841	-2.93663	0.00331805	0.0255907	1.41449
FBgn0016122	5083.11	0.324196	0.110422	2.93597	0.00332507	0.0210464	1.81802
FBgn0261112	411.359	-0.232784	0.0793317	-2.93431	0.00334286	0.0169698	2.40291
FBgn0035866	761.245	-0.18914	0.0644691	-2.93381	0.00334833	0.0182653	2.19782
FBgn0265862	265.87	0.441414	0.150509	2.93282	0.00335904	0.0258323	1.41449
FBgn0038799	275.707	0.5095	0.173773	2.93199	0.00336801	0.0249761	1.48168
FBgn0267823	172.906	-0.338447	0.115444	-2.93169	0.00337124	0.0249805	1.48168
FBgn0032908	104.165	-1.05126	0.358586	-2.93169	0.00337128	0.0425027	0.766755
FBgn0036278	497.459	0.321988	0.109918	2.92936	0.00339666	0.0164503	2.53219
FBgn0037074	3745.63	0.139381	0.0475914	2.92871	0.00340372	0.0143442	2.99504
FBgn0086448	160.046	-0.329095	0.112464	-2.92623	0.00343098	0.0437423	0.751548
FBgn0032124	268.853	-0.311228	0.106381	-2.9256	0.00343789	0.0262853	1.41541
FBgn0036913	1903.28	0.192316	0.0657575	2.92463	0.00344871	0.0144638	2.99752
FBgn0263773	7504.03	0.254511	0.0870242	2.9246	0.00344896	0.0242767	1.57357
FBgn0287215	48.9418	0.530713	0.181561	2.92306	0.00346609	0.0429142	0.779025
FBgn0013995	3515	0.204126	0.069835	2.92297	0.00346709	0.0245067	1.56149
FBgn0010894	1203.27	0.342908	0.117318	2.92289	0.00346799	0.0243238	1.57819
FBgn0259237	188.779	-0.677851	0.231935	-2.92259	0.00347131	0.0265305	1.41272
FBgn0013717	315.335	-0.303337	0.103862	-2.92057	0.00349393	0.0266577	1.41272
FBgn0039078	75.3565	0.613114	0.209966	2.92007	0.00349955	0.0437423	0.766755
FBgn0000566	1431.24	-0.338631	0.116036	-2.91832	0.0035192	0.0187798	2.23393
FBgn0039249	770.689	-0.200969	0.0689044	-2.91664	0.00353821	0.0180325	2.35992
FBgn0015320	1446.04	-0.154533	0.053008	-2.91528	0.00355372	0.0189163	2.23393
FBgn0050280	35.5779	-0.623015	0.213936	-2.91216	0.0035894	0.0294154	1.29313
FBgn0037270	5852.87	0.270359	0.0929303	2.90927	0.00362277	0.0191993	2.23393
FBgn0036942	255.003	-0.315424	0.10851	-2.90686	0.00365079	0.0280069	1.39311
FBgn0038830	341.254	-0.353573	0.121752	-2.90405	0.00368374	0.0279465	1.41272
FBgn0036679	13.8058	-0.998297	0.343895	-2.90291	0.0036971	0.0466864	0.745104
FBgn0033048	47.0395	-0.899929	0.310059	-2.90244	0.00370267	0.0457135	0.766755
FBgn0038717	192.08	-1.25131	0.431383	-2.9007	0.00372327	0.0281227	1.41272
FBgn0052865	25.5997	0.918628	0.31674	2.90026	0.0037285	0.0302668	1.29313
FBgn0032217	1596.9	-0.128073	0.0441696	-2.89956	0.00373681	0.0154866	2.99752
FBgn0040827	15321.8	-0.306811	0.105818	-2.89942	0.0037386	0.019702	2.23393
FBgn0263504	94.0615	0.449197	0.154944	2.89908	0.00374255	0.0456382	0.779025
FBgn0025373	1034.03	-0.299731	0.10342	-2.89821	0.00375304	0.0189163	2.35992
FBgn0033710	2020.15	0.251412	0.0867631	2.89768	0.00375936	0.0155699	2.99752
FBgn0031023	4808.24	0.251024	0.0867141	2.89485	0.00379343	0.0233289	1.81802
FBgn0034075	8119.04	-0.226347	0.0781958	-2.89462	0.00379623	0.0233323	1.81802
FBgn0032362	23.5025	0.763712	0.263852	2.89447	0.00379799	0.0459962	0.779095
FBgn0038449	715.835	-0.923398	0.319355	-2.89144	0.00383475	0.0269907	1.52791
FBgn0026619	2125.72	0.166809	0.0577005	2.89095	0.00384078	0.017535	2.6513
FBgn0261618	11358.3	-0.163393	0.0565455	-2.88959	0.00385746	0.0159079	2.99504
FBgn0051100	604.909	0.216388	0.074901	2.88898	0.00386491	0.0182877	2.53219
FBgn0265351	153.153	-0.345915	0.119856	-2.88608	0.00390072	0.048334	0.751548
FBgn0038849	637.312	0.384176	0.133117	2.88601	0.00390162	0.018438	2.53219
FBgn0005631	967.349	0.250449	0.0867864	2.88581	0.00390413	0.0206296	2.19782
FBgn0036934	275.345	0.252751	0.0875876	2.88569	0.00390556	0.0281227	1.48168
FBgn0034493	62.0241	-0.47038	0.163012	-2.88556	0.00390721	0.0483668	0.751548
FBgn0085244	498.868	0.30954	0.107279	2.88536	0.0039096	0.0184524	2.53219
FBgn0034215	1120.77	0.330029	0.114402	2.88481	0.00391651	0.0267336	1.57819
FBgn0032819	212.217	-0.308914	0.107104	-2.88423	0.00392367	0.0294027	1.41541
FBgn0029172	17114.9	-0.871615	0.302453	-2.88182	0.00395382	0.024158	1.81802
FBgn0032050	772.094	0.547426	0.190073	2.88008	0.00397579	0.0208799	2.19782
FBgn0034267	421.688	0.305503	0.106099	2.87943	0.00398398	0.0195521	2.40291
FBgn0036279	2027.32	0.298985	0.103839	2.87931	0.00398542	0.0198567	2.35992
FBgn0050423	1980.93	-0.219223	0.0761454	-2.87901	0.00398932	0.0180856	2.6513
FBgn0034323	143.787	0.690375	0.240141	2.87487	0.00404193	0.0489698	0.766755
FBgn0035227	4465.03	0.268244	0.0933178	2.87452	0.00404644	0.0278048	1.56149
FBgn0266418	1037.01	-0.291298	0.101448	-2.87141	0.00408644	0.0213437	2.19782
FBgn0003656	5701.58	-0.172396	0.0600719	-2.86982	0.004107	0.0167703	2.99504
FBgn0032935	1543.48	-0.227807	0.0794726	-2.86649	0.00415055	0.0186859	2.6513
FBgn0037166	480.156	-0.324847	0.113373	-2.86529	0.00416631	0.0194426	2.53219
FBgn0037680	586.314	0.196659	0.0686388	2.86512	0.00416845	0.0202986	2.39667
FBgn0261596	21679.4	0.239687	0.0836829	2.86423	0.00418031	0.0170146	2.99504
FBgn0034741	237.071	0.626015	0.21858	2.864	0.00418322	0.0311327	1.39311
FBgn0050411	354.775	0.453915	0.158522	2.86342	0.00419093	0.03093	1.41449
FBgn0042104	144.39	-0.433983	0.151567	-2.8633	0.00419251	0.0498351	0.777687
FBgn0033302	134.594	-0.355878	0.12431	-2.86282	0.0041989	0.0480196	0.815502
FBgn0036207	357.363	-0.245521	0.0857791	-2.86225	0.00420641	0.0309843	1.41541
FBgn0036992	7532.07	0.262216	0.0916212	2.86196	0.00421031	0.0171146	2.99504
FBgn0030304	1023.55	0.315434	0.110217	2.86194	0.00421054	0.0292857	1.52791
FBgn0036141	590.341	-0.238365	0.0832911	-2.86182	0.00421211	0.0204201	2.40291
FBgn0015282	2171.06	-0.275717	0.0964739	-2.85795	0.00426392	0.0152257	3.48585
FBgn0003141	1876.9	0.201313	0.0704695	2.85674	0.00428022	0.0217958	2.23393
FBgn0035359	647.161	0.453101	0.15861	2.8567	0.00428073	0.0195521	2.58086
FBgn0030966	637.464	-0.211024	0.0738876	-2.85601	0.00429	0.0207114	2.39667
FBgn0011742	1925.27	-0.209235	0.0732651	-2.85586	0.00429204	0.015316	3.48585
FBgn0032021	2454.01	0.23113	0.0809553	2.85503	0.0043033	0.0174108	2.99752
FBgn0040321	2197.71	0.235202	0.0824097	2.85406	0.00431651	0.017453	2.99752
FBgn0029093	7843.71	-0.217351	0.0761583	-2.85393	0.00431819	0.0291793	1.57357
FBgn0283478	3348.75	0.205156	0.0719157	2.85273	0.00433461	0.0220066	2.23393
FBgn0261530	459.614	-0.213033	0.074705	-2.85165	0.00434927	0.0200953	2.53219
FBgn0027582	1831.72	-0.161127	0.0565074	-2.85143	0.00435227	0.0211891	2.35992
FBgn0035708	487.678	-0.226884	0.0795917	-2.8506	0.0043637	0.0201495	2.53219
FBgn0004698	1482.3	0.181818	0.0638527	2.84745	0.0044071	0.0156749	3.48585
FBgn0052409	318.659	0.384083	0.134925	2.84663	0.00441848	0.0321311	1.41449
FBgn0037082	206.298	-0.316199	0.111085	-2.84645	0.00442103	0.0321311	1.41449
FBgn0001112	597.917	0.467717	0.164493	2.84338	0.00446381	0.030549	1.52791
FBgn0010220	633.847	0.233523	0.0821529	2.84254	0.00447561	0.0214109	2.39667
FBgn0030040	2813.75	-0.471257	0.165848	-2.8415	0.00449021	0.0159079	3.48585
FBgn0035583	1515.77	-0.363671	0.128019	-2.84076	0.00450067	0.0227404	2.23393
FBgn0263594	14097.1	0.196886	0.0693305	2.83982	0.00451391	0.0301455	1.57357
FBgn0029148	388.806	0.442498	0.155833	2.83956	0.00451764	0.0204038	2.58086
FBgn0029755	355.748	0.369977	0.130305	2.83932	0.00452096	0.0327504	1.41449
FBgn0005427	1812.07	0.173215	0.0610305	2.83816	0.00453739	0.0160332	3.48585
FBgn0039751	1378.6	-0.20839	0.073438	-2.83763	0.00454504	0.0302478	1.57819
FBgn0263598	11860.8	-0.308562	0.108898	-2.83349	0.00460432	0.0231535	2.23393
FBgn0051365	490.648	0.255097	0.0901091	2.83097	0.00464064	0.021943	2.40291
FBgn0015527	867.633	0.315072	0.111306	2.83068	0.00464491	0.0222828	2.35992
FBgn0033379	763.286	0.231493	0.0818707	2.82755	0.00469063	0.0237631	2.19782
FBgn0015569	853.708	-0.146139	0.0516938	-2.82702	0.00469839	0.0297778	1.66366
FBgn0035911	538.782	-0.239933	0.0848821	-2.82666	0.00470363	0.0210233	2.58086
FBgn0086450	1878.71	0.250274	0.0885429	2.82658	0.00470479	0.0206269	2.6513
FBgn0033547	205.481	-0.253378	0.0896891	-2.82507	0.00472701	0.033985	1.41449
FBgn0034390	339.538	-0.485054	0.171739	-2.82436	0.00473745	0.034453	1.39311
FBgn0013718	6648.87	-0.200799	0.0711045	-2.824	0.00474282	0.0188659	2.99504
FBgn0052808	176.102	0.334932	0.118679	2.82217	0.00476998	0.0343	1.41272
FBgn0002590	24187.6	0.235924	0.0836024	2.82197	0.00477295	0.0314039	1.57357
FBgn0028953	3508.9	0.241375	0.0855422	2.8217	0.00477695	0.0315823	1.56149
FBgn0034582	484.635	-0.515464	0.182681	-2.82166	0.00477751	0.022482	2.40291
FBgn0033087	880.601	-0.171932	0.0609339	-2.82161	0.00477827	0.0228404	2.35992
FBgn0263346	9584.38	-0.370183	0.131262	-2.82019	0.00479958	0.0190093	2.99504
FBgn0250753	13705.7	0.131632	0.046693	2.8191	0.00481584	0.0315823	1.57357
FBgn0263601	1176.05	-0.270535	0.0960871	-2.81552	0.00486983	0.0231675	2.35992
FBgn0030669	807.543	0.233011	0.0827598	2.81551	0.00487	0.0318267	1.57819
FBgn0031516	781.07	-0.189693	0.0673795	-2.81529	0.00487337	0.0245012	2.19782
FBgn0029932	3466.15	-0.221944	0.0788439	-2.81498	0.00487805	0.0321311	1.56149
FBgn0259150	514.398	0.25	0.0888531	2.81363	0.00489854	0.0328337	1.52791
FBgn0032216	1426.36	-0.350207	0.124552	-2.81172	0.00492768	0.019438	2.99752
FBgn0260756	416.338	0.504464	0.179416	2.8117	0.00492803	0.0230661	2.40291
FBgn0034647	243.063	0.6714	0.238829	2.81122	0.00493542	0.0351055	1.41449
FBgn0038771	1380.06	0.195482	0.0695372	2.81119	0.0049358	0.0309543	1.66366
FBgn0034903	585.787	0.312425	0.111163	2.8105	0.0049464	0.0331006	1.52791
FBgn0027538	1003.45	0.204623	0.0728194	2.81001	0.00495407	0.0322528	1.57819
FBgn0024995	185.87	-0.632463	0.225112	-2.80955	0.00496106	0.0352946	1.41272
FBgn0032393	4488.29	-0.194657	0.0692947	-2.80912	0.00496766	0.0323834	1.57357
FBgn0035313	427.842	-0.300071	0.106882	-2.80749	0.004993	0.0333764	1.52791
FBgn0038854	842.51	-0.195763	0.0697461	-2.80679	0.0050038	0.0334305	1.52791
FBgn0035390	1246.2	0.27023	0.0963078	2.80589	0.00501771	0.0312437	1.66366
FBgn0027660	802.77	0.219797	0.0783924	2.8038	0.00505043	0.0238144	2.35992
FBgn0045063	1539.89	0.2111	0.0753001	2.80345	0.00505587	0.0248914	2.23393
FBgn0036126	557.985	-0.299503	0.106856	-2.80285	0.00506529	0.0235126	2.40291
FBgn0038168	874.823	0.185111	0.0660601	2.80217	0.00507607	0.0338402	1.52791
FBgn0026409	20611.7	0.162211	0.0578914	2.80198	0.00507896	0.0249761	2.23393
FBgn0260747	25688.4	-0.372614	0.132986	-2.80191	0.00508017	0.0198942	2.99504
FBgn0034808	3060.48	-0.250892	0.0895628	-2.8013	0.00508977	0.0239858	2.35992
FBgn0030067	479.219	0.421164	0.150353	2.80118	0.00509164	0.0339074	1.52791
FBgn0263593	7369.28	-0.266148	0.0950984	-2.79866	0.00513148	0.0297778	1.81802
FBgn0022097	3551.74	-0.306379	0.109552	-2.79665	0.00516361	0.0334533	1.57357
FBgn0053265	3059.4	0.428596	0.153258	2.79657	0.00516478	0.0252805	2.23393
FBgn0030316	356.491	0.326548	0.116817	2.79539	0.00518372	0.0366764	1.41449
FBgn0033121	697.833	-0.18734	0.0670324	-2.79476	0.00519378	0.034453	1.52791
FBgn0020378	1257.43	0.294954	0.105541	2.79468	0.00519518	0.0243534	2.35992
FBgn0278608	2585.04	0.164983	0.0590462	2.79414	0.0052038	0.0222337	2.6513
FBgn0250907	198.61	-0.301556	0.10793	-2.794	0.00520598	0.036795	1.41449
FBgn0037378	563.462	-0.379944	0.136169	-2.79024	0.00526695	0.0242767	2.40291
FBgn0036875	837.502	-0.36313	0.130155	-2.78997	0.00527127	0.0260298	2.19782
FBgn0030883	996.752	0.232372	0.083322	2.78885	0.00528962	0.0348877	1.52791
FBgn0261477	4657.27	0.232043	0.0832399	2.78764	0.00530934	0.030549	1.81802
FBgn0027492	11023	0.146459	0.0525506	2.787	0.0053198	0.0344793	1.56149
FBgn0004513	621.45	0.292229	0.104871	2.78656	0.00532707	0.0234792	2.53219
FBgn0004370	2361.61	0.252232	0.09052	2.78647	0.00532848	0.0248475	2.35992
FBgn0036741	4139.99	-0.195028	0.0700232	-2.78519	0.00534957	0.0346351	1.56149
FBgn0028950	942.545	-0.620661	0.222854	-2.78506	0.00535184	0.0329271	1.66366
FBgn0031055	511.555	0.255145	0.0916141	2.78499	0.00535288	0.0232579	2.58086
FBgn0035049	2593.21	0.2328	0.0836148	2.7842	0.00536605	0.0184326	3.48585
FBgn0004867	28403.4	0.313872	0.112743	2.78396	0.00537002	0.0345191	1.57357
FBgn0261673	679.94	-0.489431	0.175842	-2.78336	0.00537993	0.0233289	2.58086
FBgn0034387	4722.17	0.140925	0.0506316	2.78334	0.00538019	0.0261232	2.23393
FBgn0030884	516.44	0.190988	0.0686246	2.78309	0.00538438	0.0233289	2.58086
FBgn0031778	30.6868	0.673691	0.242103	2.78267	0.00539141	0.0407196	1.29313
FBgn0261262	2959.28	0.262465	0.0943806	2.78092	0.00542059	0.0262741	2.23393
FBgn0042201	1159.9	0.438325	0.157666	2.78009	0.00543435	0.0266577	2.19782
FBgn0001230	678.594	-0.39838	0.143376	-2.77857	0.00545981	0.0249967	2.39667
FBgn0038665	235.866	0.295181	0.106255	2.77804	0.00546877	0.0383432	1.41541
FBgn0038787	1445.42	0.270748	0.0974887	2.77722	0.00548255	0.0232022	2.6513
FBgn0039776	1109.88	-0.221107	0.0798167	-2.77018	0.0056025	0.0258323	2.35992
FBgn0032665	298.542	-0.386458	0.139533	-2.76964	0.00561175	0.0391402	1.41541
FBgn0066114	836.581	0.164431	0.0594169	2.76741	0.00565034	0.036932	1.52791
FBgn0027619	5317.14	0.153608	0.0555061	2.7674	0.00565047	0.0215523	2.99504
FBgn0023522	1651.04	0.225003	0.0813376	2.76629	0.00566986	0.0215692	2.99752
FBgn0260743	392.383	0.184634	0.0667532	2.76593	0.00567616	0.0246824	2.53219
FBgn0034753	4108.37	-0.20723	0.0750071	-2.76281	0.00573069	0.0323521	1.81802
FBgn0030775	864.804	-0.409378	0.148271	-2.761	0.00576239	0.0264094	2.35992
FBgn0005536	9050.3	0.196887	0.0713529	2.75934	0.0057918	0.0219586	2.99504
FBgn0013334	11616.6	0.228543	0.0829011	2.75682	0.00583665	0.0279607	2.23393
FBgn0038056	490.107	0.243038	0.0881655	2.75661	0.00584036	0.0252493	2.53219
FBgn0036254	495.396	0.371919	0.134984	2.75528	0.00586414	0.0253082	2.53219
FBgn0037838	258.685	0.271016	0.0984109	2.75393	0.00588851	0.0406668	1.41541
FBgn0035890	249.448	0.317868	0.115517	2.75171	0.00592854	0.0393766	1.48168
FBgn0261341	732.982	0.336433	0.122384	2.74899	0.00597785	0.038745	1.52791
FBgn0039560	1241.34	0.206042	0.0749632	2.74858	0.00598537	0.037687	1.57819
FBgn0262139	542.308	0.252755	0.0919821	2.74787	0.00599835	0.0268607	2.40291
FBgn0005674	3667.44	-0.385175	0.140183	-2.74765	0.00600235	0.0226344	2.99504
FBgn0086679	1104.03	-0.235988	0.0858969	-2.74734	0.00600807	0.0290835	2.19782
FBgn0038376	2246.14	-0.159146	0.057971	-2.74527	0.00604617	0.0288436	2.23393
FBgn0262524	184.664	-0.321934	0.117274	-2.74516	0.00604817	0.0400045	1.48168
FBgn0004397	3268.73	-0.200091	0.0729532	-2.74273	0.00609305	0.0229217	2.99504
FBgn0034480	2512.49	-0.383732	0.140007	-2.7408	0.00612898	0.020457	3.48585
FBgn0026411	490.716	0.286626	0.104589	2.74051	0.00613448	0.0274792	2.39667
FBgn0029929	413.595	0.23833	0.0871583	2.73445	0.00624847	0.0278855	2.40291
FBgn0028691	1986.87	-0.224202	0.0820306	-2.73315	0.00627314	0.0233706	2.99752
FBgn0040931	1800.6	-0.303229	0.110945	-2.73314	0.00627337	0.0257685	2.6513
FBgn0032973	463.694	0.358764	0.131289	2.73263	0.00628312	0.0279607	2.40291
FBgn0034142	3741.32	0.225187	0.0824393	2.73155	0.00630364	0.0396454	1.56149
FBgn0027780	280.552	-0.267933	0.0981037	-2.73112	0.00631194	0.0429964	1.41449
FBgn0000422	1973.75	0.162102	0.0593628	2.73069	0.00632015	0.0259016	2.6513
FBgn0035204	634.804	-0.176313	0.0646471	-2.72731	0.00638531	0.0407838	1.52791
FBgn0032162	453.602	-0.370276	0.135839	-2.72584	0.00641378	0.0272236	2.53219
FBgn0039877	857.894	-0.256917	0.0942532	-2.72582	0.00641417	0.0398517	1.57819
FBgn0038533	1119.09	-0.276372	0.101504	-2.72276	0.00647386	0.0385783	1.66366
FBgn0032671	200.685	-0.269718	0.0990891	-2.72198	0.00648926	0.0445871	1.39311
FBgn0039804	177.995	0.309	0.113563	2.72096	0.00650929	0.0446809	1.39311
FBgn0029715	1967.64	0.204426	0.0751602	2.71987	0.00653072	0.0305492	2.23393
FBgn0035656	350.91	-0.430905	0.158437	-2.71973	0.0065336	0.0448236	1.39311
FBgn0004456	1315.64	0.161729	0.0595047	2.71792	0.00656934	0.0390225	1.66366
FBgn0037288	2680.17	0.378657	0.139361	2.71709	0.00658587	0.0215692	3.48585
FBgn0033235	949.569	-0.276398	0.101777	-2.71571	0.00661333	0.0419406	1.52791
FBgn0024179	670.491	0.233786	0.08609	2.7156	0.0066156	0.0293179	2.39667
FBgn0031048	957.392	0.186576	0.068735	2.71442	0.00663922	0.0297136	2.35992
FBgn0031857	6444.95	0.273586	0.100855	2.71268	0.00667425	0.0310332	2.23393
FBgn0004066	1665.73	-0.335129	0.123546	-2.71259	0.00667595	0.0310332	2.23393
FBgn0020388	1687.44	-0.244555	0.0901912	-2.71152	0.0066976	0.0246316	2.99752
FBgn0040899	463.366	-0.234684	0.0865989	-2.71001	0.00672808	0.0296058	2.40291
FBgn0030589	323.157	0.474165	0.175047	2.70878	0.00675313	0.0453933	1.41541
FBgn0024947	4877.94	-0.159508	0.0589448	-2.70605	0.00680879	0.0422082	1.56149
FBgn0035025	267.506	-0.294918	0.109004	-2.70557	0.00681882	0.0457135	1.41449
FBgn0283521	8366.25	0.136256	0.0503929	2.70388	0.00685355	0.0250795	2.99504
FBgn0033528	317.594	-0.232423	0.0860037	-2.70248	0.00688242	0.0459962	1.41272
FBgn0283531	584.79	0.399513	0.14784	2.70233	0.00688551	0.0289623	2.53219
FBgn0265580	13.5007	1.16898	0.43259	2.70228	0.0068866	0.0493506	1.29313
FBgn0001137	2781.13	0.22887	0.0847013	2.70209	0.00689057	0.030549	2.35992
FBgn0029091	799.459	-0.233118	0.0862869	-2.70166	0.00689939	0.0433621	1.52791
FBgn0015247	2978.83	0.142881	0.0528889	2.70152	0.00690223	0.0305492	2.35992
FBgn0011766	4559.63	0.244374	0.0904888	2.70059	0.00692161	0.0427761	1.56149
FBgn0038292	2266.57	-0.34216	0.126717	-2.70019	0.0069299	0.0279607	2.6513
FBgn0038498	499.502	0.227429	0.084252	2.69939	0.00694674	0.0303756	2.39667
FBgn0003249	12.2584	-1.44796	0.536461	-2.69909	0.00695295	0.0497285	1.29313
FBgn0037087	344.442	0.288168	0.106823	2.69763	0.00698347	0.0464504	1.41541
FBgn0036935	448.775	0.313876	0.116431	2.69581	0.00702172	0.0294027	2.53219
FBgn0001323	639.178	0.265487	0.098537	2.69428	0.00705402	0.0295048	2.53219
FBgn0016059	4621.43	0.264335	0.0981179	2.69406	0.00705881	0.0256967	2.99504
FBgn0266666	1122.9	-0.270515	0.100418	-2.69388	0.00706247	0.043053	1.57819
FBgn0285949	18216.6	0.220089	0.0817174	2.6933	0.00707493	0.0257405	2.99504
FBgn0035082	291.368	0.255743	0.0949901	2.69232	0.00709572	0.0477146	1.39311
FBgn0024329	1434.21	-0.225044	0.0836402	-2.69062	0.00713186	0.0230245	3.48585
FBgn0032719	470.377	0.258842	0.0962142	2.69027	0.00713937	0.0446809	1.52791
FBgn0052115	220.331	-0.419494	0.155939	-2.69012	0.00714266	0.0473514	1.41449
FBgn0039226	382.578	0.246427	0.0917002	2.68731	0.00720296	0.0295431	2.58086
FBgn0033166	2519.18	0.209121	0.0778515	2.68615	0.00722799	0.0290207	2.6513
FBgn0039742	260.483	-0.322027	0.119928	-2.68516	0.00724945	0.0479766	1.41272
FBgn0016794	803.669	0.18264	0.0680322	2.68461	0.00726146	0.0422283	1.66366
FBgn0004903	1500.62	0.178352	0.0664371	2.68453	0.00726328	0.0262525	2.99752
FBgn0030711	605.677	0.238635	0.0889738	2.68208	0.00731653	0.0314903	2.40291
FBgn0037678	200.763	-0.812926	0.303173	-2.68139	0.00733162	0.0489369	1.39311
FBgn0036698	444.874	0.362046	0.135024	2.68135	0.00733259	0.0299239	2.58086
FBgn0000047	20011	-0.957887	0.357321	-2.68075	0.0073458	0.0264968	2.99504
FBgn0035375	1118.43	-0.178694	0.0666589	-2.68073	0.00734618	0.0456518	1.52791
FBgn0035186	537.876	0.397152	0.148252	2.67889	0.00738657	0.030549	2.53219
FBgn0285937	4696.58	0.240333	0.0897174	2.67878	0.00738914	0.0451152	1.56149
FBgn0034717	2381.11	0.16964	0.0633712	2.67693	0.00742998	0.0296147	2.6513
FBgn0011211	48142.2	-0.179266	0.0669858	-2.67618	0.00744663	0.0267687	2.99504
FBgn0028965	617.154	0.193438	0.0722849	2.67605	0.00744949	0.0320233	2.39667
FBgn0264075	977.494	0.197362	0.0738621	2.67203	0.00753928	0.0346383	2.19782
FBgn0040918	1310.25	-0.234623	0.0878115	-2.6719	0.00754238	0.0346383	2.19782
FBgn0036405	352.009	0.267336	0.10008	2.67123	0.00755748	0.0495008	1.41272
FBgn0038524	654.961	-0.185482	0.0694497	-2.67074	0.00756852	0.0310332	2.53219
FBgn0051121	270.843	0.232265	0.0869788	2.67036	0.00757691	0.0478567	1.48168
FBgn0051974	2798.7	-0.282071	0.105635	-2.67024	0.00757981	0.0344315	2.23393
FBgn0051103	1114.8	0.429148	0.16078	2.66917	0.00760389	0.0457135	1.57819
FBgn0016797	3526.22	0.160565	0.0602124	2.66663	0.00766148	0.0346383	2.23393
FBgn0054043	532.508	-1.33569	0.501229	-2.66484	0.00770256	0.0314764	2.53219
FBgn0264542	828.649	0.220733	0.0828759	2.66342	0.00773508	0.0334405	2.35992
FBgn0036194	636.485	-0.252632	0.0948543	-2.66337	0.00773624	0.031103	2.58086
FBgn0264895	1782.74	0.231363	0.0868773	2.6631	0.0077425	0.0245067	3.48585
FBgn0050460	1620.77	0.253558	0.0952151	2.663	0.00774467	0.0245067	3.48585
FBgn0026879	1014.4	0.262227	0.098528	2.66144	0.00778065	0.0477146	1.52791
FBgn0035237	4535.85	0.166642	0.0626187	2.66122	0.00778591	0.0415616	1.81802
FBgn0024364	617.63	0.358849	0.134912	2.65987	0.00781709	0.0478567	1.52791
FBgn0031117	385.227	-0.285191	0.107247	-2.65921	0.00783252	0.0318853	2.53219
FBgn0033968	554.504	0.404291	0.152169	2.65685	0.0078875	0.0334533	2.40291
FBgn0037943	1435.01	0.232568	0.0875682	2.65585	0.00791084	0.0340716	2.35992
FBgn0039150	762.864	-0.218877	0.0824649	-2.65418	0.00795005	0.0472717	1.57819
FBgn0029837	545.576	0.288514	0.108776	2.65238	0.00799273	0.0338631	2.40291
FBgn0034629	1032.08	0.291849	0.110099	2.65079	0.00803037	0.0457135	1.66366
FBgn0035089	938.307	0.257275	0.0970598	2.65069	0.00803286	0.0344673	2.35992
FBgn0033252	773.522	0.265901	0.100354	2.64964	0.00805787	0.0458043	1.66366
FBgn0062978	4059.92	0.197715	0.0746446	2.64875	0.00807902	0.036213	2.23393
FBgn0001404	6449.59	0.187726	0.0708851	2.64831	0.00808955	0.0479947	1.57357
FBgn0086384	1872.81	0.239709	0.0905402	2.64754	0.00810802	0.0253896	3.48585
FBgn0032815	1241.62	0.234359	0.0885503	2.64662	0.00813017	0.0493506	1.52791
FBgn0031695	383.656	0.22585	0.0853611	2.64582	0.00814933	0.034453	2.39667
FBgn0286898	3453.61	-0.191274	0.0723022	-2.64547	0.00815766	0.0431472	1.81802
FBgn0025800	5080.4	0.12476	0.0472665	2.6395	0.00830289	0.0294027	2.99504
FBgn0024183	7253.8	0.205194	0.0777495	2.63917	0.00831086	0.049039	1.57357
FBgn0031643	2588.91	-0.166612	0.0631402	-2.63877	0.00832074	0.025921	3.48585
FBgn0037137	1563.54	0.372456	0.141265	2.63657	0.00837491	0.0295586	2.99752
FBgn0030306	2233.43	-0.206278	0.0782799	-2.63513	0.00841056	0.0261557	3.48585
FBgn0000382	5037.38	0.158559	0.0601849	2.63453	0.00842527	0.0375461	2.23393
FBgn0264693	10782.8	0.133284	0.0506057	2.63378	0.00844396	0.0375898	2.23393
FBgn0032455	1635.14	0.139013	0.0527948	2.63308	0.00846132	0.0297778	2.99752
FBgn0250815	69485.3	0.296453	0.112619	2.63235	0.00847956	0.0298358	2.99504
FBgn0029873	562.386	0.226881	0.0862125	2.63165	0.0084971	0.0355026	2.40291
FBgn0263776	5390.04	0.204948	0.077895	2.63108	0.00851146	0.0499527	1.57357
FBgn0284252	7516.08	-0.18875	0.0717922	-2.62911	0.00856079	0.0449591	1.81802
FBgn0034540	667.703	0.226241	0.0861243	2.62691	0.00861641	0.0360566	2.39667
FBgn0032191	779.6	0.19061	0.0725933	2.62573	0.00864642	0.0388982	2.19782
FBgn0033820	45973	0.327665	0.124878	2.62388	0.00869338	0.0385783	2.23393
FBgn0037265	1260.09	-0.222802	0.0849376	-2.62312	0.00871276	0.0368904	2.35992
FBgn0034761	2206.08	0.419426	0.159926	2.62262	0.00872574	0.0387016	2.23393
FBgn0034356	5691.6	-0.259002	0.0987685	-2.62232	0.00873342	0.0456382	1.81802
FBgn0053532	906.781	-0.951389	0.362917	-2.6215	0.00875435	0.0392711	2.19782
FBgn0031987	1255.99	0.19338	0.073846	2.61869	0.00882681	0.0373141	2.35992
FBgn0052380	599.61	0.243331	0.0930361	2.61544	0.00891114	0.0348134	2.58086
FBgn0043903	1703.52	0.24284	0.0928607	2.6151	0.00892009	0.0309968	2.99752
FBgn0038016	1489.11	0.201514	0.0773251	2.60607	0.00915879	0.0315653	2.99752
FBgn0025720	1592.53	-0.139831	0.0537391	-2.60204	0.00926706	0.038847	2.35992
FBgn0032799	874.586	-0.202289	0.0777432	-2.60202	0.00926777	0.041028	2.19782
FBgn0015283	2001.39	-0.216018	0.0830981	-2.59955	0.00933466	0.0320662	2.99752
FBgn0036945	1781.81	-0.454673	0.17511	-2.5965	0.00941787	0.039294	2.35992
FBgn0034137	2539.5	0.200038	0.0771503	2.59284	0.00951884	0.032557	2.99752
FBgn0033761	515.506	-0.312703	0.12064	-2.59203	0.00954112	0.0391778	2.40291
FBgn0038795	475.082	-0.419636	0.161905	-2.59187	0.00954571	0.0375461	2.53219
FBgn0038268	422.369	-0.216871	0.0837438	-2.58969	0.00960618	0.037687	2.53219
FBgn0033915	2322.73	0.212705	0.0821514	2.58918	0.00962052	0.0417508	2.23393
FBgn0038146	598.233	0.250854	0.0969733	2.58683	0.00968634	0.0396087	2.40291
FBgn0029820	2265.45	0.200655	0.077621	2.58506	0.00973625	0.0331925	2.99752
FBgn0039030	648.25	-0.901471	0.349359	-2.58036	0.00986986	0.0379713	2.58086
FBgn0035622	974.475	-0.137519	0.0533128	-2.57947	0.00989527	0.0432711	2.19782
FBgn0023171	470.792	0.218386	0.084776	2.57603	0.00999414	0.0407196	2.39667
FBgn0003175	2438.51	0.20485	0.0796303	2.57251	0.0100963	0.0303702	3.48585
FBgn0031002	1856.47	0.198961	0.0773453	2.57237	0.0101004	0.041557	2.35992
FBgn0030053	565.067	0.337268	0.131145	2.57172	0.0101194	0.0388089	2.58086
FBgn0034310	372.964	-0.222976	0.0868594	-2.56709	0.0102557	0.0397414	2.53219
FBgn0051445	2464.66	-0.219742	0.0856743	-2.56485	0.0103219	0.0347382	2.99752
FBgn0035959	5340.14	0.165296	0.0645237	2.56178	0.0104137	0.0350199	2.99504
FBgn0010235	2408.06	-0.116544	0.0454964	-2.5616	0.0104191	0.0310332	3.48585
FBgn0037763	2865.71	-0.840813	0.328613	-2.55867	0.0105074	0.0391402	2.6513
FBgn0030396	1730.93	-0.314375	0.1231	-2.55382	0.0106547	0.0453933	2.23393
FBgn0004381	1068.17	-0.229331	0.0898288	-2.55298	0.0106806	0.0434309	2.35992
FBgn0039160	533.416	-0.384894	0.150823	-2.55195	0.0107121	0.0429762	2.40291
FBgn0031544	1925.18	-0.218994	0.085845	-2.55104	0.0107402	0.0397414	2.6513
FBgn0030336	2484.88	-0.161337	0.0632773	-2.54968	0.010782	0.0457135	2.23393
FBgn0000568	5327.78	0.202439	0.0794003	2.5496	0.0107847	0.0457135	2.23393
FBgn0052278	1905.18	0.218287	0.0856332	2.5491	0.0108003	0.0360976	2.99752
FBgn0039115	503.905	0.265089	0.104083	2.54691	0.010868	0.0416306	2.53219
FBgn0017581	88554.6	0.241871	0.0950196	2.54549	0.0109125	0.0460577	2.23393
FBgn0027607	2282.98	0.133479	0.0524399	2.54537	0.0109162	0.0403092	2.6513
FBgn0259979	2441.9	-0.191163	0.0751104	-2.54509	0.0109251	0.0403208	2.6513
FBgn0003943	4603.15	-0.165843	0.0652051	-2.5434	0.0109779	0.046311	2.23393
[truncated: 48 more rows]

## Sheet: Male Thorax
	baseMean	log2FoldChange	lfcSE	stat	pvalue	padj	weight
FBgn0010044	701.231	-3.1475	0.120482	-26.1242	1.93484e-150	1.8118e-146	2.09748
FBgn0032839	1316.57	-2.64674	0.10358	-25.5527	5.12729e-144	2.6808e-140	1.87827
FBgn0010043	313.912	-3.58608	0.15826	-22.6595	1.12538e-113	4.21819e-110	1.74669
FBgn0010041	564.917	-2.95038	0.166688	-17.7001	4.18708e-70	8.64243e-67	2.11867
FBgn0037724	1977.6	-2.2455	0.126957	-17.687	5.27709e-70	8.64243e-67	2.39857
FBgn0033792	295.783	-2.5164	0.143475	-17.539	7.21513e-69	8.02479e-66	2.94322
FBgn0036806	1697.23	-1.16408	0.0693446	-16.7868	3.04693e-63	3.67182e-60	2.32834
FBgn0040349	883.039	-1.33148	0.0793506	-16.7797	3.435e-63	4.44783e-60	1.89606
FBgn0040729	243.684	-1.70457	0.105019	-16.2311	3.04026e-59	2.25428e-56	2.94322
FBgn0063492	930.448	-1.06655	0.0682583	-15.6252	4.90568e-55	4.31697e-52	2.23195
FBgn0063493	828.387	-1.1774	0.0757578	-15.5416	1.81471e-54	1.68613e-51	1.92171
FBgn0038702	3498.42	-2.17835	0.142792	-15.2554	1.5163e-52	1.0295e-49	2.41069
FBgn0037354	2167.85	-1.31976	0.0871226	-15.1483	7.77281e-52	5.04372e-49	2.32834
FBgn0038257	1362.64	-1.43279	0.097294	-14.7263	4.36685e-49	3.08289e-46	1.98722
FBgn0051288	4101.43	-2.11959	0.145912	-14.5265	8.23179e-48	4.63476e-45	2.32562
FBgn0053346	5868.58	-0.742021	0.0515903	-14.383	6.62106e-47	3.37156e-44	2.41069
FBgn0053510	103.921	-2.13339	0.148614	-14.3553	9.8671e-47	1.47281e-43	0.774028
FBgn0004431	383.914	-3.51398	0.247283	-14.2104	7.90059e-46	4.93554e-43	1.74669
FBgn0052483	485.863	-1.13801	0.0821103	-13.8595	1.11472e-43	5.49384e-41	2.09748
FBgn0042206	316.898	-2.33149	0.169858	-13.7261	7.08355e-43	2.97108e-40	2.34137
FBgn0036240	356.114	-1.28944	0.097835	-13.1797	1.14793e-39	4.58551e-37	2.34137
FBgn0031418	4724.34	-1.1592	0.0883754	-13.1168	2.63859e-39	1.01173e-36	2.32834
FBgn0032889	3811.15	-0.914966	0.071139	-12.8617	7.39789e-38	2.71329e-35	2.32834
FBgn0027565	762.504	0.777847	0.0607217	12.81	1.44083e-37	5.62171e-35	2.09748
FBgn0051633	455.314	-0.7754	0.0606957	-12.7752	2.25567e-37	8.1952e-35	2.16241
FBgn0033205	1878.15	-1.65001	0.130359	-12.6574	1.01828e-36	2.79653e-34	2.75066
FBgn0027073	2264.18	-0.710383	0.0562656	-12.6255	1.52703e-36	6.00326e-34	1.85037
FBgn0033221	1777.51	-0.874505	0.0694263	-12.5962	2.21696e-36	6.76386e-34	2.29916
FBgn0035743	101.233	-3.01672	0.24336	-12.3961	2.74303e-35	2.2528e-32	0.824657
FBgn0043791	3600.27	-1.37786	0.11206	-12.2957	9.55157e-35	2.68578e-32	2.32834
FBgn0264750	3734.08	-0.743018	0.0604495	-12.2915	1.00563e-34	2.74084e-32	2.32463
FBgn0038074	946.181	-2.00089	0.164918	-12.1326	7.09191e-34	2.3175e-31	1.87827
FBgn0052687	2904.16	-0.78065	0.0645923	-12.0858	1.2555e-33	4.03839e-31	1.85037
FBgn0037536	4225.76	0.270366	0.0224285	12.0546	1.83426e-33	4.55092e-31	2.32834
FBgn0261575	58109	-1.48487	0.125007	-11.8783	1.53425e-32	3.70372e-30	2.32463
FBgn0029826	292.502	-0.812971	0.07078	-11.4859	1.55322e-30	4.85154e-28	1.74669
FBgn0261393	941.781	-1.16042	0.10128	-11.4575	2.15707e-30	5.13029e-28	2.23195
FBgn0030161	202.434	-1.90022	0.166201	-11.4332	2.85284e-30	1.57482e-27	0.808641
FBgn0039685	2660.6	-2.27549	0.199142	-11.4265	3.08446e-30	5.79591e-28	2.75066
FBgn0037899	5990.82	0.967239	0.0848262	11.4026	4.05808e-30	8.77752e-28	2.32834
FBgn0040732	12427.7	-1.64578	0.144557	-11.385	4.96942e-30	1.03983e-27	2.34665
FBgn0030189	550.509	-1.19989	0.105424	-11.3816	5.16664e-30	1.16822e-27	2.11867
FBgn0283535	23972.6	-0.30774	0.0270788	-11.3646	6.27408e-30	1.26013e-27	2.32834
FBgn0031432	2397.73	-1.28456	0.113137	-11.354	7.08611e-30	1.34943e-27	2.39857
FBgn0085205	609.195	-1.19953	0.106412	-11.2725	1.79323e-29	3.69423e-27	2.11867
FBgn0030347	541.115	-0.66115	0.0586966	-11.2639	1.97885e-29	4.02829e-27	2.09748
FBgn0039319	536.108	-1.61053	0.14329	-11.2396	2.60537e-29	5.57085e-27	1.9544
FBgn0030101	2253.34	0.840114	0.0750638	11.192	4.4624e-29	7.94186e-27	2.29916
FBgn0035476	1628.59	-1.44714	0.132185	-10.9479	6.8015e-28	1.47337e-25	1.85037
FBgn0264748	467.637	-1.02284	0.0941365	-10.8655	1.68314e-27	3.31665e-25	1.9544
FBgn0063497	2137.95	-0.708747	0.0652904	-10.8553	1.88191e-27	2.68754e-25	2.75066
FBgn0038455	702.981	-1.16226	0.107565	-10.8052	3.25322e-27	5.68244e-25	2.16241
FBgn0032076	1143.49	-1.18255	0.109455	-10.804	3.29538e-27	6.35485e-25	1.92171
FBgn0034756	525.123	-1.59003	0.14759	-10.7733	4.6036e-27	7.98305e-25	2.09748
FBgn0038302	309.408	-1.23769	0.115471	-10.7186	8.3241e-27	1.70186e-24	1.74669
FBgn0263832	1736.82	0.695687	0.0658676	10.5619	4.47547e-26	8.19058e-24	1.85037
FBgn0032652	112.927	-1.39452	0.132161	-10.5517	4.9887e-26	2.07522e-23	0.774028
FBgn0050021	1776.45	0.485457	0.04602	10.5488	5.14352e-26	7.52115e-24	2.39857
FBgn0000079	38893	-0.796968	0.0756	-10.5419	5.53671e-26	8.19058e-24	2.32463
FBgn0041337	698.646	-1.27982	0.121767	-10.5105	7.73094e-26	1.14767e-23	2.24247
FBgn0035726	2406.43	-0.568294	0.0542053	-10.4841	1.02219e-25	1.80835e-23	1.85037
FBgn0038110	634.433	-0.526177	0.0504749	-10.4245	1.91619e-25	2.8072e-23	2.16241
FBgn0040259	3825.68	-0.551557	0.0530113	-10.4045	2.36444e-25	3.16966e-23	2.32562
FBgn0036024	1713.44	-2.13493	0.206791	-10.3241	5.48281e-25	7.01512e-23	2.39857
FBgn0260756	530.686	0.850504	0.0827716	10.2753	9.10469e-25	1.20826e-22	2.24247
FBgn0033226	6548.59	0.448637	0.0436698	10.2734	9.28766e-25	1.20675e-22	2.32562
FBgn0037973	755.269	-0.704105	0.0687077	-10.2478	1.2103e-24	1.69154e-22	2.09748
FBgn0000454	3268.96	-0.626012	0.0615127	-10.1769	2.51329e-24	3.15488e-22	2.29916
FBgn0035154	2180.74	-1.23307	0.121194	-10.1744	2.58057e-24	3.15488e-22	2.32834
FBgn0270926	1070.28	-1.12446	0.111713	-10.0657	7.83525e-24	1.09072e-21	1.98722
FBgn0263235	2696.12	-0.62329	0.0619754	-10.057	8.55244e-24	1.04373e-21	2.29916
FBgn0034117	1123.12	-0.880059	0.0879227	-10.0095	1.38489e-23	1.90109e-21	1.98722
FBgn0031693	1153.76	-1.26357	0.126279	-10.0062	1.43197e-23	2.02353e-21	1.87827
FBgn0086909	1578.85	-0.326778	0.0327064	-9.99125	1.66476e-23	1.94816e-21	2.29916
FBgn0051104	2752.71	-0.735992	0.0738527	-9.96568	2.15398e-23	2.35176e-21	2.39857
FBgn0037090	797.576	-0.493285	0.0497705	-9.91119	3.72175e-23	4.71596e-21	1.98722
FBgn0036951	345.29	-1.32347	0.133543	-9.91041	3.75093e-23	3.90834e-21	2.44805
FBgn0025621	2104.24	0.60309	0.0609203	9.89967	4.17661e-23	3.90834e-21	2.75066
FBgn0038840	2094.58	0.444835	0.0451972	9.84209	7.41537e-23	8.01863e-21	2.29916
FBgn0053301	1072.06	-1.51984	0.155499	-9.77393	1.45686e-22	1.86313e-20	1.89606
FBgn0010038	250.024	-2.43269	0.249313	-9.75757	1.71211e-22	1.71706e-20	2.44805
FBgn0039316	3870.83	-1.27878	0.131752	-9.70595	2.84411e-22	2.92582e-20	2.32834
FBgn0032668	35.0132	-2.35262	0.242577	-9.69847	3.06056e-22	8.72607e-20	0.774028
FBgn0037063	1205.98	-0.424869	0.0438518	-9.68875	3.36621e-22	4.00849e-20	1.98722
FBgn0051098	840.398	-0.458226	0.047404	-9.6664	4.18866e-22	5.03653e-20	1.92171
FBgn0029507	2371.89	-0.4436	0.045917	-9.6609	4.41979e-22	5.45516e-20	1.85037
FBgn0035189	1869.65	-0.94664	0.0981226	-9.64753	5.03561e-22	4.9089e-20	2.39857
FBgn0051342	1398.14	0.353002	0.0367842	9.59656	8.2655e-22	9.60356e-20	1.87827
FBgn0038924	1579.1	-0.647209	0.0674512	-9.59523	8.37335e-22	6.87236e-20	2.75066
FBgn0010651	4244.33	-0.755913	0.0788327	-9.58883	8.90916e-22	8.47362e-20	2.34665
FBgn0034289	5084.21	-1.33121	0.139507	-9.54223	1.3979e-21	1.29584e-19	2.32834
FBgn0250843	1775.48	-0.68963	0.0727402	-9.48074	2.52497e-21	2.34457e-19	2.29916
FBgn0050090	141.176	-1.12945	0.119546	-9.44788	3.45765e-21	8.59332e-19	0.814725
FBgn0029932	4950.83	-0.539839	0.0573454	-9.4138	4.78501e-21	4.34535e-19	2.32562
FBgn0046302	1985.61	-1.08932	0.116212	-9.37352	7.015e-21	6.11099e-19	2.39857
FBgn0051694	4204.36	-0.307091	0.0327671	-9.37193	7.12166e-21	6.33384e-19	2.32463
FBgn0030955	679.382	-1.29485	0.138413	-9.35496	8.36292e-21	7.91246e-19	2.16241
FBgn0033814	2633.22	-0.463619	0.049806	-9.30849	1.29668e-20	9.44788e-19	2.75066
FBgn0054026	3115.68	-0.735991	0.0793031	-9.28074	1.68306e-20	1.39212e-18	2.39857
FBgn0037607	15854.8	-0.768524	0.0831418	-9.24353	2.38495e-20	1.94313e-18	2.41069
FBgn0029737	1916.4	0.43858	0.0475784	9.21805	3.02556e-20	2.139e-18	2.75066
FBgn0263241	1527.44	-0.697299	0.0756838	-9.21331	3.1622e-20	3.18026e-18	1.89606
FBgn0028473	17297	0.382361	0.0415725	9.19746	3.66525e-20	3.00759e-18	2.34665
FBgn0002565	1542.5	-2.40456	0.262271	-9.16821	4.80952e-20	3.9506e-18	2.29916
FBgn0034318	350.053	-1.83694	0.20107	-9.13585	6.48963e-20	4.1245e-18	2.94322
FBgn0031824	499.05	-0.718545	0.0788896	-9.10824	8.37329e-20	7.17488e-18	2.16241
FBgn0050489	145.393	-1.21449	0.133487	-9.09822	9.18216e-20	2.02662e-17	0.816412
FBgn0032521	420.088	0.535685	0.0592828	9.03609	1.62383e-19	1.69069e-17	1.74669
FBgn0038738	4053.55	-0.603779	0.0668533	-9.03139	1.69506e-19	1.33847e-17	2.32463
FBgn0053503	178.793	-0.922704	0.102583	-8.99474	2.36798e-19	4.99103e-17	0.824657
FBgn0050000	902.191	-0.592854	0.066045	-8.97652	2.79463e-19	2.21555e-17	2.23195
FBgn0263598	11229.1	-0.465896	0.0519257	-8.97234	2.90271e-19	2.21555e-17	2.32834
FBgn0033777	2928.26	-0.721671	0.0810316	-8.90604	5.28867e-19	4.03388e-17	2.29916
FBgn0263336	1558.78	-1.44956	0.163286	-8.87743	6.84242e-19	6.31562e-17	1.85037
FBgn0036749	101.317	-1.24747	0.141101	-8.84093	9.49216e-19	1.85658e-16	0.816412
FBgn0038790	257.601	-2.27524	0.257538	-8.83459	1.00465e-18	5.88098e-17	2.94322
FBgn0052115	239.004	-0.978292	0.11078	-8.83098	1.0376e-18	7.50355e-17	2.34137
FBgn0050410	846.94	-0.709193	0.0804208	-8.81853	1.15972e-18	1.00953e-16	1.89606
FBgn0086254	9260.16	-0.750265	0.0850941	-8.81689	1.17688e-18	8.49874e-17	2.32463
FBgn0027525	7624.77	0.501516	0.057004	8.79792	1.39372e-18	9.96345e-17	2.32834
FBgn0030478	8214.95	-0.407229	0.0464337	-8.77013	1.78455e-18	1.25595e-16	2.32562
FBgn0003204	2787.68	0.389161	0.0444504	8.75495	2.04201e-18	1.79134e-16	1.85037
FBgn0262952	77400.2	-0.499163	0.057222	-8.72327	2.70278e-18	1.85658e-16	2.32562
FBgn0029766	14661	-1.29639	0.148733	-8.71619	2.87711e-18	1.9604e-16	2.32463
FBgn0024740	240.391	-1.17012	0.134944	-8.67112	4.27892e-18	2.74643e-16	2.44805
FBgn0034420	23449.9	0.334156	0.038739	8.62584	6.36221e-18	4.11396e-16	2.41069
FBgn0029155	16416.9	-0.440296	0.0513359	-8.57677	9.75724e-18	6.48096e-16	2.32834
FBgn0265512	7698.75	0.469546	0.0547565	8.57517	9.89442e-18	6.52074e-16	2.32834
FBgn0015794	1200.76	0.347404	0.040514	8.57491	9.9164e-18	7.5977e-16	1.98722
FBgn0261560	21640.7	1.15412	0.135867	8.49451	1.98776e-17	1.27978e-15	2.34665
FBgn0035996	308.697	-0.819165	0.0964668	-8.49167	2.03682e-17	1.74836e-15	1.74669
FBti0020417	72.4274	-1.329	0.156687	-8.48187	2.21604e-17	3.82463e-15	0.824657
FBgn0023542	1166.36	0.341602	0.0402864	8.47933	2.26489e-17	1.7774e-15	1.89606
FBgn0028396	9295.69	-1.59764	0.189023	-8.45209	2.86134e-17	1.80066e-15	2.34665
FBgn0020762	2107.55	0.390393	0.0462686	8.43754	3.24081e-17	2.06606e-15	2.29916
FBgn0030432	2617.79	0.450359	0.0534866	8.42005	3.76331e-17	2.38139e-15	2.29916
FBgn0023549	804.004	-0.850532	0.101215	-8.40319	4.34507e-17	3.24154e-15	1.92171
FBgn0039323	314.725	-1.0042	0.119701	-8.38922	4.89388e-17	2.40135e-15	2.94322
FBgn0002641	643.274	-0.578073	0.0693625	-8.33407	7.81069e-17	5.26187e-15	2.09748
FBgn0063923	1149.53	-0.830331	0.100429	-8.26781	1.36444e-16	9.63265e-15	1.98722
FBgn0032945	1956.04	-1.05821	0.128363	-8.24389	1.66697e-16	1.23736e-14	1.85037
[truncated: 3,107 more rows]

## Sheet: Female Abdomen
	baseMean	log2FoldChange	lfcSE	stat	pvalue	padj	weight
[truncated: 2,309 more rows]

[truncated: 1 more sheets: Male Abdomen]
