# Supplementary material for: Sex, tissue, and mitochondrial interactions modify the transcriptional response to rapamycin in Drosophila
Source: BMC Genomics. 2024 Aug 7;25:766. doi: 10.1186/s12864-024-10647-x (PMC11304892; doi:10.1186/s12864-024-10647-x)
Supplement: Supplementary file 3 — Supplementary Material 3: Table S3. GO enrichment analysis of genes differentially expressed by rapamycin as a main effect. Results of the clusterProfiler analyses (enrichGO followed by simplify functions) for each sex-tissue combination. [file 12864_2024_10647_MOESM3_ESM.xlsx]

## Sheet: Female Head UP
	ID	Description	GeneRatio	BgRatio	pvalue	p.adjust	qvalue	geneID	Count
GO:0042254	GO:0042254	ribosome biogenesis	131/817	215/10911	8.34916e-94	2.00881e-90	1.88515e-90	FBgn0086912/FBgn0263510/FBgn0038964/FBgn0259937/FBgn0011824/FBgn0003062/FBgn0032050/FBgn0026196/FBgn0039182/FBgn0033741/FBgn0030067/FBgn0022069/FBgn0027525/FBgn0029672/FBgn0033485/FBgn0038146/FBgn0037137/FBgn0010292/FBgn0024364/FBgn0032925/FBgn0022288/FBgn0036686/FBgn0027330/FBgn0266581/FBgn0028744/FBgn0023542/FBgn0032408/FBgn0034528/FBgn0010770/FBgn0034243/FBgn0038597/FBgn0029755/FBgn0001341/FBg…	131
GO:0006364	GO:0006364	rRNA processing	100/817	148/10911	6.50392e-78	5.21614e-75	4.89505e-75	FBgn0263510/FBgn0038964/FBgn0259937/FBgn0011824/FBgn0003062/FBgn0032050/FBgn0026196/FBgn0039182/FBgn0033741/FBgn0030067/FBgn0022069/FBgn0027525/FBgn0033485/FBgn0038146/FBgn0037137/FBgn0010292/FBgn0024364/FBgn0036686/FBgn0027330/FBgn0266581/FBgn0028744/FBgn0032408/FBgn0010770/FBgn0038597/FBgn0029755/FBgn0034879/FBgn0265192/FBgn0034915/FBgn0052409/FBgn0030720/FBgn0284251/FBgn0030000/FBgn0029148/FBg…	100
GO:0016072	GO:0016072	rRNA metabolic process	105/817	166/10911	2.58798e-77	1.55667e-74	1.46085e-74	FBgn0263510/FBgn0038964/FBgn0259937/FBgn0011824/FBgn0003062/FBgn0032050/FBgn0026196/FBgn0039182/FBgn0033741/FBgn0030067/FBgn0022069/FBgn0027525/FBgn0033485/FBgn0038146/FBgn0037137/FBgn0010292/FBgn0024364/FBgn0036686/FBgn0027330/FBgn0266581/FBgn0028744/FBgn0032408/FBgn0010770/FBgn0038597/FBgn0029755/FBgn0001341/FBgn0034879/FBgn0265192/FBgn0034915/FBgn0052409/FBgn0030720/FBgn0284251/FBgn0030000/FBg…	105
GO:0002181	GO:0002181	cytoplasmic translation	42/817	133/10911	2.12079e-16	4.25219e-14	3.99044e-14	FBgn0033485/FBgn0010339/FBgn0035423/FBgn0033912/FBgn0035063/FBgn0024558/FBgn0004867/FBgn0000100/FBgn0036974/FBgn0021875/FBgn0033317/FBgn0285949/FBgn0030136/FBgn0031980/FBgn0261596/FBgn0033555/FBgn0262734/FBgn0016726/FBgn0010408/FBgn0263740/FBgn0086710/FBgn0038471/FBgn0004926/FBgn0066084/FBgn0263987/FBgn0039757/FBgn0040007/FBgn0033699/FBgn0037883/FBgn0004403/FBgn0032987/FBgn0286213/FBgn0002590/FBg…	42
GO:0006360	GO:0006360	transcription by RNA polymerase I	19/817	27/10911	4.20555e-16	7.22754e-14	6.78264e-14	FBgn0263510/FBgn0001341/FBgn0003278/FBgn0284251/FBgn0038601/FBgn0042092/FBgn0023527/FBgn0086451/FBgn0019938/FBgn0031657/FBgn0037121/FBgn0262656/FBgn0033929/FBgn0086447/FBgn0038903/FBgn0033571/FBgn0032194/FBgn0034631/FBgn0032988	19
GO:0045047	GO:0045047	protein targeting to ER	14/817	24/10911	1.51154e-10	1.81838e-08	1.70645e-08	FBgn0010391/FBgn0025700/FBgn0040340/FBgn0031049/FBgn0010638/FBgn0011509/FBgn0032640/FBgn0035771/FBgn0035947/FBgn0086357/FBgn0038810/FBgn0015298/FBgn0011584/FBgn0010747	14
GO:0072599	GO:0072599	establishment of protein localization to endoplasmic reticulum	14/817	25/10911	3.19966e-10	3.66589e-08	3.44023e-08	FBgn0010391/FBgn0025700/FBgn0040340/FBgn0031049/FBgn0010638/FBgn0011509/FBgn0032640/FBgn0035771/FBgn0035947/FBgn0086357/FBgn0038810/FBgn0015298/FBgn0011584/FBgn0010747	14
GO:0006082	GO:0006082	organic acid metabolic process	63/817	377/10911	8.971e-10	8.99343e-08	8.43983e-08	FBgn0013308/FBgn0034215/FBgn0002719/FBgn0037818/FBgn0042627/FBgn0027348/FBgn0012034/FBgn0037955/FBgn0038984/FBgn0010383/FBgn0034629/FBgn0020389/FBgn0017482/FBgn0022774/FBgn0284253/FBgn0027945/FBgn0052068/FBgn0261955/FBgn0283427/FBgn0051523/FBgn0027580/FBgn0038742/FBgn0027086/FBgn0013307/FBgn0037513/FBgn0027079/FBgn0027090/FBgn0086687/FBgn0033382/FBgn0039543/FBgn0031497/FBgn0029801/FBgn0030007/FBg…	63
GO:0000054	GO:0000054	ribosomal subunit export from nucleus	10/817	13/10911	1.22178e-09	1.01366e-07	9.5126e-08	FBgn0027525/FBgn0023542/FBgn0034243/FBgn0034915/FBgn0052409/FBgn0033169/FBgn0033379/FBgn0033661/FBgn0266284/FBgn0020255	10
GO:0033750	GO:0033750	ribosome localization	10/817	13/10911	1.22178e-09	1.01366e-07	9.5126e-08	FBgn0027525/FBgn0023542/FBgn0034243/FBgn0034915/FBgn0052409/FBgn0033169/FBgn0033379/FBgn0033661/FBgn0266284/FBgn0020255	10
GO:0022618	GO:0022618	ribonucleoprotein complex assembly	30/817	117/10911	1.32967e-09	1.06639e-07	1.00075e-07	FBgn0033485/FBgn0266599/FBgn0010770/FBgn0034915/FBgn0035524/FBgn0035423/FBgn0035063/FBgn0030061/FBgn0032701/FBgn0000100/FBgn0033661/FBgn0033557/FBgn0030136/FBgn0052708/FBgn0021874/FBgn0031764/FBgn0262734/FBgn0037728/FBgn0263740/FBgn0004926/FBgn0040007/FBgn0004403/FBgn0040078/FBgn0036812/FBgn0034033/FBgn0002590/FBgn0038585/FBgn0034138/FBgn0087035/FBgn0003517	30
GO:0042255	GO:0042255	ribosome assembly	18/817	46/10911	1.73197e-09	1.34424e-07	1.26149e-07	FBgn0033485/FBgn0010770/FBgn0034915/FBgn0035524/FBgn0030061/FBgn0000100/FBgn0033661/FBgn0033557/FBgn0030136/FBgn0052708/FBgn0021874/FBgn0031764/FBgn0039233/FBgn0004403/FBgn0002590/FBgn0038585/FBgn0034138/FBgn0003517	18
GO:0071826	GO:0071826	ribonucleoprotein complex subunit organization	30/817	122/10911	3.90053e-09	2.82273e-07	2.64897e-07	FBgn0033485/FBgn0266599/FBgn0010770/FBgn0034915/FBgn0035524/FBgn0035423/FBgn0035063/FBgn0030061/FBgn0032701/FBgn0000100/FBgn0033661/FBgn0033557/FBgn0030136/FBgn0052708/FBgn0021874/FBgn0031764/FBgn0262734/FBgn0037728/FBgn0263740/FBgn0004926/FBgn0040007/FBgn0004403/FBgn0040078/FBgn0036812/FBgn0034033/FBgn0002590/FBgn0038585/FBgn0034138/FBgn0087035/FBgn0003517	30
GO:0006457	GO:0006457	protein folding	29/817	134/10911	1.46562e-07	9.04176e-06	8.48518e-06	FBgn0001216/FBgn0035878/FBgn0266599/FBgn0037051/FBgn0015622/FBgn0027329/FBgn0035982/FBgn0030658/FBgn0263260/FBgn0010741/FBgn0032640/FBgn0037632/FBgn0032961/FBgn0037728/FBgn0030086/FBgn0038976/FBgn0036918/FBgn0024352/FBgn0003676/FBgn0031256/FBgn0031776/FBgn0037930/FBgn0029174/FBgn0010621/FBgn0284436/FBgn0011573/FBgn0032474/FBgn0013954/FBgn0037718	29
GO:0006356	GO:0006356	regulation of transcription by RNA polymerase I	7/817	10/10911	1.26432e-06	7.0743e-05	6.63883e-05	FBgn0263510/FBgn0001341/FBgn0284251/FBgn0023527/FBgn0086451/FBgn0262656/FBgn0032194	7
GO:0005975	GO:0005975	carbohydrate metabolic process	39/817	263/10911	2.84613e-05	0.00136956	0.00128525	FBgn0052190/FBgn0035266/FBgn0025592/FBgn0043783/FBgn0025595/FBgn0031417/FBgn0261955/FBgn0001128/FBgn0023477/FBgn0050359/FBgn0283427/FBgn0035484/FBgn0027580/FBgn0036862/FBgn0262656/FBgn0036262/FBgn0030239/FBgn0020416/FBgn0036300/FBgn0003076/FBgn0003748/FBgn0036298/FBgn0040321/FBgn0038463/FBgn0033246/FBgn0050410/FBgn0066114/FBgn0036813/FBgn0003074/FBgn0036551/FBgn0035850/FBgn0038321/FBgn0261575/FBg…	39
GO:0090150	GO:0090150	establishment of protein localization to membrane	18/817	93/10911	0.000156219	0.00696041	0.00653195	FBgn0010391/FBgn0025700/FBgn0040340/FBgn0031049/FBgn0010638/FBgn0032640/FBgn0035771/FBgn0035947/FBgn0016038/FBgn0083968/FBgn0086357/FBgn0015790/FBgn0038810/FBgn0015298/FBgn0011584/FBgn0033357/FBgn0010747/FBgn0086904	18
GO:0009086	GO:0009086	methionine biosynthetic process	5/817	10/10911	0.000426283	0.0164598	0.0154466	FBgn0034215/FBgn0052068/FBgn0038429/FBgn0030518/FBgn0032726	5
GO:0055088	GO:0055088	lipid homeostasis	16/817	84/10911	0.000430992	0.0164598	0.0154466	FBgn0038984/FBgn0028480/FBgn0283472/FBgn0025595/FBgn0034629/FBgn0011204/FBgn0032940/FBgn0283427/FBgn0262656/FBgn0259682/FBgn0086687/FBgn0033799/FBgn0041191/FBgn0011205/FBgn0033817/FBgn0037110	16
GO:0036098	GO:0036098	male germ-line stem cell population maintenance	6/817	17/10911	0.00104456	0.0379073	0.0355739	FBgn0263510/FBgn0020306/FBgn0263231/FBgn0031256/FBgn0285963/FBgn0027108	6
GO:0006641	GO:0006641	triglyceride metabolic process	9/817	36/10911	0.00105561	0.0379073	0.0355739	FBgn0261560/FBgn0035266/FBgn0025592/FBgn0038197/FBgn0001128/FBgn0283427/FBgn0053120/FBgn0033246/FBgn0040336	9
GO:0000291	GO:0000291	nuclear-transcribed mRNA catabolic process, exonucleolytic	5/817	12/10911	0.00118026	0.0382659	0.0359104	FBgn0034879/FBgn0030789/FBgn0037815/FBgn0034065/FBgn0260648	5
GO:0016075	GO:0016075	rRNA catabolic process	5/817	12/10911	0.00118026	0.0382659	0.0359104	FBgn0034879/FBgn0030789/FBgn0037815/FBgn0034065/FBgn0260648	5
GO:0019321	GO:0019321	pentose metabolic process	5/817	12/10911	0.00118026	0.0382659	0.0359104	FBgn0031417/FBgn0035484/FBgn0038463/FBgn0050410/FBgn0030968	5
GO:2000112	GO:2000112	regulation of cellular macromolecule biosynthetic process	25/817	174/10911	0.00119283	0.0382659	0.0359104	FBgn0261560/FBgn0265297/FBgn0034879/FBgn0037135/FBgn0027619/FBgn0286786/FBgn0024558/FBgn0015527/FBgn0036862/FBgn0021875/FBgn0030789/FBgn0041191/FBgn0285952/FBgn0034065/FBgn0010408/FBgn0263740/FBgn0250753/FBgn0263987/FBgn0040227/FBgn0037883/FBgn0260648/FBgn0265356/FBgn0027835/FBgn0037351/FBgn0020618	25

## Sheet: Female Head DOWN
	ID	Description	GeneRatio	BgRatio	pvalue	p.adjust	qvalue	geneID	Count
GO:0006082	GO:0006082	organic acid metabolic process	65/566	377/10911	3.20994e-18	5.41917e-15	4.97887e-15	FBgn0032945/FBgn0051075/FBgn0001142/FBgn0039754/FBgn0003965/FBgn0029823/FBgn0003308/FBgn0029969/FBgn0014427/FBgn0031824/FBgn0030482/FBgn0029648/FBgn0001125/FBgn0040064/FBgn0038074/FBgn0000565/FBgn0034356/FBgn0001258/FBgn0261625/FBgn0260942/FBgn0027621/FBgn0031877/FBgn0034276/FBgn0039756/FBgn0053110/FBgn0039094/FBgn0037697/FBgn0038986/FBgn0027579/FBgn0013772/FBgn0038105/FBgn0000075/FBgn0027601/FBg…	65
GO:0019752	GO:0019752	carboxylic acid metabolic process	64/566	372/10911	6.6795e-18	5.41917e-15	4.97887e-15	FBgn0032945/FBgn0051075/FBgn0001142/FBgn0039754/FBgn0003965/FBgn0029823/FBgn0003308/FBgn0029969/FBgn0014427/FBgn0031824/FBgn0030482/FBgn0029648/FBgn0001125/FBgn0040064/FBgn0038074/FBgn0034356/FBgn0001258/FBgn0261625/FBgn0260942/FBgn0027621/FBgn0031877/FBgn0034276/FBgn0039756/FBgn0053110/FBgn0039094/FBgn0037697/FBgn0038986/FBgn0027579/FBgn0013772/FBgn0038105/FBgn0000075/FBgn0027601/FBgn0030612/FBg…	64
GO:0043436	GO:0043436	oxoacid metabolic process	64/566	373/10911	7.68677e-18	5.41917e-15	4.97887e-15	FBgn0032945/FBgn0051075/FBgn0001142/FBgn0039754/FBgn0003965/FBgn0029823/FBgn0003308/FBgn0029969/FBgn0014427/FBgn0031824/FBgn0030482/FBgn0029648/FBgn0001125/FBgn0040064/FBgn0038074/FBgn0034356/FBgn0001258/FBgn0261625/FBgn0260942/FBgn0027621/FBgn0031877/FBgn0034276/FBgn0039756/FBgn0053110/FBgn0039094/FBgn0037697/FBgn0038986/FBgn0027579/FBgn0013772/FBgn0038105/FBgn0000075/FBgn0027601/FBgn0030612/FBg…	64
GO:0006575	GO:0006575	cellular modified amino acid metabolic process	27/566	89/10911	2.56164e-14	1.35447e-11	1.24442e-11	FBgn0032945/FBgn0010222/FBgn0029823/FBgn0010226/FBgn0038074/FBgn0034335/FBgn0050000/FBgn0263607/FBgn0063492/FBgn0034276/FBgn0033830/FBgn0063493/FBgn0001149/FBgn0063494/FBgn0037697/FBgn0034354/FBgn0030407/FBgn0085453/FBgn0063497/FBgn0014455/FBgn0031117/FBgn0010038/FBgn0020385/FBgn0010044/FBgn0038795/FBgn0039109/FBgn0035371	27
GO:0016054	GO:0016054	organic acid catabolic process	28/566	108/10911	6.62655e-13	2.80303e-10	2.57529e-10	FBgn0032945/FBgn0003965/FBgn0029823/FBgn0029969/FBgn0031824/FBgn0001125/FBgn0040064/FBgn0034356/FBgn0261625/FBgn0031877/FBgn0034276/FBgn0039094/FBgn0037697/FBgn0030612/FBgn0036992/FBgn0040211/FBgn0036997/FBgn0031860/FBgn0014455/FBgn0031069/FBgn0033879/FBgn0016013/FBgn0035811/FBgn0031717/FBgn0286198/FBgn0035371/FBgn0263593/FBgn0039890	28
GO:0006790	GO:0006790	sulfur compound metabolic process	32/566	166/10911	7.94446e-11	2.10032e-08	1.92967e-08	FBgn0003965/FBgn0037643/FBgn0029969/FBgn0010226/FBgn0031824/FBgn0038074/FBgn0000565/FBgn0034335/FBgn0050000/FBgn0063492/FBgn0034276/FBgn0063493/FBgn0001149/FBgn0033464/FBgn0063494/FBgn0037697/FBgn0027601/FBgn0034354/FBgn0034887/FBgn0015011/FBgn0063497/FBgn0014455/FBgn0031117/FBgn0010038/FBgn0010044/FBgn0038733/FBgn0033733/FBgn0032393/FBgn0039109/FBgn0035515/FBgn0035371/FBgn0001977	32
GO:0044282	GO:0044282	small molecule catabolic process	30/566	166/10911	1.59581e-09	3.06831e-07	2.81901e-07	FBgn0032945/FBgn0003965/FBgn0029823/FBgn0029969/FBgn0031824/FBgn0001125/FBgn0040064/FBgn0034356/FBgn0261625/FBgn0035298/FBgn0011754/FBgn0031877/FBgn0034276/FBgn0039094/FBgn0037697/FBgn0030612/FBgn0036992/FBgn0040211/FBgn0036997/FBgn0031860/FBgn0014455/FBgn0031069/FBgn0033879/FBgn0016013/FBgn0035811/FBgn0031717/FBgn0286198/FBgn0035371/FBgn0263593/FBgn0039890	30
GO:0009156	GO:0009156	ribonucleoside monophosphate biosynthetic process	9/566	14/10911	4.05107e-09	7.14e-07	6.55988e-07	FBgn0039241/FBgn0020513/FBgn0036030/FBgn0000053/FBgn0000052/FBgn0038467/FBgn0003257/FBgn0014930/FBgn0052626	9
GO:0044283	GO:0044283	small molecule biosynthetic process	30/566	218/10911	8.92309e-07	8.20537e-05	7.53869e-05	FBgn0001142/FBgn0039754/FBgn0029823/FBgn0014427/FBgn0030482/FBgn0029648/FBgn0001125/FBgn0038074/FBgn0034356/FBgn0261625/FBgn0260942/FBgn0031877/FBgn0039756/FBgn0053110/FBgn0039094/FBgn0038198/FBgn0038986/FBgn0001124/FBgn0030041/FBgn0270926/FBgn0286723/FBgn0027279/FBgn0020385/FBgn0014930/FBgn0038733/FBgn0033733/FBgn0261283/FBgn0286198/FBgn0030367/FBgn0030362	30
GO:0008610	GO:0008610	lipid biosynthetic process	31/566	261/10911	1.33115e-05	0.000970822	0.000891943	FBgn0032482/FBgn0039754/FBgn0031824/FBgn0026630/FBgn0029648/FBgn0041342/FBgn0034356/FBgn0260942/FBgn0031877/FBgn0039756/FBgn0053110/FBgn0038198/FBgn0004797/FBgn0026718/FBgn0038986/FBgn0027579/FBgn0027601/FBgn0030485/FBgn0032652/FBgn0029854/FBgn0036698/FBgn0286723/FBgn0032078/FBgn0038733/FBgn0033733/FBgn0261283/FBgn0030367/FBgn0015279/FBgn0263593/FBgn0086448/FBgn0025373	31
GO:0006730	GO:0006730	one-carbon metabolic process	8/566	24/10911	1.75194e-05	0.00123512	0.00113477	FBgn0032945/FBgn0010222/FBgn0040629/FBgn0029823/FBgn0038074/FBgn0039486/FBgn0085453/FBgn0020385	8
GO:0009072	GO:0009072	aromatic amino acid family metabolic process	7/566	18/10911	1.87757e-05	0.00124096	0.00114013	FBgn0003965/FBgn0003308/FBgn0037697/FBgn0038105/FBgn0036992/FBgn0040211/FBgn0016013	7
GO:0008202	GO:0008202	steroid metabolic process	12/566	58/10911	3.36158e-05	0.0020911	0.0019212	FBgn0030593/FBgn0030588/FBgn0038198/FBgn0030594/FBgn0030589/FBgn0038986/FBgn0030485/FBgn0032652/FBgn0029854/FBgn0036698/FBgn0033679/FBgn0030367	12
GO:1903825	GO:1903825	organic acid transmembrane transport	13/566	71/10911	6.2053e-05	0.00353503	0.00324781	FBgn0036199/FBgn0030218/FBgn0028886/FBgn0035969/FBgn0039844/FBgn0030817/FBgn0037807/FBgn0031069/FBgn0028646/FBgn0035300/FBgn0027610/FBgn0039890/FBgn0051547	13
GO:1905039	GO:1905039	carboxylic acid transmembrane transport	13/566	71/10911	6.2053e-05	0.00353503	0.00324781	FBgn0036199/FBgn0030218/FBgn0028886/FBgn0035969/FBgn0039844/FBgn0030817/FBgn0037807/FBgn0031069/FBgn0028646/FBgn0035300/FBgn0027610/FBgn0039890/FBgn0051547	13
GO:0046348	GO:0046348	amino sugar catabolic process	6/566	18/10911	0.00020608	0.0103776	0.00953444	FBgn0064237/FBgn0031717/FBgn0026415/FBgn0020415/FBgn0022702/FBgn0035398	6
GO:1901072	GO:1901072	glucosamine-containing compound catabolic process	6/566	18/10911	0.00020608	0.0103776	0.00953444	FBgn0064237/FBgn0031717/FBgn0026415/FBgn0020415/FBgn0022702/FBgn0035398	6
GO:0015849	GO:0015849	organic acid transport	14/566	91/10911	0.000230402	0.0111297	0.0102254	FBgn0036199/FBgn0030218/FBgn0028886/FBgn0035969/FBgn0039844/FBgn0030817/FBgn0037807/FBgn0029720/FBgn0031069/FBgn0028646/FBgn0035300/FBgn0027610/FBgn0039890/FBgn0051547	14
GO:0005975	GO:0005975	carbohydrate metabolic process	28/566	263/10911	0.000234748	0.0111297	0.0102254	FBgn0032382/FBgn0001112/FBgn0000078/FBgn0260746/FBgn0064237/FBgn0038074/FBgn0034356/FBgn0032387/FBgn0032253/FBgn0263199/FBgn0002570/FBgn0030087/FBgn0011754/FBgn0027621/FBgn0038957/FBgn0051973/FBgn0034072/FBgn0001187/FBgn0027279/FBgn0031717/FBgn0026415/FBgn0020415/FBgn0022702/FBgn0017558/FBgn0035398/FBgn0031995/FBgn0030362/FBgn0027560	28
GO:0019637	GO:0019637	organophosphate metabolic process	38/566	402/10911	0.000239963	0.0111297	0.0102254	FBgn0039241/FBgn0037167/FBgn0036837/FBgn0020513/FBgn0032482/FBgn0036030/FBgn0003965/FBgn0000053/FBgn0000052/FBgn0003308/FBgn0263241/FBgn0037643/FBgn0038467/FBgn0029969/FBgn0031824/FBgn0026630/FBgn0041342/FBgn0027621/FBgn0003257/FBgn0033464/FBgn0041194/FBgn0026718/FBgn0027579/FBgn0027601/FBgn0022160/FBgn0038957/FBgn0029720/FBgn0034072/FBgn0001187/FBgn0027279/FBgn0014930/FBgn0038733/FBgn0033733/FBg…	38
GO:0055001	GO:0055001	muscle cell development	11/566	61/10911	0.000260207	0.0117093	0.0107579	FBgn0260003/FBgn0041096/FBgn0264695/FBgn0014863/FBgn0004117/FBgn0034072/FBgn0086906/FBgn0261800/FBgn0032078/FBgn0265991/FBgn0053519	11
GO:0042219	GO:0042219	cellular modified amino acid catabolic process	5/566	13/10911	0.000335344	0.0147761	0.0135756	FBgn0032945/FBgn0034276/FBgn0014455/FBgn0039109/FBgn0035371	5
GO:1901135	GO:1901135	carbohydrate derivative metabolic process	42/566	488/10911	0.000823707	0.0312598	0.02872	FBgn0039241/FBgn0035348/FBgn0020513/FBgn0036030/FBgn0003965/FBgn0000053/FBgn0000052/FBgn0037643/FBgn0033431/FBgn0038467/FBgn0029969/FBgn0064237/FBgn0031824/FBgn0038074/FBgn0030839/FBgn0027621/FBgn0003257/FBgn0033464/FBgn0264672/FBgn0027579/FBgn0027601/FBgn0022160/FBgn0038957/FBgn0034072/FBgn0014455/FBgn0001187/FBgn0031717/FBgn0026415/FBgn0032078/FBgn0014930/FBgn0020415/FBgn0022702/FBgn0052549/FBg…	42
GO:0006032	GO:0006032	chitin catabolic process	5/566	16/10911	0.000999469	0.0370855	0.0340724	FBgn0064237/FBgn0026415/FBgn0020415/FBgn0022702/FBgn0035398	5
GO:0007588	GO:0007588	excretion	4/566	10/10911	0.00117071	0.0412676	0.0379146	FBgn0004512/FBgn0032456/FBgn0035023/FBgn0035695	4

## Sheet: Male Head UP
NO SIGNIFICANT ENRICHMENT

## Sheet: Male Head DOWN
	ID	Description	GeneRatio	BgRatio	pvalue	p.adjust	qvalue	geneID	Count
GO:0006082	GO:0006082	organic acid metabolic process	86/610	381/11161	4.88319e-31	8.6e-28	7.77725e-28	FBgn0270926/FBgn0039094/FBgn0038074/FBgn0031824/FBgn0003965/FBgn0263120/FBgn0036208/FBgn0031860/FBgn0032076/FBgn0036157/FBgn0032945/FBgn0037440/FBgn0051075/FBgn0001248/FBgn0033949/FBgn0036975/FBgn0034390/FBgn0031069/FBgn0042083/FBgn0020236/FBgn0037709/FBgn0027579/FBgn0012034/FBgn0039754/FBgn0038662/FBgn0040349/FBgn0034628/FBgn0259977/FBgn0030612/FBgn0011770/FBgn0034356/FBgn0038733/FBgn0029648/FBg…	86
GO:0019752	GO:0019752	carboxylic acid metabolic process	85/610	376/11161	9.99054e-31	8.6e-28	7.77725e-28	FBgn0270926/FBgn0039094/FBgn0038074/FBgn0031824/FBgn0003965/FBgn0263120/FBgn0036208/FBgn0031860/FBgn0032076/FBgn0036157/FBgn0032945/FBgn0037440/FBgn0051075/FBgn0001248/FBgn0033949/FBgn0036975/FBgn0034390/FBgn0031069/FBgn0042083/FBgn0020236/FBgn0037709/FBgn0027579/FBgn0012034/FBgn0039754/FBgn0038662/FBgn0040349/FBgn0034628/FBgn0259977/FBgn0030612/FBgn0011770/FBgn0034356/FBgn0038733/FBgn0029648/FBg…	85
GO:0043436	GO:0043436	oxoacid metabolic process	85/610	377/11161	1.22799e-30	8.6e-28	7.77725e-28	FBgn0270926/FBgn0039094/FBgn0038074/FBgn0031824/FBgn0003965/FBgn0263120/FBgn0036208/FBgn0031860/FBgn0032076/FBgn0036157/FBgn0032945/FBgn0037440/FBgn0051075/FBgn0001248/FBgn0033949/FBgn0036975/FBgn0034390/FBgn0031069/FBgn0042083/FBgn0020236/FBgn0037709/FBgn0027579/FBgn0012034/FBgn0039754/FBgn0038662/FBgn0040349/FBgn0034628/FBgn0259977/FBgn0030612/FBgn0011770/FBgn0034356/FBgn0038733/FBgn0029648/FBg…	85
GO:0044282	GO:0044282	small molecule catabolic process	51/610	166/11161	3.12538e-25	1.64161e-22	1.48455e-22	FBgn0039094/FBgn0031824/FBgn0003965/FBgn0036208/FBgn0031860/FBgn0032945/FBgn0037440/FBgn0053503/FBgn0263200/FBgn0034390/FBgn0031069/FBgn0042083/FBgn0043783/FBgn0037709/FBgn0040349/FBgn0034628/FBgn0030612/FBgn0034356/FBgn0035147/FBgn0035679/FBgn0001208/FBgn0286783/FBgn0031717/FBgn0024289/FBgn0036553/FBgn0035383/FBgn0031417/FBgn0036752/FBgn0034513/FBgn0011768/FBgn0022774/FBgn0031877/FBgn0032436/FBg…	51
GO:0046395	GO:0046395	carboxylic acid catabolic process	37/610	107/11161	1.37647e-20	5.78392e-18	5.23058e-18	FBgn0039094/FBgn0031824/FBgn0003965/FBgn0036208/FBgn0031860/FBgn0032945/FBgn0037440/FBgn0034390/FBgn0031069/FBgn0042083/FBgn0037709/FBgn0040349/FBgn0034628/FBgn0030612/FBgn0034356/FBgn0001208/FBgn0286783/FBgn0031717/FBgn0035383/FBgn0034513/FBgn0022774/FBgn0031877/FBgn0263006/FBgn0031092/FBgn0028479/FBgn0034276/FBgn0040064/FBgn0032160/FBgn0029823/FBgn0037684/FBgn0035911/FBgn0004654/FBgn0039890/FBg…	37
GO:0005975	GO:0005975	carbohydrate metabolic process	53/610	266/11161	8.08421e-17	2.42642e-14	2.19428e-14	FBgn0261575/FBgn0034117/FBgn0001112/FBgn0038074/FBgn0032387/FBgn0263200/FBgn0026415/FBgn0038463/FBgn0036046/FBgn0043783/FBgn0033735/FBgn0032381/FBgn0032820/FBgn0027611/FBgn0013763/FBgn0064237/FBgn0032253/FBgn0034356/FBgn0035147/FBgn0035679/FBgn0001128/FBgn0031717/FBgn0031907/FBgn0036942/FBgn0024289/FBgn0036553/FBgn0031417/FBgn0001187/FBgn0017558/FBgn0036752/FBgn0270927/FBgn0035484/FBgn0053080/FBg…	53
GO:0010876	GO:0010876	lipid localization	30/610	148/11161	3.08268e-10	4.46123e-08	4.03443e-08	FBgn0263120/FBgn0266369/FBgn0036211/FBgn0032783/FBgn0051636/FBgn0031897/FBgn0087002/FBgn0031069/FBgn0053087/FBgn0036816/FBgn0039801/FBgn0265048/FBgn0038721/FBgn0039154/FBgn0083956/FBgn0015575/FBgn0033205/FBgn0263006/FBgn0020622/FBgn0039114/FBgn0283427/FBgn0011211/FBgn0039890/FBgn0265187/FBgn0015808/FBgn0004797/FBgn0001257/FBgn0035390/FBgn0010348/FBgn0052407	30
GO:0044283	GO:0044283	small molecule biosynthetic process	36/610	219/11161	2.3724e-09	2.16713e-07	1.95981e-07	FBgn0270926/FBgn0039094/FBgn0038074/FBgn0263120/FBgn0032076/FBgn0036157/FBgn0020236/FBgn0032820/FBgn0012034/FBgn0039754/FBgn0034356/FBgn0038733/FBgn0029648/FBgn0001208/FBgn0035383/FBgn0036752/FBgn0038986/FBgn0031877/FBgn0002937/FBgn0035529/FBgn0283427/FBgn0031703/FBgn0033246/FBgn0039156/FBgn0029823/FBgn0037684/FBgn0003074/FBgn0286723/FBgn0051005/FBgn0023129/FBgn0014031/FBgn0032224/FBgn0030518/FBg…	36
GO:0006730	GO:0006730	one-carbon metabolic process	11/610	24/11161	1.54639e-08	1.12033e-06	1.01315e-06	FBgn0038074/FBgn0036157/FBgn0032945/FBgn0040629/FBgn0039486/FBgn0037239/FBgn0052698/FBgn0027843/FBgn0029823/FBgn0037646/FBgn0085453	11
GO:1901135	GO:1901135	carbohydrate derivative metabolic process	56/610	488/11161	8.72356e-08	5.91232e-06	5.3467e-06	FBgn0034117/FBgn0038074/FBgn0031824/FBgn0003965/FBgn0263120/FBgn0035348/FBgn0026415/FBgn0042083/FBgn0020513/FBgn0020236/FBgn0033735/FBgn0027579/FBgn0032820/FBgn0012034/FBgn0013763/FBgn0064237/FBgn0038467/FBgn0038733/FBgn0030310/FBgn0001128/FBgn0036030/FBgn0031717/FBgn0000053/FBgn0263598/FBgn0037643/FBgn0001187/FBgn0037215/FBgn0011336/FBgn0034277/FBgn0036752/FBgn0270927/FBgn0010217/FBgn0032436/FBg…	56
GO:0055086	GO:0055086	nucleobase-containing small molecule metabolic process	37/610	278/11161	4.20263e-07	2.52278e-05	2.28143e-05	FBgn0038074/FBgn0031824/FBgn0003965/FBgn0263120/FBgn0035348/FBgn0001248/FBgn0042083/FBgn0020513/FBgn0020236/FBgn0033735/FBgn0012034/FBgn0041194/FBgn0038467/FBgn0038733/FBgn0036030/FBgn0002719/FBgn0003308/FBgn0000053/FBgn0263598/FBgn0037643/FBgn0001187/FBgn0036752/FBgn0010217/FBgn0032436/FBgn0028325/FBgn0023477/FBgn0039156/FBgn0031589/FBgn0267385/FBgn0029823/FBgn0011211/FBgn0003074/FBgn0004654/FBg…	37
GO:1901136	GO:1901136	carbohydrate derivative catabolic process	16/610	70/11161	8.165e-07	4.6364e-05	4.19284e-05	FBgn0034117/FBgn0026415/FBgn0033735/FBgn0013763/FBgn0064237/FBgn0030310/FBgn0001128/FBgn0031717/FBgn0037215/FBgn0036752/FBgn0270927/FBgn0032436/FBgn0038180/FBgn0051414/FBgn0020415/FBgn0034417	16
GO:0006790	GO:0006790	sulfur compound metabolic process	26/610	166/11161	1.06047e-06	5.86328e-05	5.30235e-05	FBgn0063493/FBgn0038074/FBgn0031824/FBgn0003965/FBgn0263120/FBgn0063492/FBgn0036157/FBgn0063497/FBgn0020236/FBgn0063491/FBgn0012034/FBgn0005278/FBgn0038733/FBgn0063494/FBgn0034887/FBgn0010041/FBgn0037643/FBgn0034513/FBgn0028325/FBgn0034276/FBgn0039156/FBgn0030518/FBgn0027535/FBgn0035515/FBgn0015011/FBgn0035904	26
GO:0006081	GO:0006081	cellular aldehyde metabolic process	10/610	29/11161	1.71813e-06	9.25587e-05	8.37037e-05	FBgn0267408/FBgn0033204/FBgn0011770/FBgn0036278/FBgn0033205/FBgn0011768/FBgn0012036/FBgn0002937/FBgn0000055/FBgn0014031	10
GO:0009607	GO:0009607	response to biotic stimulus	50/610	459/11161	2.09569e-06	0.000102396	9.26003e-05	FBgn0041182/FBgn0041180/FBgn0040104/FBgn0039593/FBgn0028396/FBgn0035089/FBgn0034512/FBgn0001114/FBgn0044812/FBgn0019932/FBgn0016917/FBgn0022355/FBgn0034246/FBgn0259896/FBgn0026878/FBgn0039801/FBgn0030310/FBgn0038299/FBgn0038721/FBgn0261800/FBgn0052282/FBgn0003495/FBgn0243514/FBgn0028984/FBgn0283531/FBgn0002526/FBgn0039682/FBgn0050098/FBgn0034538/FBgn0040308/FBgn0033402/FBgn0010341/FBgn0013983/FBg…	50
GO:0043207	GO:0043207	response to external biotic stimulus	50/610	459/11161	2.09569e-06	0.000102396	9.26003e-05	FBgn0041182/FBgn0041180/FBgn0040104/FBgn0039593/FBgn0028396/FBgn0035089/FBgn0034512/FBgn0001114/FBgn0044812/FBgn0019932/FBgn0016917/FBgn0022355/FBgn0034246/FBgn0259896/FBgn0026878/FBgn0039801/FBgn0030310/FBgn0038299/FBgn0038721/FBgn0261800/FBgn0052282/FBgn0003495/FBgn0243514/FBgn0028984/FBgn0283531/FBgn0002526/FBgn0039682/FBgn0050098/FBgn0034538/FBgn0040308/FBgn0033402/FBgn0010341/FBgn0013983/FBg…	50
GO:0051707	GO:0051707	response to other organism	50/610	459/11161	2.09569e-06	0.000102396	9.26003e-05	FBgn0041182/FBgn0041180/FBgn0040104/FBgn0039593/FBgn0028396/FBgn0035089/FBgn0034512/FBgn0001114/FBgn0044812/FBgn0019932/FBgn0016917/FBgn0022355/FBgn0034246/FBgn0259896/FBgn0026878/FBgn0039801/FBgn0030310/FBgn0038299/FBgn0038721/FBgn0261800/FBgn0052282/FBgn0003495/FBgn0243514/FBgn0028984/FBgn0283531/FBgn0002526/FBgn0039682/FBgn0050098/FBgn0034538/FBgn0040308/FBgn0033402/FBgn0010341/FBgn0013983/FBg…	50
GO:0006869	GO:0006869	lipid transport	18/610	93/11161	2.28438e-06	0.000109079	9.86436e-05	FBgn0266369/FBgn0032783/FBgn0051636/FBgn0031897/FBgn0087002/FBgn0031069/FBgn0053087/FBgn0039801/FBgn0265048/FBgn0038721/FBgn0039154/FBgn0083956/FBgn0039114/FBgn0039890/FBgn0265187/FBgn0015808/FBgn0035390/FBgn0052407	18
GO:0019915	GO:0019915	lipid storage	14/610	60/11161	3.05965e-06	0.000142852	0.000129185	FBgn0263120/FBgn0036211/FBgn0087002/FBgn0036816/FBgn0015575/FBgn0033205/FBgn0263006/FBgn0020622/FBgn0039114/FBgn0283427/FBgn0011211/FBgn0004797/FBgn0001257/FBgn0010348	14
GO:0006091	GO:0006091	generation of precursor metabolites and energy	30/610	224/11161	4.62723e-06	0.000202538	0.000183161	FBgn0039827/FBgn0036046/FBgn0010100/FBgn0002719/FBgn0286783/FBgn0031717/FBgn0036942/FBgn0035383/FBgn0037643/FBgn0001187/FBgn0011768/FBgn0031877/FBgn0010217/FBgn0024957/FBgn0035529/FBgn0030724/FBgn0283427/FBgn0033246/FBgn0023477/FBgn0085201/FBgn0267385/FBgn0000055/FBgn0011211/FBgn0003074/FBgn0004654/FBgn0028646/FBgn0000064/FBgn0011754/FBgn0035298/FBgn0031392	30
GO:0009636	GO:0009636	response to toxic substance	14/610	66/11161	1.0073e-05	0.000414967	0.000375268	FBgn0031182/FBgn0053503/FBgn0004512/FBgn0031126/FBgn0038681/FBgn0035695/FBgn0040309/FBgn0034513/FBgn0011768/FBgn0033065/FBgn0033518/FBgn0033520/FBgn0050489/FBgn0032456	14
GO:0042592	GO:0042592	homeostatic process	46/610	451/11161	2.98601e-05	0.00108166	0.000978177	FBgn0038074/FBgn0030607/FBgn0263200/FBgn0036046/FBgn0020236/FBgn0261108/FBgn0035023/FBgn0034628/FBgn0261563/FBgn0051547/FBgn0044048/FBgn0000416/FBgn0034356/FBgn0003507/FBgn0000459/FBgn0027582/FBgn0010387/FBgn0035383/FBgn0263598/FBgn0001187/FBgn0040309/FBgn0003731/FBgn0038986/FBgn0263006/FBgn0024957/FBgn0010470/FBgn0051414/FBgn0262975/FBgn0283427/FBgn0040308/FBgn0023479/FBgn0033518/FBgn0033520/FBg…	46
GO:0042743	GO:0042743	hydrogen peroxide metabolic process	6/610	13/11161	3.20702e-05	0.00112299	0.00101556	FBgn0040309/FBgn0283531/FBgn0040308/FBgn0033518/FBgn0033520/FBgn0000261	6
GO:1903825	GO:1903825	organic acid transmembrane transport	14/610	73/11161	3.37536e-05	0.00114381	0.00103439	FBgn0030218/FBgn0035969/FBgn0031069/FBgn0038662/FBgn0051547/FBgn0028886/FBgn0037239/FBgn0036199/FBgn0037807/FBgn0030816/FBgn0033028/FBgn0039890/FBgn0028646/FBgn0030817	14
GO:1905039	GO:1905039	carboxylic acid transmembrane transport	14/610	73/11161	3.37536e-05	0.00114381	0.00103439	FBgn0030218/FBgn0035969/FBgn0031069/FBgn0038662/FBgn0051547/FBgn0028886/FBgn0037239/FBgn0036199/FBgn0037807/FBgn0030816/FBgn0033028/FBgn0039890/FBgn0028646/FBgn0030817	14
GO:0019637	GO:0019637	organophosphate metabolic process	42/610	402/11161	3.80471e-05	0.00126884	0.00114745	FBgn0036837/FBgn0031824/FBgn0003965/FBgn0263120/FBgn0001248/FBgn0042083/FBgn0020513/FBgn0020236/FBgn0033735/FBgn0027579/FBgn0032820/FBgn0012034/FBgn0041194/FBgn0038467/FBgn0038733/FBgn0001128/FBgn0036030/FBgn0002719/FBgn0036553/FBgn0003308/FBgn0000053/FBgn0263598/FBgn0037643/FBgn0026630/FBgn0001187/FBgn0010217/FBgn0028325/FBgn0020622/FBgn0000536/FBgn0023477/FBgn0039156/FBgn0031589/FBgn0035266/FBg…	42
GO:0015849	GO:0015849	organic acid transport	16/610	93/11161	3.88035e-05	0.00127384	0.00115198	FBgn0030218/FBgn0035969/FBgn0031069/FBgn0038662/FBgn0051547/FBgn0036816/FBgn0028886/FBgn0037239/FBgn0036199/FBgn0037807/FBgn0030816/FBgn0033028/FBgn0039890/FBgn0028646/FBgn0265187/FBgn0030817	16
GO:0006952	GO:0006952	defense response	44/610	440/11161	7.1166e-05	0.00223164	0.00201814	FBgn0041182/FBgn0041180/FBgn0040104/FBgn0034512/FBgn0001114/FBgn0019932/FBgn0016917/FBgn0034246/FBgn0259896/FBgn0026878/FBgn0039801/FBgn0030310/FBgn0038721/FBgn0261800/FBgn0032923/FBgn0052282/FBgn0003495/FBgn0243514/FBgn0028984/FBgn0283531/FBgn0002526/FBgn0050098/FBgn0034538/FBgn0040308/FBgn0033402/FBgn0010341/FBgn0013983/FBgn0033304/FBgn0046685/FBgn0040321/FBgn0029765/FBgn0014033/FBgn0030925/FBg…	44
GO:0006575	GO:0006575	cellular modified amino acid metabolic process	15/610	89/11161	8.59803e-05	0.00244114	0.0022076	FBgn0063493/FBgn0038074/FBgn0063492/FBgn0036157/FBgn0032945/FBgn0037440/FBgn0063497/FBgn0063491/FBgn0038795/FBgn0063494/FBgn0010041/FBgn0034276/FBgn0029823/FBgn0085453/FBgn0035904	15
GO:0008610	GO:0008610	lipid biosynthetic process	30/610	261/11161	9.02798e-05	0.00252904	0.00228709	FBgn0031824/FBgn0263120/FBgn0053120/FBgn0020236/FBgn0027579/FBgn0012034/FBgn0039754/FBgn0034356/FBgn0038733/FBgn0029648/FBgn0036553/FBgn0035383/FBgn0026630/FBgn0038986/FBgn0031877/FBgn0263006/FBgn0002937/FBgn0020622/FBgn0035529/FBgn0000536/FBgn0283427/FBgn0031703/FBgn0033246/FBgn0039156/FBgn0286723/FBgn0051005/FBgn0035435/FBgn0265187/FBgn0036821/FBgn0004797	30
GO:0006805	GO:0006805	xenobiotic metabolic process	6/610	16/11161	0.000129922	0.00338241	0.00305882	FBgn0031182/FBgn0031126/FBgn0027074/FBgn0034887/FBgn0033065/FBgn0027070	6
GO:0071466	GO:0071466	cellular response to xenobiotic stimulus	6/610	16/11161	0.000129922	0.00338241	0.00305882	FBgn0031182/FBgn0031126/FBgn0027074/FBgn0034887/FBgn0033065/FBgn0027070	6
GO:0072522	GO:0072522	purine-containing compound biosynthetic process	17/610	115/11161	0.000160576	0.00406471	0.00367584	FBgn0031824/FBgn0263120/FBgn0020513/FBgn0020236/FBgn0012034/FBgn0041194/FBgn0038467/FBgn0038733/FBgn0036030/FBgn0000053/FBgn0036752/FBgn0010217/FBgn0028325/FBgn0039156/FBgn0029823/FBgn0011211/FBgn0011205	17
GO:0016485	GO:0016485	protein processing	15/610	97/11161	0.000232558	0.00525382	0.00475119	FBgn0033742/FBgn0027578/FBgn0037230/FBgn0039023/FBgn0029769/FBgn0039022/FBgn0259716/FBgn0039611/FBgn0032613/FBgn0039024/FBgn0250848/FBgn0039613/FBgn0039612/FBgn0004509/FBgn0033005	15
GO:0019748	GO:0019748	secondary metabolic process	15/610	97/11161	0.000232558	0.00525382	0.00475119	FBgn0003965/FBgn0031182/FBgn0031126/FBgn0038105/FBgn0039896/FBgn0033065/FBgn0002526/FBgn0000592/FBgn0010341/FBgn0040321/FBgn0030925/FBgn0033367/FBgn0283437/FBgn0041710/FBgn0086679	15
GO:0071616	GO:0071616	acyl-CoA biosynthetic process	7/610	25/11161	0.000284919	0.00610831	0.00552393	FBgn0031824/FBgn0263120/FBgn0020236/FBgn0012034/FBgn0038733/FBgn0028325/FBgn0039156	7
GO:1905952	GO:1905952	regulation of lipid localization	8/610	33/11161	0.000312361	0.00660702	0.00597493	FBgn0263120/FBgn0053087/FBgn0263006/FBgn0020622/FBgn0039114/FBgn0015808/FBgn0004797/FBgn0001257	8
GO:0008340	GO:0008340	determination of adult lifespan	21/610	168/11161	0.000324682	0.00675404	0.00610789	FBgn0038074/FBgn0284245/FBgn0036046/FBgn0005278/FBgn0036816/FBgn0002719/FBgn0028956/FBgn0028695/FBgn0035623/FBgn0003308/FBgn0015575/FBgn0040309/FBgn0003731/FBgn0034219/FBgn0023000/FBgn0051414/FBgn0262975/FBgn0028479/FBgn0000261/FBgn0001257/FBgn0263316	21
GO:0009611	GO:0009611	response to wounding	17/610	124/11161	0.000402193	0.00800505	0.00723921	FBgn0026415/FBgn0001114/FBgn0013763/FBgn0064237/FBgn0005626/FBgn0003731/FBgn0003495/FBgn0283531/FBgn0038180/FBgn0028479/FBgn0010341/FBgn0032026/FBgn0028646/FBgn0038326/FBgn0003391/FBgn0033367/FBgn0283437	17
GO:0003014	GO:0003014	renal system process	7/610	27/11161	0.00047841	0.00897445	0.00811588	FBgn0031865/FBgn0004512/FBgn0034885/FBgn0035695/FBgn0010341/FBgn0034883/FBgn0032456	7
GO:1901615	GO:1901615	organic hydroxy compound metabolic process	21/610	175/11161	0.000564699	0.0103168	0.0093298	FBgn0267408/FBgn0053503/FBgn0001248/FBgn0034356/FBgn0001128/FBgn0024289/FBgn0036553/FBgn0005626/FBgn0038105/FBgn0011768/FBgn0039896/FBgn0002526/FBgn0010341/FBgn0035266/FBgn0000055/FBgn0040321/FBgn0000075/FBgn0030925/FBgn0033367/FBgn0283437/FBgn0041710	21
GO:0006576	GO:0006576	cellular biogenic amine metabolic process	7/610	28/11161	0.000608176	0.0109212	0.00987636	FBgn0003965/FBgn0019932/FBgn0005626/FBgn0003308/FBgn0000075/FBgn0033367/FBgn0283437	7
GO:0042335	GO:0042335	cuticle development	25/610	228/11161	0.000693333	0.0117017	0.0105822	FBgn0001112/FBgn0033728/FBgn0026415/FBgn0013763/FBgn0064237/FBgn0036880/FBgn0020637/FBgn0031646/FBgn0005626/FBgn0004859/FBgn0260006/FBgn0283531/FBgn0039594/FBgn0015623/FBgn0020521/FBgn0038180/FBgn0004777/FBgn0031097/FBgn0035873/FBgn0286203/FBgn0000075/FBgn0000317/FBgn0004396/FBgn0032234/FBgn0035280	25
GO:0009410	GO:0009410	response to xenobiotic stimulus	6/610	21/11161	0.000696199	0.0117017	0.0105822	FBgn0031182/FBgn0031126/FBgn0027074/FBgn0034887/FBgn0033065/FBgn0027070	6
GO:1901570	GO:1901570	fatty acid derivative biosynthetic process	6/610	21/11161	0.000696199	0.0117017	0.0105822	FBgn0031824/FBgn0263120/FBgn0038733/FBgn0035383/FBgn0031877/FBgn0039156	6
GO:0002376	GO:0002376	immune system process	41/610	446/11161	0.00072562	0.0120994	0.0109419	FBgn0041182/FBgn0041180/FBgn0040104/FBgn0034229/FBgn0028396/FBgn0034512/FBgn0001114/FBgn0044812/FBgn0016917/FBgn0263106/FBgn0034246/FBgn0035147/FBgn0003507/FBgn0026878/FBgn0030310/FBgn0261800/FBgn0004859/FBgn0037396/FBgn0040309/FBgn0034277/FBgn0003495/FBgn0243514/FBgn0028984/FBgn0036752/FBgn0283531/FBgn0002526/FBgn0033402/FBgn0010341/FBgn0013983/FBgn0046685/FBgn0040321/FBgn0000261/FBgn0014033/FBg…	41
GO:1901700	GO:1901700	response to oxygen-containing compound	34/610	353/11161	0.000912787	0.0148783	0.0134549	FBgn0001233/FBgn0028396/FBgn0036046/FBgn0035023/FBgn0016917/FBgn0012034/FBgn0259977/FBgn0044048/FBgn0034356/FBgn0030310/FBgn0036278/FBgn0036942/FBgn0005626/FBgn0040309/FBgn0003731/FBgn0003495/FBgn0283531/FBgn0011768/FBgn0012036/FBgn0020300/FBgn0023000/FBgn0020622/FBgn0283427/FBgn0033246/FBgn0034756/FBgn0036732/FBgn0267385/FBgn0029823/FBgn0000055/FBgn0000261/FBgn0023129/FBgn0000721/FBgn0034085/FBg…	34
GO:0006955	GO:0006955	immune response	31/610	317/11161	0.00118547	0.0187269	0.0169353	FBgn0041182/FBgn0041180/FBgn0040104/FBgn0034229/FBgn0034512/FBgn0001114/FBgn0016917/FBgn0034246/FBgn0026878/FBgn0030310/FBgn0261800/FBgn0004859/FBgn0037396/FBgn0003495/FBgn0243514/FBgn0028984/FBgn0283531/FBgn0002526/FBgn0033402/FBgn0010341/FBgn0013983/FBgn0046685/FBgn0040321/FBgn0014033/FBgn0030925/FBgn0015924/FBgn0002930/FBgn0025574/FBgn0010348/FBgn0033367/FBgn0283437	31
GO:0006032	GO:0006032	chitin catabolic process	5/610	16/11161	0.00126541	0.0194717	0.0176089	FBgn0026415/FBgn0013763/FBgn0064237/FBgn0038180/FBgn0020415	5
GO:0006979	GO:0006979	response to oxidative stress	17/610	137/11161	0.00126969	0.0194717	0.0176089	FBgn0032685/FBgn0039593/FBgn0028396/FBgn0001248/FBgn0044812/FBgn0005626/FBgn0040309/FBgn0003495/FBgn0283531/FBgn0023000/FBgn0262975/FBgn0086711/FBgn0040308/FBgn0031589/FBgn0000261/FBgn0011205/FBgn0263316	17
GO:0007588	GO:0007588	excretion	4/610	10/11161	0.00142385	0.0214489	0.0193969	FBgn0004512/FBgn0035023/FBgn0035695/FBgn0032456	4
GO:0046364	GO:0046364	monosaccharide biosynthetic process	4/610	10/11161	0.00142385	0.0214489	0.0193969	FBgn0038074/FBgn0032820/FBgn0034356/FBgn0003074	4
GO:0009308	GO:0009308	amine metabolic process	7/610	32/11161	0.00142925	0.0214489	0.0193969	FBgn0003965/FBgn0019932/FBgn0005626/FBgn0003308/FBgn0000075/FBgn0033367/FBgn0283437	7
GO:0018958	GO:0018958	phenol-containing compound metabolic process	11/610	73/11161	0.00191675	0.0270275	0.0244418	FBgn0005626/FBgn0038105/FBgn0039896/FBgn0002526/FBgn0010341/FBgn0040321/FBgn0000075/FBgn0030925/FBgn0033367/FBgn0283437/FBgn0041710	11
GO:0008592	GO:0008592	regulation of Toll signaling pathway	9/610	54/11161	0.00239494	0.0324631	0.0293574	FBgn0034246/FBgn0030310/FBgn0250848/FBgn0003495/FBgn0028984/FBgn0040321/FBgn0030925/FBgn0002930/FBgn0025574	9
GO:1901568	GO:1901568	fatty acid derivative metabolic process	7/610	35/11161	0.00247677	0.0333571	0.0301658	FBgn0031824/FBgn0263120/FBgn0038733/FBgn0035383/FBgn0031877/FBgn0039156/FBgn0035298	7
GO:0046189	GO:0046189	phenol-containing compound biosynthetic process	4/610	12/11161	0.00307428	0.0398707	0.0360564	FBgn0005626/FBgn0038105/FBgn0039896/FBgn0041710	4
GO:0042594	GO:0042594	response to starvation	17/610	152/11161	0.00387078	0.0484078	0.0437767	FBgn0038074/FBgn0039298/FBgn0036046/FBgn0086676/FBgn0034356/FBgn0028956/FBgn0035623/FBgn0035383/FBgn0040309/FBgn0036752/FBgn0034219/FBgn0023000/FBgn0033926/FBgn0028479/FBgn0033247/FBgn0001257/FBgn0034368	17

## Sheet: Female Thorax UP
	ID	Description	GeneRatio	BgRatio	pvalue	p.adjust	qvalue	geneID	Count
GO:0042254	GO:0042254	ribosome biogenesis	49/759	215/10924	5.59495e-14	1.38419e-10	1.20026e-10	FBgn0027525/FBgn0037899/FBgn0041191/FBgn0025366/FBgn0265192/FBgn0028473/FBgn0039306/FBgn0029672/FBgn0263510/FBgn0020305/FBgn0032138/FBgn0030720/FBgn0032919/FBgn0034933/FBgn0038597/FBgn0023542/FBgn0021875/FBgn0034528/FBgn0051719/FBgn0031736/FBgn0010770/FBgn0033454/FBgn0029714/FBgn0034879/FBgn0034243/FBgn0001986/FBgn0011824/FBgn0086451/FBgn0284251/FBgn0036686/FBgn0027602/FBgn0031764/FBgn0030061/FBg…	49
GO:0006364	GO:0006364	rRNA processing	36/759	147/10924	1.44872e-11	1.31133e-08	1.13709e-08	FBgn0027525/FBgn0025366/FBgn0265192/FBgn0039306/FBgn0263510/FBgn0020305/FBgn0032138/FBgn0030720/FBgn0032919/FBgn0034933/FBgn0038597/FBgn0051719/FBgn0031736/FBgn0010770/FBgn0033454/FBgn0029714/FBgn0034879/FBgn0001986/FBgn0011824/FBgn0086451/FBgn0284251/FBgn0036686/FBgn0031764/FBgn0030061/FBgn0032050/FBgn0052409/FBgn0010220/FBgn0029148/FBgn0029755/FBgn0030067/FBgn0036254/FBgn0030711/FBgn0036405/FBg…	36
GO:0016072	GO:0016072	rRNA metabolic process	38/759	165/10924	2.87324e-11	1.7771e-08	1.54096e-08	FBgn0027525/FBgn0025366/FBgn0265192/FBgn0039306/FBgn0263510/FBgn0033261/FBgn0020305/FBgn0032138/FBgn0030720/FBgn0032919/FBgn0034933/FBgn0038597/FBgn0051719/FBgn0031736/FBgn0010770/FBgn0033454/FBgn0029714/FBgn0034879/FBgn0001986/FBgn0011824/FBgn0086451/FBgn0284251/FBgn0036686/FBgn0031764/FBgn0038601/FBgn0030061/FBgn0032050/FBgn0052409/FBgn0010220/FBgn0029148/FBgn0029755/FBgn0030067/FBgn0036254/FBg…	38
GO:0035150	GO:0035150	regulation of tube size	18/759	53/10924	7.45563e-09	3.68905e-06	3.19886e-06	FBgn0284247/FBgn0000658/FBgn0031097/FBgn0015777/FBgn0039257/FBgn0259211/FBgn0034408/FBgn0261277/FBgn0013720/FBgn0000499/FBgn0000490/FBgn0260653/FBgn0010238/FBgn0010894/FBgn0037680/FBgn0035049/FBgn0261341/FBgn0267488	18
GO:0035151	GO:0035151	regulation of tube size, open tracheal system	17/759	49/10924	1.35118e-08	5.57137e-06	4.83106e-06	FBgn0284247/FBgn0000658/FBgn0031097/FBgn0015777/FBgn0259211/FBgn0034408/FBgn0261277/FBgn0013720/FBgn0000499/FBgn0000490/FBgn0260653/FBgn0010238/FBgn0010894/FBgn0037680/FBgn0035049/FBgn0261341/FBgn0267488	17
GO:0048736	GO:0048736	appendage development	49/759	337/10924	5.63845e-07	0.000139495	0.00012096	FBgn0029791/FBgn0264272/FBgn0003997/FBgn0284247/FBgn0010383/FBgn0086898/FBgn0000492/FBgn0000658/FBgn0004395/FBgn0036257/FBgn0039257/FBgn0023212/FBgn0250871/FBgn0032230/FBgn0267978/FBgn0283509/FBgn0001259/FBgn0285879/FBgn0000395/FBgn0028984/FBgn0003169/FBgn0003090/FBgn0000499/FBgn0000490/FBgn0020521/FBgn0263118/FBgn0003719/FBgn0004569/FBgn0005672/FBgn0003866/FBgn0004893/FBgn0266046/FBgn0010313/FBg…	49
GO:0035220	GO:0035220	wing disc development	53/759	384/10924	1.02041e-06	0.000214447	0.000185952	FBgn0029791/FBgn0264272/FBgn0005626/FBgn0284247/FBgn0086898/FBgn0000492/FBgn0000658/FBgn0004395/FBgn0005613/FBgn0039257/FBgn0015795/FBgn0023212/FBgn0250871/FBgn0032230/FBgn0267978/FBgn0283509/FBgn0001259/FBgn0285879/FBgn0000395/FBgn0039081/FBgn0028984/FBgn0003169/FBgn0003090/FBgn0000499/FBgn0000490/FBgn0020521/FBgn0263118/FBgn0003719/FBgn0020306/FBgn0004569/FBgn0005672/FBgn0033033/FBgn0003866/FBg…	53
GO:0060562	GO:0060562	epithelial tube morphogenesis	59/759	457/10924	2.31674e-06	0.000295587	0.00025631	FBgn0029791/FBgn0264272/FBgn0041191/FBgn0003997/FBgn0284247/FBgn0010383/FBgn0086898/FBgn0000492/FBgn0000658/FBgn0004395/FBgn0036257/FBgn0039257/FBgn0023212/FBgn0250871/FBgn0032230/FBgn0267978/FBgn0283509/FBgn0010452/FBgn0001259/FBgn0000163/FBgn0285879/FBgn0000395/FBgn0285896/FBgn0028984/FBgn0003169/FBgn0003090/FBgn0000499/FBgn0000490/FBgn0020521/FBgn0263118/FBgn0003719/FBgn0031885/FBgn0004569/FBg…	59
GO:0035239	GO:0035239	tube morphogenesis	63/759	500/10924	2.38954e-06	0.000295587	0.00025631	FBgn0029791/FBgn0264272/FBgn0041191/FBgn0003997/FBgn0284247/FBgn0010383/FBgn0086898/FBgn0000492/FBgn0000658/FBgn0004395/FBgn0036257/FBgn0283500/FBgn0039257/FBgn0023212/FBgn0250871/FBgn0032230/FBgn0267978/FBgn0259211/FBgn0037917/FBgn0283509/FBgn0010452/FBgn0001259/FBgn0000163/FBgn0285879/FBgn0000395/FBgn0285896/FBgn0028984/FBgn0003169/FBgn0003090/FBgn0000499/FBgn0000490/FBgn0020521/FBgn0263118/FBg…	63
GO:0007472	GO:0007472	wing disc morphogenesis	42/759	288/10924	3.38655e-06	0.000393804	0.000341477	FBgn0029791/FBgn0264272/FBgn0284247/FBgn0086898/FBgn0000492/FBgn0000658/FBgn0004395/FBgn0039257/FBgn0023212/FBgn0250871/FBgn0032230/FBgn0267978/FBgn0283509/FBgn0001259/FBgn0285879/FBgn0000395/FBgn0028984/FBgn0003169/FBgn0003090/FBgn0000499/FBgn0000490/FBgn0020521/FBgn0263118/FBgn0003719/FBgn0004569/FBgn0005672/FBgn0033033/FBgn0003866/FBgn0266046/FBgn0010313/FBgn0000157/FBgn0000139/FBgn0015527/FBg…	42
GO:0007560	GO:0007560	imaginal disc morphogenesis	52/759	390/10924	3.66107e-06	0.000393804	0.000341477	FBgn0029791/FBgn0264272/FBgn0003997/FBgn0284247/FBgn0010383/FBgn0086898/FBgn0000492/FBgn0000658/FBgn0004395/FBgn0036257/FBgn0039257/FBgn0023212/FBgn0250871/FBgn0032230/FBgn0267978/FBgn0283509/FBgn0001259/FBgn0285879/FBgn0000395/FBgn0028984/FBgn0003169/FBgn0003090/FBgn0000499/FBgn0000490/FBgn0020521/FBgn0263118/FBgn0003719/FBgn0031885/FBgn0004569/FBgn0005672/FBgn0033033/FBgn0003866/FBgn0004893/FBg…	52
GO:0048569	GO:0048569	post-embryonic animal organ development	59/759	465/10924	4.04935e-06	0.000417421	0.000361955	FBgn0029791/FBgn0264272/FBgn0033649/FBgn0003997/FBgn0284247/FBgn0010383/FBgn0086898/FBgn0000492/FBgn0000658/FBgn0004395/FBgn0036257/FBgn0039257/FBgn0023212/FBgn0250871/FBgn0032230/FBgn0267978/FBgn0283509/FBgn0003882/FBgn0001259/FBgn0285879/FBgn0000395/FBgn0028984/FBgn0003169/FBgn0003090/FBgn0000499/FBgn0000490/FBgn0020521/FBgn0263118/FBgn0003719/FBgn0031885/FBgn0004569/FBgn0266452/FBgn0005672/FBg…	59
GO:0007591	GO:0007591	molting cycle, chitin-based cuticle	19/759	89/10924	8.71235e-06	0.000769798	0.00066751	FBgn0005626/FBgn0020416/FBgn0003162/FBgn0031097/FBgn0038947/FBgn0000527/FBgn0250871/FBgn0261260/FBgn0039396/FBgn0020521/FBgn0000370/FBgn0260653/FBgn0001112/FBgn0035049/FBgn0261341/FBgn0000422/FBgn0283531/FBgn0016797/FBgn0000568	19
GO:0042303	GO:0042303	molting cycle	19/759	89/10924	8.71235e-06	0.000769798	0.00066751	FBgn0005626/FBgn0020416/FBgn0003162/FBgn0031097/FBgn0038947/FBgn0000527/FBgn0250871/FBgn0261260/FBgn0039396/FBgn0020521/FBgn0000370/FBgn0260653/FBgn0001112/FBgn0035049/FBgn0261341/FBgn0000422/FBgn0283531/FBgn0016797/FBgn0000568	19
GO:0008037	GO:0008037	cell recognition	22/759	119/10924	2.00873e-05	0.00165653	0.00143642	FBgn0003390/FBgn0032666/FBgn0010435/FBgn0283500/FBgn0000504/FBgn0004369/FBgn0004108/FBgn0037240/FBgn0250871/FBgn0002565/FBgn0000499/FBgn0266599/FBgn0040099/FBgn0004055/FBgn0005631/FBgn0250753/FBgn0035049/FBgn0004456/FBgn0283521/FBgn0016797/FBgn0267488/FBgn0004652	22
GO:0048812	GO:0048812	neuron projection morphogenesis	53/759	435/10924	3.93081e-05	0.00303901	0.00263519	FBgn0035541/FBgn0283472/FBgn0038197/FBgn0041191/FBgn0003997/FBgn0002306/FBgn0038947/FBgn0283500/FBgn0000504/FBgn0004369/FBgn0004108/FBgn0037240/FBgn0010391/FBgn0036661/FBgn0267978/FBgn0263239/FBgn0010452/FBgn0014018/FBgn0028371/FBgn0265974/FBgn0285896/FBgn0002565/FBgn0003169/FBgn0036059/FBgn0003090/FBgn0000499/FBgn0020306/FBgn0266599/FBgn0014163/FBgn0023169/FBgn0004055/FBgn0086680/FBgn0003495/FBg…	53
GO:0006935	GO:0006935	chemotaxis	38/759	278/10924	4.34617e-05	0.00314781	0.00272954	FBgn0283472/FBgn0041191/FBgn0002306/FBgn0283500/FBgn0000504/FBgn0004369/FBgn0004108/FBgn0037240/FBgn0267978/FBgn0010452/FBgn0028371/FBgn0265974/FBgn0002565/FBgn0003169/FBgn0003090/FBgn0000499/FBgn0000490/FBgn0020306/FBgn0266599/FBgn0023169/FBgn0004055/FBgn0086680/FBgn0003495/FBgn0261588/FBgn0004103/FBgn0003204/FBgn0005631/FBgn0250753/FBgn0004370/FBgn0004456/FBgn0283521/FBgn0038498/FBgn0016059/FBg…	38
GO:0048858	GO:0048858	cell projection morphogenesis	53/759	437/10924	4.45324e-05	0.00314781	0.00272954	FBgn0035541/FBgn0283472/FBgn0038197/FBgn0041191/FBgn0003997/FBgn0002306/FBgn0038947/FBgn0283500/FBgn0000504/FBgn0004369/FBgn0004108/FBgn0037240/FBgn0010391/FBgn0036661/FBgn0267978/FBgn0263239/FBgn0010452/FBgn0014018/FBgn0028371/FBgn0265974/FBgn0285896/FBgn0002565/FBgn0003169/FBgn0036059/FBgn0003090/FBgn0000499/FBgn0020306/FBgn0266599/FBgn0014163/FBgn0023169/FBgn0004055/FBgn0086680/FBgn0003495/FBg…	53
GO:0120039	GO:0120039	plasma membrane bounded cell projection morphogenesis	53/759	437/10924	4.45324e-05	0.00314781	0.00272954	FBgn0035541/FBgn0283472/FBgn0038197/FBgn0041191/FBgn0003997/FBgn0002306/FBgn0038947/FBgn0283500/FBgn0000504/FBgn0004369/FBgn0004108/FBgn0037240/FBgn0010391/FBgn0036661/FBgn0267978/FBgn0263239/FBgn0010452/FBgn0014018/FBgn0028371/FBgn0265974/FBgn0285896/FBgn0002565/FBgn0003169/FBgn0036059/FBgn0003090/FBgn0000499/FBgn0020306/FBgn0266599/FBgn0014163/FBgn0023169/FBgn0004055/FBgn0086680/FBgn0003495/FBg…	53
GO:0051240	GO:0051240	positive regulation of multicellular organismal process	30/759	201/10924	5.42871e-05	0.00353438	0.00306474	FBgn0027348/FBgn0038197/FBgn0041191/FBgn0033649/FBgn0262656/FBgn0033453/FBgn0039306/FBgn0036257/FBgn0038947/FBgn0020386/FBgn0263239/FBgn0037442/FBgn0285896/FBgn0036059/FBgn0045038/FBgn0003090/FBgn0000499/FBgn0029891/FBgn0000490/FBgn0259176/FBgn0011204/FBgn0005672/FBgn0024291/FBgn0044047/FBgn0016122/FBgn0036934/FBgn0024179/FBgn0285937/FBgn0025800/FBgn0038063	30
GO:0007167	GO:0007167	enzyme-linked receptor protein signaling pathway	39/759	300/10924	0.000105304	0.00613847	0.00532281	FBgn0029791/FBgn0283472/FBgn0038197/FBgn0041191/FBgn0033649/FBgn0262656/FBgn0025625/FBgn0261560/FBgn0087011/FBgn0039257/FBgn0031016/FBgn0020386/FBgn0259211/FBgn0004907/FBgn0021800/FBgn0265974/FBgn0000395/FBgn0285896/FBgn0016756/FBgn0023214/FBgn0003169/FBgn0022800/FBgn0000490/FBgn0003719/FBgn0004569/FBgn0005672/FBgn0015399/FBgn0013272/FBgn0039858/FBgn0044047/FBgn0027492/FBgn0004370/FBgn0024179/FBg…	39
GO:0048070	GO:0048070	regulation of developmental pigmentation	8/759	24/10924	0.000141457	0.0072457	0.00628292	FBgn0005626/FBgn0038947/FBgn0000504/FBgn0000527/FBgn0261260/FBgn0000499/FBgn0029891/FBgn0000422	8
GO:0120305	GO:0120305	regulation of pigmentation	8/759	24/10924	0.000141457	0.0072457	0.00628292	FBgn0005626/FBgn0038947/FBgn0000504/FBgn0000527/FBgn0261260/FBgn0000499/FBgn0029891/FBgn0000422	8
GO:0060284	GO:0060284	regulation of cell development	25/759	163/10924	0.000143508	0.0072457	0.00628292	FBgn0041191/FBgn0033649/FBgn0262656/FBgn0039306/FBgn0004395/FBgn0038947/FBgn0265297/FBgn0259211/FBgn0263239/FBgn0266450/FBgn0285896/FBgn0036059/FBgn0003090/FBgn0000499/FBgn0259176/FBgn0004569/FBgn0011746/FBgn0005672/FBgn0005536/FBgn0016059/FBgn0285937/FBgn0086384/FBgn0025800/FBgn0000382/FBgn0000547	25
GO:1901700	GO:1901700	response to oxygen-containing compound	43/759	350/10924	0.00017397	0.00843927	0.00731789	FBgn0010052/FBgn0039509/FBgn0283472/FBgn0038197/FBgn0005626/FBgn0041191/FBgn0031635/FBgn0003997/FBgn0262656/FBgn0027932/FBgn0036697/FBgn0263510/FBgn0023076/FBgn0025625/FBgn0261560/FBgn0012034/FBgn0283427/FBgn0035023/FBgn0020386/FBgn0266450/FBgn0260005/FBgn0016756/FBgn0003169/FBgn0032940/FBgn0005672/FBgn0033756/FBgn0033631/FBgn0003495/FBgn0039858/FBgn0024291/FBgn0044047/FBgn0263231/FBgn0000139/FBg…	43
GO:0019732	GO:0019732	antifungal humoral response	6/759	14/10924	0.000204155	0.00947796	0.00821856	FBgn0000250/FBgn0039494/FBgn0003882/FBgn0014018/FBgn0003495/FBgn0040321	6
GO:0050767	GO:0050767	regulation of neurogenesis	21/759	129/10924	0.000206875	0.00947796	0.00821856	FBgn0041191/FBgn0033649/FBgn0262656/FBgn0039306/FBgn0004395/FBgn0038947/FBgn0259211/FBgn0263239/FBgn0285896/FBgn0036059/FBgn0003090/FBgn0000499/FBgn0259176/FBgn0004569/FBgn0011746/FBgn0005672/FBgn0016059/FBgn0285937/FBgn0086384/FBgn0025800/FBgn0000547	21
GO:0007155	GO:0007155	cell adhesion	30/759	219/10924	0.000261053	0.0115329	0.0100005	FBgn0050203/FBgn0025878/FBgn0086359/FBgn0036985/FBgn0032666/FBgn0002306/FBgn0284247/FBgn0015777/FBgn0029830/FBgn0004108/FBgn0037240/FBgn0010452/FBgn0000163/FBgn0285879/FBgn0022800/FBgn0004921/FBgn0263118/FBgn0004569/FBgn0039709/FBgn0261053/FBgn0010238/FBgn0010894/FBgn0033710/FBgn0005631/FBgn0035049/FBgn0004456/FBgn0038498/FBgn0001404/FBgn0086384/FBgn0000547	30
GO:0008038	GO:0008038	neuron recognition	19/759	115/10924	0.000336794	0.0141225	0.012246	FBgn0003390/FBgn0032666/FBgn0283500/FBgn0000504/FBgn0004369/FBgn0004108/FBgn0037240/FBgn0250871/FBgn0002565/FBgn0000499/FBgn0266599/FBgn0004055/FBgn0005631/FBgn0250753/FBgn0035049/FBgn0004456/FBgn0283521/FBgn0016797/FBgn0004652	19
GO:0001736	GO:0001736	establishment of planar polarity	16/759	90/10924	0.00042068	0.0167865	0.0145559	FBgn0264272/FBgn0284247/FBgn0086898/FBgn0000658/FBgn0259211/FBgn0034408/FBgn0001259/FBgn0000163/FBgn0028371/FBgn0003090/FBgn0000499/FBgn0004569/FBgn0005672/FBgn0263258/FBgn0283521/FBgn0000547	16
GO:0007164	GO:0007164	establishment of tissue polarity	16/759	90/10924	0.00042068	0.0167865	0.0145559	FBgn0264272/FBgn0284247/FBgn0086898/FBgn0000658/FBgn0259211/FBgn0034408/FBgn0001259/FBgn0000163/FBgn0028371/FBgn0003090/FBgn0000499/FBgn0004569/FBgn0005672/FBgn0263258/FBgn0283521/FBgn0000547	16
GO:0060857	GO:0060857	establishment of glial blood-brain barrier	6/759	16/10924	0.000482614	0.018656	0.0161771	FBgn0015777/FBgn0037240/FBgn0013720/FBgn0010894/FBgn0037680/FBgn0004513	6
GO:0040011	GO:0040011	locomotion	49/759	435/10924	0.00050574	0.0191501	0.0166055	FBgn0283472/FBgn0005626/FBgn0041191/FBgn0002306/FBgn0003162/FBgn0039464/FBgn0283500/FBgn0000504/FBgn0004369/FBgn0004108/FBgn0037240/FBgn0267978/FBgn0010452/FBgn0037163/FBgn0028371/FBgn0265974/FBgn0002565/FBgn0003169/FBgn0045038/FBgn0003090/FBgn0000499/FBgn0000490/FBgn0020306/FBgn0004838/FBgn0266599/FBgn0023169/FBgn0005672/FBgn0005638/FBgn0004055/FBgn0086680/FBgn0003495/FBgn0261588/FBgn0004103/FBg…	49
GO:0002788	GO:0002788	regulation of antifungal peptide production	5/759	11/10924	0.000518615	0.0191501	0.0166055	FBgn0000250/FBgn0039494/FBgn0003882/FBgn0014018/FBgn0003495	5
GO:0001558	GO:0001558	regulation of cell growth	15/759	83/10924	0.000526357	0.0191501	0.0166055	FBgn0283472/FBgn0038197/FBgn0041191/FBgn0262656/FBgn0261560/FBgn0020386/FBgn0263239/FBgn0285896/FBgn0003090/FBgn0000499/FBgn0259176/FBgn0052418/FBgn0023169/FBgn0016059/FBgn0086384	15
GO:0032101	GO:0032101	regulation of response to external stimulus	32/759	253/10924	0.000694609	0.0244731	0.0212212	FBgn0283472/FBgn0038197/FBgn0041191/FBgn0003261/FBgn0262656/FBgn0033453/FBgn0000250/FBgn0039801/FBgn0031317/FBgn0039494/FBgn0267384/FBgn0003882/FBgn0014018/FBgn0285896/FBgn0028984/FBgn0003090/FBgn0000499/FBgn0023169/FBgn0035977/FBgn0040322/FBgn0086680/FBgn0003495/FBgn0035906/FBgn0040321/FBgn0034647/FBgn0278608/FBgn0031857/FBgn0283521/FBgn0015247/FBgn0016059/FBgn0034540/FBgn0000568	32
GO:0035209	GO:0035209	pupal development	6/759	17/10924	0.000702339	0.0244731	0.0212212	FBgn0010383/FBgn0000370/FBgn0003388/FBgn0000139/FBgn0001112/FBgn0039226	6
GO:0006865	GO:0006865	amino acid transport	12/759	60/10924	0.000732197	0.0248144	0.0215172	FBgn0036697/FBgn0030816/FBgn0033708/FBgn0030817/FBgn0033760/FBgn0039525/FBgn0030574/FBgn0039915/FBgn0002778/FBgn0036279/FBgn0260743/FBgn0263776	12
GO:0051962	GO:0051962	positive regulation of nervous system development	17/759	104/10924	0.000771172	0.0253909	0.0220171	FBgn0041191/FBgn0033649/FBgn0262656/FBgn0039306/FBgn0036257/FBgn0038947/FBgn0263239/FBgn0285896/FBgn0036059/FBgn0003090/FBgn0000499/FBgn0259176/FBgn0005672/FBgn0024179/FBgn0285937/FBgn0025800/FBgn0038063	17
GO:0050920	GO:0050920	regulation of chemotaxis	8/759	30/10924	0.000775453	0.0253909	0.0220171	FBgn0283472/FBgn0041191/FBgn0003090/FBgn0000499/FBgn0023169/FBgn0283521/FBgn0016059/FBgn0034540	8
GO:0009967	GO:0009967	positive regulation of signal transduction	47/759	421/10924	0.00079543	0.0253909	0.0220171	FBgn0038197/FBgn0262081/FBgn0041191/FBgn0003390/FBgn0027932/FBgn0033453/FBgn0284247/FBgn0030556/FBgn0023540/FBgn0039257/FBgn0030366/FBgn0020386/FBgn0031317/FBgn0039494/FBgn0030051/FBgn0004907/FBgn0265974/FBgn0000395/FBgn0016756/FBgn0023214/FBgn0003169/FBgn0022800/FBgn0000490/FBgn0003719/FBgn0031885/FBgn0000370/FBgn0039688/FBgn0005672/FBgn0003495/FBgn0004583/FBgn0039858/FBgn0004103/FBgn0024291/FBg…	47
GO:0045927	GO:0045927	positive regulation of growth	19/759	123/10924	0.000797067	0.0253909	0.0220171	FBgn0283472/FBgn0041191/FBgn0262656/FBgn0036257/FBgn0020386/FBgn0263239/FBgn0285896/FBgn0003090/FBgn0000499/FBgn0000490/FBgn0259176/FBgn0052418/FBgn0036248/FBgn0039858/FBgn0044047/FBgn0036934/FBgn0024179/FBgn0025800/FBgn0038063	19
GO:0002164	GO:0002164	larval development	24/759	172/10924	0.000800723	0.0253909	0.0220171	FBgn0033649/FBgn0002306/FBgn0003162/FBgn0004395/FBgn0031097/FBgn0038947/FBgn0023212/FBgn0267978/FBgn0010452/FBgn0003882/FBgn0010770/FBgn0000490/FBgn0266452/FBgn0260653/FBgn0003495/FBgn0263231/FBgn0000139/FBgn0035049/FBgn0261341/FBgn0283521/FBgn0011766/FBgn0016797/FBgn0264693/FBgn0000562	24
GO:0061343	GO:0061343	cell adhesion involved in heart morphogenesis	5/759	12/10924	0.000838422	0.0259282	0.022483	FBgn0015777/FBgn0037240/FBgn0004921/FBgn0010238/FBgn0010894	5
GO:0007417	GO:0007417	central nervous system development	34/759	278/10924	0.000877283	0.026795	0.0232346	FBgn0033782/FBgn0086359/FBgn0000492/FBgn0015777/FBgn0004108/FBgn0037240/FBgn0045064/FBgn0267978/FBgn0259211/FBgn0031959/FBgn0013720/FBgn0259176/FBgn0000536/FBgn0031500/FBgn0086680/FBgn0003495/FBgn0000576/FBgn0000157/FBgn0003388/FBgn0000139/FBgn0010894/FBgn0032362/FBgn0037680/FBgn0005427/FBgn0045063/FBgn0004513/FBgn0004370/FBgn0035049/FBgn0024179/FBgn0011766/FBgn0264075/FBgn0025800/FBgn0000382/FBg…	34
GO:0010647	GO:0010647	positive regulation of cell communication	50/759	459/10924	0.00095028	0.0283252	0.0245615	FBgn0038197/FBgn0262081/FBgn0041191/FBgn0003390/FBgn0027932/FBgn0033453/FBgn0038984/FBgn0284247/FBgn0030556/FBgn0023540/FBgn0039257/FBgn0030366/FBgn0020386/FBgn0031317/FBgn0039494/FBgn0030051/FBgn0004907/FBgn0265974/FBgn0000395/FBgn0016756/FBgn0023214/FBgn0003169/FBgn0022800/FBgn0029891/FBgn0000490/FBgn0003719/FBgn0031885/FBgn0000370/FBgn0039688/FBgn0005672/FBgn0003495/FBgn0004583/FBgn0039858/FBg…	50
GO:0023056	GO:0023056	positive regulation of signaling	50/759	459/10924	0.00095028	0.0283252	0.0245615	FBgn0038197/FBgn0262081/FBgn0041191/FBgn0003390/FBgn0027932/FBgn0033453/FBgn0038984/FBgn0284247/FBgn0030556/FBgn0023540/FBgn0039257/FBgn0030366/FBgn0020386/FBgn0031317/FBgn0039494/FBgn0030051/FBgn0004907/FBgn0265974/FBgn0000395/FBgn0016756/FBgn0023214/FBgn0003169/FBgn0022800/FBgn0029891/FBgn0000490/FBgn0003719/FBgn0031885/FBgn0000370/FBgn0039688/FBgn0005672/FBgn0003495/FBgn0004583/FBgn0039858/FBg…	50
GO:0000054	GO:0000054	ribosomal subunit export from nucleus	5/759	13/10924	0.00128499	0.0353228	0.0306293	FBgn0027525/FBgn0023542/FBgn0034243/FBgn0052409/FBgn0033379	5
GO:0033750	GO:0033750	ribosome localization	5/759	13/10924	0.00128499	0.0353228	0.0306293	FBgn0027525/FBgn0023542/FBgn0034243/FBgn0052409/FBgn0033379	5
GO:0003002	GO:0003002	regionalization	51/759	478/10924	0.00134408	0.0360777	0.0312838	FBgn0029791/FBgn0031879/FBgn0284247/FBgn0000492/FBgn0000250/FBgn0000658/FBgn0038947/FBgn0265297/FBgn0015795/FBgn0023212/FBgn0003339/FBgn0267978/FBgn0037917/FBgn0003882/FBgn0000163/FBgn0000395/FBgn0003169/FBgn0003090/FBgn0000499/FBgn0000490/FBgn0263118/FBgn0003719/FBgn0087035/FBgn0020306/FBgn0004569/FBgn0004838/FBgn0003866/FBgn0004893/FBgn0001320/FBgn0086680/FBgn0003495/FBgn0000576/FBgn0266046/FBg…	51
GO:0007432	GO:0007432	salivary gland boundary specification	6/759	19/10924	0.00136567	0.0360777	0.0312838	FBgn0003339/FBgn0003169/FBgn0000490/FBgn0003866/FBgn0005631/FBgn0004456	6
GO:0002764	GO:0002764	immune response-regulating signaling pathway	13/759	73/10924	0.00139994	0.0360777	0.0312838	FBgn0038197/FBgn0262656/FBgn0033453/FBgn0031317/FBgn0014018/FBgn0035977/FBgn0040322/FBgn0040321/FBgn0034647/FBgn0031857/FBgn0283521/FBgn0015247/FBgn0000568	13
GO:0048639	GO:0048639	positive regulation of developmental growth	16/759	101/10924	0.0015336	0.0387155	0.0335711	FBgn0041191/FBgn0262656/FBgn0036257/FBgn0020386/FBgn0263239/FBgn0285896/FBgn0003090/FBgn0000499/FBgn0000490/FBgn0052418/FBgn0036248/FBgn0044047/FBgn0036934/FBgn0024179/FBgn0025800/FBgn0038063	16
GO:0071495	GO:0071495	cellular response to endogenous stimulus	31/759	255/10924	0.00160331	0.0400664	0.0347426	FBgn0283472/FBgn0038197/FBgn0041191/FBgn0033649/FBgn0262656/FBgn0038984/FBgn0263510/FBgn0025625/FBgn0261560/FBgn0039257/FBgn0031016/FBgn0020386/FBgn0259211/FBgn0265974/FBgn0000395/FBgn0285896/FBgn0016756/FBgn0003169/FBgn0000490/FBgn0003719/FBgn0033756/FBgn0039858/FBgn0024291/FBgn0044047/FBgn0027492/FBgn0004370/FBgn0024179/FBgn0264075/FBgn0025800/FBgn0000382/FBgn0000568	31
GO:0048589	GO:0048589	developmental growth	41/759	367/10924	0.00166075	0.040838	0.0354116	FBgn0035541/FBgn0283472/FBgn0038197/FBgn0262081/FBgn0041191/FBgn0020416/FBgn0003997/FBgn0262656/FBgn0000658/FBgn0036257/FBgn0040752/FBgn0020386/FBgn0263239/FBgn0000163/FBgn0285879/FBgn0262518/FBgn0285896/FBgn0028984/FBgn0003090/FBgn0000499/FBgn0000490/FBgn0259176/FBgn0052418/FBgn0033033/FBgn0036248/FBgn0004583/FBgn0044047/FBgn0003388/FBgn0036934/FBgn0005427/FBgn0035049/FBgn0261341/FBgn0039560/FBg…	41
GO:0051094	GO:0051094	positive regulation of developmental process	29/759	234/10924	0.00166719	0.040838	0.0354116	FBgn0038197/FBgn0041191/FBgn0033649/FBgn0003997/FBgn0262656/FBgn0039306/FBgn0036257/FBgn0038947/FBgn0020386/FBgn0263239/FBgn0285896/FBgn0036059/FBgn0003090/FBgn0000499/FBgn0029891/FBgn0000490/FBgn0259176/FBgn0052418/FBgn0005672/FBgn0036248/FBgn0004117/FBgn0044047/FBgn0036934/FBgn0038168/FBgn0024179/FBgn0011766/FBgn0285937/FBgn0025800/FBgn0038063	29
GO:1900424	GO:1900424	regulation of defense response to bacterium	13/759	75/10924	0.00180724	0.0438345	0.0380099	FBgn0262656/FBgn0033453/FBgn0039801/FBgn0031317/FBgn0039494/FBgn0014018/FBgn0035977/FBgn0003495/FBgn0034647/FBgn0031857/FBgn0283521/FBgn0015247/FBgn0000568	13
GO:0002831	GO:0002831	regulation of response to biotic stimulus	24/759	184/10924	0.00205398	0.0483956	0.041965	FBgn0003261/FBgn0262656/FBgn0033453/FBgn0000250/FBgn0039801/FBgn0031317/FBgn0039494/FBgn0267384/FBgn0003882/FBgn0014018/FBgn0285896/FBgn0028984/FBgn0035977/FBgn0040322/FBgn0086680/FBgn0003495/FBgn0035906/FBgn0040321/FBgn0034647/FBgn0278608/FBgn0031857/FBgn0283521/FBgn0015247/FBgn0000568	24

## Sheet: Female Thorax DOWN
	ID	Description	GeneRatio	BgRatio	pvalue	p.adjust	qvalue	geneID	Count
GO:0006082	GO:0006082	organic acid metabolic process	77/822	375/10924	1.61541e-16	2.18681e-13	2.0852e-13	FBgn0029823/FBgn0032945/FBgn0035743/FBgn0031824/FBgn0040349/FBgn0003965/FBgn0001142/FBgn0001125/FBgn0037801/FBgn0014427/FBgn0250836/FBgn0051075/FBgn0039756/FBgn0003308/FBgn0001124/FBgn0020385/FBgn0034276/FBgn0000565/FBgn0029648/FBgn0030612/FBgn0027579/FBgn0040064/FBgn0035926/FBgn0039094/FBgn0031860/FBgn0286723/FBgn0023129/FBgn0031877/FBgn0039153/FBgn0023535/FBgn0038105/FBgn0037440/FBgn0035811/FBg…	77
GO:0019752	GO:0019752	carboxylic acid metabolic process	76/822	370/10924	2.52495e-16	2.18681e-13	2.0852e-13	FBgn0029823/FBgn0032945/FBgn0035743/FBgn0031824/FBgn0040349/FBgn0003965/FBgn0001142/FBgn0001125/FBgn0037801/FBgn0014427/FBgn0250836/FBgn0051075/FBgn0039756/FBgn0003308/FBgn0001124/FBgn0020385/FBgn0034276/FBgn0029648/FBgn0030612/FBgn0027579/FBgn0040064/FBgn0035926/FBgn0039094/FBgn0031860/FBgn0286723/FBgn0023129/FBgn0031877/FBgn0039153/FBgn0023535/FBgn0038105/FBgn0037440/FBgn0035811/FBgn0037996/FBg…	76
GO:0043436	GO:0043436	oxoacid metabolic process	76/822	371/10924	2.95515e-16	2.18681e-13	2.0852e-13	FBgn0029823/FBgn0032945/FBgn0035743/FBgn0031824/FBgn0040349/FBgn0003965/FBgn0001142/FBgn0001125/FBgn0037801/FBgn0014427/FBgn0250836/FBgn0051075/FBgn0039756/FBgn0003308/FBgn0001124/FBgn0020385/FBgn0034276/FBgn0029648/FBgn0030612/FBgn0027579/FBgn0040064/FBgn0035926/FBgn0039094/FBgn0031860/FBgn0286723/FBgn0023129/FBgn0031877/FBgn0039153/FBgn0023535/FBgn0038105/FBgn0037440/FBgn0035811/FBgn0037996/FBg…	76
GO:0006575	GO:0006575	cellular modified amino acid metabolic process	31/822	88/10924	7.59199e-14	4.21355e-11	4.01776e-11	FBgn0010044/FBgn0029823/FBgn0032945/FBgn0010222/FBgn0010041/FBgn0042206/FBgn0010043/FBgn0063493/FBgn0020385/FBgn0034276/FBgn0030484/FBgn0063492/FBgn0085453/FBgn0034354/FBgn0038020/FBgn0010038/FBgn0050000/FBgn0033830/FBgn0037440/FBgn0034335/FBgn0063497/FBgn0063494/FBgn0035587/FBgn0063499/FBgn0263607/FBgn0014455/FBgn0001149/FBgn0030407/FBgn0000566/FBgn0031117/FBgn0038795	31
GO:0046395	GO:0046395	carboxylic acid catabolic process	33/822	106/10924	6.60574e-13	2.93295e-10	2.79666e-10	FBgn0029823/FBgn0032945/FBgn0031824/FBgn0040349/FBgn0003965/FBgn0001125/FBgn0037801/FBgn0034276/FBgn0030612/FBgn0040064/FBgn0039094/FBgn0031860/FBgn0031877/FBgn0023535/FBgn0037440/FBgn0035811/FBgn0036997/FBgn0023537/FBgn0029969/FBgn0286198/FBgn0037684/FBgn0014455/FBgn0031717/FBgn0039349/FBgn0036208/FBgn0033879/FBgn0035383/FBgn0035911/FBgn0034390/FBgn0263593/FBgn0032162/FBgn0034356/FBgn0033761	33
GO:0044255	GO:0044255	cellular lipid metabolic process	70/822	397/10924	9.81044e-12	2.7224e-09	2.59589e-09	FBgn0037167/FBgn0035743/FBgn0031824/FBgn0040349/FBgn0036837/FBgn0250836/FBgn0039756/FBgn0003308/FBgn0004552/FBgn0032482/FBgn0029648/FBgn0039769/FBgn0027579/FBgn0026630/FBgn0031735/FBgn0040064/FBgn0035926/FBgn0030607/FBgn0286723/FBgn0002524/FBgn0027569/FBgn0037440/FBgn0035811/FBgn0037996/FBgn0036449/FBgn0034382/FBgn0040212/FBgn0034406/FBgn0035265/FBgn0032336/FBgn0034383/FBgn0053116/FBgn0029969/FBg…	70
GO:0044282	GO:0044282	small molecule catabolic process	39/822	163/10924	5.0699e-11	1.12552e-08	1.07322e-08	FBgn0029823/FBgn0032945/FBgn0031824/FBgn0040349/FBgn0003965/FBgn0001125/FBgn0037801/FBgn0031418/FBgn0034276/FBgn0030612/FBgn0040064/FBgn0035298/FBgn0039094/FBgn0031860/FBgn0031877/FBgn0023535/FBgn0037440/FBgn0035811/FBgn0036997/FBgn0035679/FBgn0023537/FBgn0029969/FBgn0286198/FBgn0037684/FBgn0014455/FBgn0031717/FBgn0039349/FBgn0036208/FBgn0033879/FBgn0035383/FBgn0032014/FBgn0036752/FBgn0037063/FBg…	39
GO:0006790	GO:0006790	sulfur compound metabolic process	39/822	165/10924	7.52757e-11	1.5192e-08	1.44861e-08	FBgn0010044/FBgn0010041/FBgn0042206/FBgn0031824/FBgn0010043/FBgn0003965/FBgn0032055/FBgn0063493/FBgn0034276/FBgn0030484/FBgn0000565/FBgn0063492/FBgn0034354/FBgn0038020/FBgn0010038/FBgn0050000/FBgn0035515/FBgn0034335/FBgn0037996/FBgn0063497/FBgn0023550/FBgn0034887/FBgn0063494/FBgn0035587/FBgn0063499/FBgn0029969/FBgn0001977/FBgn0038450/FBgn0014455/FBgn0001149/FBgn0039849/FBgn0263120/FBgn0038734/FBg…	39
GO:1901135	GO:1901135	carbohydrate derivative metabolic process	73/822	485/10924	5.89674e-09	9.1591e-07	8.7335e-07	FBgn0043575/FBgn0039241/FBgn0000053/FBgn0020513/FBgn0035348/FBgn0031824/FBgn0003965/FBgn0000052/FBgn0032055/FBgn0033431/FBgn0036030/FBgn0038467/FBgn0020414/FBgn0027579/FBgn0064237/FBgn0039580/FBgn0030839/FBgn0022700/FBgn0085481/FBgn0030984/FBgn0034417/FBgn0037996/FBgn0033735/FBgn0001187/FBgn0023550/FBgn0050104/FBgn0003257/FBgn0031732/FBgn0022702/FBgn0032343/FBgn0035265/FBgn0261995/FBgn0043576/FBg…	73
GO:0008610	GO:0008610	lipid biosynthetic process	44/822	261/10924	2.95292e-07	2.97977e-05	2.84131e-05	FBgn0031824/FBgn0039756/FBgn0032482/FBgn0029648/FBgn0039769/FBgn0027579/FBgn0026630/FBgn0031381/FBgn0286723/FBgn0002524/FBgn0031877/FBgn0037996/FBgn0034382/FBgn0040212/FBgn0035265/FBgn0032336/FBgn0034383/FBgn0053116/FBgn0038058/FBgn0032078/FBgn0001941/FBgn0261283/FBgn0035383/FBgn0032014/FBgn0033214/FBgn0036053/FBgn0025335/FBgn0263120/FBgn0286511/FBgn0287184/FBgn0038734/FBgn0026718/FBgn0037063/FBg…	44
GO:1901136	GO:1901136	carbohydrate derivative catabolic process	19/822	70/10924	5.89778e-07	5.23722e-05	4.99386e-05	FBgn0043575/FBgn0020414/FBgn0064237/FBgn0022700/FBgn0034417/FBgn0033735/FBgn0050104/FBgn0022702/FBgn0032343/FBgn0043576/FBgn0030310/FBgn0014455/FBgn0031717/FBgn0051148/FBgn0051414/FBgn0040323/FBgn0036752/FBgn0034582/FBgn0250907	19
GO:0044283	GO:0044283	small molecule biosynthetic process	38/822	218/10924	8.14862e-07	6.95767e-05	6.63437e-05	FBgn0029823/FBgn0001142/FBgn0001125/FBgn0014427/FBgn0039756/FBgn0001124/FBgn0020385/FBgn0029648/FBgn0031381/FBgn0039094/FBgn0286723/FBgn0002524/FBgn0023129/FBgn0031877/FBgn0037996/FBgn0030041/FBgn0030482/FBgn0034382/FBgn0034383/FBgn0032076/FBgn0270926/FBgn0286198/FBgn0037684/FBgn0250906/FBgn0261283/FBgn0039849/FBgn0035383/FBgn0032014/FBgn0263120/FBgn0287184/FBgn0038734/FBgn0036752/FBgn0039184/FBg…	38
GO:0006026	GO:0006026	aminoglycan catabolic process	11/822	27/10924	1.74208e-06	0.000143238	0.000136582	FBgn0043575/FBgn0020414/FBgn0064237/FBgn0022700/FBgn0022702/FBgn0032343/FBgn0043576/FBgn0030310/FBgn0040323/FBgn0034582/FBgn0250907	11
GO:0005975	GO:0005975	carbohydrate metabolic process	42/822	262/10924	2.15648e-06	0.000170978	0.000163033	FBgn0033297/FBgn0002570/FBgn0032381/FBgn0050360/FBgn0002569/FBgn0263199/FBgn0033296/FBgn0033294/FBgn0032382/FBgn0260746/FBgn0000078/FBgn0031418/FBgn0004552/FBgn0020414/FBgn0064237/FBgn0032387/FBgn0022700/FBgn0032253/FBgn0034417/FBgn0261575/FBgn0033735/FBgn0001187/FBgn0035679/FBgn0022702/FBgn0032343/FBgn0041630/FBgn0031717/FBgn0250906/FBgn0000079/FBgn0001092/FBgn0036529/FBgn0040323/FBgn0027560/FBg…	42
GO:0008643	GO:0008643	carbohydrate transport	12/822	35/10924	5.02301e-06	0.00038452	0.000366652	FBgn0034045/FBgn0034247/FBgn0028562/FBgn0031307/FBgn0034909/FBgn0024994/FBgn0267429/FBgn0028563/FBgn0025469/FBgn0031520/FBgn0052053/FBgn0029932	12
GO:0009156	GO:0009156	ribonucleoside monophosphate biosynthetic process	7/822	14/10924	2.85754e-05	0.00181249	0.00172827	FBgn0039241/FBgn0000053/FBgn0020513/FBgn0000052/FBgn0036030/FBgn0038467/FBgn0003257	7
GO:0009409	GO:0009409	response to cold	7/822	14/10924	2.85754e-05	0.00181249	0.00172827	FBgn0037724/FBgn0038257/FBgn0040308/FBgn0001233/FBgn0034296/FBgn0033761/FBgn0028396	7
GO:1901568	GO:1901568	fatty acid derivative metabolic process	11/822	35/10924	3.18765e-05	0.00196572	0.00187438	FBgn0031824/FBgn0032055/FBgn0035298/FBgn0031877/FBgn0037996/FBgn0023550/FBgn0038450/FBgn0035383/FBgn0263120/FBgn0038734/FBgn0038449	11
GO:0009161	GO:0009161	ribonucleoside monophosphate metabolic process	8/822	19/10924	3.55138e-05	0.00213083	0.00203181	FBgn0039241/FBgn0000053/FBgn0020513/FBgn0000052/FBgn0036030/FBgn0038467/FBgn0050104/FBgn0003257	8
GO:0006022	GO:0006022	aminoglycan metabolic process	13/822	48/10924	3.66055e-05	0.00213853	0.00203916	FBgn0043575/FBgn0020414/FBgn0064237/FBgn0022700/FBgn0022702/FBgn0032343/FBgn0043576/FBgn0041630/FBgn0030310/FBgn0040323/FBgn0034582/FBgn0250907/FBgn0029091	13
GO:0070071	GO:0070071	proton-transporting two-sector ATPase complex assembly	6/822	12/10924	0.00011101	0.00586765	0.00559499	FBgn0027615/FBgn0262515/FBgn0037671/FBgn0036998/FBgn0035805/FBgn0037340	6
GO:0019637	GO:0019637	organophosphate metabolic process	51/822	401/10924	0.000137812	0.00695324	0.00663014	FBgn0037167/FBgn0039241/FBgn0000053/FBgn0020513/FBgn0031824/FBgn0036837/FBgn0003965/FBgn0000052/FBgn0263241/FBgn0032055/FBgn0003308/FBgn0036030/FBgn0032482/FBgn0038467/FBgn0039769/FBgn0027579/FBgn0026630/FBgn0041194/FBgn0031735/FBgn0039580/FBgn0037996/FBgn0033735/FBgn0001187/FBgn0023550/FBgn0050104/FBgn0003257/FBgn0035265/FBgn0261995/FBgn0053116/FBgn0029969/FBgn0002641/FBgn0038450/FBgn0038058/FBg…	51
GO:0042592	GO:0042592	homeostatic process	54/822	443/10924	0.000264669	0.0117513	0.0112053	FBgn0038790/FBgn0261675/FBgn0004552/FBgn0053126/FBgn0003053/FBgn0040308/FBgn0031381/FBgn0030607/FBgn0063667/FBgn0286723/FBgn0032373/FBgn0033520/FBgn0036756/FBgn0033519/FBgn0001187/FBgn0285910/FBgn0062412/FBgn0014396/FBgn0036449/FBgn0033518/FBgn0284257/FBgn0066101/FBgn0262515/FBgn0039840/FBgn0036996/FBgn0003514/FBgn0034140/FBgn0040070/FBgn0035402/FBgn0028699/FBgn0250906/FBgn0036745/FBgn0011726/FBg…	54
GO:0046148	GO:0046148	pigment biosynthetic process	13/822	58/10924	0.000296565	0.0127723	0.0121788	FBgn0003965/FBgn0000241/FBgn0266268/FBgn0038105/FBgn0033428/FBgn0003008/FBgn0041630/FBgn0002641/FBgn0085452/FBgn0036271/FBgn0010786/FBgn0086679/FBgn0020018	13
GO:0006779	GO:0006779	porphyrin-containing compound biosynthetic process	6/822	14/10924	0.00031643	0.0127723	0.0121788	FBgn0266268/FBgn0033428/FBgn0085452/FBgn0036271/FBgn0010786/FBgn0020018	6
GO:0006783	GO:0006783	heme biosynthetic process	6/822	14/10924	0.00031643	0.0127723	0.0121788	FBgn0266268/FBgn0033428/FBgn0085452/FBgn0036271/FBgn0010786/FBgn0020018	6
GO:0033014	GO:0033014	tetrapyrrole biosynthetic process	6/822	14/10924	0.00031643	0.0127723	0.0121788	FBgn0266268/FBgn0033428/FBgn0085452/FBgn0036271/FBgn0010786/FBgn0020018	6
GO:1901137	GO:1901137	carbohydrate derivative biosynthetic process	38/822	299/10924	0.000966216	0.0289865	0.0276395	FBgn0039241/FBgn0000053/FBgn0020513/FBgn0031824/FBgn0000052/FBgn0036030/FBgn0038467/FBgn0039580/FBgn0085481/FBgn0030984/FBgn0037996/FBgn0003257/FBgn0031732/FBgn0035265/FBgn0053303/FBgn0029969/FBgn0031661/FBgn0261020/FBgn0032078/FBgn0014868/FBgn0039293/FBgn0036529/FBgn0032014/FBgn0011336/FBgn0263120/FBgn0037279/FBgn0038734/FBgn0034277/FBgn0036752/FBgn0267823/FBgn0086448/FBgn0265351/FBgn0033087/FBg…	38
GO:1902600	GO:1902600	proton transmembrane transport	12/822	58/10924	0.00107561	0.0307219	0.0292943	FBgn0028663/FBgn0283536/FBgn0283535/FBgn0031514/FBgn0032373/FBgn0285910/FBgn0037671/FBgn0262512/FBgn0263598/FBgn0022097/FBgn0011211/FBgn0284252	12
GO:0009100	GO:0009100	glycoprotein metabolic process	23/822	155/10924	0.00126977	0.0352361	0.0335987	FBgn0033431/FBgn0039580/FBgn0030839/FBgn0085481/FBgn0030984/FBgn0031732/FBgn0041630/FBgn0053303/FBgn0261020/FBgn0032078/FBgn0014868/FBgn0039293/FBgn0036529/FBgn0032643/FBgn0032014/FBgn0011336/FBgn0037279/FBgn0034277/FBgn0265351/FBgn0033087/FBgn0035375/FBgn0038524/FBgn0032799	23
GO:0030301	GO:0030301	cholesterol transport	5/822	13/10924	0.00184062	0.0491378	0.0468545	FBgn0261675/FBgn0037782/FBgn0031381/FBgn0039154/FBgn0037783	5

## Sheet: Male Thorax UP
	ID	Description	GeneRatio	BgRatio	pvalue	p.adjust	qvalue	geneID	Count
GO:0034330	GO:0034330	cell junction organization	108/1362	372/11189	5.74386e-19	1.60713e-15	1.1657e-15	FBgn0050021/FBgn0261560/FBgn0036257/FBgn0020386/FBgn0041191/FBgn0250785/FBgn0010389/FBgn0262518/FBgn0029830/FBgn0051146/FBgn0033739/FBgn0052600/FBgn0259168/FBgn0285937/FBgn0262081/FBgn0010379/FBgn0259714/FBgn0024846/FBgn0283500/FBgn0262527/FBgn0039560/FBgn0020493/FBgn0032956/FBgn0034789/FBgn0025878/FBgn0035170/FBgn0037240/FBgn0005427/FBgn0036376/FBgn0263456/FBgn0015803/FBgn0261788/FBgn0261555/FBg…	108
GO:0099536	GO:0099536	synaptic signaling	85/1362	305/11189	5.01326e-14	4.6634e-11	3.38251e-11	FBgn0038840/FBgn0261532/FBgn0035540/FBgn0030228/FBgn0037447/FBgn0029891/FBgn0037780/FBgn0024248/FBgn0051146/FBgn0037655/FBgn0033739/FBgn0035385/FBgn0000346/FBgn0259824/FBgn0262081/FBgn0010379/FBgn0040505/FBgn0000024/FBgn0010399/FBgn0031106/FBgn0000037/FBgn0028422/FBgn0027575/FBgn0264087/FBgn0263456/FBgn0026255/FBgn0000303/FBgn0261788/FBgn0033911/FBgn0031866/FBgn0004118/FBgn0013342/FBgn0024897/FBg…	85
GO:0007268	GO:0007268	chemical synaptic transmission	83/1362	297/11189	8.50019e-14	4.6634e-11	3.38251e-11	FBgn0038840/FBgn0261532/FBgn0035540/FBgn0030228/FBgn0037447/FBgn0029891/FBgn0037780/FBgn0024248/FBgn0051146/FBgn0033739/FBgn0035385/FBgn0000346/FBgn0259824/FBgn0262081/FBgn0010379/FBgn0040505/FBgn0000024/FBgn0010399/FBgn0031106/FBgn0000037/FBgn0028422/FBgn0027575/FBgn0264087/FBgn0263456/FBgn0026255/FBgn0000303/FBgn0261788/FBgn0033911/FBgn0031866/FBgn0004118/FBgn0013342/FBgn0024897/FBgn0266758/FBg…	83
GO:0098916	GO:0098916	anterograde trans-synaptic signaling	83/1362	297/11189	8.50019e-14	4.6634e-11	3.38251e-11	FBgn0038840/FBgn0261532/FBgn0035540/FBgn0030228/FBgn0037447/FBgn0029891/FBgn0037780/FBgn0024248/FBgn0051146/FBgn0033739/FBgn0035385/FBgn0000346/FBgn0259824/FBgn0262081/FBgn0010379/FBgn0040505/FBgn0000024/FBgn0010399/FBgn0031106/FBgn0000037/FBgn0028422/FBgn0027575/FBgn0264087/FBgn0263456/FBgn0026255/FBgn0000303/FBgn0261788/FBgn0033911/FBgn0031866/FBgn0004118/FBgn0013342/FBgn0024897/FBgn0266758/FBg…	83
GO:0099537	GO:0099537	trans-synaptic signaling	83/1362	298/11189	1.04231e-13	4.6634e-11	3.38251e-11	FBgn0038840/FBgn0261532/FBgn0035540/FBgn0030228/FBgn0037447/FBgn0029891/FBgn0037780/FBgn0024248/FBgn0051146/FBgn0033739/FBgn0035385/FBgn0000346/FBgn0259824/FBgn0262081/FBgn0010379/FBgn0040505/FBgn0000024/FBgn0010399/FBgn0031106/FBgn0000037/FBgn0028422/FBgn0027575/FBgn0264087/FBgn0263456/FBgn0026255/FBgn0000303/FBgn0261788/FBgn0033911/FBgn0031866/FBgn0004118/FBgn0013342/FBgn0024897/FBgn0266758/FBg…	83
GO:1902531	GO:1902531	regulation of intracellular signal transduction	94/1362	358/11189	1.16668e-13	4.6634e-11	3.38251e-11	FBgn0261477/FBgn0020386/FBgn0028717/FBgn0041191/FBgn0038948/FBgn0260635/FBgn0005672/FBgn0016756/FBgn0030286/FBgn0040344/FBgn0024248/FBgn0031885/FBgn0037655/FBgn0024222/FBgn0283499/FBgn0259678/FBgn0259168/FBgn0262081/FBgn0033539/FBgn0010379/FBgn0004436/FBgn0040505/FBgn0014388/FBgn0086346/FBgn0024846/FBgn0028484/FBgn0283500/FBgn0022800/FBgn0035538/FBgn0259212/FBgn0035850/FBgn0026323/FBgn0033160/FBg…	94
GO:0000904	GO:0000904	cell morphogenesis involved in differentiation	114/1362	474/11189	1.87569e-13	6.56021e-11	4.75832e-11	FBgn0003204/FBgn0010391/FBgn0041191/FBgn0027090/FBgn0000723/FBgn0000499/FBgn0014018/FBgn0030887/FBgn0036661/FBgn0283499/FBgn0000139/FBgn0036059/FBgn0036985/FBgn0285937/FBgn0053193/FBgn0004913/FBgn0040505/FBgn0260660/FBgn0028371/FBgn0283500/FBgn0264442/FBgn0086656/FBgn0015371/FBgn0020493/FBgn0052227/FBgn0027948/FBgn0003997/FBgn0037240/FBgn0015664/FBgn0038197/FBgn0003964/FBgn0004369/FBgn0036376/FBg…	114
GO:0031175	GO:0031175	neuron projection development	111/1362	471/11189	1.64431e-12	4.60078e-10	3.33709e-10	FBgn0003204/FBgn0010391/FBgn0041191/FBgn0027090/FBgn0037447/FBgn0032797/FBgn0000723/FBgn0000499/FBgn0014018/FBgn0030887/FBgn0036661/FBgn0283499/FBgn0000139/FBgn0036059/FBgn0285937/FBgn0053193/FBgn0004913/FBgn0010379/FBgn0040505/FBgn0260660/FBgn0028371/FBgn0283500/FBgn0264442/FBgn0086656/FBgn0015371/FBgn0020493/FBgn0052227/FBgn0027948/FBgn0025878/FBgn0003997/FBgn0037240/FBgn0015664/FBgn0038197/FBg…	111
GO:0048589	GO:0048589	developmental growth	92/1362	367/11189	3.85447e-12	8.98733e-10	6.51878e-10	FBgn0050021/FBgn0036257/FBgn0020386/FBgn0041191/FBgn0040268/FBgn0250785/FBgn0000723/FBgn0000499/FBgn0010389/FBgn0024248/FBgn0262518/FBgn0051146/FBgn0031089/FBgn0283499/FBgn0259168/FBgn0053193/FBgn0262081/FBgn0033539/FBgn0010379/FBgn0024846/FBgn0034970/FBgn0039560/FBgn0020493/FBgn0032956/FBgn0015295/FBgn0034789/FBgn0003997/FBgn0038197/FBgn0003964/FBgn0005427/FBgn0039734/FBgn0036376/FBgn0033033/FBg…	92
GO:0048858	GO:0048858	cell projection morphogenesis	104/1362	437/11189	4.58761e-12	9.16867e-10	6.65031e-10	FBgn0003204/FBgn0010391/FBgn0041191/FBgn0027090/FBgn0000723/FBgn0000499/FBgn0014018/FBgn0030887/FBgn0036661/FBgn0283499/FBgn0000139/FBgn0036059/FBgn0285937/FBgn0053193/FBgn0004913/FBgn0040505/FBgn0260660/FBgn0028371/FBgn0283500/FBgn0264442/FBgn0086656/FBgn0015371/FBgn0020493/FBgn0052227/FBgn0027948/FBgn0003997/FBgn0037240/FBgn0015664/FBgn0038197/FBgn0003964/FBgn0004369/FBgn0036376/FBgn0005536/FBg…	104
GO:0120039	GO:0120039	plasma membrane bounded cell projection morphogenesis	104/1362	437/11189	4.58761e-12	9.16867e-10	6.65031e-10	FBgn0003204/FBgn0010391/FBgn0041191/FBgn0027090/FBgn0000723/FBgn0000499/FBgn0014018/FBgn0030887/FBgn0036661/FBgn0283499/FBgn0000139/FBgn0036059/FBgn0285937/FBgn0053193/FBgn0004913/FBgn0040505/FBgn0260660/FBgn0028371/FBgn0283500/FBgn0264442/FBgn0086656/FBgn0015371/FBgn0020493/FBgn0052227/FBgn0027948/FBgn0003997/FBgn0037240/FBgn0015664/FBgn0038197/FBgn0003964/FBgn0004369/FBgn0036376/FBgn0005536/FBg…	104
GO:0040007	GO:0040007	growth	102/1362	432/11189	1.23296e-11	2.00176e-09	1.45194e-09	FBgn0050021/FBgn0261560/FBgn0036257/FBgn0020386/FBgn0028717/FBgn0041191/FBgn0038948/FBgn0040268/FBgn0250785/FBgn0000723/FBgn0000499/FBgn0010389/FBgn0024248/FBgn0262518/FBgn0017581/FBgn0051146/FBgn0038100/FBgn0031089/FBgn0028577/FBgn0283499/FBgn0259168/FBgn0053193/FBgn0262081/FBgn0033539/FBgn0010379/FBgn0040505/FBgn0024846/FBgn0034970/FBgn0039560/FBgn0020493/FBgn0032956/FBgn0015295/FBgn0034789/FBg…	102
GO:0099003	GO:0099003	vesicle-mediated transport in synapse	39/1362	102/11189	1.35931e-11	2.00176e-09	1.45194e-09	FBgn0035540/FBgn0051146/FBgn0000346/FBgn0259824/FBgn0259168/FBgn0033539/FBgn0031106/FBgn0027575/FBgn0038659/FBgn0033911/FBgn0031866/FBgn0013342/FBgn0266758/FBgn0083963/FBgn0261041/FBgn0038975/FBgn0003392/FBgn0000414/FBgn0004575/FBgn0004574/FBgn0264606/FBgn0034708/FBgn0051030/FBgn0266719/FBgn0051935/FBgn0028400/FBgn0083975/FBgn0266671/FBgn0031424/FBgn0005586/FBgn0053547/FBgn0053653/FBgn0030505/FBg…	39
GO:0099504	GO:0099504	synaptic vesicle cycle	39/1362	102/11189	1.35931e-11	2.00176e-09	1.45194e-09	FBgn0035540/FBgn0051146/FBgn0000346/FBgn0259824/FBgn0259168/FBgn0033539/FBgn0031106/FBgn0027575/FBgn0038659/FBgn0033911/FBgn0031866/FBgn0013342/FBgn0266758/FBgn0083963/FBgn0261041/FBgn0038975/FBgn0003392/FBgn0000414/FBgn0004575/FBgn0004574/FBgn0264606/FBgn0034708/FBgn0051030/FBgn0266719/FBgn0051935/FBgn0028400/FBgn0083975/FBgn0266671/FBgn0031424/FBgn0005586/FBgn0053547/FBgn0053653/FBgn0030505/FBg…	39
GO:0065009	GO:0065009	regulation of molecular function	97/1362	409/11189	3.08256e-11	4.18817e-09	3.03781e-09	FBgn0031233/FBgn0260635/FBgn0037917/FBgn0034542/FBgn0030286/FBgn0000543/FBgn0010389/FBgn0016983/FBgn0003559/FBgn0050372/FBgn0029113/FBgn0024222/FBgn0028509/FBgn0283499/FBgn0000250/FBgn0033988/FBgn0031971/FBgn0020304/FBgn0031304/FBgn0033539/FBgn0040505/FBgn0014388/FBgn0033656/FBgn0032249/FBgn0037074/FBgn0022800/FBgn0003997/FBgn0010316/FBgn0278608/FBgn0086359/FBgn0036515/FBgn0003068/FBgn0020620/FBg…	97
GO:0050804	GO:0050804	modulation of chemical synaptic transmission	47/1362	141/11189	3.29306e-11	4.18817e-09	3.03781e-09	FBgn0038840/FBgn0261532/FBgn0030228/FBgn0037447/FBgn0037780/FBgn0024248/FBgn0051146/FBgn0033739/FBgn0035385/FBgn0000346/FBgn0262081/FBgn0010379/FBgn0040505/FBgn0028422/FBgn0027575/FBgn0264087/FBgn0026255/FBgn0261788/FBgn0031866/FBgn0024897/FBgn0083963/FBgn0038975/FBgn0039911/FBgn0002917/FBgn0262593/FBgn0037140/FBgn0003392/FBgn0264606/FBgn0285955/FBgn0035379/FBgn0051935/FBgn0028400/FBgn0083975/FBg…	47
GO:0099177	GO:0099177	regulation of trans-synaptic signaling	47/1362	141/11189	3.29306e-11	4.18817e-09	3.03781e-09	FBgn0038840/FBgn0261532/FBgn0030228/FBgn0037447/FBgn0037780/FBgn0024248/FBgn0051146/FBgn0033739/FBgn0035385/FBgn0000346/FBgn0262081/FBgn0010379/FBgn0040505/FBgn0028422/FBgn0027575/FBgn0264087/FBgn0026255/FBgn0261788/FBgn0031866/FBgn0024897/FBgn0083963/FBgn0038975/FBgn0039911/FBgn0002917/FBgn0262593/FBgn0037140/FBgn0003392/FBgn0264606/FBgn0285955/FBgn0035379/FBgn0051935/FBgn0028400/FBgn0083975/FBg…	47
GO:0034329	GO:0034329	cell junction assembly	64/1362	228/11189	5.12293e-11	6.1179e-09	4.4375e-09	FBgn0050021/FBgn0036257/FBgn0020386/FBgn0041191/FBgn0250785/FBgn0010389/FBgn0262518/FBgn0051146/FBgn0259168/FBgn0010379/FBgn0039560/FBgn0020493/FBgn0032956/FBgn0034789/FBgn0037240/FBgn0005427/FBgn0036376/FBgn0263456/FBgn0261788/FBgn0031866/FBgn0267488/FBgn0000117/FBgn0083963/FBgn0004516/FBgn0261041/FBgn0038975/FBgn0261873/FBgn0259685/FBgn0004575/FBgn0264606/FBgn0039431/FBgn0031604/FBgn0000017/FBg…	64
GO:0050803	GO:0050803	regulation of synapse structure or activity	56/1362	187/11189	5.43822e-11	6.1179e-09	4.4375e-09	FBgn0050021/FBgn0038840/FBgn0261560/FBgn0036257/FBgn0041191/FBgn0010389/FBgn0262518/FBgn0259168/FBgn0285937/FBgn0010379/FBgn0024846/FBgn0020493/FBgn0032956/FBgn0034789/FBgn0005427/FBgn0263456/FBgn0038659/FBgn0015803/FBgn0026255/FBgn0261788/FBgn0031866/FBgn0003169/FBgn0261041/FBgn0038975/FBgn0262593/FBgn0003392/FBgn0039431/FBgn0000017/FBgn0031030/FBgn0031006/FBgn0037130/FBgn0035437/FBgn0267002/FBg…	56
GO:0007416	GO:0007416	synapse assembly	53/1362	172/11189	5.46631e-11	6.1179e-09	4.4375e-09	FBgn0050021/FBgn0036257/FBgn0020386/FBgn0041191/FBgn0010389/FBgn0262518/FBgn0051146/FBgn0259168/FBgn0010379/FBgn0039560/FBgn0020493/FBgn0032956/FBgn0034789/FBgn0005427/FBgn0036376/FBgn0263456/FBgn0261788/FBgn0031866/FBgn0083963/FBgn0004516/FBgn0261041/FBgn0038975/FBgn0004575/FBgn0264606/FBgn0039431/FBgn0031604/FBgn0000017/FBgn0031030/FBgn0031006/FBgn0011676/FBgn0037130/FBgn0035437/FBgn0267002/FBg…	53
GO:0007423	GO:0007423	sensory organ development	107/1362	474/11189	6.91345e-11	7.43993e-09	5.39641e-09	FBgn0260635/FBgn0005672/FBgn0029891/FBgn0016756/FBgn0004395/FBgn0000543/FBgn0000499/FBgn0050372/FBgn0001316/FBgn0036285/FBgn0041342/FBgn0000008/FBgn0053193/FBgn0036282/FBgn0040505/FBgn0014388/FBgn0028671/FBgn0016076/FBgn0264442/FBgn0034970/FBgn0027335/FBgn0015371/FBgn0010316/FBgn0259212/FBgn0267337/FBgn0026323/FBgn0263973/FBgn0015664/FBgn0038197/FBgn0004889/FBgn0016794/FBgn0043903/FBgn0034051/FBg…	107
GO:0006468	GO:0006468	protein phosphorylation	83/1362	336/11189	1.00743e-10	1.044e-08	7.57245e-09	FBgn0028360/FBgn0020386/FBgn0039306/FBgn0029891/FBgn0000723/FBgn0010389/FBgn0017581/FBgn0024222/FBgn0283499/FBgn0259678/FBgn0033988/FBgn0259168/FBgn0262081/FBgn0010379/FBgn0040505/FBgn0014388/FBgn0024846/FBgn0028484/FBgn0037720/FBgn0020493/FBgn0015295/FBgn0020621/FBgn0022800/FBgn0028341/FBgn0010316/FBgn0026323/FBgn0023081/FBgn0015664/FBgn0000489/FBgn0259680/FBgn0003068/FBgn0265998/FBgn0015772/FBg…	83
GO:0048880	GO:0048880	sensory system development	92/1362	390/11189	1.38189e-10	1.26628e-08	9.18473e-09	FBgn0260635/FBgn0005672/FBgn0029891/FBgn0016756/FBgn0004395/FBgn0000543/FBgn0000499/FBgn0050372/FBgn0001316/FBgn0036285/FBgn0041342/FBgn0000008/FBgn0053193/FBgn0036282/FBgn0040505/FBgn0014388/FBgn0028671/FBgn0034970/FBgn0027335/FBgn0015371/FBgn0259212/FBgn0267337/FBgn0026323/FBgn0015664/FBgn0038197/FBgn0016794/FBgn0043903/FBgn0034051/FBgn0265998/FBgn0005536/FBgn0034408/FBgn0003866/FBgn0264324/FBg…	92
GO:0048638	GO:0048638	regulation of developmental growth	64/1362	233/11189	1.40296e-10	1.26628e-08	9.18473e-09	FBgn0050021/FBgn0036257/FBgn0020386/FBgn0041191/FBgn0000499/FBgn0010389/FBgn0024248/FBgn0262518/FBgn0283499/FBgn0259168/FBgn0053193/FBgn0262081/FBgn0033539/FBgn0010379/FBgn0024846/FBgn0034970/FBgn0020493/FBgn0032956/FBgn0034789/FBgn0003997/FBgn0038197/FBgn0003964/FBgn0005427/FBgn0039734/FBgn0263456/FBgn0015803/FBgn0261788/FBgn0261811/FBgn0036318/FBgn0261041/FBgn0263933/FBgn0025743/FBgn0259685/FBg…	64
GO:0048598	GO:0048598	embryonic morphogenesis	64/1362	237/11189	3.05041e-10	2.6672e-08	1.9346e-08	FBgn0036257/FBgn0005672/FBgn0000723/FBgn0000543/FBgn0000499/FBgn0010389/FBgn0004919/FBgn0003499/FBgn0283499/FBgn0033649/FBgn0039257/FBgn0028484/FBgn0283500/FBgn0020493/FBgn0015295/FBgn0020621/FBgn0003997/FBgn0259212/FBgn0026323/FBgn0261445/FBgn0033033/FBgn0003388/FBgn0005536/FBgn0030350/FBgn0003866/FBgn0051660/FBgn0267488/FBgn0000117/FBgn0263346/FBgn0003169/FBgn0020249/FBgn0003209/FBgn0000414/FBg…	64
GO:0050890	GO:0050890	cognition	49/1362	163/11189	7.5414e-10	6.02881e-08	4.37288e-08	FBgn0005672/FBgn0029891/FBgn0024248/FBgn0031893/FBgn0028509/FBgn0259168/FBgn0040505/FBgn0039560/FBgn0000422/FBgn0010399/FBgn0035538/FBgn0003068/FBgn0043903/FBgn0264753/FBgn0261788/FBgn0000117/FBgn0004516/FBgn0038975/FBgn0037140/FBgn0003392/FBgn0053517/FBgn0004575/FBgn0000017/FBgn0005564/FBgn0014141/FBgn0003301/FBgn0263289/FBgn0029095/FBgn0037705/FBgn0024944/FBgn0262866/FBgn0004168/FBgn0261854/FBg…	49
GO:0007163	GO:0007163	establishment or maintenance of cell polarity	55/1362	194/11189	7.89082e-10	6.13292e-08	4.44839e-08	FBgn0015277/FBgn0005672/FBgn0000499/FBgn0029830/FBgn0036059/FBgn0041342/FBgn0001137/FBgn0262081/FBgn0033984/FBgn0014388/FBgn0015295/FBgn0004381/FBgn0027948/FBgn0037240/FBgn0259212/FBgn0026323/FBgn0266566/FBgn0004889/FBgn0033033/FBgn0034408/FBgn0045862/FBgn0266418/FBgn0000562/FBgn0051660/FBgn0052528/FBgn0283469/FBgn0000382/FBgn0086898/FBgn0259211/FBgn0261873/FBgn0259685/FBgn0036544/FBgn0003118/FBg…	55
GO:0040008	GO:0040008	regulation of growth	75/1362	304/11189	8.75581e-10	6.62128e-08	4.80262e-08	FBgn0050021/FBgn0261560/FBgn0036257/FBgn0020386/FBgn0028717/FBgn0041191/FBgn0038948/FBgn0000499/FBgn0010389/FBgn0024248/FBgn0262518/FBgn0017581/FBgn0038100/FBgn0028577/FBgn0283499/FBgn0259168/FBgn0053193/FBgn0262081/FBgn0033539/FBgn0010379/FBgn0040505/FBgn0024846/FBgn0034970/FBgn0020493/FBgn0032956/FBgn0034789/FBgn0003997/FBgn0038197/FBgn0003964/FBgn0005427/FBgn0039734/FBgn0263456/FBgn0015803/FBg…	75
GO:0040011	GO:0040011	locomotion	97/1362	435/11189	1.12599e-09	8.29087e-08	6.01362e-08	FBgn0003204/FBgn0041191/FBgn0261532/FBgn0260635/FBgn0005672/FBgn0000723/FBgn0000499/FBgn0010389/FBgn0024248/FBgn0001316/FBgn0030887/FBgn0283499/FBgn0285937/FBgn0001137/FBgn0260049/FBgn0010379/FBgn0040505/FBgn0260660/FBgn0028371/FBgn0283500/FBgn0264442/FBgn0020493/FBgn0052227/FBgn0000422/FBgn0027948/FBgn0010399/FBgn0037240/FBgn0035113/FBgn0004369/FBgn0029123/FBgn0050263/FBgn0038853/FBgn0030761/FBg…	97
GO:0016310	GO:0016310	phosphorylation	92/1362	406/11189	1.29546e-09	9.2941e-08	6.74129e-08	FBgn0028343/FBgn0028360/FBgn0020386/FBgn0039306/FBgn0029891/FBgn0000723/FBgn0010389/FBgn0017581/FBgn0024222/FBgn0265356/FBgn0283499/FBgn0259678/FBgn0033988/FBgn0259168/FBgn0262081/FBgn0010379/FBgn0040505/FBgn0014388/FBgn0024846/FBgn0028484/FBgn0037720/FBgn0022709/FBgn0020493/FBgn0015295/FBgn0020621/FBgn0022800/FBgn0028341/FBgn0010316/FBgn0020930/FBgn0026323/FBgn0023081/FBgn0015664/FBgn0000489/FBg…	92
GO:0035239	GO:0035239	tube morphogenesis	107/1362	500/11189	1.80489e-09	1.26252e-07	9.15742e-08	FBgn0036257/FBgn0041191/FBgn0260635/FBgn0005672/FBgn0037917/FBgn0004395/FBgn0000543/FBgn0000499/FBgn0278604/FBgn0031885/FBgn0001316/FBgn0000244/FBgn0000139/FBgn0259678/FBgn0041342/FBgn0039620/FBgn0001137/FBgn0260049/FBgn0015527/FBgn0036365/FBgn0030096/FBgn0002931/FBgn0014388/FBgn0024846/FBgn0028671/FBgn0039257/FBgn0016076/FBgn0283500/FBgn0029791/FBgn0020493/FBgn0020621/FBgn0003997/FBgn0010316/FBg…	107
GO:0010648	GO:0010648	negative regulation of cell communication	88/1362	394/11189	6.31574e-09	3.84161e-07	2.78644e-07	FBgn0041191/FBgn0038948/FBgn0260635/FBgn0035977/FBgn0040344/FBgn0031885/FBgn0037655/FBgn0283499/FBgn0000250/FBgn0039348/FBgn0259168/FBgn0038201/FBgn0010379/FBgn0039054/FBgn0004436/FBgn0040505/FBgn0014388/FBgn0024846/FBgn0028484/FBgn0283500/FBgn0029791/FBgn0020493/FBgn0032956/FBgn0031434/FBgn0035850/FBgn0021874/FBgn0038197/FBgn0027575/FBgn0261788/FBgn0029123/FBgn0050418/FBgn0015399/FBgn0031044/FBg…	88
GO:0023057	GO:0023057	negative regulation of signaling	88/1362	395/11189	7.1869e-09	4.18936e-07	3.03867e-07	FBgn0041191/FBgn0038948/FBgn0260635/FBgn0035977/FBgn0040344/FBgn0031885/FBgn0037655/FBgn0283499/FBgn0000250/FBgn0039348/FBgn0259168/FBgn0038201/FBgn0010379/FBgn0039054/FBgn0004436/FBgn0040505/FBgn0014388/FBgn0024846/FBgn0028484/FBgn0283500/FBgn0029791/FBgn0020493/FBgn0032956/FBgn0031434/FBgn0035850/FBgn0021874/FBgn0038197/FBgn0027575/FBgn0261788/FBgn0029123/FBgn0050418/FBgn0015399/FBgn0031044/FBg…	88
GO:0010647	GO:0010647	positive regulation of cell communication	98/1362	460/11189	1.14455e-08	5.82263e-07	4.22333e-07	FBgn0261477/FBgn0020386/FBgn0028717/FBgn0041191/FBgn0260635/FBgn0005672/FBgn0029891/FBgn0037780/FBgn0016756/FBgn0024248/FBgn0031885/FBgn0029113/FBgn0031089/FBgn0024222/FBgn0262169/FBgn0283499/FBgn0259678/FBgn0035385/FBgn0285937/FBgn0027539/FBgn0262081/FBgn0033539/FBgn0010379/FBgn0039054/FBgn0027549/FBgn0040505/FBgn0260660/FBgn0086346/FBgn0039257/FBgn0022800/FBgn0035538/FBgn0259212/FBgn0026323/FBg…	98
GO:0023056	GO:0023056	positive regulation of signaling	98/1362	460/11189	1.14455e-08	5.82263e-07	4.22333e-07	FBgn0261477/FBgn0020386/FBgn0028717/FBgn0041191/FBgn0260635/FBgn0005672/FBgn0029891/FBgn0037780/FBgn0016756/FBgn0024248/FBgn0031885/FBgn0029113/FBgn0031089/FBgn0024222/FBgn0262169/FBgn0283499/FBgn0259678/FBgn0035385/FBgn0285937/FBgn0027539/FBgn0262081/FBgn0033539/FBgn0010379/FBgn0039054/FBgn0027549/FBgn0040505/FBgn0260660/FBgn0086346/FBgn0039257/FBgn0022800/FBgn0035538/FBgn0259212/FBgn0026323/FBg…	98
GO:0006935	GO:0006935	chemotaxis	67/1362	278/11189	1.91656e-08	9.40797e-07	6.82388e-07	FBgn0003204/FBgn0041191/FBgn0000723/FBgn0000499/FBgn0030887/FBgn0283499/FBgn0040505/FBgn0260660/FBgn0028371/FBgn0283500/FBgn0264442/FBgn0020493/FBgn0052227/FBgn0027948/FBgn0037240/FBgn0004369/FBgn0029123/FBgn0038853/FBgn0041781/FBgn0001250/FBgn0053179/FBgn0040271/FBgn0264273/FBgn0003169/FBgn0261588/FBgn0000414/FBgn0004108/FBgn0034540/FBgn0023169/FBgn0013764/FBgn0010768/FBgn0041097/FBgn0035379/FBg…	67
GO:0008037	GO:0008037	cell recognition	37/1362	118/11189	2.62415e-08	1.24447e-06	9.02653e-07	FBgn0000499/FBgn0010114/FBgn0030887/FBgn0283500/FBgn0264442/FBgn0037240/FBgn0023081/FBgn0004369/FBgn0267488/FBgn0038853/FBgn0041781/FBgn0001250/FBgn0040271/FBgn0264273/FBgn0250871/FBgn0004108/FBgn0003390/FBgn0041097/FBgn0036202/FBgn0000017/FBgn0085414/FBgn0265002/FBgn0024836/FBgn0013997/FBgn0032666/FBgn0265296/FBgn0033791/FBgn0262473/FBgn0266599/FBgn0263219/FBgn0259749/FBgn0283521/FBgn0250789/FBg…	37
GO:0048707	GO:0048707	instar larval or pupal morphogenesis	93/1362	437/11189	2.89992e-08	1.35233e-06	9.80887e-07	FBgn0036257/FBgn0015277/FBgn0260635/FBgn0005672/FBgn0004395/FBgn0000499/FBgn0030960/FBgn0031885/FBgn0000244/FBgn0000139/FBgn0259678/FBgn0283680/FBgn0041342/FBgn0001137/FBgn0260049/FBgn0015527/FBgn0036365/FBgn0002931/FBgn0014388/FBgn0024846/FBgn0039257/FBgn0016076/FBgn0029791/FBgn0020493/FBgn0020621/FBgn0003997/FBgn0010316/FBgn0035850/FBgn0267337/FBgn0026323/FBgn0000489/FBgn0266046/FBgn0005427/FBg…	93
GO:0008038	GO:0008038	neuron recognition	36/1362	114/11189	3.28969e-08	1.50894e-06	1.09448e-06	FBgn0000499/FBgn0010114/FBgn0030887/FBgn0283500/FBgn0264442/FBgn0037240/FBgn0023081/FBgn0004369/FBgn0038853/FBgn0041781/FBgn0001250/FBgn0040271/FBgn0264273/FBgn0250871/FBgn0004108/FBgn0003390/FBgn0041097/FBgn0036202/FBgn0000017/FBgn0085414/FBgn0265002/FBgn0024836/FBgn0013997/FBgn0032666/FBgn0265296/FBgn0033791/FBgn0262473/FBgn0266599/FBgn0263219/FBgn0259749/FBgn0283521/FBgn0250789/FBgn0013733/FBg…	36
GO:0061061	GO:0061061	muscle structure development	55/1362	214/11189	3.57225e-08	1.59286e-06	1.15535e-06	FBgn0086442/FBgn0010389/FBgn0029830/FBgn0001316/FBgn0003499/FBgn0265356/FBgn0035917/FBgn0033988/FBgn0260049/FBgn0033649/FBgn0033539/FBgn0040505/FBgn0014388/FBgn0023167/FBgn0262527/FBgn0264442/FBgn0015371/FBgn0020493/FBgn0037659/FBgn0005427/FBgn0265935/FBgn0264693/FBgn0052528/FBgn0028427/FBgn0041781/FBgn0001250/FBgn0003129/FBgn0033504/FBgn0003118/FBgn0010434/FBgn0035410/FBgn0038042/FBgn0051374/FBg…	55
GO:0007472	GO:0007472	wing disc morphogenesis	68/1362	288/11189	3.58649e-08	1.59286e-06	1.15535e-06	FBgn0005672/FBgn0004395/FBgn0000499/FBgn0000244/FBgn0000139/FBgn0041342/FBgn0001137/FBgn0260049/FBgn0015527/FBgn0036365/FBgn0002931/FBgn0014388/FBgn0024846/FBgn0039257/FBgn0016076/FBgn0029791/FBgn0020493/FBgn0020621/FBgn0026323/FBgn0000489/FBgn0266046/FBgn0033033/FBgn0043903/FBgn0005536/FBgn0003866/FBgn0050418/FBgn0052528/FBgn0028427/FBgn0036844/FBgn0000117/FBgn0001250/FBgn0086898/FBgn0003169/FBg…	68
GO:0007167	GO:0007167	enzyme-linked receptor protein signaling pathway	70/1362	300/11189	3.7469e-08	1.6381e-06	1.18816e-06	FBgn0261560/FBgn0020386/FBgn0028717/FBgn0041191/FBgn0005672/FBgn0016756/FBgn0000723/FBgn0010389/FBgn0024248/FBgn0262169/FBgn0283499/FBgn0001137/FBgn0027539/FBgn0033649/FBgn0010379/FBgn0030096/FBgn0040505/FBgn0014388/FBgn0024846/FBgn0039257/FBgn0028484/FBgn0029791/FBgn0020493/FBgn0032956/FBgn0015295/FBgn0022800/FBgn0261445/FBgn0038197/FBgn0035092/FBgn0016794/FBgn0050418/FBgn0015399/FBgn0264324/FBg…	70
GO:0007552	GO:0007552	metamorphosis	96/1362	459/11189	4.22816e-08	1.74902e-06	1.26862e-06	FBgn0036257/FBgn0015277/FBgn0260635/FBgn0005672/FBgn0004395/FBgn0000499/FBgn0030960/FBgn0031885/FBgn0000244/FBgn0000139/FBgn0259678/FBgn0283680/FBgn0041342/FBgn0001137/FBgn0260049/FBgn0015527/FBgn0036365/FBgn0002931/FBgn0014388/FBgn0024846/FBgn0039257/FBgn0016076/FBgn0029791/FBgn0020493/FBgn0020621/FBgn0003997/FBgn0010316/FBgn0035850/FBgn0267337/FBgn0026323/FBgn0000489/FBgn0266046/FBgn0003964/FBg…	96
GO:0051130	GO:0051130	positive regulation of cellular component organization	64/1362	266/11189	4.27445e-08	1.74902e-06	1.26862e-06	FBgn0265512/FBgn0036257/FBgn0041191/FBgn0029891/FBgn0000499/FBgn0052082/FBgn0010389/FBgn0036059/FBgn0259168/FBgn0285937/FBgn0260049/FBgn0010379/FBgn0024846/FBgn0027948/FBgn0086359/FBgn0264598/FBgn0263456/FBgn0037949/FBgn0029870/FBgn0261788/FBgn0261811/FBgn0041781/FBgn0013342/FBgn0085443/FBgn0003169/FBgn0038975/FBgn0003392/FBgn0261873/FBgn0039709/FBgn0031090/FBgn0039187/FBgn0023169/FBgn0001108/FBg…	64
GO:0050807	GO:0050807	regulation of synapse organization	44/1362	157/11189	5.65853e-08	2.22994e-06	1.61744e-06	FBgn0050021/FBgn0261560/FBgn0036257/FBgn0041191/FBgn0010389/FBgn0262518/FBgn0259168/FBgn0285937/FBgn0010379/FBgn0024846/FBgn0020493/FBgn0032956/FBgn0034789/FBgn0005427/FBgn0263456/FBgn0015803/FBgn0261788/FBgn0031866/FBgn0003169/FBgn0261041/FBgn0038975/FBgn0039431/FBgn0000017/FBgn0031030/FBgn0031006/FBgn0037130/FBgn0035437/FBgn0267002/FBgn0024836/FBgn0003716/FBgn0029827/FBgn0024234/FBgn0262866/FBg…	44
GO:0045055	GO:0045055	regulated exocytosis	24/1362	63/11189	1.26658e-07	4.60246e-06	3.33831e-06	FBgn0035540/FBgn0000346/FBgn0259824/FBgn0027335/FBgn0031106/FBgn0264598/FBgn0027575/FBgn0013342/FBgn0266758/FBgn0004575/FBgn0004574/FBgn0264606/FBgn0266719/FBgn0051935/FBgn0028400/FBgn0266671/FBgn0005586/FBgn0053547/FBgn0053653/FBgn0030505/FBgn0086784/FBgn0004242/FBgn0013759/FBgn0041605	24
GO:0035220	GO:0035220	wing disc development	82/1362	385/11189	1.88482e-07	6.43137e-06	4.66486e-06	FBgn0005672/FBgn0004395/FBgn0000499/FBgn0000244/FBgn0000139/FBgn0015795/FBgn0041342/FBgn0001137/FBgn0260049/FBgn0015527/FBgn0036365/FBgn0039054/FBgn0002931/FBgn0014388/FBgn0024846/FBgn0039257/FBgn0016076/FBgn0264442/FBgn0029791/FBgn0020493/FBgn0000422/FBgn0020621/FBgn0010316/FBgn0026323/FBgn0000489/FBgn0266046/FBgn0033033/FBgn0043903/FBgn0037021/FBgn0005536/FBgn0003866/FBgn0050418/FBgn0052528/FBg…	82
GO:0016079	GO:0016079	synaptic vesicle exocytosis	22/1362	56/11189	2.23933e-07	7.45388e-06	5.40652e-06	FBgn0035540/FBgn0000346/FBgn0259824/FBgn0031106/FBgn0027575/FBgn0013342/FBgn0266758/FBgn0004575/FBgn0004574/FBgn0264606/FBgn0266719/FBgn0051935/FBgn0028400/FBgn0266671/FBgn0005586/FBgn0053547/FBgn0053653/FBgn0030505/FBgn0086784/FBgn0004242/FBgn0013759/FBgn0041605	22
GO:0051049	GO:0051049	regulation of transport	70/1362	316/11189	3.21857e-07	1.04716e-05	7.59536e-06	FBgn0036257/FBgn0015277/FBgn0010391/FBgn0030286/FBgn0262518/FBgn0014018/FBgn0001316/FBgn0283499/FBgn0033739/FBgn0259824/FBgn0259168/FBgn0285937/FBgn0031304/FBgn0038201/FBgn0010379/FBgn0262527/FBgn0030346/FBgn0003321/FBgn0264598/FBgn0003710/FBgn0027575/FBgn0264087/FBgn0264753/FBgn0015772/FBgn0027868/FBgn0010660/FBgn0264574/FBgn0013342/FBgn0085443/FBgn0041723/FBgn0261041/FBgn0038975/FBgn0015776/FBg…	70
GO:0051960	GO:0051960	regulation of nervous system development	52/1362	211/11189	3.55476e-07	1.11755e-05	8.10596e-06	FBgn0036257/FBgn0039306/FBgn0041191/FBgn0005672/FBgn0015561/FBgn0004395/FBgn0000499/FBgn0010389/FBgn0283499/FBgn0036059/FBgn0259168/FBgn0285937/FBgn0033649/FBgn0010379/FBgn0034970/FBgn0020493/FBgn0004889/FBgn0005427/FBgn0263456/FBgn0261788/FBgn0029123/FBgn0259211/FBgn0261041/FBgn0002638/FBgn0003118/FBgn0001108/FBgn0039431/FBgn0029688/FBgn0000017/FBgn0031030/FBgn0031006/FBgn0035437/FBgn0267002/FBg…	52
GO:1901888	GO:1901888	regulation of cell junction assembly	35/1362	122/11189	6.93081e-07	2.06302e-05	1.49637e-05	FBgn0050021/FBgn0036257/FBgn0041191/FBgn0010389/FBgn0262518/FBgn0259168/FBgn0010379/FBgn0020493/FBgn0032956/FBgn0034789/FBgn0005427/FBgn0263456/FBgn0261788/FBgn0261041/FBgn0039431/FBgn0000017/FBgn0031030/FBgn0031006/FBgn0037130/FBgn0035437/FBgn0267002/FBgn0024836/FBgn0003716/FBgn0024234/FBgn0034135/FBgn0250789/FBgn0035060/FBgn0029840/FBgn0010300/FBgn0015269/FBgn0034720/FBgn0013759/FBgn0003520/FBg…	35
GO:0048585	GO:0048585	negative regulation of response to stimulus	85/1362	417/11189	8.08622e-07	2.3087e-05	1.67457e-05	FBgn0041191/FBgn0038948/FBgn0260635/FBgn0035977/FBgn0040344/FBgn0031885/FBgn0029113/FBgn0037655/FBgn0000250/FBgn0039348/FBgn0259168/FBgn0010379/FBgn0039054/FBgn0004436/FBgn0014388/FBgn0024846/FBgn0028484/FBgn0283500/FBgn0029791/FBgn0020493/FBgn0032956/FBgn0031434/FBgn0278608/FBgn0035850/FBgn0021874/FBgn0038197/FBgn0029123/FBgn0050418/FBgn0015399/FBgn0031044/FBgn0036844/FBgn0086712/FBgn0002945/FBg…	85
GO:0030036	GO:0030036	actin cytoskeleton organization	67/1362	306/11189	8.97842e-07	2.41554e-05	1.75206e-05	FBgn0036257/FBgn0000723/FBgn0052732/FBgn0000499/FBgn0052082/FBgn0052982/FBgn0265356/FBgn0035917/FBgn0039500/FBgn0036985/FBgn0260049/FBgn0086346/FBgn0024846/FBgn0028484/FBgn0028371/FBgn0020621/FBgn0263973/FBgn0023081/FBgn0264598/FBgn0263456/FBgn0026239/FBgn0261555/FBgn0051660/FBgn0052528/FBgn0283469/FBgn0261811/FBgn0041781/FBgn0001250/FBgn0003475/FBgn0033504/FBgn0003392/FBgn0259685/FBgn0053556/FBg…	67
GO:0044087	GO:0044087	regulation of cellular component biogenesis	65/1362	294/11189	9.12444e-07	2.43145e-05	1.7636e-05	FBgn0050021/FBgn0261560/FBgn0036257/FBgn0041191/FBgn0031637/FBgn0000499/FBgn0052082/FBgn0010389/FBgn0262518/FBgn0039335/FBgn0259168/FBgn0260049/FBgn0010379/FBgn0024846/FBgn0263510/FBgn0020493/FBgn0032956/FBgn0027948/FBgn0034789/FBgn0278608/FBgn0023081/FBgn0004889/FBgn0005427/FBgn0264598/FBgn0263456/FBgn0261788/FBgn0261811/FBgn0041781/FBgn0001250/FBgn0261041/FBgn0003392/FBgn0031090/FBgn0039431/FBg…	65
GO:0030029	GO:0030029	actin filament-based process	69/1362	319/11189	9.89065e-07	2.61076e-05	1.89366e-05	FBgn0036257/FBgn0000723/FBgn0052732/FBgn0000499/FBgn0052082/FBgn0052982/FBgn0265356/FBgn0035917/FBgn0039500/FBgn0036985/FBgn0260049/FBgn0086346/FBgn0024846/FBgn0028484/FBgn0028371/FBgn0020621/FBgn0263973/FBgn0023081/FBgn0264598/FBgn0263456/FBgn0026239/FBgn0261555/FBgn0051660/FBgn0052528/FBgn0283469/FBgn0261811/FBgn0041781/FBgn0001250/FBgn0003475/FBgn0033504/FBgn0003392/FBgn0259685/FBgn0053556/FBg…	69
GO:0051241	GO:0051241	negative regulation of multicellular organismal process	43/1362	167/11189	1.03768e-06	2.71349e-05	1.96818e-05	FBgn0283499/FBgn0053193/FBgn0033539/FBgn0010379/FBgn0014388/FBgn0029791/FBgn0020493/FBgn0266137/FBgn0038197/FBgn0266046/FBgn0004889/FBgn0005427/FBgn0037556/FBgn0039734/FBgn0263456/FBgn0015803/FBgn0265998/FBgn0003866/FBgn0003169/FBgn0261041/FBgn0259685/FBgn0003118/FBgn0039431/FBgn0000017/FBgn0031030/FBgn0028582/FBgn0035437/FBgn0267002/FBgn0003716/FBgn0011746/FBgn0004569/FBgn0262866/FBgn0004583/FBg…	43
GO:0035114	GO:0035114	imaginal disc-derived appendage morphogenesis	70/1362	326/11189	1.09623e-06	2.84005e-05	2.05997e-05	FBgn0036257/FBgn0260635/FBgn0005672/FBgn0004395/FBgn0000499/FBgn0000244/FBgn0000139/FBgn0041342/FBgn0001137/FBgn0260049/FBgn0015527/FBgn0036365/FBgn0002931/FBgn0014388/FBgn0024846/FBgn0039257/FBgn0016076/FBgn0029791/FBgn0020493/FBgn0003997/FBgn0267337/FBgn0000489/FBgn0266046/FBgn0005536/FBgn0003866/FBgn0050418/FBgn0052528/FBgn0028427/FBgn0036844/FBgn0000117/FBgn0001250/FBgn0086898/FBgn0003169/FBg…	70
GO:0006836	GO:0006836	neurotransmitter transport	35/1362	125/11189	1.29899e-06	3.2744e-05	2.37502e-05	FBgn0035540/FBgn0033739/FBgn0000346/FBgn0259824/FBgn0031106/FBgn0010414/FBgn0027575/FBgn0034911/FBgn0033911/FBgn0029663/FBgn0013342/FBgn0266758/FBgn0001108/FBgn0030613/FBgn0004575/FBgn0004574/FBgn0011603/FBgn0264606/FBgn0266719/FBgn0051935/FBgn0028400/FBgn0266671/FBgn0024234/FBgn0031424/FBgn0005586/FBgn0053547/FBgn0053653/FBgn0266599/FBgn0030505/FBgn0086784/FBgn0259246/FBgn0262476/FBgn0004242/FBg…	35
GO:0046903	GO:0046903	secretion	56/1362	244/11189	1.51424e-06	3.69553e-05	2.68048e-05	FBgn0010391/FBgn0035540/FBgn0262518/FBgn0283499/FBgn0033739/FBgn0015795/FBgn0000346/FBgn0259824/FBgn0285937/FBgn0038201/FBgn0010379/FBgn0086346/FBgn0003210/FBgn0027335/FBgn0031106/FBgn0264598/FBgn0027575/FBgn0265998/FBgn0264574/FBgn0013342/FBgn0266758/FBgn0030330/FBgn0041723/FBgn0036545/FBgn0259173/FBgn0031090/FBgn0001108/FBgn0030613/FBgn0004575/FBgn0004574/FBgn0264606/FBgn0034708/FBgn0266719/FBg…	56
GO:0001738	GO:0001738	morphogenesis of a polarized epithelium	30/1362	100/11189	1.53456e-06	3.69553e-05	2.68048e-05	FBgn0005672/FBgn0000499/FBgn0263258/FBgn0041342/FBgn0260049/FBgn0014388/FBgn0028371/FBgn0259212/FBgn0026323/FBgn0034408/FBgn0086898/FBgn0259211/FBgn0003392/FBgn0261873/FBgn0003118/FBgn0001108/FBgn0284247/FBgn0003310/FBgn0024836/FBgn0263289/FBgn0000542/FBgn0086698/FBgn0004569/FBgn0261854/FBgn0085408/FBgn0283521/FBgn0004864/FBgn0015615/FBgn0085412/FBgn0026181	30
GO:0097435	GO:0097435	supramolecular fiber organization	61/1362	274/11189	1.54531e-06	3.69553e-05	2.68048e-05	FBgn0265512/FBgn0036257/FBgn0000723/FBgn0000499/FBgn0052082/FBgn0260639/FBgn0265356/FBgn0035917/FBgn0036059/FBgn0036985/FBgn0260049/FBgn0026620/FBgn0026430/FBgn0086346/FBgn0024846/FBgn0028484/FBgn0283500/FBgn0027948/FBgn0263973/FBgn0023081/FBgn0001612/FBgn0264598/FBgn0263456/FBgn0051660/FBgn0264693/FBgn0261811/FBgn0041781/FBgn0001250/FBgn0003475/FBgn0033504/FBgn0003392/FBgn0263705/FBgn0001108/FBg…	61
GO:0001505	GO:0001505	regulation of neurotransmitter levels	31/1362	107/11189	2.35677e-06	5.31794e-05	3.85726e-05	FBgn0035540/FBgn0033739/FBgn0000346/FBgn0259824/FBgn0000024/FBgn0031106/FBgn0010414/FBgn0027575/FBgn0000303/FBgn0013342/FBgn0266758/FBgn0001108/FBgn0030613/FBgn0004575/FBgn0004574/FBgn0264606/FBgn0266719/FBgn0051935/FBgn0028400/FBgn0266671/FBgn0024234/FBgn0005586/FBgn0053547/FBgn0053653/FBgn0266599/FBgn0030505/FBgn0086784/FBgn0259246/FBgn0004242/FBgn0013759/FBgn0041605	31
GO:0016197	GO:0016197	endosomal transport	33/1362	118/11189	2.66772e-06	5.92404e-05	4.29689e-05	FBgn0027565/FBgn0036257/FBgn0036805/FBgn0262518/FBgn0029830/FBgn0035251/FBgn0039335/FBgn0015795/FBgn0031304/FBgn0004436/FBgn0086656/FBgn0038427/FBgn0038659/FBgn0037116/FBgn0283469/FBgn0038303/FBgn0003392/FBgn0031090/FBgn0034708/FBgn0027561/FBgn0003310/FBgn0263289/FBgn0037442/FBgn0024833/FBgn0026369/FBgn0266671/FBgn0004583/FBgn0261983/FBgn0037297/FBgn0037979/FBgn0035060/FBgn0004242/FBgn0086384	33
GO:0008283	GO:0008283	cell population proliferation	65/1362	304/11189	3.0808e-06	6.73444e-05	4.88469e-05	FBgn0039306/FBgn0028717/FBgn0041191/FBgn0005672/FBgn0010389/FBgn0024248/FBgn0031885/FBgn0014018/FBgn0028577/FBgn0283499/FBgn0260632/FBgn0053193/FBgn0262081/FBgn0033649/FBgn0010379/FBgn0262527/FBgn0034970/FBgn0027948/FBgn0010263/FBgn0259212/FBgn0015664/FBgn0038197/FBgn0004889/FBgn0043903/FBgn0034051/FBgn0265998/FBgn0003866/FBgn0029123/FBgn0050418/FBgn0266418/FBgn0024555/FBgn0036844/FBgn0259211/FBg…	65
GO:0007517	GO:0007517	muscle organ development	27/1362	88/11189	3.1461e-06	6.82387e-05	4.94956e-05	FBgn0010389/FBgn0029830/FBgn0001316/FBgn0003499/FBgn0033988/FBgn0033649/FBgn0040505/FBgn0023167/FBgn0264442/FBgn0020493/FBgn0005427/FBgn0052528/FBgn0028427/FBgn0001250/FBgn0033504/FBgn0038042/FBgn0086368/FBgn0266848/FBgn0003716/FBgn0260442/FBgn0010194/FBgn0024234/FBgn0024189/FBgn0086677/FBgn0029840/FBgn0032683/FBgn0264491	27
GO:0071495	GO:0071495	cellular response to endogenous stimulus	57/1362	258/11189	4.35031e-06	9.152e-05	6.63822e-05	FBgn0261560/FBgn0020386/FBgn0028717/FBgn0041191/FBgn0016756/FBgn0010389/FBgn0024248/FBgn0262169/FBgn0283499/FBgn0039335/FBgn0027539/FBgn0033649/FBgn0010379/FBgn0030096/FBgn0014388/FBgn0024846/FBgn0039257/FBgn0028484/FBgn0263510/FBgn0020493/FBgn0032956/FBgn0266137/FBgn0030011/FBgn0261445/FBgn0038197/FBgn0050418/FBgn0036844/FBgn0000382/FBgn0259211/FBgn0003169/FBgn0053517/FBgn0003118/FBgn0263667/FBg…	57
GO:0042067	GO:0042067	establishment of ommatidial planar polarity	19/1362	52/11189	5.33492e-06	0.000108167	7.84571e-05	FBgn0005672/FBgn0000499/FBgn0041342/FBgn0014388/FBgn0259212/FBgn0026323/FBgn0034408/FBgn0086898/FBgn0259211/FBgn0003118/FBgn0284247/FBgn0003310/FBgn0024836/FBgn0263289/FBgn0000542/FBgn0004569/FBgn0283521/FBgn0004864/FBgn0026181	19
GO:0051640	GO:0051640	organelle localization	51/1362	224/11189	5.61966e-06	0.000112313	8.14639e-05	FBgn0027525/FBgn0023542/FBgn0035540/FBgn0029891/FBgn0000499/FBgn0262518/FBgn0001316/FBgn0039250/FBgn0036059/FBgn0015795/FBgn0031304/FBgn0026620/FBgn0086346/FBgn0030346/FBgn0027948/FBgn0034118/FBgn0031106/FBgn0259212/FBgn0004387/FBgn0037949/FBgn0029870/FBgn0266418/FBgn0000562/FBgn0264693/FBgn0031050/FBgn0044324/FBgn0013342/FBgn0266758/FBgn0003475/FBgn0030358/FBgn0003392/FBgn0034243/FBgn0263705/FBg…	51
GO:0007155	GO:0007155	cell adhesion	50/1362	220/11189	7.30033e-06	0.000140871	0.000102178	FBgn0029830/FBgn0051146/FBgn0000244/FBgn0036985/FBgn0029105/FBgn0022800/FBgn0025878/FBgn0037240/FBgn0086359/FBgn0052528/FBgn0031866/FBgn0028427/FBgn0039089/FBgn0000117/FBgn0041781/FBgn0001250/FBgn0053179/FBgn0083963/FBgn0264273/FBgn0020249/FBgn0266801/FBgn0025743/FBgn0039709/FBgn0004108/FBgn0010434/FBgn0039431/FBgn0026403/FBgn0284247/FBgn0265002/FBgn0024836/FBgn0003716/FBgn0013997/FBgn0263289/FBg…	50
GO:0051093	GO:0051093	negative regulation of developmental process	47/1362	203/11189	8.0831e-06	0.000154908	0.000112359	FBgn0260635/FBgn0029891/FBgn0024248/FBgn0283499/FBgn0000250/FBgn0053193/FBgn0262081/FBgn0033539/FBgn0010379/FBgn0014388/FBgn0015371/FBgn0020493/FBgn0038197/FBgn0004889/FBgn0003964/FBgn0005427/FBgn0039734/FBgn0263456/FBgn0015803/FBgn0003866/FBgn0003169/FBgn0261041/FBgn0259685/FBgn0003118/FBgn0039431/FBgn0000017/FBgn0031030/FBgn0028582/FBgn0035437/FBgn0014141/FBgn0267002/FBgn0003716/FBgn0263289/FBg…	47
GO:0080134	GO:0080134	regulation of response to stress	68/1362	334/11189	1.06855e-05	0.000201983	0.000146504	FBgn0261477/FBgn0038948/FBgn0260635/FBgn0003261/FBgn0035977/FBgn0010389/FBgn0031885/FBgn0014018/FBgn0029113/FBgn0024222/FBgn0283499/FBgn0086358/FBgn0000250/FBgn0260632/FBgn0010379/FBgn0004436/FBgn0086346/FBgn0024846/FBgn0283500/FBgn0033656/FBgn0020621/FBgn0022800/FBgn0266137/FBgn0259212/FBgn0278608/FBgn0035850/FBgn0026323/FBgn0033160/FBgn0038197/FBgn0034689/FBgn0265998/FBgn0031044/FBgn0051660/FBg…	68
GO:0007164	GO:0007164	establishment of tissue polarity	26/1362	90/11189	1.5963e-05	0.000289419	0.000209924	FBgn0005672/FBgn0000499/FBgn0263258/FBgn0041342/FBgn0260049/FBgn0014388/FBgn0028371/FBgn0259212/FBgn0026323/FBgn0034408/FBgn0086898/FBgn0259211/FBgn0003118/FBgn0284247/FBgn0003310/FBgn0024836/FBgn0263289/FBgn0000542/FBgn0086698/FBgn0004569/FBgn0085408/FBgn0283521/FBgn0004864/FBgn0015615/FBgn0085412/FBgn0026181	26
GO:0031399	GO:0031399	regulation of protein modification process	47/1362	208/11189	1.59842e-05	0.000289419	0.000209924	FBgn0028343/FBgn0260635/FBgn0017581/FBgn0010750/FBgn0000139/FBgn0033988/FBgn0034722/FBgn0014388/FBgn0003210/FBgn0024846/FBgn0037720/FBgn0034970/FBgn0020493/FBgn0086708/FBgn0010316/FBgn0035959/FBgn0037659/FBgn0003068/FBgn0030891/FBgn0015399/FBgn0038251/FBgn0031044/FBgn0032221/FBgn0037363/FBgn0263933/FBgn0003392/FBgn0264357/FBgn0265623/FBgn0263667/FBgn0034606/FBgn0035688/FBgn0020224/FBgn0004569/FBg…	47
GO:0042127	GO:0042127	regulation of cell population proliferation	48/1362	214/11189	1.60329e-05	0.000289419	0.000209924	FBgn0039306/FBgn0028717/FBgn0041191/FBgn0005672/FBgn0010389/FBgn0024248/FBgn0031885/FBgn0014018/FBgn0028577/FBgn0283499/FBgn0260632/FBgn0053193/FBgn0262081/FBgn0033649/FBgn0010379/FBgn0034970/FBgn0015664/FBgn0038197/FBgn0004889/FBgn0043903/FBgn0034051/FBgn0265998/FBgn0003866/FBgn0029123/FBgn0036844/FBgn0259211/FBgn0011766/FBgn0259685/FBgn0003118/FBgn0011676/FBgn0020224/FBgn0263289/FBgn0011746/FBg…	48
GO:0071310	GO:0071310	cellular response to organic substance	73/1362	372/11189	1.94172e-05	0.000348265	0.000252607	FBgn0261560/FBgn0020386/FBgn0028717/FBgn0041191/FBgn0030693/FBgn0016756/FBgn0010389/FBgn0024248/FBgn0262169/FBgn0283499/FBgn0086358/FBgn0039335/FBgn0000250/FBgn0027539/FBgn0033649/FBgn0010379/FBgn0030096/FBgn0014388/FBgn0024846/FBgn0039257/FBgn0028484/FBgn0263510/FBgn0020493/FBgn0032956/FBgn0035815/FBgn0035538/FBgn0266137/FBgn0030011/FBgn0026323/FBgn0261445/FBgn0038197/FBgn0003964/FBgn0039734/FBg…	73
GO:0045595	GO:0045595	regulation of cell differentiation	58/1362	277/11189	2.00318e-05	0.000357	0.000258943	FBgn0039306/FBgn0041191/FBgn0005672/FBgn0038168/FBgn0016756/FBgn0004395/FBgn0000499/FBgn0283499/FBgn0000250/FBgn0036059/FBgn0260632/FBgn0259168/FBgn0285937/FBgn0033649/FBgn0040505/FBgn0014388/FBgn0034970/FBgn0015371/FBgn0004889/FBgn0003964/FBgn0034051/FBgn0005536/FBgn0029123/FBgn0264324/FBgn0000382/FBgn0259211/FBgn0020249/FBgn0261649/FBgn0025743/FBgn0000414/FBgn0002638/FBgn0003118/FBgn0001108/FBg…	58
GO:1990778	GO:1990778	protein localization to cell periphery	23/1362	76/11189	2.13348e-05	0.000373092	0.000270615	FBgn0028717/FBgn0262518/FBgn0029830/FBgn0000346/FBgn0285937/FBgn0037688/FBgn0000117/FBgn0003392/FBgn0261873/FBgn0031090/FBgn0039187/FBgn0035877/FBgn0034708/FBgn0023083/FBgn0020647/FBgn0263289/FBgn0266671/FBgn0021847/FBgn0005586/FBgn0261854/FBgn0002121/FBgn0086784/FBgn0086384	23
GO:0051094	GO:0051094	positive regulation of developmental process	51/1362	235/11189	2.29767e-05	0.000396844	0.000287843	FBgn0036257/FBgn0020386/FBgn0015277/FBgn0039306/FBgn0041191/FBgn0005672/FBgn0038168/FBgn0029891/FBgn0000499/FBgn0010389/FBgn0024248/FBgn0283499/FBgn0036059/FBgn0260632/FBgn0259168/FBgn0285937/FBgn0033649/FBgn0010379/FBgn0024846/FBgn0034970/FBgn0003997/FBgn0038197/FBgn0034051/FBgn0029870/FBgn0261788/FBgn0261811/FBgn0036318/FBgn0011766/FBgn0020249/FBgn0263933/FBgn0025743/FBgn0003118/FBgn0001108/FBg…	51
GO:1901700	GO:1901700	response to oxygen-containing compound	70/1362	356/11189	2.68022e-05	0.000457272	0.000331673	FBgn0261560/FBgn0031635/FBgn0020386/FBgn0028717/FBgn0041191/FBgn0260005/FBgn0005672/FBgn0039509/FBgn0016756/FBgn0024248/FBgn0036428/FBgn0283499/FBgn0000139/FBgn0039335/FBgn0031971/FBgn0010379/FBgn0024846/FBgn0263510/FBgn0000422/FBgn0010399/FBgn0035538/FBgn0003997/FBgn0266137/FBgn0030011/FBgn0026323/FBgn0038197/FBgn0000037/FBgn0003964/FBgn0003068/FBgn0036844/FBgn0035989/FBgn0003169/FBgn0053517/FBg…	70
GO:1902414	GO:1902414	protein localization to cell junction	7/1362	10/11189	3.35151e-05	0.000554883	0.000402473	FBgn0029830/FBgn0033539/FBgn0000117/FBgn0263346/FBgn0263289/FBgn0085408/FBgn0003520	7
GO:0051240	GO:0051240	positive regulation of multicellular organismal process	45/1362	202/11189	3.49359e-05	0.000565032	0.000409835	FBgn0036257/FBgn0020386/FBgn0039306/FBgn0041191/FBgn0005672/FBgn0030228/FBgn0029891/FBgn0000499/FBgn0010389/FBgn0024248/FBgn0283499/FBgn0036059/FBgn0259168/FBgn0285937/FBgn0033649/FBgn0010379/FBgn0024846/FBgn0016076/FBgn0034970/FBgn0038197/FBgn0261788/FBgn0266418/FBgn0045038/FBgn0041723/FBgn0025743/FBgn0262593/FBgn0001108/FBgn0039055/FBgn0029688/FBgn0031006/FBgn0266848/FBgn0024836/FBgn0003716/FBg…	45
GO:0060341	GO:0060341	regulation of cellular localization	39/1362	167/11189	3.79215e-05	0.00060631	0.000439775	FBgn0036257/FBgn0015277/FBgn0010391/FBgn0028717/FBgn0030286/FBgn0050372/FBgn0001316/FBgn0259824/FBgn0285937/FBgn0031304/FBgn0030346/FBgn0003321/FBgn0259212/FBgn0027575/FBgn0037949/FBgn0027868/FBgn0010660/FBgn0041723/FBgn0261873/FBgn0002638/FBgn0259685/FBgn0031090/FBgn0039187/FBgn0004574/FBgn0034708/FBgn0000017/FBgn0003310/FBgn0267002/FBgn0024833/FBgn0262866/FBgn0261854/FBgn0002121/FBgn0001079/FBg…	39
GO:0030855	GO:0030855	epithelial cell differentiation	75/1362	395/11189	4.80776e-05	0.000760007	0.000551256	FBgn0028360/FBgn0260635/FBgn0005672/FBgn0000499/FBgn0024248/FBgn0283499/FBgn0000250/FBgn0036059/FBgn0025815/FBgn0015795/FBgn0036985/FBgn0001137/FBgn0260049/FBgn0036365/FBgn0010379/FBgn0014388/FBgn0016076/FBgn0264442/FBgn0034970/FBgn0263510/FBgn0015295/FBgn0028341/FBgn0003964/FBgn0043903/FBgn0003388/FBgn0005536/FBgn0003866/FBgn0051660/FBgn0000382/FBgn0001250/FBgn0086898/FBgn0085443/FBgn0259211/FBg…	75
GO:0001667	GO:0001667	ameboidal-type cell migration	41/1362	181/11189	5.13534e-05	0.000798261	0.000579002	FBgn0260635/FBgn0005672/FBgn0000499/FBgn0010389/FBgn0024248/FBgn0003499/FBgn0283499/FBgn0036059/FBgn0015795/FBgn0001137/FBgn0260049/FBgn0033649/FBgn0010379/FBgn0264442/FBgn0034970/FBgn0028341/FBgn0261445/FBgn0003964/FBgn0043903/FBgn0003388/FBgn0051660/FBgn0000382/FBgn0001250/FBgn0085443/FBgn0003392/FBgn0003118/FBgn0014073/FBgn0020224/FBgn0032812/FBgn0260442/FBgn0266671/FBgn0025866/FBgn0004583/FBg…	41
GO:0042326	GO:0042326	negative regulation of phosphorylation	14/1362	37/11189	5.89072e-05	0.000892556	0.000647398	FBgn0028343/FBgn0033988/FBgn0014388/FBgn0037720/FBgn0020493/FBgn0010316/FBgn0015399/FBgn0038251/FBgn0031044/FBgn0003392/FBgn0020224/FBgn0004569/FBgn0267824/FBgn0002121	14
GO:0080135	GO:0080135	regulation of cellular response to stress	32/1362	130/11189	6.30565e-05	0.00094856	0.000688019	FBgn0261477/FBgn0038948/FBgn0260635/FBgn0031885/FBgn0010379/FBgn0004436/FBgn0086346/FBgn0024846/FBgn0283500/FBgn0033656/FBgn0266137/FBgn0259212/FBgn0026323/FBgn0033160/FBgn0034689/FBgn0031044/FBgn0086712/FBgn0020249/FBgn0263933/FBgn0003209/FBgn0024187/FBgn0053526/FBgn0014006/FBgn0035688/FBgn0035437/FBgn0034071/FBgn0003139/FBgn0267487/FBgn0026533/FBgn0019686/FBgn0263593/FBgn0243512	32
GO:0051090	GO:0051090	regulation of DNA-binding transcription factor activity	12/1362	29/11189	7.14242e-05	0.00105181	0.000762913	FBgn0029113/FBgn0024222/FBgn0000250/FBgn0033656/FBgn0003118/FBgn0023214/FBgn0031317/FBgn0041210/FBgn0001079/FBgn0003896/FBgn0036746/FBgn0019686	12
GO:0007298	GO:0007298	border follicle cell migration	30/1362	120/11189	7.7899e-05	0.00113521	0.000823406	FBgn0260635/FBgn0005672/FBgn0000499/FBgn0024248/FBgn0283499/FBgn0036059/FBgn0015795/FBgn0001137/FBgn0260049/FBgn0010379/FBgn0264442/FBgn0034970/FBgn0028341/FBgn0003964/FBgn0043903/FBgn0003388/FBgn0001250/FBgn0085443/FBgn0003392/FBgn0014073/FBgn0020224/FBgn0260442/FBgn0266671/FBgn0025866/FBgn0004583/FBgn0032363/FBgn0004864/FBgn0013759/FBgn0005638/FBgn0243512	30
GO:0090130	GO:0090130	tissue migration	39/1362	174/11189	9.88065e-05	0.00140335	0.00101789	FBgn0260635/FBgn0005672/FBgn0000499/FBgn0010389/FBgn0024248/FBgn0003499/FBgn0283499/FBgn0036059/FBgn0015795/FBgn0001137/FBgn0260049/FBgn0033649/FBgn0010379/FBgn0264442/FBgn0034970/FBgn0028341/FBgn0261445/FBgn0003964/FBgn0043903/FBgn0003388/FBgn0000382/FBgn0001250/FBgn0085443/FBgn0003392/FBgn0003118/FBgn0014073/FBgn0020224/FBgn0032812/FBgn0260442/FBgn0266671/FBgn0025866/FBgn0004583/FBgn0001323/FBg…	39
GO:0003002	GO:0003002	regionalization	86/1362	478/11189	0.000103365	0.00146068	0.00105948	FBgn0000376/FBgn0037917/FBgn0030501/FBgn0000499/FBgn0001316/FBgn0027529/FBgn0000139/FBgn0259678/FBgn0000250/FBgn0260632/FBgn0015795/FBgn0033988/FBgn0001137/FBgn0039054/FBgn0002931/FBgn0014388/FBgn0023167/FBgn0029791/FBgn0020493/FBgn0027948/FBgn0037262/FBgn0278608/FBgn0037659/FBgn0261445/FBgn0266046/FBgn0004889/FBgn0016794/FBgn0043903/FBgn0037021/FBgn0265998/FBgn0030350/FBgn0045862/FBgn0003866/FBg…	86
GO:0042594	GO:0042594	response to starvation	35/1362	153/11189	0.000144235	0.00191265	0.0013873	FBgn0261560/FBgn0015277/FBgn0041191/FBgn0035540/FBgn0024248/FBgn0014018/FBgn0283499/FBgn0042135/FBgn0024846/FBgn0035538/FBgn0003997/FBgn0035850/FBgn0038197/FBgn0003964/FBgn0264087/FBgn0038659/FBgn0265605/FBgn0039209/FBgn0037363/FBgn0264357/FBgn0031299/FBgn0036544/FBgn0023169/FBgn0031006/FBgn0032202/FBgn0025625/FBgn0261862/FBgn0024944/FBgn0035132/FBgn0041210/FBgn0029840/FBgn0036746/FBgn0260935/FBg…	35
GO:0070848	GO:0070848	response to growth factor	28/1362	113/11189	0.000156961	0.00205223	0.00148854	FBgn0010389/FBgn0262169/FBgn0027539/FBgn0033649/FBgn0030096/FBgn0014388/FBgn0024846/FBgn0039257/FBgn0028484/FBgn0020493/FBgn0032956/FBgn0261445/FBgn0050418/FBgn0000382/FBgn0259211/FBgn0003169/FBgn0003118/FBgn0043364/FBgn0031030/FBgn0028582/FBgn0003716/FBgn0024234/FBgn0267824/FBgn0011300/FBgn0001079/FBgn0267487/FBgn0034083/FBgn0263593	28
GO:0016049	GO:0016049	cell growth	34/1362	148/11189	0.000163583	0.00212886	0.00154413	FBgn0261560/FBgn0020386/FBgn0028717/FBgn0041191/FBgn0000723/FBgn0000499/FBgn0010389/FBgn0024248/FBgn0038100/FBgn0028577/FBgn0283499/FBgn0010379/FBgn0020493/FBgn0015295/FBgn0038197/FBgn0033033/FBgn0261788/FBgn0000117/FBgn0041781/FBgn0085443/FBgn0023169/FBgn0001108/FBgn0011603/FBgn0035437/FBgn0024836/FBgn0003716/FBgn0003301/FBgn0010194/FBgn0262473/FBgn0013733/FBgn0029840/FBgn0015269/FBgn0086384/FBg…	34
GO:0009890	GO:0009890	negative regulation of biosynthetic process	76/1362	417/11189	0.000170524	0.00219874	0.00159481	FBgn0261560/FBgn0031285/FBgn0029891/FBgn0030093/FBgn0037275/FBgn0038100/FBgn0034879/FBgn0265356/FBgn0260444/FBgn0029861/FBgn0036285/FBgn0027549/FBgn0002931/FBgn0264442/FBgn0015371/FBgn0038872/FBgn0031434/FBgn0033183/FBgn0278608/FBgn0267337/FBgn0032295/FBgn0038197/FBgn0003964/FBgn0003068/FBgn0039734/FBgn0003866/FBgn0038251/FBgn0000117/FBgn0263772/FBgn0029822/FBgn0011766/FBgn0033352/FBgn0263933/FBg…	76
GO:0010558	GO:0010558	negative regulation of macromolecule biosynthetic process	73/1362	397/11189	0.000172347	0.00221085	0.0016036	FBgn0261560/FBgn0031285/FBgn0029891/FBgn0030093/FBgn0037275/FBgn0038100/FBgn0034879/FBgn0265356/FBgn0260444/FBgn0029861/FBgn0036285/FBgn0027549/FBgn0002931/FBgn0264442/FBgn0015371/FBgn0038872/FBgn0031434/FBgn0033183/FBgn0278608/FBgn0267337/FBgn0032295/FBgn0038197/FBgn0003964/FBgn0003068/FBgn0003866/FBgn0038251/FBgn0000117/FBgn0263772/FBgn0029822/FBgn0011766/FBgn0033352/FBgn0263933/FBgn0039227/FBg…	73
GO:0022603	GO:0022603	regulation of anatomical structure morphogenesis	40/1362	185/11189	0.00018412	0.00231017	0.00167564	FBgn0029891/FBgn0000723/FBgn0000499/FBgn0010389/FBgn0036059/FBgn0036985/FBgn0285937/FBgn0053193/FBgn0015295/FBgn0259212/FBgn0026323/FBgn0033033/FBgn0030350/FBgn0029870/FBgn0051660/FBgn0041781/FBgn0020249/FBgn0003209/FBgn0037242/FBgn0003118/FBgn0031090/FBgn0001108/FBgn0036980/FBgn0029688/FBgn0285955/FBgn0000017/FBgn0284247/FBgn0267002/FBgn0024836/FBgn0010194/FBgn0034308/FBgn0261854/FBgn0261053/FBg…	40
GO:0006914	GO:0006914	autophagy	43/1362	205/11189	0.000219319	0.00269147	0.0019522	FBgn0260756/FBgn0015794/FBgn0031635/FBgn0015277/FBgn0041191/FBgn0035540/FBgn0029891/FBgn0030838/FBgn0030960/FBgn0283499/FBgn0259678/FBgn0000346/FBgn0285937/FBgn0004436/FBgn0261283/FBgn0028671/FBgn0086656/FBgn0038427/FBgn0003997/FBgn0035850/FBgn0026323/FBgn0038197/FBgn0038659/FBgn0265998/FBgn0038325/FBgn0283469/FBgn0037363/FBgn0261041/FBgn0003392/FBgn0030735/FBgn0264357/FBgn0023169/FBgn0051935/FBg…	43
GO:0061919	GO:0061919	process utilizing autophagic mechanism	43/1362	205/11189	0.000219319	0.00269147	0.0019522	FBgn0260756/FBgn0015794/FBgn0031635/FBgn0015277/FBgn0041191/FBgn0035540/FBgn0029891/FBgn0030838/FBgn0030960/FBgn0283499/FBgn0259678/FBgn0000346/FBgn0285937/FBgn0004436/FBgn0261283/FBgn0028671/FBgn0086656/FBgn0038427/FBgn0003997/FBgn0035850/FBgn0026323/FBgn0038197/FBgn0038659/FBgn0265998/FBgn0038325/FBgn0283469/FBgn0037363/FBgn0261041/FBgn0003392/FBgn0030735/FBgn0264357/FBgn0023169/FBgn0051935/FBg…	43
GO:0045165	GO:0045165	cell fate commitment	60/1362	314/11189	0.000224497	0.0027341	0.00198312	FBgn0005672/FBgn0016756/FBgn0010389/FBgn0036059/FBgn0033988/FBgn0053193/FBgn0051781/FBgn0033649/FBgn0034970/FBgn0015371/FBgn0027948/FBgn0010316/FBgn0267337/FBgn0004387/FBgn0004889/FBgn0016794/FBgn0266418/FBgn0000562/FBgn0264324/FBgn0024555/FBgn0000117/FBgn0002945/FBgn0000382/FBgn0259211/FBgn0003169/FBgn0000414/FBgn0031879/FBgn0023179/FBgn0003118/FBgn0025739/FBgn0001108/FBgn0034708/FBgn0028582/FBg…	60
GO:0031327	GO:0031327	negative regulation of cellular biosynthetic process	75/1362	414/11189	0.000227652	0.00275745	0.00200006	FBgn0261560/FBgn0031285/FBgn0029891/FBgn0030093/FBgn0037275/FBgn0038100/FBgn0034879/FBgn0265356/FBgn0260444/FBgn0029861/FBgn0036285/FBgn0027549/FBgn0002931/FBgn0264442/FBgn0015371/FBgn0038872/FBgn0031434/FBgn0033183/FBgn0278608/FBgn0267337/FBgn0032295/FBgn0038197/FBgn0003964/FBgn0003068/FBgn0003866/FBgn0038251/FBgn0000117/FBgn0263772/FBgn0029822/FBgn0011766/FBgn0033352/FBgn0263933/FBgn0039227/FBg…	75
GO:0055001	GO:0055001	muscle cell development	18/1362	61/11189	0.000234006	0.00282219	0.00204702	FBgn0010389/FBgn0265356/FBgn0035917/FBgn0260049/FBgn0014388/FBgn0001250/FBgn0003118/FBgn0035410/FBgn0051374/FBgn0086368/FBgn0014141/FBgn0266848/FBgn0260442/FBgn0265991/FBgn0000667/FBgn0032683/FBgn0264491/FBgn0259174	18
GO:0090066	GO:0090066	regulation of anatomical structure size	47/1362	231/11189	0.000242028	0.00290642	0.00210811	FBgn0261560/FBgn0020386/FBgn0041191/FBgn0250785/FBgn0000499/FBgn0052082/FBgn0024248/FBgn0283499/FBgn0260049/FBgn0010379/FBgn0040505/FBgn0024846/FBgn0039257/FBgn0022800/FBgn0034118/FBgn0034585/FBgn0023081/FBgn0038197/FBgn0264598/FBgn0263456/FBgn0034408/FBgn0267488/FBgn0261811/FBgn0259211/FBgn0025743/FBgn0003209/FBgn0003392/FBgn0039709/FBgn0023169/FBgn0010434/FBgn0000017/FBgn0284247/FBgn0051374/FBg…	47
GO:0042592	GO:0042592	homeostatic process	80/1362	449/11189	0.000247094	0.00295457	0.00214304	FBgn0033226/FBgn0015277/FBgn0028717/FBgn0041191/FBgn0035540/FBgn0030501/FBgn0086442/FBgn0000499/FBgn0040344/FBgn0024248/FBgn0031893/FBgn0265356/FBgn0283499/FBgn0259678/FBgn0015221/FBgn0000346/FBgn0285937/FBgn0038201/FBgn0262081/FBgn0010379/FBgn0261283/FBgn0028671/FBgn0066101/FBgn0033609/FBgn0029976/FBgn0265767/FBgn0010399/FBgn0265194/FBgn0028670/FBgn0266137/FBgn0036043/FBgn0038197/FBgn0003068/FBg…	80
GO:0007623	GO:0007623	circadian rhythm	35/1362	158/11189	0.000279697	0.00325807	0.00236318	FBgn0030228/FBgn0029891/FBgn0283499/FBgn0015221/FBgn0259168/FBgn0010379/FBgn0024846/FBgn0016076/FBgn0003997/FBgn0266137/FBgn0038197/FBgn0003068/FBgn0043903/FBgn0034911/FBgn0005536/FBgn0266418/FBgn0038693/FBgn0041723/FBgn0002917/FBgn0262593/FBgn0031414/FBgn0003310/FBgn0003301/FBgn0039536/FBgn0024944/FBgn0028622/FBgn0262866/FBgn0031652/FBgn0004168/FBgn0051324/FBgn0033558/FBgn0263490/FBgn0004864/FBg…	35
GO:0008544	GO:0008544	epidermis development	18/1362	62/11189	0.000292776	0.00338507	0.00245529	FBgn0000499/FBgn0260049/FBgn0036365/FBgn0016076/FBgn0259212/FBgn0005536/FBgn0003866/FBgn0086898/FBgn0010434/FBgn0284247/FBgn0024836/FBgn0263289/FBgn0086698/FBgn0002121/FBgn0015615/FBgn0259734/FBgn0243512/FBgn0026181	18
GO:0007417	GO:0007417	central nervous system development	54/1362	279/11189	0.000327328	0.00367817	0.00266789	FBgn0015561/FBgn0000543/FBgn0010389/FBgn0003499/FBgn0000139/FBgn0033539/FBgn0023167/FBgn0264442/FBgn0034970/FBgn0010263/FBgn0010316/FBgn0037240/FBgn0051619/FBgn0086359/FBgn0003964/FBgn0005427/FBgn0264598/FBgn0003388/FBgn0029123/FBgn0264324/FBgn0000382/FBgn0001250/FBgn0259211/FBgn0011766/FBgn0262636/FBgn0025743/FBgn0003209/FBgn0002638/FBgn0004108/FBgn0010434/FBgn0041097/FBgn0034708/FBgn0035379/FBg…	54
GO:0031023	GO:0031023	microtubule organizing center organization	22/1362	84/11189	0.000335825	0.00375855	0.00272619	FBgn0263832/FBgn0260639/FBgn0262167/FBgn0036059/FBgn0036354/FBgn0026430/FBgn0004436/FBgn0039152/FBgn0027948/FBgn0031374/FBgn0086359/FBgn0266566/FBgn0004889/FBgn0033897/FBgn0264693/FBgn0027329/FBgn0001108/FBgn0034530/FBgn0053052/FBgn0002645/FBgn0013765/FBgn0086690	22
GO:0010623	GO:0010623	programmed cell death involved in cell development	25/1362	101/11189	0.000352148	0.00392554	0.00284731	FBgn0015277/FBgn0260635/FBgn0029891/FBgn0030960/FBgn0283680/FBgn0053193/FBgn0003997/FBgn0035850/FBgn0000117/FBgn0037363/FBgn0011766/FBgn0003392/FBgn0003310/FBgn0046687/FBgn0000542/FBgn0016078/FBgn0261854/FBgn0260749/FBgn0002121/FBgn0283521/FBgn0035851/FBgn0029840/FBgn0086384/FBgn0019686/FBgn0260935	25
GO:0051293	GO:0051293	establishment of spindle localization	12/1362	34/11189	0.00042182	0.00450478	0.00326745	FBgn0000499/FBgn0039250/FBgn0036059/FBgn0027948/FBgn0259212/FBgn0266418/FBgn0003475/FBgn0001108/FBgn0285955/FBgn0019968/FBgn0261854/FBgn0002121	12
GO:0001763	GO:0001763	morphogenesis of a branching structure	17/1362	59/11189	0.000471701	0.00490639	0.00355875	FBgn0041191/FBgn0278604/FBgn0030096/FBgn0014388/FBgn0028671/FBgn0036844/FBgn0000117/FBgn0003169/FBgn0003118/FBgn0053556/FBgn0266719/FBgn0010350/FBgn0260442/FBgn0261854/FBgn0004101/FBgn0013733/FBgn0024236	17
GO:0050920	GO:0050920	regulation of chemotaxis	11/1362	30/11189	0.000501647	0.00516032	0.00374294	FBgn0041191/FBgn0000499/FBgn0034540/FBgn0023169/FBgn0031604/FBgn0024836/FBgn0010194/FBgn0259749/FBgn0283521/FBgn0029840/FBgn0283472	11
GO:0032535	GO:0032535	regulation of cellular component size	36/1362	169/11189	0.000509793	0.00522218	0.00378781	FBgn0261560/FBgn0020386/FBgn0041191/FBgn0000499/FBgn0052082/FBgn0024248/FBgn0283499/FBgn0260049/FBgn0010379/FBgn0040505/FBgn0024846/FBgn0022800/FBgn0034118/FBgn0034585/FBgn0023081/FBgn0038197/FBgn0264598/FBgn0263456/FBgn0261811/FBgn0025743/FBgn0003392/FBgn0039709/FBgn0023169/FBgn0000017/FBgn0051374/FBgn0019990/FBgn0031006/FBgn0033108/FBgn0024836/FBgn0010194/FBgn0082582/FBgn0031683/FBgn0013733/FBg…	36
GO:0040012	GO:0040012	regulation of locomotion	28/1362	121/11189	0.000527407	0.00530822	0.00385021	FBgn0041191/FBgn0260635/FBgn0005672/FBgn0000499/FBgn0010389/FBgn0024248/FBgn0283499/FBgn0285937/FBgn0001137/FBgn0010379/FBgn0030761/FBgn0085443/FBgn0038975/FBgn0034540/FBgn0023169/FBgn0031604/FBgn0014073/FBgn0267002/FBgn0024836/FBgn0020224/FBgn0010194/FBgn0259749/FBgn0283521/FBgn0029840/FBgn0283472/FBgn0013759/FBgn0005638/FBgn0243512	28
GO:0008356	GO:0008356	asymmetric cell division	25/1362	104/11189	0.000565272	0.00564869	0.00409716	FBgn0260635/FBgn0024248/FBgn0028577/FBgn0283499/FBgn0086346/FBgn0086656/FBgn0027948/FBgn0010316/FBgn0015664/FBgn0004889/FBgn0015772/FBgn0266418/FBgn0024555/FBgn0028836/FBgn0025739/FBgn0032515/FBgn0026369/FBgn0261983/FBgn0261854/FBgn0002121/FBgn0010300/FBgn0013765/FBgn0010741/FBgn0264270/FBgn0027057	25
GO:0051348	GO:0051348	negative regulation of transferase activity	10/1362	26/11189	0.000580485	0.00571901	0.00414817	FBgn0033988/FBgn0014388/FBgn0010316/FBgn0015399/FBgn0038251/FBgn0031044/FBgn0020224/FBgn0004569/FBgn0267824/FBgn0002121	10
GO:0045176	GO:0045176	apical protein localization	8/1362	18/11189	0.000668696	0.00628139	0.00455608	FBgn0041191/FBgn0034970/FBgn0261873/FBgn0259685/FBgn0039709/FBgn0031090/FBgn0261854/FBgn0002121	8
GO:0008286	GO:0008286	insulin receptor signaling pathway	20/1362	77/11189	0.000690564	0.00637689	0.00462535	FBgn0261560/FBgn0020386/FBgn0028717/FBgn0041191/FBgn0016756/FBgn0024248/FBgn0283499/FBgn0010379/FBgn0038197/FBgn0036844/FBgn0031006/FBgn0025625/FBgn0264075/FBgn0262473/FBgn0267824/FBgn0041210/FBgn0267487/FBgn0029840/FBgn0283472/FBgn0263593	20
GO:0002164	GO:0002164	larval development	36/1362	172/11189	0.000719609	0.00660736	0.00479252	FBgn0030501/FBgn0004395/FBgn0000543/FBgn0010389/FBgn0001316/FBgn0000139/FBgn0266452/FBgn0033649/FBgn0014388/FBgn0262527/FBgn0015371/FBgn0020493/FBgn0037659/FBgn0029870/FBgn0029123/FBgn0000562/FBgn0264693/FBgn0000117/FBgn0011766/FBgn0003129/FBgn0003118/FBgn0031604/FBgn0265726/FBgn0014141/FBgn0263289/FBgn0260442/FBgn0030486/FBgn0001994/FBgn0024234/FBgn0262473/FBgn0024189/FBgn0004101/FBgn0002121/FBg…	36
GO:0031647	GO:0031647	regulation of protein stability	17/1362	61/11189	0.000720244	0.00660736	0.00479252	FBgn0030679/FBgn0016756/FBgn0033609/FBgn0086708/FBgn0004889/FBgn0034051/FBgn0259685/FBgn0028836/FBgn0003390/FBgn0024187/FBgn0034708/FBgn0000017/FBgn0027054/FBgn0030366/FBgn0267487/FBgn0264270/FBgn0027057	17
GO:0050767	GO:0050767	regulation of neurogenesis	29/1362	130/11189	0.000798377	0.00727642	0.0052778	FBgn0039306/FBgn0041191/FBgn0005672/FBgn0004395/FBgn0000499/FBgn0283499/FBgn0036059/FBgn0285937/FBgn0033649/FBgn0034970/FBgn0004889/FBgn0029123/FBgn0259211/FBgn0002638/FBgn0003118/FBgn0001108/FBgn0029688/FBgn0032741/FBgn0024836/FBgn0011746/FBgn0010194/FBgn0004569/FBgn0261854/FBgn0011300/FBgn0002121/FBgn0013733/FBgn0035205/FBgn0010300/FBgn0086384	29
GO:0072384	GO:0072384	organelle transport along microtubule	10/1362	27/11189	0.000822359	0.00735131	0.00533213	FBgn0029891/FBgn0001316/FBgn0036059/FBgn0030346/FBgn0004387/FBgn0029870/FBgn0031050/FBgn0001108/FBgn0267002/FBgn0019968	10
GO:0071709	GO:0071709	membrane assembly	6/1362	11/11189	0.000862295	0.00765937	0.00555557	FBgn0051146/FBgn0031866/FBgn0083963/FBgn0038975/FBgn0013997/FBgn0083975	6
GO:0048512	GO:0048512	circadian behavior	26/1362	113/11189	0.000898614	0.00793714	0.00575705	FBgn0030228/FBgn0029891/FBgn0283499/FBgn0015221/FBgn0016076/FBgn0266137/FBgn0038197/FBgn0003068/FBgn0043903/FBgn0005536/FBgn0266418/FBgn0038693/FBgn0041723/FBgn0002917/FBgn0262593/FBgn0003310/FBgn0039536/FBgn0024944/FBgn0028622/FBgn0262866/FBgn0031652/FBgn0004168/FBgn0263490/FBgn0004864/FBgn0015269/FBgn0040071	26
GO:0030239	GO:0030239	myofibril assembly	14/1362	47/11189	0.00101955	0.00851551	0.00617656	FBgn0265356/FBgn0035917/FBgn0260049/FBgn0001250/FBgn0035410/FBgn0051374/FBgn0086368/FBgn0014141/FBgn0260442/FBgn0265991/FBgn0000667/FBgn0032683/FBgn0264491/FBgn0259174	14
GO:0051223	GO:0051223	regulation of protein transport	17/1362	63/11189	0.00107308	0.00885687	0.00642416	FBgn0010391/FBgn0030286/FBgn0259824/FBgn0285937/FBgn0027575/FBgn0010660/FBgn0041723/FBgn0261873/FBgn0259685/FBgn0039187/FBgn0034708/FBgn0000017/FBgn0003310/FBgn0267002/FBgn0262866/FBgn0002121/FBgn0030412	17
GO:0009267	GO:0009267	cellular response to starvation	21/1362	86/11189	0.00122298	0.00986134	0.00715273	FBgn0015277/FBgn0035540/FBgn0024248/FBgn0014018/FBgn0283499/FBgn0035538/FBgn0003997/FBgn0035850/FBgn0038197/FBgn0038659/FBgn0037363/FBgn0264357/FBgn0031299/FBgn0036544/FBgn0023169/FBgn0031006/FBgn0025625/FBgn0041210/FBgn0029840/FBgn0260935/FBgn0263593	21
GO:0035316	GO:0035316	non-sensory hair organization	14/1362	48/11189	0.00128073	0.0102094	0.00740516	FBgn0000499/FBgn0260049/FBgn0036365/FBgn0016076/FBgn0005536/FBgn0086898/FBgn0010434/FBgn0284247/FBgn0024836/FBgn0263289/FBgn0086698/FBgn0015615/FBgn0259734/FBgn0026181	14
GO:0042048	GO:0042048	olfactory behavior	19/1362	75/11189	0.00128759	0.0102349	0.00742365	FBgn0005672/FBgn0024248/FBgn0259168/FBgn0040505/FBgn0016926/FBgn0010399/FBgn0027575/FBgn0016930/FBgn0004516/FBgn0037140/FBgn0003392/FBgn0085434/FBgn0004575/FBgn0003301/FBgn0263289/FBgn0029095/FBgn0024944/FBgn0060296/FBgn0015269	19
GO:0007626	GO:0007626	locomotory behavior	37/1362	185/11189	0.00147026	0.011491	0.00833479	FBgn0030228/FBgn0029891/FBgn0265356/FBgn0283499/FBgn0015221/FBgn0035385/FBgn0016076/FBgn0038197/FBgn0003068/FBgn0043903/FBgn0005536/FBgn0029870/FBgn0031866/FBgn0038693/FBgn0004516/FBgn0262636/FBgn0002917/FBgn0262593/FBgn0023179/FBgn0031604/FBgn0038381/FBgn0267002/FBgn0259231/FBgn0027491/FBgn0039536/FBgn0028622/FBgn0262866/FBgn0031652/FBgn0060296/FBgn0259246/FBgn0004864/FBgn0004242/FBgn0015269/FBg…	37
GO:0048149	GO:0048149	behavioral response to ethanol	15/1362	54/11189	0.0015078	0.0116861	0.00847625	FBgn0005672/FBgn0036428/FBgn0010399/FBgn0035538/FBgn0035989/FBgn0004575/FBgn0003310/FBgn0014141/FBgn0003301/FBgn0037705/FBgn0028990/FBgn0038282/FBgn0017590/FBgn0024291/FBgn0013759	15
GO:0071496	GO:0071496	cellular response to external stimulus	23/1362	99/11189	0.00151192	0.0116861	0.00847625	FBgn0015277/FBgn0035540/FBgn0024248/FBgn0014018/FBgn0283499/FBgn0035538/FBgn0003997/FBgn0035850/FBgn0038197/FBgn0027575/FBgn0038659/FBgn0037363/FBgn0264357/FBgn0031299/FBgn0036544/FBgn0023169/FBgn0031006/FBgn0025625/FBgn0264953/FBgn0041210/FBgn0029840/FBgn0260935/FBgn0263593	23
GO:0006812	GO:0006812	cation transport	65/1362	372/11189	0.00152704	0.0117016	0.00848755	FBgn0260005/FBgn0039525/FBgn0031893/FBgn0015221/FBgn0028671/FBgn0259994/FBgn0030745/FBgn0265767/FBgn0265194/FBgn0028670/FBgn0035113/FBgn0010414/FBgn0264598/FBgn0028422/FBgn0003710/FBgn0261999/FBgn0034911/FBgn0264753/FBgn0030350/FBgn0039714/FBgn0259150/FBgn0033911/FBgn0029663/FBgn0261698/FBgn0261041/FBgn0015776/FBgn0028664/FBgn0262593/FBgn0037140/FBgn0004619/FBgn0037895/FBgn0085419/FBgn0038165/FBg…	65
GO:0008366	GO:0008366	axon ensheathment	6/1362	12/11189	0.00154754	0.0117027	0.00848835	FBgn0025878/FBgn0037240/FBgn0023083/FBgn0013997/FBgn0000377/FBgn0264491	6
GO:0046856	GO:0046856	phosphatidylinositol dephosphorylation	7/1362	16/11189	0.00164307	0.0122852	0.0089108	FBgn0030582/FBgn0259178/FBgn0283500/FBgn0030761/FBgn0030735/FBgn0036273/FBgn0028497	7
GO:0010243	GO:0010243	response to organonitrogen compound	39/1362	199/11189	0.00164805	0.0122852	0.0089108	FBgn0261560/FBgn0020386/FBgn0028717/FBgn0041191/FBgn0030693/FBgn0016756/FBgn0024248/FBgn0027554/FBgn0283499/FBgn0039335/FBgn0010379/FBgn0032467/FBgn0263510/FBgn0266137/FBgn0030011/FBgn0266282/FBgn0038197/FBgn0003068/FBgn0036844/FBgn0035793/FBgn0053517/FBgn0038195/FBgn0031030/FBgn0031006/FBgn0034071/FBgn0267384/FBgn0025625/FBgn0264075/FBgn0035333/FBgn0004168/FBgn0262473/FBgn0267824/FBgn0041210/FBg…	39
GO:0009725	GO:0009725	response to hormone	28/1362	130/11189	0.00171375	0.0125525	0.00910474	FBgn0261560/FBgn0020386/FBgn0028717/FBgn0041191/FBgn0016756/FBgn0024248/FBgn0283499/FBgn0010379/FBgn0263510/FBgn0038197/FBgn0036844/FBgn0263667/FBgn0000568/FBgn0031006/FBgn0011676/FBgn0025625/FBgn0030486/FBgn0264075/FBgn0262473/FBgn0267824/FBgn0041210/FBgn0267487/FBgn0029840/FBgn0261703/FBgn0024291/FBgn0259785/FBgn0283472/FBgn0263593	28
GO:0051258	GO:0051258	protein polymerization	23/1362	100/11189	0.00174239	0.012729	0.00923273	FBgn0052082/FBgn0260639/FBgn0036059/FBgn0260049/FBgn0026430/FBgn0086346/FBgn0024846/FBgn0027948/FBgn0023081/FBgn0001612/FBgn0264598/FBgn0263456/FBgn0264693/FBgn0003475/FBgn0003392/FBgn0026433/FBgn0051374/FBgn0033108/FBgn0082582/FBgn0031683/FBgn0013765/FBgn0029157/FBgn0086690	23
GO:0044057	GO:0044057	regulation of system process	17/1362	66/11189	0.00187106	0.013598	0.00986304	FBgn0029891/FBgn0040505/FBgn0016076/FBgn0024897/FBgn0045038/FBgn0262593/FBgn0037140/FBgn0023169/FBgn0023524/FBgn0011676/FBgn0003301/FBgn0024944/FBgn0033558/FBgn0264308/FBgn0060296/FBgn0000721/FBgn0264491	17
GO:0008340	GO:0008340	determination of adult lifespan	34/1362	169/11189	0.00202187	0.0145056	0.0105214	FBgn0261560/FBgn0032699/FBgn0030501/FBgn0035977/FBgn0024248/FBgn0031885/FBgn0262169/FBgn0283499/FBgn0041342/FBgn0033448/FBgn0003210/FBgn0024846/FBgn0029976/FBgn0038788/FBgn0038197/FBgn0003068/FBgn0030350/FBgn0003118/FBgn0029502/FBgn0033846/FBgn0014141/FBgn0003301/FBgn0027491/FBgn0262866/FBgn0035132/FBgn0027111/FBgn0011300/FBgn0263490/FBgn0029840/FBgn0015269/FBgn0024291/FBgn0283472/FBgn0243512/FBg…	34
GO:0030537	GO:0030537	larval behavior	14/1362	51/11189	0.00241972	0.0165535	0.0120068	FBgn0265356/FBgn0035385/FBgn0031866/FBgn0004516/FBgn0262593/FBgn0003392/FBgn0023179/FBgn0267002/FBgn0259231/FBgn0060296/FBgn0004242/FBgn0000721/FBgn0010473/FBgn0283472	14
GO:0110053	GO:0110053	regulation of actin filament organization	19/1362	79/11189	0.00247003	0.016734	0.0121377	FBgn0036257/FBgn0000499/FBgn0052082/FBgn0260049/FBgn0024846/FBgn0023081/FBgn0264598/FBgn0263456/FBgn0041781/FBgn0001250/FBgn0003392/FBgn0000017/FBgn0051374/FBgn0033108/FBgn0034308/FBgn0082582/FBgn0031683/FBgn0029157/FBgn0026181	19
GO:0010256	GO:0010256	endomembrane system organization	38/1362	197/11189	0.00251465	0.0168729	0.0122384	FBgn0000543/FBgn0052082/FBgn0261564/FBgn0050372/FBgn0025381/FBgn0000346/FBgn0027607/FBgn0037688/FBgn0022800/FBgn0027948/FBgn0027575/FBgn0038659/FBgn0037949/FBgn0029870/FBgn0031536/FBgn0037116/FBgn0031866/FBgn0039188/FBgn0266758/FBgn0025743/FBgn0003392/FBgn0031090/FBgn0000228/FBgn0051935/FBgn0035437/FBgn0024833/FBgn0036566/FBgn0266671/FBgn0005586/FBgn0035825/FBgn0033902/FBgn0250789/FBgn0013765/FBg…	38
GO:0051248	GO:0051248	negative regulation of protein metabolic process	37/1362	191/11189	0.0026355	0.0173509	0.0125851	FBgn0261560/FBgn0031285/FBgn0260635/FBgn0029891/FBgn0016756/FBgn0038100/FBgn0034879/FBgn0265356/FBgn0260444/FBgn0033988/FBgn0014388/FBgn0037720/FBgn0020493/FBgn0010316/FBgn0037659/FBgn0015399/FBgn0038251/FBgn0031044/FBgn0033352/FBgn0003392/FBgn0052176/FBgn0259685/FBgn0027054/FBgn0020224/FBgn0028990/FBgn0004569/FBgn0031973/FBgn0034921/FBgn0267824/FBgn0260749/FBgn0002121/FBgn0035246/FBgn0015247/FBg…	37
GO:0016050	GO:0016050	vesicle organization	26/1362	122/11189	0.00286994	0.0187273	0.0135835	FBgn0027565/FBgn0035540/FBgn0262518/FBgn0025381/FBgn0039335/FBgn0015795/FBgn0000346/FBgn0086656/FBgn0031106/FBgn0264598/FBgn0027575/FBgn0037116/FBgn0013342/FBgn0039530/FBgn0003392/FBgn0031090/FBgn0039187/FBgn0051030/FBgn0035437/FBgn0267002/FBgn0028400/FBgn0024833/FBgn0036566/FBgn0005586/FBgn0085408/FBgn0004242	26
GO:0051668	GO:0051668	localization within membrane	39/1362	205/11189	0.00287171	0.0187273	0.0135835	FBgn0036257/FBgn0010391/FBgn0262518/FBgn0029830/FBgn0051146/FBgn0000346/FBgn0285937/FBgn0038039/FBgn0004436/FBgn0037688/FBgn0037299/FBgn0000117/FBgn0038975/FBgn0003392/FBgn0261873/FBgn0031090/FBgn0039187/FBgn0035877/FBgn0010434/FBgn0034708/FBgn0020647/FBgn0027561/FBgn0051935/FBgn0031239/FBgn0263289/FBgn0024833/FBgn0266671/FBgn0021847/FBgn0029137/FBgn0005586/FBgn0004583/FBgn0261854/FBgn0032880/FBg…	39
GO:0048284	GO:0048284	organelle fusion	19/1362	80/11189	0.00287804	0.0187273	0.0135835	FBgn0035540/FBgn0029891/FBgn0262518/FBgn0039335/FBgn0015795/FBgn0000346/FBgn0026620/FBgn0027948/FBgn0031106/FBgn0264598/FBgn0027575/FBgn0029870/FBgn0013342/FBgn0039530/FBgn0033672/FBgn0039187/FBgn0028400/FBgn0005586/FBgn0004242	19
GO:0009914	GO:0009914	hormone transport	8/1362	22/11189	0.00312607	0.0199243	0.0144517	FBgn0283499/FBgn0285937/FBgn0038201/FBgn0010379/FBgn0027575/FBgn0264574/FBgn0267002/FBgn0041707	8
GO:0008355	GO:0008355	olfactory learning	12/1362	42/11189	0.0033751	0.0213172	0.015462	FBgn0005672/FBgn0024248/FBgn0259168/FBgn0040505/FBgn0010399/FBgn0004516/FBgn0037140/FBgn0003392/FBgn0004575/FBgn0003301/FBgn0024944/FBgn0015269	12
GO:0000278	GO:0000278	mitotic cell cycle	78/1362	477/11189	0.00362221	0.0223729	0.0162278	FBgn0028360/FBgn0041191/FBgn0000499/FBgn0260639/FBgn0278604/FBgn0020270/FBgn0031885/FBgn0050372/FBgn0031528/FBgn0039250/FBgn0027375/FBgn0036059/FBgn0025815/FBgn0285937/FBgn0026620/FBgn0035766/FBgn0026430/FBgn0086346/FBgn0023167/FBgn0086656/FBgn0013548/FBgn0026143/FBgn0039554/FBgn0020621/FBgn0027948/FBgn0031374/FBgn0010316/FBgn0259212/FBgn0086359/FBgn0001612/FBgn0004889/FBgn0266418/FBgn0044324/FBg…	78
GO:0010557	GO:0010557	positive regulation of macromolecule biosynthetic process	77/1362	470/11189	0.00364605	0.0224154	0.0162586	FBgn0263832/FBgn0041191/FBgn0031637/FBgn0039509/FBgn0030093/FBgn0052732/FBgn0016983/FBgn0030121/FBgn0014018/FBgn0010750/FBgn0050020/FBgn0038016/FBgn0260632/FBgn0259168/FBgn0034722/FBgn0261283/FBgn0023527/FBgn0037720/FBgn0262527/FBgn0033656/FBgn0034970/FBgn0263510/FBgn0015371/FBgn0043796/FBgn0015664/FBgn0032815/FBgn0038197/FBgn0003964/FBgn0031739/FBgn0032814/FBgn0003866/FBgn0033897/FBgn0029123/FBg…	77
GO:0010817	GO:0010817	regulation of hormone levels	21/1362	94/11189	0.00391215	0.0236131	0.0171273	FBgn0000543/FBgn0283499/FBgn0285937/FBgn0038201/FBgn0010379/FBgn0003964/FBgn0027575/FBgn0003388/FBgn0029870/FBgn0264574/FBgn0023179/FBgn0034406/FBgn0000568/FBgn0003310/FBgn0267002/FBgn0020224/FBgn0041707/FBgn0010383/FBgn0263490/FBgn0260942/FBgn0031081	21
GO:0071875	GO:0071875	adrenergic receptor signaling pathway	5/1362	10/11189	0.00394114	0.0236131	0.0171273	FBgn0035538/FBgn0266137/FBgn0250910/FBgn0053517/FBgn0039419	5
GO:0071880	GO:0071880	adenylate cyclase-activating adrenergic receptor signaling pathway	5/1362	10/11189	0.00394114	0.0236131	0.0171273	FBgn0035538/FBgn0266137/FBgn0250910/FBgn0053517/FBgn0039419	5
GO:0006970	GO:0006970	response to osmotic stress	6/1362	14/11189	0.00405352	0.0241829	0.0175406	FBgn0031885/FBgn0024846/FBgn0265605/FBgn0261794/FBgn0011603/FBgn0030505	6
GO:2000243	GO:2000243	positive regulation of reproductive process	16/1362	65/11189	0.00411001	0.0244157	0.0177095	FBgn0015277/FBgn0260635/FBgn0005672/FBgn0024248/FBgn0283499/FBgn0001137/FBgn0010379/FBgn0010316/FBgn0030761/FBgn0085443/FBgn0011766/FBgn0014073/FBgn0020224/FBgn0024944/FBgn0005638/FBgn0243512	16
GO:0012501	GO:0012501	programmed cell death	55/1362	318/11189	0.00422563	0.0250494	0.0181691	FBgn0020386/FBgn0015277/FBgn0038948/FBgn0260635/FBgn0005672/FBgn0029891/FBgn0030960/FBgn0278604/FBgn0283680/FBgn0002781/FBgn0053193/FBgn0262081/FBgn0010379/FBgn0004436/FBgn0028484/FBgn0034970/FBgn0025878/FBgn0003997/FBgn0035850/FBgn0026323/FBgn0015664/FBgn0035793/FBgn0000117/FBgn0037363/FBgn0011766/FBgn0263933/FBgn0003392/FBgn0052176/FBgn0003118/FBgn0030613/FBgn0024187/FBgn0031030/FBgn0003310/FBg…	55
GO:0007020	GO:0007020	microtubule nucleation	8/1362	23/11189	0.00428915	0.0251594	0.0182489	FBgn0260639/FBgn0036059/FBgn0026430/FBgn0027948/FBgn0001612/FBgn0026433/FBgn0013765/FBgn0086690	8
GO:0044091	GO:0044091	membrane biogenesis	8/1362	23/11189	0.00428915	0.0251594	0.0182489	FBgn0051146/FBgn0031866/FBgn0083963/FBgn0038975/FBgn0013997/FBgn0083975/FBgn0266671/FBgn0263593	8
GO:0007526	GO:0007526	larval somatic muscle development	11/1362	38/11189	0.00441393	0.0257832	0.0187014	FBgn0033649/FBgn0262527/FBgn0015371/FBgn0037659/FBgn0264693/FBgn0003129/FBgn0260442/FBgn0001994/FBgn0262473/FBgn0283521/FBgn0010825	11
GO:0042254	GO:0042254	ribosome biogenesis	40/1362	218/11189	0.00493599	0.0284175	0.0206121	FBgn0037899/FBgn0028473/FBgn0027525/FBgn0023542/FBgn0032138/FBgn0039306/FBgn0041191/FBgn0036500/FBgn0021875/FBgn0038146/FBgn0016983/FBgn0034879/FBgn0038585/FBgn0024364/FBgn0023527/FBgn0263510/FBgn0038106/FBgn0021874/FBgn0037073/FBgn0010220/FBgn0039182/FBgn0038397/FBgn0035831/FBgn0032051/FBgn0034243/FBgn0038597/FBgn0284251/FBgn0036886/FBgn0031736/FBgn0266581/FBgn0030711/FBgn0033557/FBgn0032388/FBg…	40
GO:0042752	GO:0042752	regulation of circadian rhythm	21/1362	96/11189	0.00507157	0.0290784	0.0210914	FBgn0030228/FBgn0029891/FBgn0283499/FBgn0003997/FBgn0266137/FBgn0003068/FBgn0034911/FBgn0005536/FBgn0266418/FBgn0041723/FBgn0002917/FBgn0262593/FBgn0031414/FBgn0003310/FBgn0024944/FBgn0031652/FBgn0004168/FBgn0051324/FBgn0033558/FBgn0263490/FBgn0015269	21
GO:0003013	GO:0003013	circulatory system process	12/1362	44/11189	0.0051158	0.0291528	0.0211454	FBgn0005672/FBgn0016076/FBgn0045038/FBgn0262593/FBgn0010434/FBgn0011676/FBgn0051665/FBgn0013997/FBgn0011286/FBgn0060296/FBgn0000721/FBgn0264491	12
GO:0003015	GO:0003015	heart process	12/1362	44/11189	0.0051158	0.0291528	0.0211454	FBgn0005672/FBgn0016076/FBgn0045038/FBgn0262593/FBgn0010434/FBgn0011676/FBgn0051665/FBgn0013997/FBgn0011286/FBgn0060296/FBgn0000721/FBgn0264491	12
GO:0051247	GO:0051247	positive regulation of protein metabolic process	43/1362	239/11189	0.00526423	0.0297562	0.0215831	FBgn0028343/FBgn0041191/FBgn0031637/FBgn0260635/FBgn0034573/FBgn0030693/FBgn0017581/FBgn0010750/FBgn0037655/FBgn0000139/FBgn0034722/FBgn0004436/FBgn0024846/FBgn0034970/FBgn0033609/FBgn0032956/FBgn0086708/FBgn0003997/FBgn0035959/FBgn0030891/FBgn0032221/FBgn0037363/FBgn0263933/FBgn0014184/FBgn0265623/FBgn0263667/FBgn0034606/FBgn0034071/FBgn0024944/FBgn0024234/FBgn0004583/FBgn0041707/FBgn0259749/FBg…	43
GO:0031329	GO:0031329	regulation of cellular catabolic process	46/1362	260/11189	0.00551356	0.0309157	0.0224241	FBgn0015277/FBgn0041191/FBgn0035540/FBgn0034573/FBgn0030693/FBgn0029891/FBgn0016756/FBgn0030960/FBgn0024248/FBgn0037655/FBgn0034879/FBgn0265356/FBgn0036661/FBgn0283499/FBgn0010379/FBgn0004436/FBgn0261283/FBgn0033609/FBgn0032956/FBgn0038427/FBgn0003997/FBgn0035850/FBgn0026323/FBgn0038197/FBgn0265998/FBgn0033352/FBgn0003169/FBgn0039260/FBgn0263933/FBgn0003392/FBgn0030735/FBgn0259685/FBgn0023169/FBg…	46
GO:0006974	GO:0006974	cellular response to DNA damage stimulus	43/1362	240/11189	0.00568021	0.0316598	0.0229638	FBgn0028360/FBgn0015546/FBgn0040268/FBgn0020270/FBgn0031885/FBgn0014018/FBgn0004698/FBgn0027375/FBgn0034728/FBgn0025815/FBgn0024912/FBgn0004913/FBgn0004436/FBgn0013548/FBgn0037554/FBgn0026143/FBgn0263600/FBgn0003997/FBgn0266282/FBgn0034689/FBgn0027868/FBgn0024555/FBgn0052438/FBgn0053526/FBgn0039065/FBgn0033929/FBgn0019990/FBgn0283467/FBgn0026751/FBgn0031655/FBgn0037141/FBgn0032907/FBgn0033426/FBg…	43
GO:0048520	GO:0048520	positive regulation of behavior	10/1362	34/11189	0.00576882	0.032	0.0232106	FBgn0030228/FBgn0029891/FBgn0259168/FBgn0038197/FBgn0266418/FBgn0041723/FBgn0262593/FBgn0024944/FBgn0263490/FBgn0024291	10
GO:0016072	GO:0016072	rRNA metabolic process	32/1362	167/11189	0.00583585	0.0322065	0.0233604	FBgn0027525/FBgn0032138/FBgn0039306/FBgn0036500/FBgn0038146/FBgn0034879/FBgn0033261/FBgn0038585/FBgn0024364/FBgn0023527/FBgn0263510/FBgn0037073/FBgn0010220/FBgn0039182/FBgn0038397/FBgn0035831/FBgn0032051/FBgn0038597/FBgn0284251/FBgn0036886/FBgn0031736/FBgn0036668/FBgn0266581/FBgn0030711/FBgn0033557/FBgn0032388/FBgn0261535/FBgn0036686/FBgn0010300/FBgn0030720/FBgn0010292/FBgn0039828	32
GO:0032259	GO:0032259	methylation	27/1362	135/11189	0.00602699	0.0330657	0.0239836	FBgn0052732/FBgn0031885/FBgn0030121/FBgn0010750/FBgn0000139/FBgn0011566/FBgn0034817/FBgn0038869/FBgn0034722/FBgn0034970/FBgn0037435/FBgn0037659/FBgn0034735/FBgn0034689/FBgn0030974/FBgn0265623/FBgn0263667/FBgn0033686/FBgn0032812/FBgn0030486/FBgn0260749/FBgn0037045/FBgn0003862/FBgn0038306/FBgn0035205/FBgn0263144/FBgn0030720	27
GO:0033993	GO:0033993	response to lipid	14/1362	56/11189	0.00608047	0.0330995	0.0240081	FBgn0000139/FBgn0035538/FBgn0003997/FBgn0026323/FBgn0003964/FBgn0263667/FBgn0000568/FBgn0011676/FBgn0030486/FBgn0260749/FBgn0002121/FBgn0035851/FBgn0259785/FBgn0266450	14
GO:0032101	GO:0032101	regulation of response to external stimulus	45/1362	255/11189	0.00629474	0.0340671	0.0247099	FBgn0041191/FBgn0003261/FBgn0035977/FBgn0000499/FBgn0010389/FBgn0014018/FBgn0029113/FBgn0024222/FBgn0086358/FBgn0000250/FBgn0260632/FBgn0010379/FBgn0024846/FBgn0278608/FBgn0035850/FBgn0026323/FBgn0038197/FBgn0265998/FBgn0051660/FBgn0016696/FBgn0034540/FBgn0023169/FBgn0031317/FBgn0035379/FBgn0031604/FBgn0000568/FBgn0024836/FBgn0028990/FBgn0267384/FBgn0010194/FBgn0031973/FBgn0016078/FBgn0032880/FBg…	45
GO:0035335	GO:0035335	peptidyl-tyrosine dephosphorylation	5/1362	11/11189	0.00650685	0.0349446	0.0253464	FBgn0004369/FBgn0000382/FBgn0030735/FBgn0031952/FBgn0267487	5
GO:0007314	GO:0007314	oocyte anterior/posterior axis specification	19/1362	86/11189	0.00667961	0.0358037	0.0259695	FBgn0001316/FBgn0027529/FBgn0001137/FBgn0023167/FBgn0027948/FBgn0045862/FBgn0000562/FBgn0003475/FBgn0026433/FBgn0004574/FBgn0263289/FBgn0003891/FBgn0034921/FBgn0261854/FBgn0002121/FBgn0004242/FBgn0086384/FBgn0029878/FBgn0003520	19
GO:0006364	GO:0006364	rRNA processing	29/1362	149/11189	0.00673778	0.0360465	0.0261456	FBgn0027525/FBgn0032138/FBgn0039306/FBgn0036500/FBgn0038146/FBgn0034879/FBgn0038585/FBgn0024364/FBgn0023527/FBgn0263510/FBgn0037073/FBgn0010220/FBgn0039182/FBgn0038397/FBgn0035831/FBgn0032051/FBgn0038597/FBgn0284251/FBgn0036886/FBgn0031736/FBgn0266581/FBgn0030711/FBgn0033557/FBgn0032388/FBgn0261535/FBgn0036686/FBgn0030720/FBgn0010292/FBgn0039828	29
GO:0032970	GO:0032970	regulation of actin filament-based process	23/1362	111/11189	0.00694874	0.0368929	0.0267596	FBgn0036257/FBgn0000499/FBgn0052082/FBgn0260049/FBgn0024846/FBgn0023081/FBgn0264598/FBgn0263456/FBgn0051660/FBgn0041781/FBgn0001250/FBgn0003392/FBgn0031090/FBgn0036980/FBgn0000017/FBgn0051374/FBgn0033108/FBgn0034308/FBgn0082582/FBgn0031683/FBgn0029157/FBgn0026181/FBgn0259174	23
GO:0021700	GO:0021700	developmental maturation	39/1362	216/11189	0.0071777	0.0378928	0.0274848	FBgn0015277/FBgn0001316/FBgn0027529/FBgn0283499/FBgn0001137/FBgn0024846/FBgn0023167/FBgn0283500/FBgn0086656/FBgn0000422/FBgn0027948/FBgn0037240/FBgn0003964/FBgn0045862/FBgn0000562/FBgn0283469/FBgn0031866/FBgn0003475/FBgn0026433/FBgn0004574/FBgn0039431/FBgn0014006/FBgn0051030/FBgn0267002/FBgn0013997/FBgn0263289/FBgn0003891/FBgn0025866/FBgn0053547/FBgn0034921/FBgn0261854/FBgn0002121/FBgn0250789/FBg…	39
GO:0061024	GO:0061024	membrane organization	47/1362	271/11189	0.00738581	0.0388449	0.0281754	FBgn0027565/FBgn0035540/FBgn0052082/FBgn0262518/FBgn0050372/FBgn0051146/FBgn0001316/FBgn0039335/FBgn0015795/FBgn0000346/FBgn0086656/FBgn0031106/FBgn0023525/FBgn0264598/FBgn0027575/FBgn0263456/FBgn0038659/FBgn0037949/FBgn0031866/FBgn0000382/FBgn0013342/FBgn0259211/FBgn0083963/FBgn0003475/FBgn0039530/FBgn0038975/FBgn0003392/FBgn0259685/FBgn0031090/FBgn0039187/FBgn0036980/FBgn0000228/FBgn0082585/FBg…	47
GO:0006906	GO:0006906	vesicle fusion	14/1362	58/11189	0.00843021	0.0433598	0.0314502	FBgn0035540/FBgn0262518/FBgn0039335/FBgn0015795/FBgn0000346/FBgn0031106/FBgn0264598/FBgn0027575/FBgn0013342/FBgn0039530/FBgn0039187/FBgn0028400/FBgn0005586/FBgn0004242	14
GO:0071897	GO:0071897	DNA biosynthetic process	12/1362	47/11189	0.00898913	0.0458135	0.0332299	FBgn0028360/FBgn0016983/FBgn0034728/FBgn0025815/FBgn0037554/FBgn0026143/FBgn0015664/FBgn0011766/FBgn0283467/FBgn0033846/FBgn0037141/FBgn0264326	12
GO:0009894	GO:0009894	regulation of catabolic process	49/1362	288/11189	0.00910008	0.0462946	0.0335789	FBgn0015277/FBgn0041191/FBgn0035540/FBgn0034573/FBgn0030693/FBgn0029891/FBgn0016756/FBgn0030960/FBgn0024248/FBgn0037655/FBgn0034879/FBgn0265356/FBgn0036661/FBgn0283499/FBgn0010379/FBgn0004436/FBgn0261283/FBgn0033609/FBgn0032956/FBgn0038427/FBgn0003997/FBgn0035850/FBgn0026323/FBgn0038197/FBgn0265998/FBgn0033352/FBgn0003169/FBgn0039260/FBgn0263933/FBgn0003392/FBgn0014184/FBgn0030735/FBgn0259685/FBg…	49
GO:0034097	GO:0034097	response to cytokine	9/1362	31/11189	0.00948905	0.0475813	0.0345121	FBgn0086358/FBgn0000250/FBgn0260632/FBgn0026323/FBgn0039734/FBgn0043903/FBgn0035437/FBgn0004864/FBgn0243512	9
GO:0036099	GO:0036099	female germ-line stem cell population maintenance	9/1362	31/11189	0.00948905	0.0475813	0.0345121	FBgn0031637/FBgn0283499/FBgn0027539/FBgn0038197/FBgn0028836/FBgn0027054/FBgn0024234/FBgn0283472/FBgn0027057	9
GO:0044000	GO:0044000	movement in host	9/1362	31/11189	0.00948905	0.0475813	0.0345121	FBgn0262518/FBgn0015795/FBgn0285937/FBgn0086656/FBgn0283469/FBgn0003392/FBgn0031090/FBgn0005586/FBgn0086913	9
GO:0044409	GO:0044409	entry into host	9/1362	31/11189	0.00948905	0.0475813	0.0345121	FBgn0262518/FBgn0015795/FBgn0285937/FBgn0086656/FBgn0283469/FBgn0003392/FBgn0031090/FBgn0005586/FBgn0086913	9
GO:0046718	GO:0046718	viral entry into host cell	9/1362	31/11189	0.00948905	0.0475813	0.0345121	FBgn0262518/FBgn0015795/FBgn0285937/FBgn0086656/FBgn0283469/FBgn0003392/FBgn0031090/FBgn0005586/FBgn0086913	9
GO:0051701	GO:0051701	biological process involved in interaction with host	9/1362	31/11189	0.00948905	0.0475813	0.0345121	FBgn0262518/FBgn0015795/FBgn0285937/FBgn0086656/FBgn0283469/FBgn0003392/FBgn0031090/FBgn0005586/FBgn0086913	9
GO:0120034	GO:0120034	positive regulation of plasma membrane bounded cell projection assembly	9/1362	31/11189	0.00948905	0.0475813	0.0345121	FBgn0264598/FBgn0261811/FBgn0041781/FBgn0031090/FBgn0000017/FBgn0053052/FBgn0261854/FBgn0013733/FBgn0032683	9
GO:0008358	GO:0008358	maternal determination of anterior/posterior axis, embryo	19/1362	89/11189	0.00973737	0.0486521	0.0352888	FBgn0001316/FBgn0027529/FBgn0001137/FBgn0023167/FBgn0027948/FBgn0045862/FBgn0000562/FBgn0003475/FBgn0026433/FBgn0004574/FBgn0263289/FBgn0003891/FBgn0034921/FBgn0261854/FBgn0002121/FBgn0004242/FBgn0086384/FBgn0029878/FBgn0003520	19
GO:0030534	GO:0030534	adult behavior	29/1362	153/11189	0.00976303	0.0486934	0.0353188	FBgn0005672/FBgn0039509/FBgn0030228/FBgn0036428/FBgn0035385/FBgn0010399/FBgn0035538/FBgn0003068/FBgn0029870/FBgn0031866/FBgn0035989/FBgn0262636/FBgn0002917/FBgn0004575/FBgn0003310/FBgn0038381/FBgn0014141/FBgn0259231/FBgn0003301/FBgn0027491/FBgn0037705/FBgn0028990/FBgn0038282/FBgn0017590/FBgn0259246/FBgn0015269/FBgn0010473/FBgn0024291/FBgn0013759	29
GO:0061057	GO:0061057	peptidoglycan recognition protein signaling pathway	14/1362	59/11189	0.00984735	0.0489394	0.0354972	FBgn0035977/FBgn0014018/FBgn0024222/FBgn0086358/FBgn0026323/FBgn0038197/FBgn0031317/FBgn0000568/FBgn0032880/FBgn0283521/FBgn0015247/FBgn0034647/FBgn0243512/FBgn0031857	14
GO:0001558	GO:0001558	regulation of cell growth	18/1362	83/11189	0.00991821	0.0492042	0.0356893	FBgn0261560/FBgn0020386/FBgn0028717/FBgn0041191/FBgn0000499/FBgn0038100/FBgn0028577/FBgn0283499/FBgn0010379/FBgn0038197/FBgn0023169/FBgn0024836/FBgn0010194/FBgn0262473/FBgn0013733/FBgn0029840/FBgn0086384/FBgn0283472	18
GO:0014070	GO:0014070	response to organic cyclic compound	22/1362	108/11189	0.00999947	0.049432	0.0358545	FBgn0283499/FBgn0000139/FBgn0035538/FBgn0003997/FBgn0266137/FBgn0030011/FBgn0266282/FBgn0003964/FBgn0003068/FBgn0053517/FBgn0263667/FBgn0034708/FBgn0031030/FBgn0000568/FBgn0030486/FBgn0004168/FBgn0260749/FBgn0002121/FBgn0035851/FBgn0036746/FBgn0259785/FBgn0266450	22
GO:0007028	GO:0007028	cytoplasm organization	17/1362	77/11189	0.0100389	0.0494911	0.0358974	FBgn0024248/FBgn0001316/FBgn0027529/FBgn0015795/FBgn0023167/FBgn0045862/FBgn0000562/FBgn0003475/FBgn0003392/FBgn0004574/FBgn0263289/FBgn0003891/FBgn0034921/FBgn0004242/FBgn0086384/FBgn0029878/FBgn0003520	17

## Sheet: Male Thorax DOWN
	ID	Description	GeneRatio	BgRatio	pvalue	p.adjust	qvalue	geneID	Count
GO:0019752	GO:0019752	carboxylic acid metabolic process	131/1306	376/11189	2.57819e-33	4.52217e-30	4.13663e-30	FBgn0040349/FBgn0035743/FBgn0038074/FBgn0032076/FBgn0270926/FBgn0031824/FBgn0029155/FBgn0032945/FBgn0040064/FBgn0000566/FBgn0029648/FBgn0001248/FBgn0039094/FBgn0002719/FBgn0031717/FBgn0039756/FBgn0036208/FBgn0010387/FBgn0261955/FBgn0020236/FBgn0286783/FBgn0037709/FBgn0023537/FBgn0031860/FBgn0023535/FBgn0004654/FBgn0037548/FBgn0037440/FBgn0012034/FBgn0029969/FBgn0001258/FBgn0001124/FBgn0031877/FBg…	131
GO:0043436	GO:0043436	oxoacid metabolic process	131/1306	377/11189	3.52606e-33	4.52217e-30	4.13663e-30	FBgn0040349/FBgn0035743/FBgn0038074/FBgn0032076/FBgn0270926/FBgn0031824/FBgn0029155/FBgn0032945/FBgn0040064/FBgn0000566/FBgn0029648/FBgn0001248/FBgn0039094/FBgn0002719/FBgn0031717/FBgn0039756/FBgn0036208/FBgn0010387/FBgn0261955/FBgn0020236/FBgn0286783/FBgn0037709/FBgn0023537/FBgn0031860/FBgn0023535/FBgn0004654/FBgn0037548/FBgn0037440/FBgn0012034/FBgn0029969/FBgn0001258/FBgn0001124/FBgn0031877/FBg…	131
GO:0044282	GO:0044282	small molecule catabolic process	78/1306	166/11189	3.45219e-30	2.21372e-27	2.02498e-27	FBgn0040349/FBgn0031418/FBgn0037063/FBgn0031824/FBgn0053503/FBgn0032945/FBgn0040064/FBgn0035679/FBgn0039094/FBgn0043783/FBgn0011768/FBgn0031717/FBgn0036208/FBgn0036552/FBgn0263200/FBgn0035298/FBgn0286783/FBgn0037709/FBgn0036752/FBgn0023537/FBgn0031860/FBgn0023535/FBgn0004654/FBgn0024289/FBgn0037548/FBgn0037440/FBgn0029969/FBgn0031877/FBgn0003965/FBgn0032162/FBgn0037684/FBgn0003423/FBgn0001098/FBg…	78
GO:0046395	GO:0046395	carboxylic acid catabolic process	60/1306	107/11189	7.4377e-29	3.81554e-26	3.49024e-26	FBgn0040349/FBgn0031824/FBgn0032945/FBgn0040064/FBgn0039094/FBgn0031717/FBgn0036208/FBgn0286783/FBgn0037709/FBgn0023537/FBgn0031860/FBgn0023535/FBgn0004654/FBgn0037548/FBgn0037440/FBgn0029969/FBgn0031877/FBgn0003965/FBgn0032162/FBgn0037684/FBgn0003423/FBgn0001098/FBgn0014455/FBgn0032161/FBgn0030612/FBgn0030038/FBgn0022774/FBgn0037138/FBgn0014031/FBgn0034629/FBgn0034390/FBgn0042083/FBgn0029823/FBg…	60
GO:0044255	GO:0044255	cellular lipid metabolic process	113/1306	399/11189	2.46858e-20	9.0456e-18	8.2744e-18	FBgn0040349/FBgn0033205/FBgn0035743/FBgn0034117/FBgn0037063/FBgn0031824/FBgn0040064/FBgn0029648/FBgn0002524/FBgn0030607/FBgn0020622/FBgn0039756/FBgn0001128/FBgn0025373/FBgn0010387/FBgn0036552/FBgn0001941/FBgn0020236/FBgn0286783/FBgn0026630/FBgn0053120/FBgn0037548/FBgn0037440/FBgn0012034/FBgn0029969/FBgn0004552/FBgn0025615/FBgn0086687/FBgn0052076/FBgn0028841/FBgn0250836/FBgn0010591/FBgn0032162/FBg…	113
GO:1901135	GO:1901135	carbohydrate derivative metabolic process	127/1306	490/11189	3.75187e-19	1.20294e-16	1.10038e-16	FBgn0038074/FBgn0034117/FBgn0031824/FBgn0263598/FBgn0050410/FBgn0043575/FBgn0031717/FBgn0023477/FBgn0001128/FBgn0041629/FBgn0039293/FBgn0020236/FBgn0034277/FBgn0011703/FBgn0036752/FBgn0033735/FBgn0011336/FBgn0031459/FBgn0004654/FBgn0035348/FBgn0012034/FBgn0005671/FBgn0041630/FBgn0029969/FBgn0014930/FBgn0000150/FBgn0030239/FBgn0052076/FBgn0032643/FBgn0011211/FBgn0032820/FBgn0050499/FBgn0034417/FBg…	127
GO:0055086	GO:0055086	nucleobase-containing small molecule metabolic process	85/1306	279/11189	1.18889e-17	3.04951e-15	2.78952e-15	FBgn0038074/FBgn0031824/FBgn0263598/FBgn0050410/FBgn0001248/FBgn0002719/FBgn0023477/FBgn0020236/FBgn0011703/FBgn0036752/FBgn0023537/FBgn0033735/FBgn0031459/FBgn0004654/FBgn0035348/FBgn0012034/FBgn0005671/FBgn0029969/FBgn0014930/FBgn0000150/FBgn0030239/FBgn0011211/FBgn0050499/FBgn0003965/FBgn0001187/FBgn0039830/FBgn0263120/FBgn0041194/FBgn0031661/FBgn0014455/FBgn0042094/FBgn0001092/FBgn0261995/FBg…	85
GO:0006575	GO:0006575	cellular modified amino acid metabolic process	42/1306	88/11189	3.96893e-17	9.25483e-15	8.46579e-15	FBgn0010044/FBgn0010043/FBgn0010041/FBgn0063492/FBgn0063493/FBgn0042206/FBgn0038074/FBgn0063497/FBgn0010038/FBgn0050000/FBgn0032945/FBgn0000566/FBgn0034335/FBgn0063494/FBgn0038020/FBgn0063491/FBgn0037440/FBgn0085453/FBgn0036157/FBgn0010040/FBgn0014455/FBgn0010226/FBgn0032726/FBgn0029823/FBgn0001149/FBgn0063495/FBgn0040319/FBgn0038795/FBgn0031117/FBgn0033381/FBgn0037696/FBgn0035371/FBgn0035519/FBg…	42
GO:0006790	GO:0006790	sulfur compound metabolic process	60/1306	165/11189	8.8183e-17	1.88491e-14	1.72421e-14	FBgn0010044/FBgn0010043/FBgn0010041/FBgn0063492/FBgn0063493/FBgn0042206/FBgn0038074/FBgn0063497/FBgn0010038/FBgn0031824/FBgn0050000/FBgn0000566/FBgn0034335/FBgn0265052/FBgn0063494/FBgn0020236/FBgn0038020/FBgn0063491/FBgn0012034/FBgn0001977/FBgn0029969/FBgn0036157/FBgn0010040/FBgn0262115/FBgn0003965/FBgn0030518/FBgn0263120/FBgn0014455/FBgn0021765/FBgn0030038/FBgn0010226/FBgn0039156/FBgn0032726/FBg…	60
GO:0019637	GO:0019637	organophosphate metabolic process	106/1306	403/11189	1.32616e-16	2.61662e-14	2.39353e-14	FBgn0037063/FBgn0263241/FBgn0031824/FBgn0263598/FBgn0050410/FBgn0002641/FBgn0051472/FBgn0001248/FBgn0002719/FBgn0020622/FBgn0023477/FBgn0001128/FBgn0025373/FBgn0036552/FBgn0020236/FBgn0011703/FBgn0033735/FBgn0031459/FBgn0004654/FBgn0026630/FBgn0012034/FBgn0005671/FBgn0029969/FBgn0014930/FBgn0025615/FBgn0000150/FBgn0030239/FBgn0011211/FBgn0032820/FBgn0050499/FBgn0003965/FBgn0001187/FBgn0039830/FBg…	106
GO:0006091	GO:0006091	generation of precursor metabolites and energy	64/1306	224/11189	3.45803e-12	3.41148e-10	3.12063e-10	FBgn0050410/FBgn0262952/FBgn0011768/FBgn0002719/FBgn0031717/FBgn0013679/FBgn0023477/FBgn0039827/FBgn0261955/FBgn0035298/FBgn0286783/FBgn0013678/FBgn0004654/FBgn0004552/FBgn0030239/FBgn0031877/FBgn0011211/FBgn0050499/FBgn0013680/FBgn0001187/FBgn0260008/FBgn0085201/FBgn0001092/FBgn0040529/FBgn0024957/FBgn0013674/FBgn0013684/FBgn0036813/FBgn0030724/FBgn0028646/FBgn0014869/FBgn0029118/FBgn0013675/FBg…	64
GO:0005975	GO:0005975	carbohydrate metabolic process	70/1306	266/11189	2.29796e-11	1.78614e-09	1.63386e-09	FBgn0031418/FBgn0038074/FBgn0261575/FBgn0000079/FBgn0034117/FBgn0037063/FBgn0050410/FBgn0035679/FBgn0043783/FBgn0031717/FBgn0023477/FBgn0001128/FBgn0041629/FBgn0002569/FBgn0036552/FBgn0261955/FBgn0031996/FBgn0032387/FBgn0263200/FBgn0050360/FBgn0036752/FBgn0260746/FBgn0032381/FBgn0033735/FBgn0004654/FBgn0024289/FBgn0038463/FBgn0041630/FBgn0004552/FBgn0263199/FBgn0030239/FBgn0002570/FBgn0032820/FBg…	70
GO:0008610	GO:0008610	lipid biosynthetic process	66/1306	262/11189	6.47034e-10	4.36748e-08	3.99512e-08	FBgn0032652/FBgn0037063/FBgn0031824/FBgn0029648/FBgn0002524/FBgn0020622/FBgn0039756/FBgn0025373/FBgn0036552/FBgn0001941/FBgn0020236/FBgn0026630/FBgn0053120/FBgn0012034/FBgn0025615/FBgn0031877/FBgn0086687/FBgn0028841/FBgn0263120/FBgn0040918/FBgn0037110/FBgn0032052/FBgn0025335/FBgn0039156/FBgn0287184/FBgn0036551/FBgn0035529/FBgn0039304/FBgn0032799/FBgn0031815/FBgn0267828/FBgn0040336/FBgn0038038/FBg…	66
GO:1902600	GO:1902600	proton transmembrane transport	26/1306	63/11189	2.11971e-09	1.39411e-07	1.27526e-07	FBgn0283535/FBgn0263598/FBgn0262952/FBgn0285910/FBgn0028663/FBgn0005671/FBgn0011211/FBgn0039830/FBgn0037671/FBgn0013674/FBgn0013684/FBgn0262512/FBgn0022097/FBgn0028662/FBgn0262736/FBgn0016691/FBgn0283536/FBgn0010612/FBgn0014391/FBgn0016119/FBgn0019644/FBgn0010217/FBgn0027779/FBgn0035032/FBgn0052230/FBgn0038224	26
GO:1901137	GO:1901137	carbohydrate derivative biosynthetic process	71/1306	304/11189	4.95337e-09	3.02509e-07	2.76718e-07	FBgn0031824/FBgn0039293/FBgn0020236/FBgn0034277/FBgn0011703/FBgn0036752/FBgn0011336/FBgn0012034/FBgn0029969/FBgn0014930/FBgn0000150/FBgn0052076/FBgn0011211/FBgn0053303/FBgn0039830/FBgn0029849/FBgn0263120/FBgn0031661/FBgn0042094/FBgn0032052/FBgn0000109/FBgn0038467/FBgn0020513/FBgn0261020/FBgn0032015/FBgn0039156/FBgn0003257/FBgn0047135/FBgn0000053/FBgn0035266/FBgn0036030/FBgn0039241/FBgn0013672/FBg…	71
GO:0044283	GO:0044283	small molecule biosynthetic process	56/1306	220/11189	8.6861e-09	5.18136e-07	4.73961e-07	FBgn0038074/FBgn0032076/FBgn0270926/FBgn0051472/FBgn0000566/FBgn0029648/FBgn0002524/FBgn0039094/FBgn0039756/FBgn0020236/FBgn0036752/FBgn0012034/FBgn0014930/FBgn0001124/FBgn0031877/FBgn0086687/FBgn0032820/FBgn0036157/FBgn0028841/FBgn0030518/FBgn0263120/FBgn0037684/FBgn0023129/FBgn0039156/FBgn0032726/FBgn0287184/FBgn0014031/FBgn0029823/FBgn0001125/FBgn0035529/FBgn0030482/FBgn0267828/FBgn0033086/FBg…	56
GO:0072522	GO:0072522	purine-containing compound biosynthetic process	35/1306	116/11189	6.33588e-08	3.45777e-06	3.16298e-06	FBgn0031824/FBgn0020236/FBgn0036752/FBgn0012034/FBgn0029969/FBgn0000150/FBgn0011211/FBgn0039830/FBgn0263120/FBgn0041194/FBgn0042094/FBgn0000109/FBgn0038467/FBgn0020513/FBgn0039156/FBgn0029823/FBgn0000053/FBgn0036030/FBgn0039241/FBgn0013672/FBgn0026602/FBgn0016691/FBgn0039635/FBgn0010612/FBgn0020235/FBgn0014391/FBgn0016119/FBgn0019644/FBgn0010217/FBgn0028325/FBgn0035032/FBgn0011205/FBgn0038224/FBg…	35
GO:0010876	GO:0010876	lipid localization	40/1306	149/11189	2.55943e-07	1.23867e-05	1.13306e-05	FBgn0033205/FBgn0037913/FBgn0267339/FBgn0020622/FBgn0037782/FBgn0025615/FBgn0011211/FBgn0031897/FBgn0263120/FBgn0002939/FBgn0015320/FBgn0266369/FBgn0015575/FBgn0036816/FBgn0039801/FBgn0053514/FBgn0087002/FBgn0050339/FBgn0261675/FBgn0031069/FBgn0023550/FBgn0053966/FBgn0039114/FBgn0010348/FBgn0040336/FBgn0035206/FBgn0030747/FBgn0052407/FBgn0029975/FBgn0004797/FBgn0038721/FBgn0039800/FBgn0032715/FBg…	40
GO:0043248	GO:0043248	proteasome assembly	10/1306	15/11189	7.84247e-07	3.24451e-05	2.96789e-05	FBgn0032884/FBgn0038166/FBgn0028689/FBgn0266666/FBgn0033886/FBgn0035402/FBgn0038577/FBgn0037378/FBgn0031253/FBgn0033781	10
GO:0046148	GO:0046148	pigment biosynthetic process	21/1306	58/11189	1.02334e-06	4.03825e-05	3.69396e-05	FBgn0002641/FBgn0041630/FBgn0266268/FBgn0036271/FBgn0003965/FBgn0002939/FBgn0015622/FBgn0086679/FBgn0010786/FBgn0038105/FBgn0033428/FBgn0034938/FBgn0001208/FBgn0021944/FBgn0250838/FBgn0034902/FBgn0040660/FBgn0003008/FBgn0038966/FBgn0032292/FBgn0261436	21
GO:0006119	GO:0006119	oxidative phosphorylation	27/1306	87/11189	1.08317e-06	4.20959e-05	3.85069e-05	FBgn0262952/FBgn0013678/FBgn0013680/FBgn0260008/FBgn0085201/FBgn0040529/FBgn0013674/FBgn0013684/FBgn0030724/FBgn0013675/FBgn0034245/FBgn0263911/FBgn0015031/FBgn0016691/FBgn0013676/FBgn0284248/FBgn0040773/FBgn0035046/FBgn0039112/FBgn0014391/FBgn0010217/FBgn0032833/FBgn0013683/FBgn0031830/FBgn0035032/FBgn0001989/FBgn0036728	27
GO:0009636	GO:0009636	response to toxic substance	22/1306	65/11189	2.12122e-06	8.00136e-05	7.31919e-05	FBgn0050489/FBgn0053503/FBgn0011768/FBgn0040309/FBgn0038412/FBgn0031182/FBgn0004512/FBgn0025454/FBgn0031126/FBgn0262146/FBgn0003462/FBgn0033518/FBgn0038681/FBgn0030038/FBgn0032456/FBgn0010241/FBgn0038376/FBgn0033065/FBgn0025693/FBgn0033451/FBgn0046114/FBgn0033696	22
GO:0016485	GO:0016485	protein processing	28/1306	97/11189	3.42891e-06	0.000120481	0.00011021	FBgn0250848/FBgn0037230/FBgn0033742/FBgn0030318/FBgn0027578/FBgn0265137/FBgn0034176/FBgn0039172/FBgn0024194/FBgn0029769/FBgn0259716/FBgn0032613/FBgn0039024/FBgn0033235/FBgn0031260/FBgn0034443/FBgn0039613/FBgn0039611/FBgn0033005/FBgn0039023/FBgn0029121/FBgn0039022/FBgn0027528/FBgn0030306/FBgn0030425/FBgn0263260/FBgn0034059/FBgn0026404	28
GO:0006820	GO:0006820	anion transport	41/1306	171/11189	4.39794e-06	0.000150409	0.000137586	FBgn0036240/FBgn0010651/FBgn0023549/FBgn0034063/FBgn0031011/FBgn0037714/FBgn0030756/FBgn0259834/FBgn0032433/FBgn0036316/FBgn0027610/FBgn0031012/FBgn0029849/FBgn0261444/FBgn0036816/FBgn0032456/FBgn0036199/FBgn0037239/FBgn0030218/FBgn0028646/FBgn0039674/FBgn0034392/FBgn0037912/FBgn0026409/FBgn0039840/FBgn0004363/FBgn0036732/FBgn0030529/FBgn0035449/FBgn0040383/FBgn0038662/FBgn0038721/FBgn0031002/FBg…	41
GO:0019915	GO:0019915	lipid storage	20/1306	60/11189	7.97143e-06	0.000265542	0.000242902	FBgn0033205/FBgn0267339/FBgn0020622/FBgn0025615/FBgn0011211/FBgn0263120/FBgn0015320/FBgn0015575/FBgn0036816/FBgn0087002/FBgn0023550/FBgn0039114/FBgn0010348/FBgn0040336/FBgn0035206/FBgn0029975/FBgn0004797/FBgn0014011/FBgn0001257/FBgn0036211	20
GO:0046034	GO:0046034	ATP metabolic process	20/1306	61/11189	1.05732e-05	0.000343293	0.000314025	FBgn0263598/FBgn0005671/FBgn0011211/FBgn0001187/FBgn0039830/FBgn0001092/FBgn0014869/FBgn0013672/FBgn0016691/FBgn0267385/FBgn0010612/FBgn0020235/FBgn0014391/FBgn0016119/FBgn0250906/FBgn0019644/FBgn0010217/FBgn0035032/FBgn0038224/FBgn0000064	20
GO:0042592	GO:0042592	homeostatic process	83/1306	449/11189	1.11462e-05	0.000352962	0.000322869	FBgn0038074/FBgn0263598/FBgn0038790/FBgn0029155/FBgn0030607/FBgn0040309/FBgn0040308/FBgn0010387/FBgn0020236/FBgn0020653/FBgn0263200/FBgn0262515/FBgn0285910/FBgn0261108/FBgn0286784/FBgn0038519/FBgn0031544/FBgn0004654/FBgn0005671/FBgn0011726/FBgn0004552/FBgn0025615/FBgn0034140/FBgn0086687/FBgn0010470/FBgn0053126/FBgn0001187/FBgn0033518/FBgn0001092/FBgn0063667/FBgn0037110/FBgn0000261/FBgn0024957/FBg…	83
GO:0043161	GO:0043161	proteasome-mediated ubiquitin-dependent protein catabolic process	54/1306	259/11189	1.32993e-05	0.000396658	0.00036284	FBgn0051633/FBgn0250843/FBgn0028694/FBgn0250746/FBgn0086134/FBgn0032884/FBgn0028691/FBgn0028688/FBgn0032216/FBgn0004066/FBgn0028690/FBgn0028684/FBgn0261394/FBgn0036549/FBgn0002284/FBgn0286784/FBgn0015283/FBgn0028685/FBgn0015282/FBgn0032596/FBgn0028689/FBgn0261396/FBgn0026380/FBgn0028695/FBgn0023174/FBgn0016697/FBgn0015622/FBgn0266666/FBgn0029879/FBgn0039875/FBgn0028687/FBgn0020257/FBgn0020369/FBg…	54
GO:0006805	GO:0006805	xenobiotic metabolic process	9/1306	16/11189	2.08048e-05	0.000567704	0.000519304	FBgn0265052/FBgn0031182/FBgn0025454/FBgn0031126/FBgn0264294/FBgn0033065/FBgn0034887/FBgn0033696/FBgn0027070	9
GO:0071466	GO:0071466	cellular response to xenobiotic stimulus	9/1306	16/11189	2.08048e-05	0.000567704	0.000519304	FBgn0265052/FBgn0031182/FBgn0025454/FBgn0031126/FBgn0264294/FBgn0033065/FBgn0034887/FBgn0033696/FBgn0027070	9
GO:0006739	GO:0006739	NADP metabolic process	8/1306	13/11189	2.52781e-05	0.000675399	0.000617816	FBgn0050410/FBgn0001248/FBgn0002719/FBgn0023477/FBgn0004654/FBgn0030239/FBgn0050499/FBgn0004057	8
GO:0006730	GO:0006730	one-carbon metabolic process	11/1306	24/11189	3.08382e-05	0.00079899	0.000730871	FBgn0038074/FBgn0032945/FBgn0085453/FBgn0036157/FBgn0037239/FBgn0029823/FBgn0027843/FBgn0052698/FBgn0037646/FBgn0020385/FBgn0027844	11
GO:1901136	GO:1901136	carbohydrate derivative catabolic process	21/1306	71/11189	3.75347e-05	0.000962764	0.000880682	FBgn0034117/FBgn0043575/FBgn0031717/FBgn0001128/FBgn0036752/FBgn0033735/FBgn0031459/FBgn0034417/FBgn0030310/FBgn0014455/FBgn0064237/FBgn0022700/FBgn0026415/FBgn0270927/FBgn0051414/FBgn0034582/FBgn0035371/FBgn0032001/FBgn0013763/FBgn0031489/FBgn0020414	21
GO:0006457	GO:0006457	protein folding	31/1306	135/11189	0.000147686	0.00305496	0.0027945	FBgn0033814/FBgn0037728/FBgn0029174/FBgn0004432/FBgn0013954/FBgn0025615/FBgn0086691/FBgn0024352/FBgn0026418/FBgn0033663/FBgn0263106/FBgn0030329/FBgn0015622/FBgn0034368/FBgn0036334/FBgn0003676/FBgn0260484/FBgn0015245/FBgn0001230/FBgn0021768/FBgn0014877/FBgn0001226/FBgn0029676/FBgn0011573/FBgn0015019/FBgn0039869/FBgn0037632/FBgn0263260/FBgn0036847/FBgn0002174/FBgn0005585	31
GO:0008340	GO:0008340	determination of adult lifespan	36/1306	169/11189	0.000226419	0.00446743	0.00408655	FBgn0038074/FBgn0250843/FBgn0029002/FBgn0284245/FBgn0040309/FBgn0002719/FBgn0020653/FBgn0034312/FBgn0038519/FBgn0003462/FBgn0053126/FBgn0028695/FBgn0016697/FBgn0030057/FBgn0010531/FBgn0015575/FBgn0036816/FBgn0000261/FBgn0034219/FBgn0013672/FBgn0020238/FBgn0040070/FBgn0001230/FBgn0028479/FBgn0051414/FBgn0039044/FBgn0001226/FBgn0028956/FBgn0014391/FBgn0259176/FBgn0027779/FBgn0030695/FBgn0026404/FBg…	36
GO:0006081	GO:0006081	cellular aldehyde metabolic process	11/1306	29/11189	0.000245671	0.00477383	0.00436682	FBgn0033205/FBgn0051472/FBgn0011768/FBgn0267408/FBgn0011770/FBgn0014031/FBgn0033204/FBgn0011693/FBgn0085484/FBgn0012036/FBgn0000055	11
GO:0009410	GO:0009410	response to xenobiotic stimulus	9/1306	21/11189	0.000309905	0.00572386	0.00523586	FBgn0265052/FBgn0031182/FBgn0025454/FBgn0031126/FBgn0264294/FBgn0033065/FBgn0034887/FBgn0033696/FBgn0027070	9
GO:0043632	GO:0043632	modification-dependent macromolecule catabolic process	63/1306	353/11189	0.000346443	0.00621417	0.00568437	FBgn0051633/FBgn0250843/FBgn0028694/FBgn0250746/FBgn0086134/FBgn0032884/FBgn0028691/FBgn0028688/FBgn0032216/FBgn0004066/FBgn0028690/FBgn0028684/FBgn0261394/FBgn0036549/FBgn0002284/FBgn0286784/FBgn0015283/FBgn0028685/FBgn0015282/FBgn0086558/FBgn0032596/FBgn0028689/FBgn0261396/FBgn0026380/FBgn0028695/FBgn0010288/FBgn0023174/FBgn0016697/FBgn0015622/FBgn0266666/FBgn0029879/FBgn0039875/FBgn0013717/FBg…	63
GO:1901568	GO:1901568	fatty acid derivative metabolic process	12/1306	35/11189	0.000387424	0.00680646	0.00622617	FBgn0031824/FBgn0035298/FBgn0031877/FBgn0263120/FBgn0039156/FBgn0038449/FBgn0023550/FBgn0032055/FBgn0038450/FBgn0029821/FBgn0038451/FBgn0035383	12
GO:0006487	GO:0006487	protein N-linked glycosylation	12/1306	36/11189	0.000520122	0.00877706	0.00802876	FBgn0039293/FBgn0034277/FBgn0011336/FBgn0052076/FBgn0053303/FBgn0261020/FBgn0032015/FBgn0032014/FBgn0014868/FBgn0037108/FBgn0032234/FBgn0014075	12
GO:0006726	GO:0006726	eye pigment biosynthetic process	12/1306	37/11189	0.000689037	0.0114765	0.010498	FBgn0002641/FBgn0041630/FBgn0003965/FBgn0002939/FBgn0015622/FBgn0086679/FBgn0001208/FBgn0250838/FBgn0003008/FBgn0038966/FBgn0032292/FBgn0261436	12
GO:0042398	GO:0042398	cellular modified amino acid biosynthetic process	8/1306	19/11189	0.000778129	0.0127942	0.0117034	FBgn0038074/FBgn0000566/FBgn0085453/FBgn0040319/FBgn0038795/FBgn0030407/FBgn0046114/FBgn0000116	8
GO:0006869	GO:0006869	lipid transport	22/1306	94/11189	0.000986813	0.0158199	0.0144711	FBgn0037913/FBgn0037782/FBgn0031897/FBgn0002939/FBgn0266369/FBgn0039801/FBgn0053514/FBgn0087002/FBgn0050339/FBgn0261675/FBgn0031069/FBgn0053966/FBgn0039114/FBgn0030747/FBgn0052407/FBgn0038721/FBgn0039800/FBgn0032715/FBgn0267975/FBgn0035028/FBgn0033434/FBgn0265048	22
GO:0010035	GO:0010035	response to inorganic substance	22/1306	94/11189	0.000986813	0.0158199	0.0144711	FBgn0038790/FBgn0028396/FBgn0040309/FBgn0038412/FBgn0025454/FBgn0262146/FBgn0003462/FBgn0005655/FBgn0000261/FBgn0024957/FBgn0053192/FBgn0038376/FBgn0040319/FBgn0262124/FBgn0036820/FBgn0039840/FBgn0025693/FBgn0036942/FBgn0039003/FBgn0028699/FBgn0011672/FBgn0062412	22
GO:0043474	GO:0043474	pigment metabolic process involved in pigmentation	12/1306	39/11189	0.00116587	0.0178004	0.0162828	FBgn0002641/FBgn0041630/FBgn0003965/FBgn0002939/FBgn0015622/FBgn0086679/FBgn0001208/FBgn0250838/FBgn0003008/FBgn0038966/FBgn0032292/FBgn0261436	12
GO:0015919	GO:0015919	peroxisomal membrane transport	6/1306	13/11189	0.00207136	0.0285647	0.0261293	FBgn0031069/FBgn0037020/FBgn0035876/FBgn0033812/FBgn0035233/FBgn0036484	6
GO:0016063	GO:0016063	rhodopsin biosynthetic process	6/1306	13/11189	0.00207136	0.0285647	0.0261293	FBgn0041630/FBgn0002939/FBgn0015622/FBgn0250838/FBgn0038966/FBgn0032292	6
GO:0043574	GO:0043574	peroxisomal transport	6/1306	13/11189	0.00207136	0.0285647	0.0261293	FBgn0031069/FBgn0037020/FBgn0035876/FBgn0033812/FBgn0035233/FBgn0036484	6
GO:0003014	GO:0003014	renal system process	9/1306	27/11189	0.0025824	0.0354216	0.0324017	FBgn0034885/FBgn0004512/FBgn0010341/FBgn0032456/FBgn0010241/FBgn0034883/FBgn0039840/FBgn0263390/FBgn0031865	9
GO:0045476	GO:0045476	nurse cell apoptotic process	7/1306	18/11189	0.00288061	0.0388883	0.0355728	FBgn0261108/FBgn0033051/FBgn0029093/FBgn0000477/FBgn0004797/FBgn0024732/FBgn0026404	7
GO:0048069	GO:0048069	eye pigmentation	13/1306	49/11189	0.0032642	0.0425724	0.0389428	FBgn0002641/FBgn0041630/FBgn0003965/FBgn0002939/FBgn0015622/FBgn0086679/FBgn0001208/FBgn0250838/FBgn0003116/FBgn0003008/FBgn0038966/FBgn0032292/FBgn0261436	13
GO:0009409	GO:0009409	response to cold	6/1306	14/11189	0.00326969	0.0425724	0.0389428	FBgn0037724/FBgn0038257/FBgn0028396/FBgn0040308/FBgn0033761/FBgn0040333	6

## Sheet: Female Abdomen UP
	ID	Description	GeneRatio	BgRatio	pvalue	p.adjust	qvalue	geneID	Count
GO:0006936	GO:0006936	muscle contraction	11/784	26/10920	6.9248e-07	0.000925972	0.000875861	FBgn0027556/FBgn0283471/FBgn0053519/FBgn0004169/FBgn0011286/FBgn0004117/FBgn0264695/FBgn0265356/FBgn0002772/FBgn0001991/FBgn0033289	11
GO:0030001	GO:0030001	metal ion transport	41/784	255/10920	7.92445e-07	0.000925972	0.000875861	FBgn0031935/FBgn0027556/FBgn0039872/FBgn0250757/FBgn0035113/FBgn0035293/FBgn0051547/FBgn0039873/FBgn0265042/FBgn0011286/FBgn0004620/FBgn0032897/FBgn0032593/FBgn0030745/FBgn0036461/FBgn0085434/FBgn0263980/FBgn0046113/FBgn0051676/FBgn0028422/FBgn0261999/FBgn0260005/FBgn0031936/FBgn0015776/FBgn0259111/FBgn0035244/FBgn0032946/FBgn0263397/FBgn0065110/FBgn0028886/FBgn0030350/FBgn0017448/FBgn0016920/FBg…	41
GO:0030239	GO:0030239	myofibril assembly	14/784	46/10920	2.37008e-06	0.00138472	0.00130978	FBgn0283471/FBgn0035917/FBgn0053519/FBgn0004169/FBgn0004117/FBgn0264695/FBgn0003149/FBgn0265991/FBgn0265356/FBgn0035410/FBgn0086906/FBgn0001250/FBgn0051374/FBgn0025641	14
GO:0055002	GO:0055002	striated muscle cell development	14/784	46/10920	2.37008e-06	0.00138472	0.00130978	FBgn0283471/FBgn0035917/FBgn0053519/FBgn0004169/FBgn0004117/FBgn0264695/FBgn0003149/FBgn0265991/FBgn0265356/FBgn0035410/FBgn0086906/FBgn0001250/FBgn0051374/FBgn0025641	14
GO:0007498	GO:0007498	mesoderm development	20/784	98/10920	1.68701e-05	0.00563222	0.00532741	FBgn0039800/FBgn0035917/FBgn0004919/FBgn0264489/FBgn0004169/FBgn0265180/FBgn0003149/FBgn0000490/FBgn0033649/FBgn0040505/FBgn0261836/FBgn0086906/FBgn0010389/FBgn0002772/FBgn0000015/FBgn0034137/FBgn0004647/FBgn0028543/FBgn0000014/FBgn0000064	20
GO:0006013	GO:0006013	mannose metabolic process	6/784	10/10920	2.19655e-05	0.00626754	0.00592835	FBgn0032069/FBgn0032066/FBgn0032068/FBgn0032253/FBgn0032067/FBgn0027611	6
GO:0042742	GO:0042742	defense response to bacterium	36/784	243/10920	2.41369e-05	0.00626754	0.00592835	FBgn0025827/FBgn0035977/FBgn0039801/FBgn0041205/FBgn0031317/FBgn0041181/FBgn0034162/FBgn0014018/FBgn0033453/FBgn0034647/FBgn0046999/FBgn0031055/FBgn0039099/FBgn0030926/FBgn0010389/FBgn0259896/FBgn0051217/FBgn0014033/FBgn0033980/FBgn0011274/FBgn0261560/FBgn0038197/FBgn0005660/FBgn0031857/FBgn0052706/FBgn0024222/FBgn0283437/FBgn0050062/FBgn0033593/FBgn0039102/FBgn0243514/FBgn0260866/FBgn0035813/FBg…	36
GO:0009607	GO:0009607	response to biotic stimulus	57/784	462/10920	3.56749e-05	0.00694768	0.00657168	FBgn0044810/FBgn0053542/FBgn0025827/FBgn0035977/FBgn0039801/FBgn0041205/FBgn0010015/FBgn0031317/FBgn0041181/FBgn0029167/FBgn0034162/FBgn0032773/FBgn0014018/FBgn0040321/FBgn0033453/FBgn0034647/FBgn0046999/FBgn0036980/FBgn0031055/FBgn0028988/FBgn0039099/FBgn0030926/FBgn0002930/FBgn0041180/FBgn0010389/FBgn0259896/FBgn0051217/FBgn0014033/FBgn0033980/FBgn0028540/FBgn0011274/FBgn0283509/FBgn0261560/FBg…	57
GO:0043207	GO:0043207	response to external biotic stimulus	57/784	462/10920	3.56749e-05	0.00694768	0.00657168	FBgn0044810/FBgn0053542/FBgn0025827/FBgn0035977/FBgn0039801/FBgn0041205/FBgn0010015/FBgn0031317/FBgn0041181/FBgn0029167/FBgn0034162/FBgn0032773/FBgn0014018/FBgn0040321/FBgn0033453/FBgn0034647/FBgn0046999/FBgn0036980/FBgn0031055/FBgn0028988/FBgn0039099/FBgn0030926/FBgn0002930/FBgn0041180/FBgn0010389/FBgn0259896/FBgn0051217/FBgn0014033/FBgn0033980/FBgn0028540/FBgn0011274/FBgn0283509/FBgn0261560/FBg…	57
GO:0061061	GO:0061061	muscle structure development	32/784	213/10920	5.12607e-05	0.00855687	0.00809379	FBgn0259219/FBgn0283471/FBgn0035917/FBgn0053519/FBgn0264489/FBgn0004169/FBgn0000492/FBgn0004117/FBgn0264695/FBgn0003149/FBgn0000490/FBgn0033649/FBgn0265991/FBgn0265356/FBgn0002789/FBgn0035410/FBgn0040505/FBgn0261836/FBgn0086906/FBgn0010389/FBgn0001250/FBgn0020493/FBgn0000015/FBgn0004647/FBgn0033504/FBgn0267978/FBgn0051374/FBgn0004652/FBgn0025641/FBgn0041789/FBgn0000014/FBgn0021767	32
GO:0007517	GO:0007517	muscle organ development	17/784	88/10920	0.000146003	0.0175165	0.0165686	FBgn0283471/FBgn0004169/FBgn0000492/FBgn0264695/FBgn0000490/FBgn0033649/FBgn0040505/FBgn0261836/FBgn0086906/FBgn0010389/FBgn0001250/FBgn0020493/FBgn0000015/FBgn0033504/FBgn0267978/FBgn0004652/FBgn0000014	17
GO:0006952	GO:0006952	defense response	53/784	443/10920	0.000149906	0.0175165	0.0165686	FBgn0053542/FBgn0025827/FBgn0035977/FBgn0039801/FBgn0041205/FBgn0010015/FBgn0031317/FBgn0041181/FBgn0029167/FBgn0034162/FBgn0032773/FBgn0014018/FBgn0040321/FBgn0033453/FBgn0034647/FBgn0046999/FBgn0036980/FBgn0031055/FBgn0028988/FBgn0039099/FBgn0030926/FBgn0002930/FBgn0041180/FBgn0010389/FBgn0259896/FBgn0051217/FBgn0014033/FBgn0264002/FBgn0033980/FBgn0028540/FBgn0011274/FBgn0261560/FBgn0038197/FBg…	53
GO:0035337	GO:0035337	fatty-acyl-CoA metabolic process	9/784	32/10920	0.000301481	0.0281825	0.0266573	FBgn0034552/FBgn0034553/FBgn0038733/FBgn0039620/FBgn0039131/FBgn0034145/FBgn0038731/FBgn0027601/FBgn0033464	9
GO:0010002	GO:0010002	cardioblast differentiation	7/784	20/10920	0.000323868	0.0291107	0.0275353	FBgn0003651/FBgn0000490/FBgn0033649/FBgn0010389/FBgn0000015/FBgn0004647/FBgn0000014	7
GO:1900426	GO:1900426	positive regulation of defense response to bacterium	11/784	47/10920	0.000387516	0.0335417	0.0317265	FBgn0039801/FBgn0041205/FBgn0031317/FBgn0014018/FBgn0033453/FBgn0039099/FBgn0030926/FBgn0031857/FBgn0024222/FBgn0039102/FBgn0033388	11
GO:0031032	GO:0031032	actomyosin structure organization	17/784	96/10920	0.000431925	0.0360503	0.0340994	FBgn0283471/FBgn0035917/FBgn0053519/FBgn0004169/FBgn0038774/FBgn0004117/FBgn0264695/FBgn0003149/FBgn0265991/FBgn0265356/FBgn0035410/FBgn0261836/FBgn0086906/FBgn0001250/FBgn0002466/FBgn0051374/FBgn0025641	17
GO:0017085	GO:0017085	response to insecticide	7/784	21/10920	0.00045595	0.0367433	0.0347548	FBgn0013772/FBgn0010241/FBgn0053503/FBgn0004118/FBgn0000473/FBgn0033697/FBgn0033696	7
GO:1901568	GO:1901568	fatty acid derivative metabolic process	9/784	35/10920	0.000624621	0.048658	0.0460247	FBgn0034552/FBgn0034553/FBgn0038733/FBgn0039620/FBgn0039131/FBgn0034145/FBgn0038731/FBgn0027601/FBgn0033464	9

## Sheet: Female Abdomen DOWN
	ID	Description	GeneRatio	BgRatio	pvalue	p.adjust	qvalue	geneID	Count
GO:0007304	GO:0007304	chorion-containing eggshell formation	36/950	122/10920	2.56776e-11	3.90348e-08	3.73874e-08	FBgn0014464/FBgn0014465/FBgn0014466/FBgn0041252/FBgn0000427/FBgn0086265/FBgn0037405/FBgn0032126/FBgn0052644/FBgn0014076/FBgn0038011/FBgn0086266/FBgn0052774/FBgn0051926/FBgn0036715/FBgn0051661/FBgn0003980/FBgn0085362/FBgn0003979/FBgn0029696/FBgn0000359/FBgn0035694/FBgn0052642/FBgn0036938/FBgn0030439/FBgn0000356/FBgn0032311/FBgn0040949/FBgn0052602/FBgn0261963/FBgn0039709/FBgn0261016/FBgn0002926/FBg…	36
GO:0030703	GO:0030703	eggshell formation	36/950	123/10920	3.33346e-11	3.90348e-08	3.73874e-08	FBgn0014464/FBgn0014465/FBgn0014466/FBgn0041252/FBgn0000427/FBgn0086265/FBgn0037405/FBgn0032126/FBgn0052644/FBgn0014076/FBgn0038011/FBgn0086266/FBgn0052774/FBgn0051926/FBgn0036715/FBgn0051661/FBgn0003980/FBgn0085362/FBgn0003979/FBgn0029696/FBgn0000359/FBgn0035694/FBgn0052642/FBgn0036938/FBgn0030439/FBgn0000356/FBgn0032311/FBgn0040949/FBgn0052602/FBgn0261963/FBgn0039709/FBgn0261016/FBgn0002926/FBg…	36
GO:0098742	GO:0098742	cell-cell adhesion via plasma-membrane adhesion molecules	26/950	73/10920	1.53049e-10	5.974e-08	5.72188e-08	FBgn0036715/FBgn0038247/FBgn0000071/FBgn0017590/FBgn0030617/FBgn0005775/FBgn0001075/FBgn0024189/FBgn0038439/FBgn0040104/FBgn0001083/FBgn0015609/FBgn0039709/FBgn0025878/FBgn0038498/FBgn0039584/FBgn0024836/FBgn0038494/FBgn0013433/FBgn0037107/FBgn0038087/FBgn0016675/FBgn0000636/FBgn0261046/FBgn0039294/FBgn0053533	26
GO:0006575	GO:0006575	cellular modified amino acid metabolic process	28/950	88/10920	6.17892e-10	2.06729e-07	1.98004e-07	FBgn0032726/FBgn0010044/FBgn0032945/FBgn0038020/FBgn0042206/FBgn0033817/FBgn0010038/FBgn0010043/FBgn0032727/FBgn0010041/FBgn0063494/FBgn0033830/FBgn0038074/FBgn0063493/FBgn0034354/FBgn0034276/FBgn0050000/FBgn0030484/FBgn0037440/FBgn0263608/FBgn0034335/FBgn0014455/FBgn0010222/FBgn0033381/FBgn0063497/FBgn0035371/FBgn0037696/FBgn0063492	28
GO:0085029	GO:0085029	extracellular matrix assembly	13/950	22/10920	3.57343e-09	1.04612e-06	1.00197e-06	FBgn0086265/FBgn0014076/FBgn0086266/FBgn0003980/FBgn0085362/FBgn0003979/FBgn0000359/FBgn0040949/FBgn0033438/FBgn0026403/FBgn0039709/FBgn0261016/FBgn0005390	13
GO:0007417	GO:0007417	central nervous system development	49/950	279/10920	1.36637e-06	0.000228575	0.000218928	FBgn0004666/FBgn0003486/FBgn0032362/FBgn0003312/FBgn0262636/FBgn0261675/FBgn0003254/FBgn0261963/FBgn0004102/FBgn0264442/FBgn0033438/FBgn0040318/FBgn0011653/FBgn0029123/FBgn0000448/FBgn0001319/FBgn0015550/FBgn0266129/FBgn0000449/FBgn0014179/FBgn0261526/FBgn0041097/FBgn0011706/FBgn0004595/FBgn0039286/FBgn0003448/FBgn0039039/FBgn0045064/FBgn0024836/FBgn0001983/FBgn0000137/FBgn0044028/FBgn0001148/FBg…	49
GO:0002064	GO:0002064	epithelial cell development	55/950	342/10920	5.2373e-06	0.000721515	0.000691064	FBgn0014464/FBgn0014465/FBgn0014466/FBgn0041252/FBgn0000427/FBgn0086265/FBgn0037405/FBgn0032126/FBgn0052644/FBgn0014076/FBgn0038011/FBgn0086266/FBgn0052774/FBgn0051926/FBgn0036715/FBgn0051661/FBgn0003980/FBgn0085362/FBgn0003979/FBgn0029696/FBgn0000359/FBgn0035694/FBgn0052642/FBgn0036938/FBgn0030439/FBgn0000356/FBgn0032311/FBgn0040949/FBgn0052602/FBgn0261963/FBgn0002577/FBgn0005638/FBgn0264442/FBg…	55
GO:0042445	GO:0042445	hormone metabolic process	18/950	72/10920	3.12083e-05	0.0036545	0.00350026	FBgn0030596/FBgn0003486/FBgn0003312/FBgn0262112/FBgn0033817/FBgn0260942/FBgn0004959/FBgn0032336/FBgn0000449/FBgn0015591/FBgn0030592/FBgn0030587/FBgn0020248/FBgn0030597/FBgn0030590/FBgn0031381/FBgn0023179/FBgn0004635	18
GO:0045746	GO:0045746	negative regulation of Notch signaling pathway	12/950	37/10920	4.18287e-05	0.0046649	0.00446802	FBgn0026320/FBgn0040296/FBgn0002632/FBgn0000216/FBgn0002629/FBgn0013725/FBgn0034224/FBgn0260440/FBgn0034959/FBgn0040487/FBgn0003557/FBgn0002732	12
GO:0008039	GO:0008039	synaptic target recognition	14/950	50/10920	6.16543e-05	0.00656338	0.00628638	FBgn0005775/FBgn0264273/FBgn0264442/FBgn0010453/FBgn0035539/FBgn0085407/FBgn0010114/FBgn0041097/FBgn0033791/FBgn0000636/FBgn0036202/FBgn0031381/FBgn0267001/FBgn0001987	14
GO:0007411	GO:0007411	axon guidance	42/950	261/10920	6.63919e-05	0.00676043	0.00647511	FBgn0003312/FBgn0028999/FBgn0261963/FBgn0264273/FBgn0001138/FBgn0264442/FBgn0033438/FBgn0032651/FBgn0010453/FBgn0001325/FBgn0034013/FBgn0029123/FBgn0003435/FBgn0015550/FBgn0034476/FBgn0015609/FBgn0014179/FBgn0261526/FBgn0041097/FBgn0052227/FBgn0261509/FBgn0004595/FBgn0027491/FBgn0033791/FBgn0038498/FBgn0036494/FBgn0039584/FBgn0024836/FBgn0038494/FBgn0013433/FBgn0039883/FBgn0038087/FBgn0010452/FBg…	42
GO:0017156	GO:0017156	calcium-ion regulated exocytosis	7/950	14/10920	7.33141e-05	0.00715424	0.0068523	FBgn0051475/FBgn0028400/FBgn0053547/FBgn0004242/FBgn0053653/FBgn0039900/FBgn0261090	7
GO:0006790	GO:0006790	sulfur compound metabolic process	30/950	165/10920	7.82921e-05	0.0073344	0.00702486	FBgn0033887/FBgn0034143/FBgn0032726/FBgn0010044/FBgn0038020/FBgn0032055/FBgn0042206/FBgn0033817/FBgn0010038/FBgn0010043/FBgn0032727/FBgn0037643/FBgn0010041/FBgn0063494/FBgn0003965/FBgn0038074/FBgn0063493/FBgn0000565/FBgn0034354/FBgn0034276/FBgn0034887/FBgn0050000/FBgn0030484/FBgn0034335/FBgn0014455/FBgn0033381/FBgn0063497/FBgn0035371/FBgn0037696/FBgn0063492	30
GO:0045455	GO:0045455	ecdysteroid metabolic process	12/950	41/10920	0.000128712	0.0104421	0.0100014	FBgn0030596/FBgn0003486/FBgn0003312/FBgn0262112/FBgn0033817/FBgn0004959/FBgn0000449/FBgn0030592/FBgn0030587/FBgn0030597/FBgn0030590/FBgn0031381	12
GO:0006935	GO:0006935	chemotaxis	43/950	278/10920	0.000138218	0.0104421	0.0100014	FBgn0003312/FBgn0028999/FBgn0261963/FBgn0005775/FBgn0264273/FBgn0001138/FBgn0264442/FBgn0033438/FBgn0032651/FBgn0010453/FBgn0001325/FBgn0034013/FBgn0029123/FBgn0003435/FBgn0015550/FBgn0034476/FBgn0015609/FBgn0014179/FBgn0261526/FBgn0041097/FBgn0052227/FBgn0261509/FBgn0004595/FBgn0027491/FBgn0033791/FBgn0038498/FBgn0036494/FBgn0039584/FBgn0024836/FBgn0038494/FBgn0013433/FBgn0039883/FBgn0038087/FBg…	43
GO:0003383	GO:0003383	apical constriction	9/950	25/10920	0.000155905	0.0114103	0.0109288	FBgn0002577/FBgn0039851/FBgn0284435/FBgn0039704/FBgn0039852/FBgn0066365/FBgn0026319/FBgn0051660/FBgn0000719	9
GO:0006030	GO:0006030	chitin metabolic process	8/950	21/10920	0.000231695	0.0159597	0.0152862	FBgn0001311/FBgn0038180/FBgn0250907/FBgn0035398/FBgn0260653/FBgn0034582/FBgn0022700/FBgn0064237	8
GO:0061564	GO:0061564	axon development	49/950	338/10920	0.000245556	0.0164312	0.0157377	FBgn0004666/FBgn0003312/FBgn0028999/FBgn0261963/FBgn0005775/FBgn0264273/FBgn0001138/FBgn0264442/FBgn0033438/FBgn0032651/FBgn0010453/FBgn0001325/FBgn0034013/FBgn0011653/FBgn0029123/FBgn0003435/FBgn0015550/FBgn0034476/FBgn0015609/FBgn0014179/FBgn0261526/FBgn0041097/FBgn0025878/FBgn0052227/FBgn0261509/FBgn0004595/FBgn0027491/FBgn0033791/FBgn0038498/FBgn0036494/FBgn0039584/FBgn0024836/FBgn0038494/FBg…	49
GO:0006026	GO:0006026	aminoglycan catabolic process	9/950	27/10920	0.000305022	0.0193071	0.0184922	FBgn0038180/FBgn0043575/FBgn0038660/FBgn0250907/FBgn0035398/FBgn0033327/FBgn0034582/FBgn0022700/FBgn0064237	9
GO:0070252	GO:0070252	actin-mediated cell contraction	9/950	27/10920	0.000305022	0.0193071	0.0184922	FBgn0002577/FBgn0039851/FBgn0284435/FBgn0039704/FBgn0039852/FBgn0066365/FBgn0026319/FBgn0051660/FBgn0000719	9
GO:0000904	GO:0000904	cell morphogenesis involved in differentiation	63/950	474/10920	0.000410823	0.0246704	0.0236292	FBgn0004666/FBgn0003312/FBgn0028999/FBgn0261963/FBgn0004102/FBgn0264273/FBgn0001138/FBgn0002577/FBgn0264442/FBgn0033438/FBgn0039851/FBgn0032651/FBgn0284435/FBgn0010453/FBgn0016047/FBgn0001325/FBgn0034013/FBgn0029123/FBgn0003435/FBgn0001319/FBgn0015550/FBgn0034476/FBgn0015609/FBgn0014179/FBgn0261526/FBgn0041097/FBgn0039704/FBgn0052227/FBgn0261509/FBgn0004595/FBgn0027491/FBgn0039852/FBgn0033791/FBg…	63
GO:0046348	GO:0046348	amino sugar catabolic process	7/950	18/10920	0.000498168	0.0284563	0.0272553	FBgn0038180/FBgn0250907/FBgn0035398/FBgn0031717/FBgn0034582/FBgn0022700/FBgn0064237	7
GO:1901072	GO:1901072	glucosamine-containing compound catabolic process	7/950	18/10920	0.000498168	0.0284563	0.0272553	FBgn0038180/FBgn0250907/FBgn0035398/FBgn0031717/FBgn0034582/FBgn0022700/FBgn0064237	7
GO:1901605	GO:1901605	alpha-amino acid metabolic process	19/950	97/10920	0.000600061	0.0334606	0.0320484	FBgn0032726/FBgn0022774/FBgn0032727/FBgn0270926/FBgn0039094/FBgn0003965/FBgn0038074/FBgn0034276/FBgn0003423/FBgn0023129/FBgn0014455/FBgn0035911/FBgn0014427/FBgn0036927/FBgn0042083/FBgn0031860/FBgn0035371/FBgn0037696/FBgn0032076	19
GO:1901071	GO:1901071	glucosamine-containing compound metabolic process	9/950	30/10920	0.000733764	0.0384656	0.0368422	FBgn0001311/FBgn0038180/FBgn0250907/FBgn0035398/FBgn0260653/FBgn0031717/FBgn0034582/FBgn0022700/FBgn0064237	9
GO:0017158	GO:0017158	regulation of calcium ion-dependent exocytosis	5/950	10/10920	0.000856747	0.0426915	0.0408898	FBgn0028400/FBgn0004242/FBgn0053653/FBgn0039900/FBgn0261090	5

[truncated: 2 more sheets: Male Abdomen UP, Male Abdomen DOWN]
