# Supplementary material for: Sex, tissue, and mitochondrial interactions modify the transcriptional response to rapamycin in Drosophila
Source: BMC Genomics. 2024 Aug 7;25:766. doi: 10.1186/s12864-024-10647-x (PMC11304892; doi:10.1186/s12864-024-10647-x)
Supplement: Supplementary file 4 — Supplementary Material 4: Table S4. Sex-by-Treatment effect differential expression analysis. Results of the DESeq2 analysis of the sex-by-treatment interaction for each tissue. Also includes rapamycin main effect log2 fold changes from Table S2. [file 12864_2024_10647_MOESM4_ESM.xlsx]

## Sheet: Thorax
	Sex-by-Treatment Interaction								DE by Rapa in males			DE by Rapa in females
Flybase ID	baseMean	log2FoldChange	lfcSE	stat	pvalue	padj	weight		log2FoldChange.male	padj_mal		log2FoldChange.female	padj_fem		significance
FBgn0000052	1941.5	-0.86787	0.225082	-3.85579	0.000115356	0.00793391	3.26291		-0.132301	0.366441		-0.96178	1.07031e-16		In Females Only
FBgn0000565	2140.28	-1.10651	0.192401	-5.75107	8.86804e-09	4.26946e-06	3.26291		-0.183018	0.0540947		-0.899616	6.07037e-09		In Females Only
FBgn0001142	8036.65	-0.598395	0.105431	-5.67572	1.3811e-08	4.62037e-06	4.30437		-0.0111922	0.827165		-0.532208	1.36131e-16		In Females Only
FBgn0001248	18897.2	0.407282	0.128342	3.17341	0.00150661	0.0461703	4.30437		-0.511932	2.1167e-13		-0.0271359	0.768358		In Males Only
FBgn0002565	4014.33	4.09519	0.56951	7.19073	6.44478e-13	6.46818e-10	4.30437		-2.40456	3.9506e-18		1.52343	0.00216275		In Males & Females
FBgn0002570	19675.4	-0.978396	0.299754	-3.264	0.00109851	0.0359336	4.26016		-0.823066	3.31577e-07		-2.13941	8.3819e-48		In Males & Females
FBgn0002719	19039.1	0.538289	0.160001	3.36429	0.000767414	0.0301429	3.75537		-0.498333	4.06824e-12		0.16848	0.20804		In Males Only
FBgn0003357	10884	1.42178	0.390602	3.63998	0.000272664	0.0137872	3.75537		-1.00486	3.99817e-06		0.308459	0.193404		In Males Only
FBgn0003965	989.975	-1.01519	0.271099	-3.74472	0.000180598	0.0246102	1.15108		-0.52171	2.38506e-06		-1.35625	3.29172e-17		In Males & Females
FBgn0004045	190866	1.88076	0.475994	3.95122	7.77529e-05	0.00495462	4.30437		-1.80599	0.00939198		-0.121381	0.565891		In Males Only
FBgn0005626	5201.76	0.621617	0.182766	3.40116	0.000671014	0.0246102	4.30437		0.0848036	0.304081		0.680234	2.89445e-09		In Females Only
FBgn0010052	300.338	1.18982	0.282636	4.20971	2.55699e-05	0.00385974	1.96664		0.127241	0.519349		1.13347	8.37559e-27		In Females Only
FBgn0010222	819.476	-2.07091	0.371294	-5.57755	2.43924e-08	2.50349e-05	0.848094		-0.246122	0.198399		-2.28431	1.56282e-33		In Females Only
FBgn0010651	4859.48	-0.805589	0.204023	-3.94852	7.86368e-05	0.00498384	4.26016		-0.755913	8.47362e-20		-1.5097	6.15175e-36		In Males & Females
FBgn0011722	1682.3	-0.769696	0.185746	-4.14381	3.4159e-05	0.00323039	3.26291		0.0878735	0.552818		-0.353107	0.0035922		In Females Only
FBgn0012034	18004.6	0.663052	0.15919	4.16516	3.11133e-05	0.00308716	3.26291		-0.458632	1.7179e-07		0.372007	0.000127783		In Males & Females
FBgn0015336	818.377	-0.777748	0.177911	-4.37156	1.23359e-05	0.00673982	0.439274		-0.133277	0.292192		-0.604601	9.32929e-08		In Females Only
FBgn0019952	1485.46	-0.750542	0.177052	-4.23911	2.24411e-05	0.00231761	3.4147		-0.237558	0.00644609		-0.782801	1.69407e-10		In Males & Females
FBgn0020513	6575.9	-1.11687	0.29501	-3.78586	0.000153178	0.0079656	4.26016		-0.60218	3.54916e-05		-1.6158	6.69544e-26		In Males & Females
FBgn0024491	460.878	-2.58961	0.66925	-3.86942	0.000109093	0.0209695	0.848094		0.108501	0.693251		-1.72539	0.00311255		In Females Only
FBgn0026403	852.229	-0.783152	0.175668	-4.45813	8.26786e-06	0.00460327	0.500586		0.29065	0.00534245		-0.374615	0.000702538		In Males & Females
FBgn0027348	4102.86	1.03227	0.183597	5.62245	1.88264e-08	6.18772e-06	3.75537		0.046384	0.642132		1.04076	4.40605e-23		In Females Only
FBgn0027506	2941.57	-0.411013	0.0986465	-4.16652	3.09285e-05	0.00640142	1.17589		0.424347	1.01516e-12		0.0317682	0.62271		In Males Only
FBgn0027790	1171.74	1.04583	0.267147	3.91483	9.0468e-05	0.027394	0.500586		-0.181931	0.310321		0.733821	9.65328e-08		In Females Only
FBgn0028509	4248.8	-0.698521	0.137528	-5.07912	3.79195e-07	7.36688e-05	3.70606		0.382769	1.39289e-06		-0.434534	2.51881e-07		In Males & Females
FBgn0029672	221.909	0.833329	0.234846	3.54841	0.000387563	0.0292946	1.98793		0.0734179	1		0.677397	2.16164e-05		In Females Only
FBgn0029763	1286.06	0.505163	0.13467	3.75112	0.000176049	0.0301429	0.848094		-0.259013	0.000680414		0.236504	0.013721		In Males & Females
FBgn0029823	2881.92	-0.762559	0.189888	-4.01584	5.92356e-05	0.00691894	2.02658		-0.43036	0.000134694		-1.27806	9.28315e-47		In Males & Females
FBgn0029831	1453.51	-2.08691	0.294847	-7.07792	1.46336e-12	1.54995e-09	3.26291		-0.369619	0.0875768		-1.81889	2.25361e-29		In Females Only
FBgn0030006	272.499	-0.591495	0.174008	-3.39924	0.000675732	0.0455331	1.98793		0.143482	0.159996		-0.372532	0.00108107		In Females Only
FBgn0030041	7107.02	-0.645625	0.16563	-3.89801	9.69875e-05	0.0057332	4.30437		0.197681	0.0409525		-0.358299	0.000228185		In Males & Females
FBgn0030615	287.866	0.901732	0.219519	4.10775	3.99526e-05	0.00559276	1.8991		-0.433728	0.00756395		0.606572	2.94863e-08		In Males & Females
FBgn0030672	7191.3	0.310931	0.0930683	3.34089	0.00083509	0.0359336	3.26291		0.193683	4.2934e-10		0.373421	5.41161e-06		In Males & Females
FBgn0030828	7014.21	0.907958	0.279902	3.24385	0.00117927	0.0473127	3.26291		-0.382713	0.00981173		0.495835	0.00169981		In Males & Females
FBgn0031305	4353.51	0.973512	0.268535	3.62527	0.000288661	0.0143252	3.70606		-0.654122	3.60827e-06		0.479746	0.00110241		In Males & Females
FBgn0031694	1968.56	0.953196	0.272372	3.4996	0.000465948	0.0492605	1.17589		-0.277247	0.0372501		0.587822	0.000264175		In Males & Females
FBgn0031735	375.296	-0.972025	0.208675	-4.65808	3.19178e-06	0.00122363	1.32571		0.20548	0.0156709		-0.714233	5.79542e-07		In Males & Females
FBgn0031805	675.526	-1.86492	0.418143	-4.46	8.19582e-06	0.00308716	0.848094		-0.342997	0.145114		-2.21786	1.11636e-21		In Females Only
FBgn0031925	2929.26	1.89756	0.262546	7.2275	4.91953e-13	6.46818e-10	3.4147		0.0631616	0.685038		1.72732	9.88624e-36		In Females Only
FBgn0031945	287.356	-0.839306	0.250557	-3.34977	0.0008088	0.0492605	2.04805		0.275436	0.0059603		-0.655742	0.000136834		In Males & Females
FBgn0032029	1868.81	0.651018	0.182472	3.56778	0.000360018	0.0180118	3.4147		-0.541886	4.13944e-07		0.17635	0.0684412		In Males Only
FBgn0032381	2288.09	-4.33023	0.657681	-6.58409	4.57691e-11	3.07712e-08	3.21279		-1.05629	1.21826e-08		-5.09067	2.54752e-38		In Males & Females
FBgn0032382	2716.68	-0.978169	0.217218	-4.50316	6.69504e-06	0.00144221	2.02658		-0.0131579	1		-0.948986	2.56303e-12		In Females Only
FBgn0032482	8050.15	-0.813699	0.144244	-5.64114	1.68931e-08	5.21675e-06	4.30437		0.00282317	0.919877		-0.6814	1.19577e-08		In Females Only
FBgn0032587	1705.82	-0.698668	0.150133	-4.65365	3.26113e-06	0.00053235	3.4147		0.458927	5.09762e-06		-0.356288	1.14671e-07		In Males & Females
FBgn0032699	4980.97	-2.40228	0.430909	-5.57493	2.47636e-08	7.5965e-06	3.75537		1.52261	9.58574e-14		-1.0339	8.03757e-05		In Males & Females
FBgn0032945	3283.28	-1.18966	0.251325	-4.73354	2.20639e-06	0.000354745	3.70606		-1.05821	1.23736e-14		-1.8808	1.01113e-40		In Males & Females
FBgn0033297	2794.64	-2.66856	0.395968	-6.73933	1.59116e-11	1.93818e-08	2.02658		-0.467397	0.0465626		-3.97383	3.01506e-61		In Males & Females
FBgn0033304	627.465	0.626822	0.147778	4.24164	2.21888e-05	0.00964036	0.485031		-0.460079	3.40513e-10		0.0965882	0.401482		In Males Only
FBgn0033728	2912.31	1.12023	0.240707	4.65391	3.25695e-06	0.00129356	1.17589		-0.25919	0.0463307		0.658735	4.35983e-07		In Males & Females
FBgn0033774	43775.5	1.04378	0.252972	4.12608	3.69003e-05	0.00308716	3.75537		-0.512408	0.000157886		0.760667	1.14592e-08		In Males & Females
FBgn0033945	1274.25	-0.702899	0.153829	-4.56936	4.89212e-06	0.00308716	0.500586		-0.175009	0.0137222		-0.824705	5.92429e-18		In Males & Females
FBgn0033981	812.53	0.671551	0.172018	3.90397	9.46284e-05	0.0309724	0.439274		0.147359	0.147891		0.651408	9.42719e-09		In Females Only
FBgn0034046	1933.54	0.708796	0.122797	5.77208	7.82987e-09	4.14661e-06	3.26291		0.104625	0.0545829		0.832155	7.04652e-26		In Females Only
FBgn0034063	536.487	-0.936696	0.19016	-4.92584	8.39996e-07	0.00110346	0.408712		-0.552581	9.02214e-11		-1.13767	6.36833e-16		In Males & Females
FBgn0034406	620.073	-0.767677	0.199848	-3.8413	0.000122382	0.0180118	1.15108		0.243235	0.00630849		-0.483981	0.000516609		In Males & Females
FBgn0034501	31203.8	-0.681997	0.19952	-3.41819	0.000630397	0.0238973	4.26016		0.275827	0.00051214		-0.367557	0.0129965		In Males & Females
FBgn0034663	1947.56	-1.85795	0.387654	-4.79281	1.64465e-06	0.000467448	2.02658		-0.474318	0.0557355		-2.65929	8.35115e-59		In Females Only
FBgn0034664	1710.43	-1.58997	0.381708	-4.16541	3.10789e-05	0.0030838	3.4147		-0.665048	0.00252281		-2.41702	1.7504e-51		In Males & Females
FBgn0034871	36693.4	-0.581123	0.18417	-3.15537	0.00160295	0.0481618	4.26016		0.133079	0.164777		-0.393364	0.00144532		In Females Only
FBgn0035063	175.238	0.807464	0.207408	3.89313	9.89603e-05	0.0180118	0.946844		-0.0239926	1		0.533117	0.000165102		In Females Only
FBgn0035076	2685.55	1.12082	0.268608	4.17269	3.01024e-05	0.00631945	1.17589		-0.431334	0.00762347		0.620864	2.92216e-07		In Males & Females
FBgn0035199	114.98	1.34651	0.302026	4.45825	8.26296e-06	0.00229157	1.32571		-0.212968	0.387527		0.891904	1.55389e-05		In Females Only
FBgn0035423	5154.11	0.609509	0.156519	3.89416	9.85399e-05	0.0057332	4.30437		0.00565104	0.879764		0.557837	1.04689e-08		In Females Only
FBgn0036264	144.498	1.37688	0.390515	3.52581	0.000422188	0.0301429	2.04805		-0.29075	0.579719		1.05424	6.02376e-10		In Females Only
FBgn0036362	14087	-1.05885	0.287655	-3.68097	0.00023235	0.0110877	4.26016		0.0294907	0.959848		-0.677723	0.00077939		In Females Only
FBgn0036501	2305.49	0.824963	0.175154	4.70993	2.47797e-06	0.00110346	1.17589		-0.540664	2.1312e-10		0.274528	0.0112986		In Males & Females
FBgn0036665	227.316	0.73246	0.210195	3.48467	0.000492738	0.0481618	1.32571		-0.319458	0.00326124		0.554473	0.000120649		In Males & Females
FBgn0036697	2603.17	0.406289	0.1174	3.46073	0.000538722	0.0363734	2.02658		-0.0537746	0.301759		0.376719	4.64877e-06		In Females Only
FBgn0036837	36822.4	-1.00167	0.183508	-5.45844	4.80341e-08	1.41324e-05	3.26291		-0.174606	0.00715298		-1.08982	4.53909e-18		In Males & Females
FBgn0037000	517.953	1.26446	0.215345	5.87177	4.31156e-09	9.60037e-06	0.485031		-0.293673	0.0598831		0.806464	1.31416e-14		In Females Only
FBgn0037090	782.907	-0.878084	0.157468	-5.57626	2.4574e-08	2.50349e-05	0.848094		-0.493285	4.71596e-21		-1.28072	1.11323e-30		In Males & Females
FBgn0037140	271.752	-1.00922	0.256768	-3.93049	8.47731e-05	0.0125566	1.32571		0.252261	0.00414484		-0.561671	0.00500599		In Males & Females
FBgn0037167	697.172	-4.24644	0.421121	-10.0837	6.52417e-24	2.32434e-19	0.485031		-0.160258	0.84453		-4.13817	2.50566e-67		In Females Only
FBgn0037354	1629.77	0.931205	0.258794	3.59824	0.000320375	0.0246102	2.02658		-1.31976	5.04372e-49		-0.335334	0.0996326		In Males Only
FBgn0037607	14027.1	0.781865	0.182217	4.29085	1.77991e-05	0.00186139	3.75537		-0.768524	1.94313e-18		0.0802858	0.55437		In Males Only
FBgn0037635	761.662	-1.56249	0.339181	-4.60665	4.09214e-06	0.00144625	1.15108		-0.742338	2.98665e-09		-1.98353	2.49944e-19		In Males & Females
FBgn0037715	7264.45	0.45796	0.145441	3.14876	0.00163963	0.0489019	4.26016		-0.144008	0.151864		0.260329	0.000697427		In Females Only
FBgn0037724	2298.82	-0.834721	0.235066	-3.55101	0.000383756	0.0196575	3.21279		-2.2455	8.64243e-67		-3.40035	3.52956e-188		In Males & Females
FBgn0037936	1617.95	0.604201	0.141432	4.27201	1.93717e-05	0.00460327	1.17589		-0.404547	7.75985e-05		0.16444	0.00594717		In Males & Females
FBgn0038147	5123.49	1.46941	0.277345	5.29812	1.17002e-07	2.95062e-05	3.26291		-0.812967	1.71307e-07		0.749877	4.13792e-07		In Males & Females
FBgn0038195	4191.15	-0.266592	0.0788068	-3.38286	0.000717357	0.0259798	4.26016		0.092571	0.00590746		-0.11761	0.0966066		In Males Only
FBgn0038201	533.591	0.593211	0.166208	3.5691	0.000358213	0.0420116	1.15108		0.307281	2.15552e-05		0.792943	1.46586e-11		In Males & Females
FBgn0038302	315.246	0.841594	0.186976	4.50108	6.76094e-06	0.00195835	1.32571		-1.23769	1.70186e-24		-0.173814	0.214505		In Males Only
FBgn0038463	1168.61	0.682609	0.192715	3.54205	0.000397023	0.0458469	1.15108		-0.545411	1.63772e-07		0.126145	0.351643		In Males Only
FBgn0038652	4462.4	-0.46808	0.125479	-3.73035	0.000191215	0.0104745	3.75537		-0.0571004	0.365855		-0.49043	4.78334e-09		In Females Only
FBgn0038733	3135.4	0.8516	0.222756	3.82302	0.000131827	0.00875347	3.21279		0.0833058	0.462496		0.777644	6.02893e-10		In Females Only
FBgn0038738	3225.74	0.478321	0.119537	4.00143	6.29613e-05	0.00425638	4.26016		-0.603779	1.33847e-17		-0.0758905	0.385758		In Males Only
FBgn0038752	578.5	0.803847	0.203461	3.95086	7.78712e-05	0.0129889	1.15108		-0.338651	0.00185941		0.403849	0.000725933		In Males & Females
FBgn0038832	358.427	-0.818684	0.194616	-4.20666	2.59174e-05	0.00385974	1.96664		-0.30773	0.000909349		-0.72853	3.01911e-06		In Males & Females
FBgn0038842	3862.64	-0.57758	0.133579	-4.32387	1.53318e-05	0.00144625	4.26016		-0.00107402	0.918344		-0.487353	1.82097e-08		In Females Only
FBgn0038914	12380.8	2.922	0.43111	6.77786	1.21966e-11	8.24526e-09	4.26016		-1.89878	1.81776e-11		1.25322	2.18529e-13		In Males & Females
FBgn0039073	694.806	1.29175	0.279995	4.61348	3.95975e-06	0.00282145	0.485031		-0.656006	0.000191561		0.577298	3.61165e-06		In Males & Females
FBgn0039109	3938.1	-0.501183	0.136504	-3.67156	0.000241077	0.0126298	3.70606		0.550276	2.56689e-14		-0.00508333	1		In Males Only
FBgn0039241	2333.05	-1.62175	0.274926	-5.89886	3.66022e-09	2.18739e-06	3.21279		-0.481117	0.000253559		-2.25107	4.17964e-51		In Males & Females
FBgn0039483	1351.34	0.863499	0.206469	4.18221	2.88687e-05	0.0078427	0.848094		-0.0616726	0.79363		0.653529	5.77566e-13		In Females Only
FBgn0039800	4164.18	0.823068	0.226732	3.63013	0.000283276	0.0141682	3.75537		-0.334949	0.0147293		0.597285	3.52384e-08		In Males & Females
FBgn0039801	2437.64	1.06189	0.300147	3.53791	0.00040331	0.0296456	2.02658		-0.535822	7.67623e-05		0.758647	1.88482e-05		In Males & Females
FBgn0039929	1699.67	0.407648	0.122447	3.32917	0.000871067	0.0363734	3.26291		-0.0660227	0.519665		0.286883	0.000100132		In Females Only
FBgn0040153	1716.22	-0.63576	0.177026	-3.59134	0.000328981	0.0169114	3.4147		0.238865	0.0325159		-0.538561	6.64877e-08		In Males & Females
FBgn0040735	1752.09	-1.24094	0.282364	-4.39484	1.10852e-05	0.00144625	3.21279		-0.454354	0.00255573		-1.54012	9.15365e-24		In Males & Females
FBgn0040752	3682.73	0.490154	0.125623	3.9018	9.54817e-05	0.0057332	4.26016		-0.215614	0.000232963		0.346685	5.4023e-05		In Males & Females
FBgn0041711	1744.15	1.05651	0.311576	3.39084	0.000696786	0.0309724	3.21279		-0.157752	0.414351		0.780537	3.28319e-07		In Females Only
FBgn0041712	8344.22	-0.847007	0.161716	-5.23763	1.62651e-07	2.96802e-05	4.30437		-0.0741358	0.288949		-0.856031	1.17594e-18		In Females Only
FBgn0042201	1645.38	1.68209	0.304732	5.51988	3.39231e-08	1.00981e-05	3.4147		-0.764211	3.3269e-05		0.438325	0.0266577		In Males & Females
FBgn0043783	5173.34	1.75505	0.349616	5.01993	5.16911e-07	9.26987e-05	3.70606		-1.26952	5.29267e-13		0.602408	0.00168707		In Males & Females
FBgn0043791	10236	-3.0121	0.392062	-7.68271	1.55758e-14	3.63122e-11	3.70606		-1.37786	2.68578e-32		-4.24343	6.86191e-78		In Males & Females
FBgn0044810	3505.58	2.37013	0.453987	5.22069	1.78254e-07	3.11132e-05	4.30437		-0.341381	0.0536475		1.94596	1.01004e-07		In Females Only
FBgn0050360	13250.8	-1.29623	0.339406	-3.8191	0.000133941	0.00726634	4.30437		-0.721518	7.59318e-09		-2.62926	1.35892e-30		In Males & Females
FBgn0051288	2677.62	1.17957	0.259008	4.55419	5.25871e-06	0.00124554	2.02658		-2.11959	4.63476e-45		-0.678474	1.33469e-07		In Males & Females
FBgn0051300	1839.04	0.565935	0.147694	3.83182	0.0001272	0.00814798	3.4147		-0.282114	0.0151696		-0.0505102	0.532192		In Males Only
FBgn0051321	341.599	0.89557	0.19779	4.52787	5.95811e-06	0.00136291	1.98793		-0.050865	0.572513		0.709883	6.88539e-09		In Females Only
FBgn0051956	3473.72	-0.471119	0.135463	-3.47783	0.000505484	0.0246102	3.26291		0.162735	0.0514416		-0.176455	0.117139		In Neither
FBgn0052533	326.619	-0.528705	0.140475	-3.76369	0.000167424	0.0157051	1.8991		0.24348	0.0028108		-0.188342	0.110154		In Males Only
FBgn0052626	7818.57	-0.402599	0.112261	-3.58628	0.000335425	0.0143252	4.30437		0.263969	6.16147e-08		-0.108345	0.283768		In Males Only
FBgn0052675	2550.52	-0.490927	0.119874	-4.09534	4.21542e-05	0.00385974	3.21279		-2.67233e-05	0.843247		-0.406033	5.93591e-06		In Females Only
FBgn0053230	554.048	0.474006	0.122671	3.86404	0.000111527	0.0169114	1.15108		-0.173046	0.0257269		0.221355	0.0104308		In Males & Females
FBgn0053346	4973.86	0.682985	0.161565	4.22732	2.36493e-05	0.00229725	3.70606		-0.742021	3.37156e-44		-0.272765	0.0468191		In Males & Females
FBgn0053503	139.873	1.01606	0.257572	3.94476	7.98806e-05	0.012107	1.32571		-0.922704	4.99103e-17		0.253535	0.540662		In Males Only
FBgn0063649	800.715	0.542635	0.129068	4.20425	2.6195e-05	0.0057332	1.15108		0.0447532	0.621839		0.476838	5.48661e-08		In Females Only
FBgn0066101	4721.37	-0.83905	0.236381	-3.54956	0.000385869	0.0196492	3.26291		0.478358	7.6415e-05		-0.455013	0.000822974		In Males & Females
FBgn0085265	551.78	-0.85881	0.231175	-3.71498	0.000203223	0.0339401	0.848094		-0.0398096	0.69346		-0.813078	1.65272e-07		In Females Only
FBgn0086254	9676.98	0.63875	0.168391	3.79326	0.000148684	0.00793391	4.26016		-0.750265	8.49874e-17		-0.135208	0.300674		In Males Only
FBgn0086687	79007.8	0.447973	0.13256	3.37941	0.000726421	0.0260752	4.26016		-0.386989	4.65395e-07		0.164027	0.0577316		In Males Only
FBgn0259111	3625.66	0.737949	0.172772	4.27123	1.94401e-05	0.00223809	3.26291		-0.0566643	0.15582		0.735153	3.76487e-10		In Females Only
FBgn0259716	561.318	1.21585	0.254997	4.7681	1.8597e-06	0.00124554	0.727896		-0.518788	9.15835e-05		0.848421	9.18282e-10		In Males & Females
FBgn0260746	520.058	-1.00356	0.249727	-4.01862	5.85391e-05	0.014476	0.727896		-0.575154	1.1188e-08		-1.2807	1.25263e-11		In Males & Females
FBgn0261283	11627.9	-0.581524	0.133044	-4.37092	1.23724e-05	0.00144221	3.70606		0.29872	4.30811e-05		-0.246896	0.003654		In Males & Females
FBgn0261955	27734.3	0.695045	0.146186	4.75453	1.98904e-06	0.000343488	3.70606		-0.406252	1.06816e-09		0.356838	0.00106267		In Males & Females
FBgn0261985	2388.51	-0.349232	0.0940858	-3.71185	0.00020575	0.0125245	3.26291		0.00819973	0.77769		-0.288167	6.35773e-08		In Females Only
FBgn0262734	8651.09	0.451133	0.120645	3.73936	0.000184492	0.0103641	3.70606		-0.179101	0.0142285		0.21033	0.00349759		In Males & Females
FBgn0263336	1132.65	1.34614	0.262069	5.13657	2.79797e-07	0.000344945	0.500586		-1.44956	6.31562e-17		0.173212	0.348168		In Males Only
FBgn0263402	206.286	-1.72926	0.437976	-3.9483	7.87087e-05	0.00864474	1.96664		0.215216	1		-1.39655	1.20351e-19		In Females Only
FBgn0263748	3912.8	1.2223	0.242223	5.04617	4.50758e-07	8.29649e-05	3.75537		0.222046	0.0575775		1.41873	3.4298e-25		In Females Only
FBgn0264272	337.035	0.582229	0.172642	3.37245	0.000745015	0.0481618	1.98793		0.081531	0.395435		0.734023	3.04055e-11		In Females Only
FBgn0264907	1606.04	0.508618	0.147033	3.45921	0.000541761	0.0363734	2.02658		-0.173986	0.056005		0.428689	5.66375e-07		In Females Only
FBgn0264987	294.019	-1.67163	0.43104	-3.87814	0.000105258	0.0144419	1.32571		-0.122002	0.577464		-0.991688	0.00124237		In Females Only
FBgn0265726	4924.97	-0.580935	0.164458	-3.53243	0.000411759	0.0183949	3.75537		0.19499	0.00782777		-0.3759	0.00144532		In Males & Females
FBti0061471	133.746	1.06634	0.289288	3.68606	0.000227749	0.0492163	0.583674		-0.485295	0.0225772		0.859129	1.65156e-07		In Males & Females

## Sheet: Head
	Sex-by-Treatment Interaction								DE by Rapa in males			DE by Rapa in females
Flybase ID	baseMean	log2FoldChange	lfcSE	stat	pvalue	padj	weight		log2FoldChange.male	padj_mal		log2FoldChange.female	padj_fem		significance
FBgn0000046	2150.81	-0.793401	0.0986635	-8.04149	8.87522e-16	1.90085e-12	2.32467		0.131573	0.0623916		-0.60357	1.09523e-24		In Females Only
FBgn0000536	6548.34	0.771468	0.133004	5.80036	6.61744e-09	1.42084e-06	2.6814		-0.216168	0.00299947		0.427289	4.08775e-07		In Males & Females
FBgn0000565	2705.84	-0.956988	0.1698	-5.63596	1.74089e-08	3.75711e-06	2.32467		-0.0378574	0.727987		-0.690194	1.42939e-07		In Females Only
FBgn0000592	15052.3	0.787578	0.177431	4.43879	9.04649e-06	0.000764665	2.1389		-0.325238	0.00231963		0.354514	1.99449e-05		In Males & Females
FBgn0001114	20456.2	0.860091	0.22324	3.85276	0.000116795	0.0044383	2.64048		-0.651183	1.60462e-08		0.31952	0.00732739		In Males & Females
FBgn0001128	32206.2	0.766805	0.194237	3.94778	7.88776e-05	0.00383451	2.1389		-0.371119	5.15774e-05		0.558421	6.40133e-07		In Males & Females
FBgn0001142	9504.54	-0.835908	0.167756	-4.98287	6.26465e-07	8.90567e-05	2.1389		-0.0574866	0.777066		-0.801082	1.44467e-22		In Females Only
FBgn0001248	18852.4	0.633912	0.167463	3.78538	0.000153476	0.00578537	2.48771		-0.460578	2.77643e-09		0.250366	0.0171738		In Males & Females
FBgn0001341	321.68	0.67241	0.164388	4.09039	4.30646e-05	0.00199424	2.88905		0.00425282	1		0.594826	4.49406e-09		In Females Only
FBgn0002121	2506.47	0.433181	0.128967	3.35886	0.000782643	0.0175547	2.9724		-0.0464733	0.677058		0.20295	0.0245419		In Females Only
FBgn0002306	1821.6	0.330859	0.0842571	3.92678	8.60907e-05	0.00585142	1.36693		-0.247085	1.78615e-06		-0.0195232	1		In Males Only
FBgn0002562	242.766	3.64775	1.05303	3.46405	0.000532098	0.0137706	2.78845		-2.71917	7.28662e-11		-0.177102	0.988639		In Males Only
FBgn0002565	9596.62	6.88181	0.717885	9.58623	9.13589e-22	2.85722e-18	2.1389		-2.68958	9.02394e-19		3.4785	1.27723e-07		In Males & Females
FBgn0002719	23042.9	1.13691	0.194851	5.83479	5.38581e-09	1.25963e-06	2.6814		-0.41642	6.81136e-05		0.888119	7.29654e-21		In Males & Females
FBgn0002780	3104.24	0.557742	0.157973	3.5306	0.000414613	0.0108018	2.9724		-0.0995606	0.209395		0.418181	8.67781e-05		In Females Only
FBgn0002905	245.763	0.713765	0.173493	4.11409	3.88718e-05	0.00185267	2.88905		-0.180183	0.220794		0.302138	0.00888931		In Females Only
FBgn0002931	184.047	-0.89614	0.238579	-3.75615	0.000172547	0.0190543	0.599756		0.159711	0.538914		-0.542538	0.000366486		In Females Only
FBgn0003062	519.122	0.681081	0.204291	3.33387	0.000856468	0.0268909	1.93685		0.152957	0.392245		0.840398	6.37369e-19		In Females Only
FBgn0003116	911.567	0.689655	0.17189	4.01219	6.0157e-05	0.00342582	1.93685		-0.211956	0.016853		0.491133	1.97943e-06		In Males & Females
FBgn0003141	1990.3	0.313512	0.105454	2.97299	0.00294917	0.0479787	2.9724		-0.0550219	0.613998		0.329292	8.19771e-07		In Females Only
FBgn0003278	334.464	0.762571	0.187609	4.06468	4.80976e-05	0.00251174	2.38686		-0.00868592	1		0.650302	1.74416e-08		In Females Only
FBgn0003867	1908.9	0.511046	0.12143	4.20857	2.56992e-05	0.00173963	2.10256		-0.271418	5.15774e-05		0.260223	0.000193843		In Males & Females
FBgn0003965	1351.51	-1.02763	0.230249	-4.46312	8.07749e-06	0.000708027	2.10256		-0.647407	7.05306e-17		-1.37788	6.31303e-20		In Males & Females
FBgn0003984	685.272	0.454958	0.137419	3.31074	0.000930496	0.0267544	2.12142		-0.179907	0.0464207		0.058402	0.81899		In Males Only
FBgn0003996	394.627	-0.651687	0.181734	-3.58594	0.000335868	0.00950386	2.78845		0.380244	6.09252e-06		-0.226139	0.132732		In Males Only
FBgn0004045	248703	1.7445	0.571476	3.05263	0.00226847	0.0434187	2.64048		-0.77264	0.534078		0.317006	0.021199		In Females Only
FBgn0004364	2570.02	0.699139	0.178441	3.91803	8.92742e-05	0.00711718	1.08035		-0.0920878	0.361805		0.582524	9.92492e-08		In Females Only
FBgn0004513	2650.15	0.403166	0.0846962	4.76015	1.93453e-06	0.000182784	2.723		-0.0331092	0.688385		0.240591	2.57849e-05		In Females Only
FBgn0004569	1010.14	0.467234	0.123006	3.79847	0.000145594	0.00882209	1.33008		-0.083045	0.248094		0.179512	0.262522		In Neither
FBgn0005626	3357.76	0.573789	0.117742	4.87328	1.09763e-06	0.000114889	2.723		-0.292066	0.000132356		0.231333	0.00130925		In Males & Females
FBgn0010015	365.209	-0.515013	0.129971	-3.96254	7.41579e-05	0.00342582	2.38686		0.245417	0.00332882		-0.308443	9.44143e-05		In Males & Females
FBgn0010044	70.6169	-1.48537	0.451535	-3.28961	0.00100327	0.0349168	1.58411		0.18465	0.835924		-0.858886	0.0315192		In Females Only
FBgn0010222	1056.48	-2.02528	0.277448	-7.29966	2.88488e-13	2.58226e-10	2.49109		-0.0234704	0.878074		-1.90163	1.94947e-34		In Females Only
FBgn0010226	2822.61	-0.629253	0.149601	-4.20622	2.59682e-05	0.00161276	2.32467		-0.081902	0.308949		-0.646115	2.26372e-12		In Females Only
FBgn0010292	573.489	0.604841	0.122917	4.92071	8.62305e-07	0.000114889	2.12142		-0.0265844	0.82852		0.496605	2.16222e-13		In Females Only
FBgn0010383	852.929	0.768791	0.19378	3.96733	7.2681e-05	0.00468115	1.542		-0.0141472	1		0.741374	7.81909e-11		In Females Only
FBgn0010435	12464.9	0.342104	0.0617363	5.54137	3.00107e-08	5.56305e-06	2.64048		-0.151126	0.00111706		0.11149	0.0959646		In Males Only
FBgn0010651	3559.78	-0.898972	0.208768	-4.30608	1.66177e-05	0.00114763	2.32467		-0.768164	2.24866e-14		-1.58048	1.52364e-46		In Males & Females
FBgn0011205	1678.45	0.700078	0.215436	3.24958	0.00115575	0.0429728	1.36693		-0.191136	0.0172499		0.492969	0.000566918		In Males & Females
FBgn0011770	1559	0.934804	0.229792	4.06805	4.7409e-05	0.00300808	1.88229		-0.467503	8.79613e-06		0.463617	0.000411804		In Males & Females
FBgn0011824	281.312	0.825424	0.182181	4.53079	5.87647e-06	0.000442404	2.78845		0.141813	0.569309		0.882566	1.28305e-19		In Females Only
FBgn0012034	29777.3	0.962318	0.158152	6.08476	1.16668e-09	3.63817e-07	2.6814		-0.360364	1.21398e-06		0.708089	2.5266e-15		In Males & Females
FBgn0013308	129.755	1.62117	0.301507	5.37688	7.57861e-08	4.12506e-05	0.673817		0.0816881	1		1.37282	3.53386e-22		In Females Only
FBgn0013563	387.309	0.51765	0.144402	3.58479	0.00033735	0.00998965	2.63695		-0.14342	0.225256		0.166527	0.134764		In Neither
FBgn0013771	1228.23	0.292068	0.0919168	3.17752	0.00148538	0.0337074	2.49109		0.0286003	0.757606		0.178004	0.0151731		In Females Only
FBgn0013772	240.097	-0.927036	0.209161	-4.43215	9.32962e-06	0.000676203	2.63695		0.417239	3.46842e-05		-0.508023	0.00072243		In Males & Females
FBgn0014006	1690.92	0.434473	0.0921877	4.71292	2.44194e-06	0.000385489	1.36693		-0.0531797	0.515752		0.255182	7.86342e-05		In Females Only
FBgn0014396	2810.6	-0.834952	0.202877	-4.11556	3.86238e-05	0.0019104	2.723		0.0136745	0.882566		-0.505263	0.00237712		In Females Only
FBgn0015035	1580.26	1.06494	0.231166	4.60683	4.08849e-06	0.00057715	1.36693		-0.488106	0.000151129		0.233551	0.209164		In Males Only
FBgn0015569	1016.75	0.32821	0.100363	3.27021	0.00107467	0.0325499	1.88229		-0.556902	4.44425e-28		-0.205988	0.00677156		In Males & Females
FBgn0015570	1535.06	1.10002	0.232039	4.7407	2.12984e-06	0.00034361	1.36693		-0.513915	4.24684e-05		0.685363	3.10653e-10		In Males & Females
FBgn0015577	4300.59	0.638091	0.159795	3.99318	6.51932e-05	0.00202867	4.21506		-0.0386795	0.723406		0.609984	7.87707e-10		In Females Only
FBgn0015791	5237.86	-0.212956	0.0710846	-2.99582	0.00273712	0.0491811	2.6814		0.067586	0.407417		-0.087876	0.069766		In Neither
FBgn0016926	7736.43	0.353898	0.11109	3.18569	0.0014441	0.0311464	2.6814		0.0974784	0.244729		0.512493	2.01472e-17		In Females Only
FBgn0019643	4295.12	0.74034	0.188169	3.93443	8.33936e-05	0.00363534	2.48771		-0.295806	0.00833472		0.338748	0.000616123		In Males & Females
FBgn0019932	1158.13	0.693977	0.204189	3.3987	0.000677078	0.0209692	2.10256		-0.428287	2.1381e-07		0.383963	0.00878799		In Males & Females
FBgn0019938	689.571	0.533251	0.150934	3.53301	0.000410863	0.0137706	2.12142		-0.0818399	0.470669		0.417736	3.51867e-06		In Females Only
FBgn0019952	2134.52	-0.834812	0.198434	-4.20701	2.58773e-05	0.00161276	2.32467		-0.173499	0.188248		-0.811389	9.3838e-15		In Females Only
FBgn0020236	15312.3	0.507226	0.138818	3.65389	0.000258301	0.00950386	2.1389		-0.344291	1.80461e-07		0.127691	0.208946		In Males Only
FBgn0020306	4888.56	0.421974	0.110745	3.81032	0.000138788	0.00359116	4.21506		-0.0028682	1		0.296418	6.42906e-07		In Females Only
FBgn0020503	11074.2	0.277922	0.0872356	3.18588	0.00144316	0.0218567	4.21506		0.0377171	0.789325		0.201204	1.77905e-05		In Females Only
FBgn0020513	11037	-0.939025	0.232561	-4.03775	5.39662e-05	0.00179003	4.21506		-0.563638	1.77736e-07		-1.43439	1.72384e-35		In Males & Females
FBgn0022069	808.819	0.472084	0.11688	4.03906	5.36656e-05	0.00365924	1.542		-0.00356546	0.920772		0.496432	3.89432e-15		In Females Only
FBgn0022160	5610.02	-0.607683	0.172367	-3.52552	0.000422651	0.0138653	2.1389		-0.0845519	0.42248		-0.456803	0.000802904		In Females Only
FBgn0022288	562.156	0.566493	0.140034	4.04539	5.22355e-05	0.00363534	1.542		-0.0282649	0.928161		0.586049	8.03416e-12		In Females Only
FBgn0022710	3174.05	0.319042	0.107655	2.96356	0.00304101	0.0491811	2.9724		0.00743572	0.910375		0.322603	2.06251e-06		In Females Only
FBgn0022774	1526.63	1.07171	0.263064	4.07397	4.62183e-05	0.00363534	1.36693		-0.466435	0.000816382		0.693935	7.15974e-08		In Males & Females
FBgn0023477	6577.44	0.885312	0.240102	3.68723	0.000226704	0.00761996	2.48771		-0.392546	0.00528976		0.544468	6.44823e-07		In Males & Females
FBgn0023540	1732.11	0.73146	0.148459	4.92702	8.34933e-07	9.89138e-05	2.49109		0.142384	0.114372		0.814129	1.67916e-23		In Females Only
FBgn0023542	890.375	0.433591	0.10398	4.16995	3.0466e-05	0.00204976	1.93685		0.0580696	0.551949		0.387262	5.66159e-10		In Females Only
FBgn0024289	5946.41	1.71163	0.463765	3.69073	0.000223613	0.00507194	4.21506		-0.831939	0.000158255		0.68008	0.0570807		In Males Only
FBgn0024352	2293.99	0.263922	0.0860892	3.06568	0.00217175	0.0461772	2.32467		-0.152273	0.0208748		0.163696	0.00445843		In Males & Females
FBgn0024364	443.221	0.484386	0.131953	3.67089	0.000241709	0.00717506	2.88905		0.103126	0.354503		0.528564	2.35651e-13		In Females Only
FBgn0024491	420.356	-2.8041	0.624411	-4.4908	7.09558e-06	0.000502934	2.88905		0.0545762	0.875504		-1.77724	0.00379753		In Females Only
FBgn0025456	1148.46	0.726804	0.169618	4.28494	1.82786e-05	0.00187384	1.33008		-0.470695	7.96279e-09		0.35792	0.000480342		In Males & Females
FBgn0025583	10148.2	-1.23032	0.384702	-3.19811	0.00138332	0.0317921	2.48771		-0.253997	0.447456		-1.44999	2.55352e-29		In Females Only
FBgn0025592	2681.85	0.636857	0.165441	3.84946	0.000118377	0.00493672	2.32467		-0.0994212	0.475609		0.47669	9.46902e-12		In Females Only
FBgn0026079	504.398	0.448349	0.145819	3.0747	0.00210716	0.047124	2.18864		0.0180868	0.912274		0.498769	4.50085e-09		In Females Only
FBgn0026196	618.965	0.977381	0.185605	5.26591	1.39496e-07	2.55812e-05	2.18864		-0.0537345	0.750626		0.935187	5.90589e-17		In Females Only
FBgn0026439	13764.5	0.483739	0.136256	3.55023	0.000384898	0.0112079	2.64048		-0.122784	0.177117		0.213781	0.0247624		In Females Only
FBgn0026563	316.965	1.93667	0.5265	3.67839	0.000234709	0.00702733	2.88905		-0.656113	1.73743e-05		0.873035	0.115743		In Males Only
FBgn0027108	6500.5	0.395356	0.128733	3.07114	0.00213247	0.0415617	2.6814		-0.0702054	0.565694		0.190639	0.0471469		In Females Only
FBgn0027330	220.086	0.707198	0.194427	3.63734	0.000275466	0.00787429	2.88905		0.107811	0.701938		0.834551	1.28451e-10		In Females Only
FBgn0027348	5527.39	1.37483	0.324922	4.23124	2.32402e-05	0.000937687	4.21506		0.0588991	0.772491		1.28996	3.21886e-17		In Females Only
FBgn0027552	5024.34	0.628976	0.16098	3.90716	9.33861e-05	0.00365924	2.6814		-0.19926	0.0278197		0.434045	4.1128e-06		In Males & Females
FBgn0027578	4042.76	0.81325	0.230075	3.53472	0.000408207	0.0130033	2.32467		-0.827688	4.78741e-26		0.158549	0.413199		In Males Only
FBgn0027580	15290.3	0.659448	0.210385	3.13448	0.0017216	0.035459	2.64048		-0.230013	0.0999198		0.513734	9.89386e-06		In Females Only
FBgn0027616	7729.49	-0.253258	0.0806852	-3.13884	0.00169619	0.0352133	2.64048		0.109994	0.00357455		-0.106166	0.170511		In Males Only
FBgn0027619	4234.14	0.422694	0.105281	4.0149	5.94708e-05	0.00318845	2.1389		-0.0790181	0.241805		0.333151	1.6944e-06		In Females Only
FBgn0027932	8635.28	0.678572	0.161207	4.20932	2.56136e-05	0.00144198	2.64048		0.0587527	0.722572		0.657723	7.3856e-10		In Females Only
FBgn0028480	13455.2	0.836497	0.162355	5.15227	2.57355e-07	3.63411e-05	2.6814		-0.0735207	0.656288		0.656337	1.54683e-11		In Females Only
FBgn0028744	590.967	0.645068	0.154327	4.17987	2.91679e-05	0.00199731	1.93685		-0.0832505	0.454015		0.596576	5.99918e-10		In Females Only
FBgn0029114	636.887	0.536759	0.148524	3.61395	0.000301563	0.0137706	1.542		-0.265148	0.00166193		0.175564	0.0819723		In Males Only
FBgn0029148	323.239	0.803796	0.203509	3.94969	7.82522e-05	0.0033286	2.63695		-0.0351323	0.851094		0.687268	8.82719e-08		In Females Only
FBgn0029170	305.508	0.524981	0.16913	3.10401	0.00190917	0.0385003	2.64665		-0.0764437	0.700404		0.694341	1.62069e-11		In Females Only
FBgn0029507	1170.52	-0.989783	0.215815	-4.58625	4.51273e-06	0.000496005	1.88229		-0.165808	0.0817828		-0.89624	2.91098e-10		In Females Only
FBgn0029525	426.529	0.538919	0.144042	3.74141	0.000182993	0.00630693	2.64665		0.0542846	0.723406		0.579024	2.39121e-10		In Females Only
FBgn0029672	280.864	0.698834	0.230768	3.0283	0.0024593	0.0492311	2.38686		0.0520541	0.904206		0.803045	7.26471e-15		In Females Only
FBgn0029763	1565.04	0.643725	0.102598	6.27427	3.51269e-10	2.3441e-07	1.36693		-0.211337	0.00143133		0.294217	1.78593e-06		In Males & Females
FBgn0029765	1261.86	0.758888	0.218917	3.46655	0.000527185	0.0239618	1.36693		-0.336916	0.0110338		0.651026	1.67713e-08		In Males & Females
FBgn0029766	4130.4	-0.923141	0.221988	-4.15852	3.20318e-05	0.0033286	1.08035		-0.320152	6.1758e-05		-1.0425	1.47482e-12		In Males & Females
FBgn0029831	2127.97	-2.72674	0.478867	-5.69415	1.23986e-08	2.53309e-06	2.6814		-0.505223	0.130131		-2.57403	1.05323e-18		In Females Only
FBgn0030061	499.604	0.631145	0.170402	3.70386	0.000212342	0.00794692	2.18864		-0.0358837	0.860444		0.523605	4.06343e-06		In Females Only
FBgn0030067	344.984	0.973355	0.196524	4.95285	7.31344e-07	8.6646e-05	2.64665		0.0351424	0.882566		0.968864	2.84577e-15		In Females Only
FBgn0030087	8432.48	-0.276703	0.0876574	-3.15664	0.00159598	0.0339765	2.64048		-0.0395642	0.801769		-0.300846	4.17934e-06		In Females Only
FBgn0030156	364.005	-0.714314	0.154704	-4.61731	3.88755e-06	0.000310388	2.88905		0.145601	0.173331		-0.561903	1.35251e-08		In Females Only
FBgn0030187	87.6734	1.21854	0.337651	3.60887	0.00030753	0.0137706	1.58411		-0.547051	0.0038908		0.651562	0.00223872		In Males & Females
FBgn0030271	668.946	0.636714	0.194325	3.27655	0.00105085	0.0294103	2.12142		-0.11128	0.505655		0.465219	1.83823e-07		In Females Only
FBgn0030398	578.961	-0.785694	0.206083	-3.81251	0.000137562	0.00585142	2.18864		0.221775	0.0757446		-0.767225	4.4681e-11		In Females Only
FBgn0030425	2675.44	0.820342	0.192468	4.26223	2.024e-05	0.00118385	2.723		-0.186507	0.124203		0.706808	1.70745e-13		In Females Only
FBgn0030504	1084.54	0.515482	0.132232	3.89832	9.6863e-05	0.00661291	1.33008		0.025286	0.86403		0.463187	3.43622e-08		In Females Only
FBgn0030520	13603.8	-0.360793	0.0907607	-3.97521	7.0318e-05	0.00214606	4.21506		0.0703639	0.367162		-0.325076	3.98597e-09		In Females Only
FBgn0030615	541.226	1.38504	0.256945	5.39041	7.02979e-08	1.90599e-05	1.542		-0.316907	0.0707235		1.17082	2.32087e-25		In Females Only
FBgn0030672	5981.52	0.530742	0.103411	5.13237	2.86118e-07	2.67101e-05	4.21506		0.0619807	0.378055		0.504252	1.19107e-13		In Females Only
FBgn0030679	2274.17	-0.549157	0.14784	-3.71452	0.000203588	0.00669823	2.723		0.00924279	0.911852		-0.42169	4.94764e-07		In Females Only
FBgn0030703	8467.85	0.312776	0.10411	3.00428	0.00266207	0.0349168	4.21506		-0.122753	0.146117		0.160446	0.033469		In Females Only
FBgn0030720	617.448	0.591849	0.179067	3.30519	0.000949123	0.0342798	1.542		0.0179501	0.871623		0.625923	3.28944e-08		In Females Only
FBgn0030749	1840.6	0.350402	0.088018	3.98103	6.86163e-05	0.00497726	1.33008		-0.0895988	0.164888		0.166172	0.00689754		In Females Only
FBgn0030798	1171.53	0.403342	0.124086	3.25051	0.00115199	0.0315061	2.10256		-0.0864983	0.446225		0.119813	0.404276		In Neither
FBgn0030828	2994.8	0.708403	0.234776	3.01736	0.00254987	0.0467736	2.6814		-0.455362	0.000925266		0.141889	0.362264		In Males Only
FBgn0031097	775.767	0.919445	0.235846	3.8985	9.67912e-05	0.0048683	1.93685		-0.250117	0.00813439		0.708904	6.10336e-06		In Males & Females
FBgn0031110	477.711	-0.81479	0.193029	-4.22107	2.43141e-05	0.00127948	2.88905		-0.316153	0.00166193		-1.13278	2.81512e-25		In Males & Females
FBgn0031247	238.046	-0.528546	0.156574	-3.37569	0.000736311	0.0185548	2.63695		0.105978	0.453491		-0.279102	0.00841537		In Females Only
FBgn0031305	6423.64	1.35586	0.236774	5.72638	1.02594e-08	2.53309e-06	2.1389		-0.631774	4.98241e-08		0.740408	2.73584e-10		In Males & Females
FBgn0031389	320.102	1.97471	0.336758	5.86388	4.52164e-09	1.22634e-06	2.38686		-0.0922002	1		1.51878	8.95038e-17		In Females Only
FBgn0031417	1941.74	1.14852	0.248391	4.62385	3.76686e-06	0.000315466	2.723		-0.385807	0.000330074		0.816799	5.2157e-09		In Males & Females
FBgn0031548	137.202	0.801718	0.236096	3.39573	0.000684456	0.0275164	1.50356		0.164991	0.759631		0.644995	3.49431e-07		In Females Only
FBgn0031559	298.876	1.26382	0.40633	3.11033	0.00186876	0.0381282	2.63695		-2.29985	2.66054e-25		-0.406795	0.357084		In Males Only
FBgn0031562	285.879	-0.957056	0.268002	-3.57108	0.000355507	0.0113997	2.38686		0.603736	1.53055e-05		-0.208766	0.331663		In Males Only
FBgn0031590	1991.11	0.261028	0.0786682	3.31809	0.000906345	0.021409	2.723		-0.0517216	0.483079		0.156498	0.000714068		In Females Only
FBgn0031692	3331.38	-0.555364	0.183019	-3.03446	0.00240967	0.0451988	2.6814		-0.145174	0.31857		-0.593513	3.95504e-12		In Females Only
FBgn0031694	1567.05	1.02668	0.239362	4.28925	1.79277e-05	0.00185267	1.33008		-0.617405	7.63615e-11		0.388562	0.033754		In Males & Females
FBgn0031700	232.382	-0.929749	0.284647	-3.26632	0.00108953	0.0235488	2.88905		0.790717	1.55997e-08		-0.220993	0.460964		In Males Only
FBgn0031702	2308.24	0.763324	0.23945	3.18782	0.00143351	0.0342798	2.32467		-0.408836	0.00108046		0.457807	0.000229496		In Males & Females
FBgn0031734	5827.34	0.45671	0.125378	3.64268	0.000269814	0.00820739	2.6814		-0.229279	4.32634e-05		0.0537278	0.695625		In Males Only
FBgn0031805	784.115	-1.90073	0.570101	-3.33403	0.000855964	0.0317921	1.542		-0.376484	0.49776		-2.29784	1.51155e-16		In Females Only
FBgn0031836	3888.23	-0.240972	0.0802276	-3.00361	0.002668	0.0477249	2.723		-0.162761	5.7096e-05		-0.266759	9.10805e-05		In Males & Females
FBgn0031851	422.967	0.567022	0.145829	3.88828	0.000100957	0.00427441	2.38686		-0.0306013	0.893788		0.530489	9.0849e-10		In Females Only
FBgn0031925	2394.53	1.2072	0.204864	5.89267	3.80002e-09	1.09347e-06	2.32467		-0.408926	8.46482e-06		0.542212	0.000289321		In Males & Females
FBgn0031935	431.502	0.557815	0.172601	3.23182	0.00123005	0.030328	2.38686		-0.341987	0.0046645		-0.0468817	0.888993		In Males Only
FBgn0031936	2349.14	0.760572	0.172797	4.40154	1.07485e-05	0.000720133	2.723		-0.22827	0.00388868		0.442012	0.000114412		In Males & Females
FBgn0031969	2356.06	0.482297	0.112752	4.2775	1.89001e-05	0.00105457	2.9724		-0.0231308	0.792811		0.344831	4.90747e-06		In Females Only
FBgn0032050	554.994	1.05926	0.16382	6.46597	1.00652e-10	6.51797e-08	1.93685		-0.0657531	0.612031		0.916438	6.59899e-19		In Females Only
FBgn0032076	1559.57	1.28668	0.285065	4.51364	6.37244e-06	0.000518544	2.49109		-0.85211	3.46835e-11		0.352971	0.120865		In Males Only
FBgn0032242	1670.13	0.377194	0.107956	3.49396	0.000475907	0.0137706	2.49109		-0.220137	8.66849e-05		0.166495	0.0463126		In Males & Females
FBgn0032248	399.44	-0.452538	0.150983	-2.99729	0.00272394	0.0492311	2.64665		0.147347	0.133313		-0.101746	0.625809		In Neither
FBgn0032382	4475.84	-0.711591	0.169407	-4.20047	2.66364e-05	0.00146581	2.6814		-0.226408	0.0388277		-0.914847	1.32139e-37		In Males & Females
FBgn0032405	437.612	0.488084	0.156798	3.11281	0.00185314	0.0360452	2.78845		-0.163992	0.271263		0.370959	0.000123761		In Females Only
FBgn0032470	165.771	-0.770606	0.224355	-3.43476	0.000593074	0.0479334	0.599756		-0.0288667	1		-0.55423	0.00070406		In Females Only
FBgn0032482	9059.65	-0.914447	0.120451	-7.59184	3.15393e-14	3.3588e-11	2.48771		-0.117785	0.0500794		-0.863262	2.4547e-25		In Females Only
FBgn0032494	6354.87	0.666121	0.133637	4.98456	6.21024e-07	8.90567e-05	2.1389		-0.332296	2.42782e-09		0.181161	0.185619		In Males Only
FBgn0032521	520.714	0.461222	0.13612	3.38834	0.000703161	0.0228388	1.93685		0.212314	0.00863459		0.480331	3.11169e-07		In Males & Females
FBgn0032587	1446.87	-0.833737	0.139691	-5.96845	2.39513e-09	6.89104e-07	2.49109		0.462911	1.21299e-09		-0.43558	2.72061e-08		In Males & Females
FBgn0032684	1782.16	0.785711	0.155368	5.0571	4.25676e-07	6.66048e-05	2.10256		-0.504792	2.09166e-09		0.233543	0.00349239		In Males & Females
FBgn0032699	1258.51	-1.37066	0.22695	-6.03947	1.54626e-09	6.34055e-07	1.88229		0.48012	1.25123e-05		-0.877297	8.93908e-11		In Males & Females
FBgn0032701	570.531	0.539364	0.169949	3.17368	0.00150518	0.0476613	1.542		-0.078084	0.549508		0.458513	7.89923e-06		In Females Only
FBgn0032734	116.326	-1.52471	0.4292	-3.55244	0.000381673	0.0164317	1.58411		0.446231	0.0548892		-0.451929	0.300599		In Neither
FBgn0032783	3632.28	0.524728	0.152845	3.43307	0.000596798	0.0140392	2.9724		-0.40295	2.09166e-09		0.110144	0.404651		In Males Only
FBgn0032834	96.5872	1.44187	0.3136	4.59778	4.27013e-06	0.00114763	0.599756		-0.40227	0.0368545		0.496662	0.0963188		In Males Only
FBgn0032925	469.417	0.734245	0.14741	4.98099	6.3261e-07	7.7651e-05	2.63695		-0.0297427	0.887028		0.672975	4.34899e-13		In Females Only
FBgn0032940	4917.31	0.390901	0.122721	3.18529	0.00144609	0.0218567	4.21506		0.00698466	0.89402		0.392431	6.57626e-07		In Females Only
FBgn0033093	1079.19	0.575398	0.172714	3.33151	0.000863747	0.0349168	1.36693		0.0853189	0.430644		0.473088	5.89412e-05		In Females Only
FBgn0033101	1702	0.866102	0.216453	4.00135	6.29827e-05	0.00468115	1.33008		-0.172831	0.316067		0.764516	6.60805e-16		In Females Only
FBgn0033169	366.543	0.522802	0.141518	3.69423	0.000220552	0.00690119	2.78845		-0.0672394	0.574061		0.413062	1.07479e-05		In Females Only
FBgn0033188	8073.44	-0.308371	0.0873782	-3.52915	0.000416889	0.0137706	2.1389		0.0371353	0.709973		-0.197621	0.000776177		In Females Only
FBgn0033246	20004.1	0.702974	0.188814	3.72311	0.000196786	0.00669823	2.64048		-0.282798	0.00344627		0.345315	0.0075397		In Males & Females
FBgn0033304	1041.62	0.564861	0.165425	3.4146	0.000638748	0.0217572	1.88229		-0.278737	0.00711307		0.143193	0.277867		In Males Only
FBgn0033379	663.575	0.589079	0.146639	4.01721	5.88921e-05	0.00318845	2.12142		-0.118493	0.216658		0.412648	1.60651e-05		In Females Only
FBgn0033446	9765.79	0.666834	0.180971	3.68476	0.000228916	0.00766238	2.48771		0.230079	0.0403693		0.760185	2.53526e-16		In Males & Females
FBgn0033485	515.746	0.533541	0.168976	3.1575	0.00159127	0.0424788	1.93685		-0.0389425	0.854282		0.567854	2.7867e-14		In Females Only
FBgn0033661	512.921	0.943444	0.237908	3.96559	7.32144e-05	0.00365924	2.12142		-0.163263	0.332319		0.580823	1.92826e-05		In Females Only
FBgn0033728	2346.74	0.775269	0.180441	4.29652	1.73498e-05	0.00207923	1.08035		-0.465215	1.96892e-11		0.272583	0.0495376		In Males & Females
FBgn0033741	650.136	0.866979	0.181314	4.78163	1.73879e-06	0.000181916	2.49109		-0.0216774	0.954807		0.845426	6.60805e-16		In Females Only
FBgn0033775	810.116	0.817061	0.158262	5.16271	2.43404e-07	5.36903e-05	1.542		-0.512369	2.92181e-10		0.309647	0.000477436		In Males & Females
FBgn0033830	184.525	-5.56304	1.60542	-3.46516	0.000529925	0.0209692	1.64126		-0.129384	1		-4.2122	2.72583e-05		In Females Only
FBgn0033875	9658.69	0.583707	0.144032	4.05264	5.06437e-05	0.00286967	2.1389		-0.347238	0.000146037		0.232083	0.00808941		In Males & Females
FBgn0033902	7565.37	-0.373631	0.0899198	-4.15516	3.25056e-05	0.00173769	2.6814		0.0541085	0.339009		-0.1925	0.010693		In Females Only
FBgn0033904	621.337	1.17576	0.293782	4.00216	6.27681e-05	0.00355383	1.93685		0.244921	0.224725		1.30304	5.07318e-16		In Females Only
FBgn0033926	1129.72	-0.933742	0.286127	-3.26339	0.00110089	0.0305451	2.10256		-0.270081	0.00239169		-0.908262	0.00156289		In Males & Females
FBgn0033945	521.266	-0.928222	0.206107	-4.50358	6.68172e-06	0.000532944	2.49109		-0.180416	0.156757		-0.739847	1.79646e-07		In Females Only
FBgn0033981	740.04	0.679946	0.135141	5.03138	4.86952e-07	9.45871e-05	1.542		-0.0794902	0.404151		0.275928	0.0977366		In Neither
FBgn0034063	820.655	-1.19078	0.178191	-6.68262	2.34714e-11	1.58594e-08	2.12142		-0.409502	1.55997e-08		-1.17916	2.52563e-16		In Males & Females
FBgn0034073	403.859	0.507235	0.152506	3.32599	0.000881048	0.0231487	2.38686		-0.166151	0.164115		0.252706	0.00828567		In Females Only
FBgn0034191	282.223	0.555843	0.159699	3.48058	0.000500337	0.0137706	2.63695		-0.312266	0.00128609		0.210266	0.0975598		In Males Only
FBgn0034215	1366.25	0.890917	0.265718	3.35286	0.000799805	0.0209692	2.49109		-0.0455932	0.85007		0.940342	1.09365e-21		In Females Only
FBgn0034219	137.909	0.717079	0.227515	3.15178	0.00162276	0.0491811	1.58411		-0.455349	0.00132164		0.302885	0.0644268		In Males Only
FBgn0034243	1631.77	0.379319	0.0845458	4.48655	7.23867e-06	0.000708027	1.88229		-0.0122455	0.864321		0.327155	1.98586e-09		In Females Only
FBgn0034394	7615.49	1.27685	0.329896	3.87047	0.000108627	0.0030422	4.21506		-0.523678	0.0121335		0.631031	1.11252e-05		In Males & Females
FBgn0034438	1305.16	1.03004	0.18999	5.42156	5.90823e-08	1.89664e-05	1.33008		-1.04855	3.77108e-25		0.0116002	1		In Males Only
FBgn0034440	228.141	0.990481	0.301936	3.28043	0.00103648	0.0242562	2.64665		-0.864191	0.00321588		0.539171	8.30773e-05		In Males & Females
FBgn0034479	3617.89	1.04516	0.257288	4.06222	4.86074e-05	0.00449205	1.08035		-0.475389	8.71431e-05		1.13932	4.4288e-07		In Males & Females
FBgn0034480	3435.64	1.2222	0.229316	5.32975	9.83454e-08	1.60007e-05	2.6814		-0.609195	1.25616e-08		0.742417	4.66261e-10		In Males & Females
FBgn0034496	421.843	0.469489	0.141591	3.3158	0.000913801	0.0219649	2.63695		0.0121515	1		0.408839	1.21293e-05		In Females Only
FBgn0034501	19804.9	-0.578349	0.189456	-3.05269	0.00226803	0.0429728	2.6814		-0.369235	1.31635e-09		-0.69896	3.87447e-07		In Males & Females
FBgn0034528	589.644	0.730119	0.192328	3.79621	0.000146926	0.00670628	1.93685		-0.104056	0.57704		0.619896	8.6202e-10		In Females Only
FBgn0034605	2819.55	-0.866912	0.171174	-5.06452	4.09438e-07	0.000110224	1.08035		-0.132781	0.114094		-0.818678	2.33055e-12		In Females Only
FBgn0034622	187.101	-0.92722	0.248173	-3.73618	0.000186838	0.00939255	1.58411		0.263572	0.179742		-0.204133	0.495387		In Neither
FBgn0034629	711.374	0.569567	0.177405	3.21056	0.00132479	0.0369982	1.93685		-0.253526	0.108962		0.644495	3.75237e-08		In Females Only
FBgn0034638	18685.9	-0.483075	0.111341	-4.3387	1.43326e-05	0.00110225	2.1389		-0.0175141	0.905961		-0.347371	4.48003e-06		In Females Only
FBgn0034717	1784.42	0.783867	0.205982	3.80551	0.000141511	0.0067054	1.88229		-0.268513	0.00384864		0.51889	3.02104e-05		In Males & Females
FBgn0034718	3399.95	0.952092	0.173771	5.47902	4.27699e-08	8.58644e-06	2.32467		-0.264833	0.00968624		0.541119	4.92601e-10		In Males & Females
FBgn0034734	390.522	0.761167	0.249645	3.049	0.00229604	0.0424788	2.78845		-0.0994928	0.723567		0.53248	0.000239152		In Females Only
FBgn0034933	358.459	0.481469	0.143183	3.36262	0.000772063	0.0192644	2.63695		-0.1086	0.414221		0.281109	0.00238858		In Females Only
FBgn0034997	2968.09	-0.493346	0.159179	-3.09932	0.00193962	0.0427158	2.32467		0.129952	0.182297		-0.433118	5.48384e-06		In Females Only
FBgn0035041	1208.27	-0.33959	0.0976794	-3.47657	0.000507865	0.0164317	2.10256		0.159283	0.00602461		-0.0620663	0.759156		In Males Only
FBgn0035076	4066.74	1.61546	0.233771	6.91042	4.83222e-12	6.90465e-09	1.08035		-0.57253	1.1438e-06		0.883625	5.36362e-12		In Males & Females
FBgn0035087	4256.64	0.378912	0.0950114	3.98807	6.66125e-05	0.00300808	2.64048		0.127296	0.0068652		0.506754	6.57656e-16		In Males & Females
FBgn0035089	1128.12	0.971246	0.212625	4.56789	4.92656e-06	0.000682334	1.36693		-0.636627	1.93268e-09		0.488262	0.000836136		In Males & Females
FBgn0035090	10882.8	0.68055	0.207797	3.27507	0.00105636	0.0294102	2.1389		-0.573871	1.40961e-10		0.323674	0.0221169		In Males & Females
FBgn0035121	3729.46	0.666237	0.12736	5.23111	1.68493e-07	5.36903e-05	1.08035		-0.153354	3.38907e-05		0.547096	2.72361e-10		In Males & Females
FBgn0035162	593.788	0.615801	0.161844	3.80491	0.000141858	0.00662077	1.93685		-0.0437317	0.782531		0.392011	9.84553e-05		In Females Only
FBgn0035213	650.765	0.484768	0.141643	3.42246	0.000620569	0.0168325	2.49109		-0.0365842	0.764306		0.429267	4.68443e-07		In Females Only
FBgn0035266	1578.21	1.27863	0.201417	6.34816	2.17902e-10	1.22271e-07	1.88229		-0.229998	0.00686535		0.942612	8.05909e-14		In Males & Females
FBgn0035484	2876.86	1.09681	0.255697	4.28949	1.79082e-05	0.00121725	2.32467		-0.415367	0.00120565		0.604088	8.53834e-06		In Males & Females
FBgn0035539	507.305	0.482546	0.145991	3.3053	0.00094875	0.0292564	1.93685		-0.501898	1.08051e-13		-0.020296	1		In Males Only
FBgn0035541	843.273	0.765027	0.203627	3.757	0.000171961	0.0089518	1.542		0.146783	0.36087		0.753428	6.02375e-15		In Females Only
FBgn0035630	4185.79	0.460737	0.102148	4.51047	6.46853e-06	0.000521807	2.48771		0.0555396	0.513627		0.529908	1.68625e-23		In Females Only
FBgn0035720	57743.5	-0.2367	0.0676454	-3.49913	0.000466775	0.0137423	2.48771		0.0561414	0.534078		-0.154361	0.000518596		In Females Only
FBgn0035770	17586.1	0.534164	0.122315	4.36711	1.25902e-05	0.000992661	2.1389		0.00771779	1		0.604185	4.04915e-17		In Females Only
FBgn0035791	1150.64	1.05355	0.238706	4.41359	1.01671e-05	0.000926463	1.88229		-0.465707	2.59726e-06		0.504695	0.00129861		In Males & Females
FBgn0035873	412.422	0.69835	0.232424	3.00464	0.00265896	0.0467875	2.78845		-0.273072	0.0106882		0.454654	0.0124647		In Males & Females
FBgn0035909	3072.13	0.389752	0.116235	3.35314	0.000798994	0.0392636	1.08035		-0.161114	0.00599435		0.299001	3.79653e-05		In Males & Females
FBgn0036030	13302.1	-0.870072	0.173935	-5.00228	5.66576e-07	4.81693e-05	4.21506		-0.177137	5.7096e-05		-1.15701	2.28096e-23		In Males & Females
FBgn0036157	574.974	0.729454	0.210825	3.46	0.000540172	0.0171472	2.12142		-0.818628	1.13571e-10		0.153398	0.244523		In Males Only
FBgn0036187	253.2	0.616492	0.199465	3.09073	0.00199666	0.0427158	2.38686		-0.0220603	1		0.408046	0.000453802		In Females Only
FBgn0036199	1181.14	-0.587099	0.133302	-4.40429	1.06128e-05	0.00121725	1.36693		-0.274331	0.000183097		-0.751659	1.68426e-21		In Males & Females
FBgn0036208	827.015	0.827204	0.269297	3.07172	0.00212829	0.0432963	2.49109		-0.942884	7.82311e-13		0.0158083	1		In Males Only
FBgn0036240	287.518	-0.719627	0.160181	-4.49258	7.03671e-06	0.000574394	2.38686		-0.146014	0.237221		-0.654391	4.25688e-11		In Females Only
FBgn0036254	458.782	0.660927	0.199443	3.31386	0.000920186	0.021294	2.78845		-0.0697525	0.822792		0.580614	5.65445e-07		In Females Only
FBgn0036262	23592.2	0.824727	0.24878	3.31508	0.000916153	0.0219649	2.64048		-0.119528	0.575645		0.592271	2.5107e-05		In Females Only
FBgn0036279	3766.74	0.416392	0.106476	3.91068	9.2037e-05	0.00365924	2.6814		-0.0833038	0.426404		0.107382	0.159942		In Neither
FBgn0036316	8526.89	0.556149	0.146909	3.78568	0.00015329	0.00578537	2.48771		-0.202784	0.000680165		0.151813	0.286487		In Males Only
FBgn0036332	161.608	1.12387	0.253066	4.441	8.9542e-06	0.000995932	1.50356		-0.334863	0.0616012		0.638744	8.62181e-06		In Females Only
FBgn0036364	692.646	-0.756911	0.177839	-4.25615	2.07974e-05	0.00127895	2.49109		0.18506	0.0640851		-0.521953	1.32495e-06		In Females Only
FBgn0036381	9951.84	-1.90887	0.247342	-7.71754	1.18592e-14	1.59444e-11	2.48771		-0.0427305	0.922334		-1.90492	1.31307e-55		In Females Only
FBgn0036449	2639.35	-0.823423	0.192729	-4.27243	1.93356e-05	0.00127895	2.32467		-0.151284	0.197995		-0.789727	6.65524e-13		In Females Only
FBgn0036460	453.815	0.555043	0.172505	3.21755	0.00129291	0.0292564	2.64665		0.0669618	0.717388		0.511368	5.14361e-10		In Females Only
FBgn0036622	484.757	1.10161	0.194098	5.67555	1.38243e-08	2.53309e-06	2.88905		-0.410117	0.0027971		0.853445	1.70917e-24		In Males & Females
FBgn0036686	568.712	0.466219	0.122772	3.79742	0.000146208	0.00786278	1.542		0.00248242	1		0.507616	8.41707e-11		In Females Only
FBgn0036697	3492.49	0.315033	0.0913674	3.44799	0.000564782	0.0305451	1.08035		0.0385664	0.544435		0.360021	3.69606e-09		In Females Only
FBgn0036727	409.863	0.57733	0.188426	3.06397	0.00218424	0.0410434	2.78845		-0.14739	0.275008		0.183047	0.394877		In Neither
FBgn0036741	5201.07	-0.25322	0.0790748	-3.20228	0.00136344	0.0350475	2.1389		-0.027127	0.859739		-0.307643	2.13795e-13		In Females Only
FBgn0036772	248.407	0.884204	0.173499	5.09631	3.46332e-07	5.10852e-05	2.38686		-0.32966	0.00103513		0.365051	0.00278188		In Males & Females
FBgn0036816	5977.79	0.39396	0.125541	3.13811	0.0017004	0.0352133	2.64048		-0.269757	2.03755e-05		0.133095	0.202661		In Males Only
FBgn0036826	148.657	0.974959	0.234133	4.16412	3.1256e-05	0.00247475	1.58411		-0.137185	0.760147		0.743261	1.85418e-07		In Females Only
FBgn0036837	24371.8	-1.27019	0.208397	-6.09504	1.09412e-09	4.10618e-07	2.1389		-0.739484	3.12186e-27		-1.73797	1.53354e-36		In Males & Females
FBgn0036862	6184.9	0.351509	0.0885782	3.96835	7.23718e-05	0.00314907	2.6814		0.00224747	1		0.274666	1.79778e-05		In Females Only
FBgn0036886	413.756	0.556586	0.167144	3.32999	0.000868502	0.021294	2.63695		-0.0106444	0.935338		0.462394	1.14926e-05		In Females Only
FBgn0036985	59.597	1.67616	0.436789	3.83745	0.000124316	0.00670628	1.64126		-0.494886	0.419569		0.900895	7.73693e-05		In Females Only
FBgn0036992	7080.19	-0.785539	0.174629	-4.49833	6.84896e-06	0.000541662	2.48771		0.464413	2.27736e-07		-0.324414	0.0020265		In Males & Females
FBgn0037000	367.874	0.786558	0.183828	4.27877	1.87929e-05	0.00114763	2.63695		-0.0697143	0.699017		0.448632	6.47055e-05		In Females Only
FBgn0037073	843.73	0.469396	0.132385	3.54567	0.00039161	0.0131529	2.18864		0.00543138	0.91981		0.402057	1.6944e-06		In Females Only
FBgn0037090	997.388	-1.30808	0.258368	-5.06287	4.12994e-07	6.56975e-05	2.10256		-0.383092	0.000900775		-1.64603	3.17155e-32		In Males & Females
FBgn0037137	1362.2	0.61072	0.125652	4.86041	1.17142e-06	0.000220927	1.33008		-0.0282833	0.74743		0.606729	1.213e-13		In Females Only
FBgn0037144	153.58	1.16185	0.301438	3.85435	0.000116037	0.0137706	0.599756		0.292148	0.35847		1.09225	9.59911e-14		In Females Only
FBgn0037167	1170.95	-4.40817	0.30812	-14.3067	1.98762e-46	2.1191e-42	1.88229		-0.133557	0.607825		-3.78106	7.26361e-40		In Females Only
FBgn0037182	2098.22	0.321088	0.0779675	4.11823	3.81791e-05	0.00179003	2.9724		-0.0115457	0.864941		0.25744	9.83407e-07		In Females Only
FBgn0037215	2271.38	0.426689	0.120754	3.53354	0.00041004	0.0130137	2.32467		-0.198376	0.000459078		0.170856	0.067252		In Males Only
FBgn0037228	1123.28	1.20249	0.182199	6.59986	4.1154e-11	2.92508e-08	1.88229		-0.628532	7.34774e-09		0.401076	0.000430739		In Males & Females
FBgn0037230	5152.48	0.588828	0.192382	3.06073	0.00220801	0.0427158	2.64048		-0.621607	1.56741e-11		0.0878607	0.53632		In Males Only
FBgn0037248	634.921	0.857491	0.157294	5.45152	4.9941e-08	1.17602e-05	1.93685		-0.0322017	0.763707		0.738587	4.62347e-13		In Females Only
FBgn0037513	1522.07	0.468705	0.137146	3.41757	0.000631818	0.0197073	2.10256		-0.161746	0.0860855		0.277659	5.11363e-05		In Females Only
FBgn0037553	803.269	0.976514	0.262474	3.72042	0.000198889	0.00761996	2.18864		-0.597229	2.50595e-05		0.475103	0.000528309		In Males & Females
FBgn0037561	355.444	0.492739	0.151394	3.25467	0.00113524	0.0262718	2.64665		0.0413283	0.871126		0.431987	3.95732e-07		In Females Only
FBgn0037607	14888.7	1.16329	0.244608	4.75573	1.9773e-06	0.000190225	2.64048		-0.55754	3.35651e-08		0.629514	6.43466e-06		In Males & Females
FBgn0037635	1324.89	-1.69419	0.242192	-6.99523	2.64823e-12	2.82341e-09	1.88229		-0.459534	1.59458e-07		-1.73522	1.15996e-15		In Males & Females
FBgn0037643	16617	-0.397822	0.111468	-3.56894	0.000358432	0.0125483	2.1389		-0.184366	0.000367724		-0.532876	1.29494e-14		In Males & Females
FBgn0037652	772.991	0.384636	0.104794	3.67039	0.000242185	0.00912747	2.12142		-0.0532436	0.568195		0.238475	0.000799876		In Females Only
FBgn0037709	506.863	0.412377	0.123553	3.33765	0.00084489	0.0315061	1.542		-0.345697	7.66944e-07		0.0691872	0.665965		In Males Only
FBgn0037723	259.93	0.866019	0.268168	3.22939	0.00124055	0.0262718	2.88905		-0.0180245	1		0.842046	6.83649e-11		In Females Only
FBgn0037779	896.955	0.715696	0.146454	4.88684	1.02467e-06	0.000128704	2.18864		-0.376499	2.64941e-05		0.507416	1.20802e-10		In Males & Females
FBgn0037818	352.032	0.798713	0.217666	3.66945	0.000243077	0.00744118	2.78845		0.00830605	1		0.863272	1.28305e-19		In Females Only
FBgn0037842	472.241	0.495695	0.164522	3.01293	0.00258738	0.0459776	2.78845		-0.190768	0.0423871		0.363296	0.000685546		In Males & Females
FBgn0037955	1889.24	0.518212	0.135756	3.81722	0.000134963	0.00590901	2.10256		-0.0624058	0.610545		0.473415	1.14374e-13		In Females Only
FBgn0038037	5082.11	0.43561	0.130179	3.34624	0.000819168	0.0137706	4.21506		0.013463	1		0.269827	0.00288991		In Females Only
FBgn0038129	926.298	0.542622	0.137127	3.95707	7.58741e-05	0.00481682	1.542		-0.0644313	0.505879		0.393294	1.55318e-05		In Females Only
FBgn0038142	178.167	2.07183	0.418134	4.95495	7.2349e-07	0.000130492	1.50356		1.24429	3.82006e-21		2.5728	9.76009e-22		In Males & Females
FBgn0038146	496.29	0.608371	0.149304	4.07471	4.60711e-05	0.00260761	2.18864		0.0146032	1		0.502345	8.2474e-14		In Females Only
FBgn0038147	7567.73	1.84533	0.318037	5.80225	6.54324e-09	1.42084e-06	2.64048		-0.521915	0.0158447		1.47333	2.16395e-35		In Males & Females
FBgn0038197	3520.87	0.566842	0.158584	3.57439	0.000351046	0.0114643	2.32467		0.0601783	0.663459		0.456383	1.13046e-07		In Females Only
FBgn0038236	12121.5	0.863073	0.213622	4.04019	5.34086e-05	0.00179003	4.21506		-0.332276	0.000102066		0.296964	0.156626		In Males Only
FBgn0038256	1953.96	-0.620985	0.157589	-3.94054	8.12975e-05	0.0033286	2.723		-0.138081	0.0672316		-0.694237	1.48173e-12		In Females Only
FBgn0038290	269.225	0.566444	0.164111	3.4516	0.00055727	0.0147257	2.63695		-0.433001	0.000104805		0.197236	0.0882581		In Males Only
FBgn0038302	217.814	0.695475	0.224005	3.10473	0.00190456	0.0415921	2.38686		-0.716118	2.53488e-07		-0.10048	0.681504		In Males Only
FBgn0038306	357.752	0.640113	0.146572	4.36723	1.25834e-05	0.000836951	2.64665		-0.0447723	0.840963		0.588614	2.61876e-13		In Females Only
FBgn0038354	658.794	0.682117	0.140995	4.83789	1.31222e-06	0.000163332	2.12142		0.0211715	0.848889		0.538816	5.46277e-10		In Females Only
FBgn0038395	250.442	0.594061	0.183867	3.23093	0.00123389	0.0280115	2.64665		-0.0212001	1		0.557872	4.01182e-09		In Females Only
FBgn0038398	7351.26	0.587088	0.162334	3.61654	0.000298562	0.00950386	2.48771		-0.613898	1.93992e-12		-0.184275	0.168483		In Males Only
FBgn0038407	3216.18	0.821099	0.186136	4.4113	1.02754e-05	0.000707737	2.723		-0.171488	0.121055		0.56079	1.54459e-07		In Females Only
FBgn0038463	1643.27	0.806228	0.190277	4.23714	2.26389e-05	0.00136102	2.49109		-0.463384	4.98241e-08		0.365146	0.00266115		In Males & Females
FBgn0038473	860.784	0.468684	0.123208	3.80399	0.000142385	0.00596142	2.18864		-0.0764627	0.360872		0.392	7.27731e-07		In Females Only
FBgn0038597	377.244	0.493754	0.136822	3.60873	0.000307698	0.0100273	2.38686		0.0874699	0.521823		0.495794	4.01182e-09		In Females Only
FBgn0038738	2874.31	0.493191	0.145362	3.39283	0.000691734	0.0173145	2.6814		-0.295562	0.000665358		0.0762472	0.551468		In Males Only
FBgn0038742	1419.23	0.733489	0.230252	3.18559	0.00144457	0.0405297	1.88229		-0.263456	0.0833612		0.462586	2.85668e-05		In Females Only
FBgn0038829	2978.67	0.466393	0.0883717	5.27763	1.30865e-07	1.96826e-05	2.723		-0.0800628	0.170631		0.454841	6.60805e-16		In Females Only
FBgn0038840	473.063	0.685798	0.161238	4.25333	2.10613e-05	0.0012425	2.63695		-0.0535644	0.74346		0.574979	2.76286e-08		In Females Only
FBgn0038914	18758	4.05421	0.595657	6.80629	1.0015e-11	6.34294e-09	2.64048		-2.03947	1.73236e-08		2.29908	2.1882e-19		In Males & Females
FBgn0038947	11040.5	0.508933	0.126471	4.02411	5.71921e-05	0.00266667	2.64048		-0.107681	0.197154		0.393365	1.34312e-05		In Females Only
FBgn0038957	385.399	-0.656718	0.182872	-3.59113	0.000329241	0.00975171	2.64665		0.303351	0.000517814		-0.397035	0.00289107		In Males & Females
FBgn0038964	890.7	0.663183	0.149487	4.43641	9.14717e-06	0.000772584	2.12142		0.0944218	0.301054		0.863735	1.93047e-21		In Females Only
FBgn0038968	483.184	0.629939	0.181978	3.46162	0.000536938	0.0137706	2.78845		-0.0656687	0.62561		0.433861	0.000490615		In Females Only
FBgn0038984	23783.2	0.712704	0.180407	3.95053	7.79772e-05	0.00381048	2.1389		-0.0853973	0.626838		0.632555	8.03416e-12		In Females Only
FBgn0039073	1232.38	1.87597	0.367768	5.10095	3.37947e-07	7.8753e-05	1.36693		-0.67064	6.65093e-09		1.1789	8.72692e-06		In Males & Females
FBgn0039178	4550.86	0.31596	0.0918957	3.43825	0.000585488	0.0162304	2.48771		-0.104078	0.137903		0.165344	0.00414698		In Females Only
FBgn0039182	664.017	0.634122	0.114312	5.54729	2.90139e-08	5.56507e-06	2.49109		-0.0365017	0.771449		0.502327	4.6411e-16		In Females Only
FBgn0039207	1384.7	0.568223	0.152329	3.73024	0.000191297	0.0108018	1.36693		-0.290709	1.57073e-05		0.205137	0.0998813		In Males Only
FBgn0039239	217.892	-1.73957	0.427885	-4.06551	4.79282e-05	0.00232324	2.63695		-0.415933	0.225256		-1.65843	1.42682e-07		In Females Only
FBgn0039241	4065.05	-1.90088	0.250328	-7.59355	3.11266e-14	3.3588e-11	2.32467		-0.117035	0.449779		-2.07996	2.09891e-53		In Females Only
FBgn0039297	228.742	-0.852106	0.269005	-3.16762	0.00153693	0.0331347	2.63695		0.0110615	1		-0.885839	2.41081e-13		In Females Only
FBgn0039321	7339.62	0.339931	0.0732763	4.63904	3.50036e-06	0.000310388	2.64048		-0.241125	1.30712e-05		0.110467	0.0953382		In Males Only
FBgn0039464	3539.11	0.33609	0.0976663	3.44121	0.000579123	0.0310909	1.08035		0.106854	0.0177726		0.324058	1.82185e-05		In Males & Females
FBgn0039479	255.113	-0.975873	0.242374	-4.02631	5.66582e-05	0.00286967	2.38686		0.279842	0.0515806		-0.708729	1.38117e-07		In Females Only
FBgn0039594	7579.12	0.307917	0.0885601	3.47693	0.000507195	0.0162969	2.1389		-0.168399	0.00113344		-0.0302818	0.763687		In Males Only
FBgn0039629	1267.06	-0.622764	0.167112	-3.72663	0.00019406	0.0068567	2.49109		0.00112508	0.961149		-0.662483	3.1527e-18		In Females Only
FBgn0039678	10539.2	3.2235	0.743161	4.33755	1.44079e-05	0.000926463	2.6814		-0.588879	1		2.17996	2.81502e-10		In Females Only
FBgn0039679	26.0071	3.74858	0.846544	4.4281	9.5067e-06	0.0115632	0.0620262		-1.13445	1		2.27301	3.83642e-10		In Females Only
FBgn0039709	1032.6	0.321115	0.100284	3.20204	0.00136458	0.0353921	2.10256		-0.0613628	0.524226		0.0805399	0.471944		In Neither
FBgn0039800	6635.41	0.964942	0.246103	3.9209	8.82207e-05	0.00422307	2.1389		-0.264644	0.147845		0.79082	5.15498e-15		In Females Only
FBgn0039801	4489.81	1.28438	0.240004	5.35149	8.72313e-08	1.56374e-05	2.48771		-0.458866	2.50595e-05		1.02728	4.4869e-14		In Males & Females
FBgn0039817	470.706	0.929102	0.2114	4.395	1.10772e-05	0.000824191	2.38686		-0.436788	5.4143e-06		0.428596	0.00266795		In Males & Females
FBgn0040321	2787.48	0.610758	0.199455	3.06213	0.00219766	0.0419594	2.723		-0.303768	0.00904268		0.338262	0.000973516		In Males & Females
FBgn0040349	363.333	1.78365	0.553738	3.2211	0.00127699	0.0310909	2.38686		-1.10451	1.25157e-06		-0.049368	1		In Males Only
FBgn0040609	508.355	-1.85842	0.459664	-4.04299	5.27744e-05	0.00316072	1.93685		-0.209254	0.488655		-1.10474	0.0208746		In Females Only
FBgn0040735	2651.88	-1.72385	0.381689	-4.51638	6.29061e-06	0.000442404	2.9724		-0.354036	0.275191		-1.8939	1.04337e-88		In Females Only
FBgn0041150	6971.03	0.292522	0.0838076	3.4904	0.000482296	0.0137706	2.48771		0.0939177	0.156229		0.275993	1.17325e-07		In Females Only
FBgn0041342	7226.37	-0.411542	0.0996796	-4.12865	3.649e-05	0.00187384	2.64048		-0.00511925	1		-0.407509	5.35999e-09		In Females Only
FBgn0043783	7646.68	2.37813	0.389702	6.10244	1.04461e-09	3.45181e-07	2.64048		-1.06421	1.947e-07		1.36519	2.50069e-09		In Males & Females
FBgn0043791	18038.2	-3.74478	0.365053	-10.2582	1.08728e-24	4.06867e-21	2.6814		-1.45336	8.76651e-35		-4.78867	1.93796e-70		In Males & Females
FBgn0043854	62.8602	-1.52259	0.475714	-3.20065	0.0013712	0.0454129	1.50356		-0.402523	0.463761		-1.5687	2.75347e-08		In Females Only
FBgn0044048	757.194	0.863087	0.280176	3.08051	0.00206643	0.0426846	2.49109		-0.622311	4.27526e-06		0.250951	0.343385		In Males Only
FBgn0044810	4836.57	2.8753	0.661845	4.34438	1.3967e-05	0.000908964	2.6814		-0.11135	0.779295		2.2821	4.28824e-06		In Females Only
FBgn0045800	873.507	-0.57326	0.146522	-3.91244	9.137e-05	0.00425272	2.18864		-0.0542801	0.670738		-0.36487	0.000546236		In Females Only
FBgn0047135	5210.51	0.682534	0.147636	4.62309	3.78061e-06	0.000342669	2.48771		-0.196734	0.0115601		0.559357	6.30777e-12		In Males & Females
FBgn0050083	615.457	0.823366	0.222916	3.69361	0.000221092	0.00820739	2.18864		-0.599412	1.20134e-06		0.390077	0.00252471		In Males & Females
FBgn0050359	4637.71	0.498323	0.144383	3.4514	0.000557684	0.0174414	2.1389		0.0337407	0.847351		0.45041	1.21076e-06		In Females Only
FBgn0050431	2071.48	1.18058	0.346293	3.4092	0.000651537	0.0152208	2.9724		-0.336434	0.0472774		1.10677	8.03416e-12		In Males & Females
FBgn0051103	1332.17	0.502377	0.0953653	5.26792	1.37979e-07	2.82897e-05	1.88229		-0.105866	0.0926515		0.183707	0.142144		In Neither
FBgn0051211	6598.64	-0.289931	0.0941692	-3.07883	0.00207816	0.0408041	2.6814		0.0754199	0.36525		-0.130025	0.11775		In Neither
FBgn0051523	7256.11	0.365416	0.119343	3.06189	0.00219946	0.0305451	4.21506		-0.0636477	0.44194		0.353456	6.94215e-06		In Females Only
FBgn0052068	2236.26	0.593863	0.188505	3.15038	0.00163056	0.0337554	2.723		-0.125903	0.389513		0.465246	2.53887e-07		In Females Only
FBgn0052121	278.031	-0.68472	0.193927	-3.5308	0.000414299	0.0129491	2.38686		0.0797271	0.670826		-0.737648	5.3166e-13		In Females Only
FBgn0052190	4375.32	0.315841	0.0805012	3.92344	8.7295e-05	0.00420019	2.1389		-0.00926943	0.897029		0.382701	2.11064e-15		In Females Only
FBgn0052194	108.917	-1.05715	0.289629	-3.65001	0.000262229	0.0129629	1.50356		0.144285	0.798087		-0.675449	2.07074e-05		In Females Only
FBgn0052392	330.848	-0.602947	0.171953	-3.50647	0.000454094	0.0118136	2.88905		0.301982	0.000543369		-0.110633	0.622179		In Males Only
FBgn0052409	270.688	0.874282	0.209657	4.17006	3.04514e-05	0.00154396	2.88905		-0.125862	0.751148		0.62019	3.36547e-08		In Females Only
FBgn0052512	886.815	0.735051	0.206039	3.56754	0.000360352	0.0161715	1.542		-0.308116	0.0211523		0.393286	0.00427068		In Males & Females
FBgn0052675	3837.78	-0.27819	0.0844309	-3.29489	0.000984616	0.0454129	1.08035		-0.0130375	0.845303		-0.218972	0.000250697		In Females Only
FBgn0052698	1176.81	0.470116	0.152103	3.09078	0.00199632	0.0467736	2.10256		-0.271446	0.000215622		0.166173	0.215849		In Males Only
FBgn0053056	2104.39	0.670244	0.112238	5.97161	2.34921e-09	6.51179e-07	2.6814		-0.026796	0.766537		0.608215	3.71359e-20		In Females Only
FBgn0053113	24836.5	0.302014	0.0765199	3.94686	7.91814e-05	0.0033286	2.6814		0.021391	0.916257		0.27923	6.90507e-07		In Females Only
FBgn0053120	2980.17	0.91554	0.231957	3.94703	7.91273e-05	0.00312412	2.9724		-0.700613	2.03269e-08		0.42296	0.000217899		In Males & Females
FBgn0053296	789.219	0.758066	0.165116	4.59112	4.40864e-06	0.000430036	2.18864		0.0721518	0.416728		0.797891	2.7867e-14		In Females Only
FBgn0053503	122.805	1.37543	0.291937	4.7114	2.46027e-06	0.00034361	1.58411		-0.821937	4.98433e-10		0.414589	0.160953		In Males Only
FBgn0058160	1723.06	0.334466	0.105367	3.17429	0.00150204	0.0383259	2.10256		-0.419312	1.42331e-11		-0.109756	0.137559		In Males Only
FBgn0063491	3610.07	0.7428	0.211159	3.51772	0.000435268	0.0248015	1.08035		-0.503599	1.71807e-07		0.459689	0.000255208		In Males & Females
FBgn0063496	438.44	-1.54812	0.486528	-3.18197	0.00146279	0.0299732	2.88905		0.620304	0.000873249		-0.261382	0.673479		In Males Only
FBgn0066101	4604	-0.271753	0.0699746	-3.8836	0.000102922	0.00473359	2.1389		0.0386856	0.625223		-0.259355	4.45177e-10		In Females Only
FBgn0083956	7648.95	0.456278	0.128314	3.55596	0.000376608	0.0114643	2.48771		-0.272537	0.000300403		-0.0467716	0.703227		In Males Only
FBgn0083972	754.111	-0.993724	0.167797	-5.92219	3.17687e-09	1.03628e-06	2.12142		-0.44724	1.49956e-05		-1.01263	4.46406e-20		In Males & Females
FBgn0083977	246.036	0.531849	0.175043	3.03839	0.00237844	0.045249	2.63695		-0.125509	0.670738		0.293418	0.00605137		In Females Only
FBgn0085294	192.97	-0.929296	0.244433	-3.80184	0.000143624	0.00744118	1.64126		0.435313	0.00091478		-0.521679	0.00223599		In Males & Females
FBgn0085371	61.8267	-1.8326	0.527811	-3.47207	0.000516452	0.0434187	0.599756		0.714992	0.0142589		-0.406237	0.500853		In Males Only
FBgn0086254	9680.62	1.34022	0.213365	6.28133	3.35693e-10	8.87911e-08	4.21506		-0.620424	1.01103e-10		0.65965	1.84631e-07		In Males & Females
FBgn0086365	444.144	-1.01784	0.256175	-3.97322	7.09089e-05	0.0033286	2.38686		-0.0350462	0.896217		-1.02685	7.16859e-11		In Females Only
FBgn0086451	493.945	0.83828	0.214462	3.90877	9.27686e-05	0.00427441	2.18864		-0.0277017	1		0.627938	2.58271e-06		In Females Only
FBgn0086912	268.184	1.06166	0.170224	6.23685	4.4648e-10	1.61209e-07	2.64665		0.0734413	0.662628		1.01768	1.25975e-29		In Females Only
FBgn0087002	234454	1.14537	0.243022	4.71303	2.44065e-06	0.000228006	2.64048		-0.573704	4.70435e-09		0.66297	5.28127e-06		In Males & Females
FBgn0250862	26.4621	-2.16083	0.543792	-3.97363	7.07859e-05	0.0394841	0.0949269		0.0721407	1		-0.798051	0.299903		In Neither
FBgn0259111	8311.9	0.532115	0.113742	4.67825	2.89334e-06	0.000257787	2.6814		0.0142514	1		0.478942	5.36362e-12		In Females Only
FBgn0259176	31276.1	0.319699	0.10386	3.07818	0.00208269	0.0408041	2.6814		-0.032467	0.842758		0.252563	2.70461e-05		In Females Only
FBgn0259231	327.749	-0.513549	0.159435	-3.22106	0.00127717	0.0276023	2.78845		0.121365	0.297575		-0.135007	0.593632		In Neither
FBgn0259716	939.598	1.63804	0.255866	6.40194	1.5342e-10	8.87911e-08	1.93685		-0.595792	2.15957e-08		1.22069	8.0923e-17		In Males & Females
FBgn0259937	931.858	0.84184	0.161123	5.22481	1.7433e-07	4.12506e-05	1.542		0.0186513	0.853016		0.862748	9.60452e-21		In Females Only
FBgn0260474	1215.52	0.893431	0.270758	3.29974	0.000967737	0.030328	1.88229		-0.820558	1.91382e-13		0.168601	0.639107		In Males Only
FBgn0260747	8550.25	-0.473124	0.132921	-3.55943	0.000371659	0.0113997	2.48771		-0.0660584	0.763402		-0.268676	0.00165827		In Females Only
FBgn0260942	1947.39	-0.574501	0.1482	-3.87654	0.000105952	0.00408742	2.6814		0.158768	0.0632149		-0.390933	1.17067e-05		In Females Only
FBgn0261113	22448.8	-0.478157	0.128826	-3.71165	0.000205909	0.0079177	2.1389		-0.152088	0.040615		-0.494448	2.91628e-09		In Males & Females
FBgn0261286	438.569	0.655436	0.15866	4.13106	3.61087e-05	0.00199731	2.38686		-0.196922	0.0373519		0.454127	3.08433e-06		In Males & Females
FBgn0261444	7829.28	0.482672	0.129804	3.71846	0.000200439	0.00699963	2.48771		-0.272893	0.000131441		0.142592	0.0940325		In Males Only
FBgn0261563	339.992	-0.428555	0.132353	-3.23797	0.00120383	0.0275164	2.64665		-0.401331	2.0268e-06		-0.672729	1.31691e-09		In Males & Females
FBgn0261575	11226	2.48394	0.427459	5.81094	6.21222e-09	1.40888e-06	2.6814		-1.44979	1.86426e-45		0.924788	0.017865		In Males & Females
FBgn0261625	1020.27	-0.636004	0.136377	-4.66356	3.10779e-06	0.000360148	1.88229		0.0583322	0.585231		-0.445469	1.94597e-06		In Females Only
FBgn0261859	4121.01	0.492603	0.0985363	4.99921	5.75661e-07	0.000142575	1.08035		0.0162962	0.917037		0.272008	0.00156492		In Females Only
FBgn0261955	22023.1	0.403464	0.10251	3.93584	8.29045e-05	0.00247475	4.21506		-0.0439126	0.645397		0.360008	5.66636e-07		In Females Only
FBgn0262366	738.2	0.650515	0.194555	3.3436	0.000826982	0.0235488	2.18864		-0.249357	0.241629		0.71302	3.18506e-16		In Females Only
FBgn0262531	320.151	1.37694	0.292219	4.71201	2.45288e-06	0.000248471	2.38686		-0.312509	0.0329728		0.777613	0.000258042		In Males & Females
FBgn0262656	1995.53	0.753361	0.227565	3.31053	0.000931181	0.024734	2.32467		0.0487444	0.755261		0.594918	2.95383e-05		In Females Only
FBgn0262867	908.771	0.299451	0.0988708	3.02871	0.002456	0.0479063	2.49109		0.0518653	0.561442		0.237494	0.00114374		In Females Only
FBgn0263231	7260.56	0.33203	0.0878064	3.78138	0.000155959	0.00559106	2.64048		-0.0105897	0.996382		0.228094	0.000298982		In Females Only
FBgn0263241	1000.34	-0.562537	0.156785	-3.58795	0.000333282	0.0165302	1.36693		-0.192863	0.0224729		-0.711853	1.67179e-14		In Males & Females
FBgn0263336	1110.53	1.49874	0.215358	6.9593	3.41966e-12	4.56405e-09	1.36693		-0.830846	1.767e-12		0.659701	7.99159e-06		In Males & Females
FBgn0263402	253.925	-2.94162	0.36804	-7.99266	1.32062e-15	1.90085e-12	2.78845		0.701751	0.00936301		-1.78549	4.68764e-40		In Males & Females
FBgn0263504	60.1922	1.40826	0.407902	3.45246	0.00055551	0.0459776	0.599756		0.212349	0.883532		1.00547	0.000120891		In Females Only
FBgn0263510	604.137	0.665437	0.143117	4.6496	3.32587e-06	0.000310388	2.49109		0.0447597	0.871126		0.733843	2.09121e-25		In Females Only
FBgn0263706	2389.89	0.508216	0.125198	4.0593	4.9221e-05	0.0023315	2.6814		-0.082131	0.477438		0.398365	7.64287e-14		In Females Only
FBgn0263987	4331.81	0.461337	0.148709	3.10228	0.00192036	0.0383259	2.6814		-0.191778	0.0103621		0.280807	0.00298617		In Males & Females
FBgn0264987	91.14	-1.53872	0.269503	-5.70945	1.1334e-08	3.5534e-06	1.64126		0.191163	0.561256		-1.30352	9.53507e-17		In Females Only
FBgn0265192	1958.77	0.45843	0.108445	4.22732	2.36496e-05	0.00131047	2.723		0.156859	0.0385544		0.39613	8.8811e-09		In Males & Females
FBgn0265530	38.4834	1.87107	0.393615	4.75355	1.99878e-06	0.00271457	0.0900998		-0.899069	0.000929371		0.971493	0.00025828		In Males & Females
FBgn0265661	74.4773	-1.76996	0.46502	-3.8062	0.000141116	0.00754305	1.58411		-0.992162	0.00572175		-2.40209	5.17318e-34		In Males & Females
FBgn0266369	4071.92	0.510468	0.153587	3.32363	0.000888529	0.0424788	1.08035		-0.405239	7.15659e-11		0.212559	0.0633935		In Males Only
FBgn0266446	2509.88	-0.342161	0.109308	-3.13025	0.00174657	0.0333103	2.9724		0.10077	0.0883957		-0.172505	0.0642097		In Neither
FBgn0266452	1515.51	0.311456	0.081011	3.84462	0.000120741	0.00761996	1.33008		0.0155908	0.900399		0.271522	1.75729e-08		In Females Only
FBgn0266581	668.409	0.454346	0.11825	3.84224	0.000121915	0.00690119	1.542		0.0293566	0.782531		0.459008	1.37106e-10		In Females Only
FBgn0266590	259.344	0.605508	0.192922	3.13862	0.00169743	0.0341232	2.78845		-0.0291419	0.950363		0.461911	0.00201373		In Females Only
FBgn0266758	4894.4	-0.257718	0.0823988	-3.12768	0.00176189	0.0381282	2.48771		-0.0248349	0.732445		-0.287478	1.68946e-08		In Females Only
FBgn0266918	10435	-0.300905	0.0936375	-3.21351	0.00131123	0.0342688	2.1389		0.121557	0.119031		-0.126988	0.00882022		In Females Only
FBgn0267339	92.8321	2.03639	0.320711	6.3496	2.15872e-10	1.31975e-07	1.64126		-0.561705	0.173104		1.56057	5.6622e-27		In Females Only
FBgn0283427	89286.2	0.925375	0.253323	3.65295	0.000259246	0.00843265	2.48771		-0.364718	0.00363915		0.667584	5.26109e-06		In Males & Females
FBgn0283472	7082.95	0.440955	0.136461	3.23136	0.00123202	0.0192644	4.21506		-0.00931416	1		0.449239	3.58725e-11		In Females Only
FBgn0283499	2738.32	-0.571467	0.161053	-3.54833	0.000387683	0.0226458	1.08035		0.3056	0.000153083		-0.238317	0.0164541		In Males & Females
FBgn0283531	375.53	0.544879	0.175942	3.09692	0.00195542	0.0392636	2.64665		-0.358253	0.000871529		0.177882	0.150478		In Males Only
FBgn0284221	765.42	0.349807	0.10092	3.46618	0.000527903	0.0164317	2.18864		-0.219331	0.000292127		-0.0552167	0.864232		In Males Only
FBgn0284251	551.866	0.658705	0.136665	4.81986	1.43661e-06	0.000228006	1.542		0.0651139	0.548263		0.51976	3.28944e-08		In Females Only
FBgn0285952	19045.5	0.360588	0.0905217	3.98344	6.79258e-05	0.00300808	2.6814		-0.235839	5.16473e-05		0.193751	0.00122535		In Males & Females
FBgn0287234	3488.27	0.485243	0.127931	3.793	0.000148839	0.00590901	2.32467		-0.189928	0.0484143		0.358206	3.95732e-07		In Males & Females
FBti0018951	75.7791	-2.08445	0.531214	-3.92395	8.71098e-05	0.00507194	1.64126		0.148177	1		-1.00358	0.0329195		In Females Only
FBti0061160	81.4201	1.14776	0.276693	4.14814	3.35188e-05	0.0053154	0.599756		-0.439512	0.00809596		0.655608	0.000370053		In Males & Females
FBti0061471	207.334	1.16507	0.239584	4.86289	1.15684e-06	0.000115633	2.78845		-0.404273	0.0320153		0.950422	1.97423e-12		In Males & Females
FBti0062477	214.846	0.939767	0.309485	3.03655	0.00239302	0.045249	2.64665		-0.191838	0.768668		0.765594	7.04369e-06		In Females Only

## Sheet: Abdomen
	Sex-by-Treatment Interaction								DE by Rapa in males			DE by Rapa in females
Flybase ID	baseMean	log2FoldChange	lfcSE	stat	pvalue	padj	weight		log2FoldChange.male	padj_mal		log2FoldChange.female	padj_fem		significance
FBgn0000018	544.127	0.73905	0.227873	3.24326	0.00118172	0.0241667	1.38756		-0.267607	0.000370908		0.442243	0.0121086		In Males & Females
FBgn0000036	58.5441	-2.49459	0.65102	-3.83183	0.000127195	0.00363467	1.84973		0.830215	0.031495		-1.61445	1.78497e-06		In Males & Females
FBgn0000038	151.515	-2.08699	0.602254	-3.46531	0.000529629	0.0118122	1.67926		0.871558	NA		-0.631129	0.00788744		In Females Only
FBgn0000064	28410.1	0.392522	0.106327	3.69166	0.000222792	0.00599861	1.72369		-0.201164	2.80649e-09		0.263182	0.0450023		In Males & Females
FBgn0000071	37.054	-3.94643	0.626869	-6.29546	3.0649e-10	5.69596e-08	1.56613		0.768565	0.0546833		-4.07984	8.65044e-16		In Females Only
FBgn0000075	90.3078	-2.73579	0.487234	-5.61494	1.96625e-08	1.31542e-06	3.27581		-0.139959	0.757773		-2.79304	2.07298e-23		In Females Only
FBgn0000100	54361.9	-1.02276	0.328509	-3.11333	0.00184988	0.0257759	1.97327		0.274565	0.00135857		-0.635318	0.0302268		In Males & Females
FBgn0000180	131.935	-1.08433	0.280331	-3.86803	0.00010972	0.00334105	1.78422		-0.849551	2.26001e-11		-1.30994	9.9315e-08		In Males & Females
FBgn0000241	41.2149	-1.55347	0.515029	-3.01628	0.00255897	0.0348927	1.78422		0.611808	0.0269065		-0.90797	0.00573871		In Males & Females
FBgn0000287	1734.69	-1.03615	0.265626	-3.90081	9.58729e-05	0.00408595	1.19216		0.233273	0.000127591		-0.750983	0.00847662		In Males & Females
FBgn0000355	7974.74	-9.50456	1.7076	-5.56605	2.60585e-08	2.69009e-06	1.9349		-0.750038	1		-9.60343	4.0641e-42		In Females Only
FBgn0000357	3780.99	-9.16396	0.851619	-10.7606	5.28035e-27	1.03061e-23	0.802972		-0.111088	0.910131		-9.14897	2.13826e-60		In Females Only
FBgn0000358	3828.54	-11.7543	2.39579	-4.90624	9.28374e-07	0.000197677	0.514434		1.36896	1		-9.49584	1.17705e-28		In Females Only
FBgn0000359	8352.92	-10.3781	1.93081	-5.37501	7.65774e-08	1.40791e-05	0.931222		-0.66869	1		-9.82804	9.93213e-36		In Females Only
FBgn0000360	11727.1	-10.2459	1.53907	-6.65721	2.79079e-11	5.13483e-09	1.94269		-0.222422	1		-10.0113	6.73132e-39		In Females Only
FBgn0000411	299.371	-1.1484	0.214268	-5.35967	8.33733e-08	1.13009e-05	1.30706		0.10502	0.195648		-0.662366	0.00492442		In Females Only
FBgn0000427	4349.39	-8.0352	0.484615	-16.5806	9.63009e-62	1.27132e-57	0.514434		0.323399	0.269153		-7.34299	3.71251e-119		In Females Only
FBgn0000448	27.1856	-3.89952	0.930661	-4.19006	2.78881e-05	0.00130036	1.56613		1.38085	NA		-1.79862	4.6746e-08		In Females Only
FBgn0000451	767.217	-2.3194	0.471444	-4.91977	8.66451e-07	7.90485e-05	1.46921		0.17323	0.165009		-2.52158	1.8569e-15		In Females Only
FBgn0000454	10454.8	-0.783762	0.202896	-3.86287	0.000112062	0.00349491	1.72369		-0.379689	9.768e-14		-1.17817	6.56815e-18		In Males & Females
FBgn0000492	423.682	0.828095	0.280609	2.95106	0.00316685	0.047323	1.46921		0.281248	0.0424232		0.944316	1.24151e-05		In Males & Females
FBgn0000504	1379.03	0.733205	0.244698	2.99636	0.00273221	0.0422863	1.46921		-0.0958766	0.500557		0.838674	2.32812e-06		In Females Only
FBgn0000535	44.2553	-2.84596	0.892346	-3.18931	0.00142614	0.0252764	1.56613		1.15777	NA		-0.465619	0.228627		In Neither
FBgn0000566	2724.48	0.394036	0.106524	3.69905	0.000216409	0.0117419	0.705832		-0.412776	4.14614e-21		-0.126954	0.270764		In Males Only
FBgn0000636	2160.61	-0.645431	0.18395	-3.50874	0.000450241	0.0117419	1.46921		0.195256	0.0468448		-0.42907	0.00490277		In Males & Females
FBgn0000644	238.405	-6.75428	0.635877	-10.622	2.35504e-26	2.18836e-23	1.56613		-0.174729	0.79102		-7.01582	2.33678e-88		In Females Only
FBgn0000964	949.66	-1.12762	0.274932	-4.10145	4.10566e-05	0.0019937	1.30706		-0.0962051	0.675108		-0.811137	3.52781e-05		In Females Only
FBgn0001075	100.756	-2.03957	0.431793	-4.72348	2.31839e-06	0.000159821	1.67926		0.321011	0.0227334		-1.9833	1.83959e-10		In Males & Females
FBgn0001079	665.582	0.448009	0.145741	3.07401	0.00211202	0.038486	1.27595		0.0459036	0.42924		0.306855	0.00312989		In Females Only
FBgn0001083	53.2261	-1.81462	0.504632	-3.59593	0.000323231	0.00794674	1.73733		0.231177	0.566466		-1.49407	9.4779e-08		In Females Only
FBgn0001089	875.341	1.24583	0.303774	4.10118	4.11042e-05	0.00219051	1.16915		-0.471354	8.45484e-05		0.564629	0.0185999		In Males & Females
FBgn0001124	8896.6	0.30261	0.0944119	3.20521	0.00134963	0.035073	0.931222		-0.166944	6.9762e-05		0.0246869	0.942979		In Males Only
FBgn0001128	15079.2	0.50468	0.108089	4.6691	3.02524e-06	0.000321304	0.931222		-0.564413	1.12853e-20		-0.00857979	1		In Males Only
FBgn0001138	33.8458	-2.72704	0.676442	-4.03145	5.54342e-05	0.00219863	1.56613		0.466181	0.483009		-2.09579	1.2849e-12		In Females Only
FBgn0001145	6913.28	0.836268	0.213281	3.92096	8.81961e-05	0.00261673	1.97327		-0.151328	0.0333734		0.994634	1.09576e-06		In Males & Females
FBgn0001147	145.825	-1.69559	0.451594	-3.75469	0.000173558	0.00496636	1.67926		0.183075	0.070327		-1.23983	0.020683		In Females Only
FBgn0001148	47.8661	-2.97246	0.742919	-4.00106	6.30591e-05	0.0024057	1.56613		0.0291968	0.920267		-2.06737	0.0122417		In Females Only
FBgn0001224	1153.16	1.93092	0.311604	6.19669	5.76611e-10	1.41035e-07	1.09602		-0.991545	3.02105e-18		0.787037	0.000529123		In Males & Females
FBgn0001229	70.2335	-1.24876	0.37037	-3.37165	0.000747186	0.0148885	1.73733		0.0493982	0.791494		-1.18476	2.76484e-06		In Females Only
FBgn0001248	23812	0.377324	0.111853	3.37339	0.000742492	0.0148885	1.72369		-0.388636	1.81825e-16		-0.0112974	1		In Males Only
FBgn0001285	224.802	-2.09756	0.501219	-4.18492	2.85262e-05	0.000727129	3.27581		-1.6814	1.06447e-30		-3.4664	2.70641e-25		In Males & Females
FBgn0001296	1241.39	-1.13494	0.24442	-4.64339	3.42743e-06	0.000308356	1.12667		0.272143	0.00030442		-0.419404	0.129616		In Males Only
FBgn0001319	31.5413	-2.4398	0.604667	-4.03495	5.46135e-05	0.00196111	1.78422		0.751882	0.056077		-1.55162	4.72484e-08		In Females Only
FBgn0001325	38.1272	-2.59359	0.529874	-4.89472	9.84446e-07	7.20735e-05	1.85524		0.0739719	0.978469		-2.39208	8.05693e-09		In Females Only
FBgn0002466	1883.85	1.1118	0.243758	4.56109	5.08886e-06	0.000433931	1.09602		-0.517876	2.74419e-10		0.522304	0.0120034		In Males & Females
FBgn0002563	399.972	-2.32586	0.634112	-3.6679	0.00024455	0.00792125	1.32143		-1.14514	0.0183969		-2.73972	1.38595e-15		In Males & Females
FBgn0002564	16.1406	-2.10526	0.661341	-3.18333	0.00145593	0.0255019	1.57398		-0.148003	0.84701		-1.61302	0.00131616		In Females Only
FBgn0002723	1443.21	-0.360163	0.119487	-3.01424	0.00257627	0.0488854	1.12667		0.0827804	0.207844		-0.322799	1.54265e-06		In Females Only
FBgn0002732	60.219	-1.39406	0.357184	-3.90292	9.50398e-05	0.00304523	1.73733		-0.454833	0.0147714		-0.847532	0.0299355		In Males & Females
FBgn0002878	973.7	0.612312	0.170149	3.59868	0.000319832	0.0105519	1.19216		-0.023345	0.864022		0.507967	1.58907e-05		In Females Only
FBgn0002917	100.365	-2.55905	0.539936	-4.73954	2.142e-06	0.000159232	1.56613		0.510604	0.201466		-1.58626	8.3513e-08		In Females Only
FBgn0002926	429.47	-1.88726	0.511947	-3.68644	0.000227417	0.00770982	1.27595		-0.0140053	0.939797		-1.49321	4.34503e-05		In Females Only
FBgn0002939	118.314	2.07973	0.691818	3.00619	0.00264548	0.0355397	1.78422		-1.15549	0.00660066		0.31211	0.555928		In Males Only
FBgn0002941	12.7714	-3.22723	0.786159	-4.10506	4.04205e-05	0.00176064	1.52857		0.959342	0.0442694		-1.69791	8.72414e-05		In Males & Females
FBgn0003034	5013.98	4.61079	1.30472	3.53393	0.00040943	0.00874525	1.94269		-0.447527	0.0174542		2.30779	1		In Males Only
FBgn0003046	104.999	2.67858	0.643569	4.16207	3.15377e-05	0.00131869	1.7384		-1.05181	0.926789		1.48279	2.93808e-07		In Females Only
FBgn0003074	14133	0.404501	0.10906	3.70897	0.000208106	0.00502518	1.97327		-0.331854	7.72892e-12		-0.0176946	1		In Males Only
FBgn0003089	73.2646	-2.51953	0.509606	-4.94406	7.65107e-07	5.8523e-05	1.84973		0.283329	0.206679		-2.46431	2.21885e-14		In Females Only
FBgn0003116	897.419	0.579091	0.171939	3.36801	0.000757119	0.0176779	1.40288		-0.365712	1.91848e-06		0.1033	0.439563		In Males Only
FBgn0003149	5694.37	0.615763	0.199114	3.09251	0.00198472	0.0470448	0.931222		-0.22668	0.00248361		0.754094	0.000111049		In Males & Females
FBgn0003169	2304.76	0.415111	0.130046	3.19204	0.00141274	0.0227732	1.80557		0.11835	0.0167976		0.339089	0.00473184		In Males & Females
FBgn0003174	117.597	-1.69762	0.349255	-4.86068	1.16983e-06	9.04028e-05	1.67926		-0.155004	0.718873		-1.60358	8.34698e-23		In Females Only
FBgn0003254	584.459	-2.4916	0.500536	-4.97787	6.42893e-07	6.93617e-05	1.27595		-0.0582005	0.504119		-2.92465	1.53261e-13		In Females Only
FBgn0003255	67.4271	-1.12204	0.364512	-3.0782	0.00208252	0.0292828	1.85524		0.169598	0.332127		-0.312182	0.417772		In Neither
FBgn0003300	18.0018	-2.14692	0.599009	-3.58411	0.000338224	0.00905244	1.52857		0.44738	0.282981		-1.13889	0.00561782		In Females Only
FBgn0003312	58.182	-2.73107	0.477373	-5.72104	1.05873e-08	1.28148e-06	1.84973		0.186764	0.464878		-2.32441	2.11124e-17		In Females Only
FBgn0003326	12.4598	-4.24775	1.17546	-3.61368	0.000301882	0.00829633	1.52857		0.934601	1		-1.7337	0.000845645		In Females Only
FBgn0003423	5062.73	-0.34136	0.114733	-2.97526	0.00292737	0.0355397	1.97327		0.10724	0.0539598		-0.222626	0.00111744		In Females Only
FBgn0003435	19784.6	-0.788532	0.188202	-4.18982	2.7918e-05	0.00119996	1.72369		0.0450718	0.449567		-0.772917	3.33108e-08		In Females Only
FBgn0003448	17.9348	-1.93961	0.622376	-3.11645	0.0018304	0.0300674	1.57398		0.871655	1		-1.16702	6.37649e-05		In Females Only
FBgn0003507	1292.7	-0.865282	0.199834	-4.33001	1.49102e-05	0.00101746	1.12667		-0.047124	0.614046		-0.859823	1.86081e-07		In Females Only
FBgn0003517	51806	-0.845952	0.246043	-3.43822	0.000585543	0.019681	0.931222		0.294312	8.96826e-05		-0.402526	0.131121		In Males Only
FBgn0003888	5707.71	-0.580647	0.145949	-3.97843	6.93712e-05	0.00382819	0.931222		-0.061091	0.305426		-0.498414	0.000698837		In Females Only
FBgn0003896	119.106	-0.954917	0.241153	-3.9598	7.50127e-05	0.00274888	1.56613		0.298374	0.00873806		-0.421166	0.0734539		In Males Only
FBgn0003961	3163.07	1.22348	0.327149	3.73982	0.000184152	0.00928933	0.802972		-0.103726	0.320358		1.37022	2.76484e-06		In Females Only
FBgn0003977	942.791	0.571554	0.170242	3.35731	0.000787051	0.0194241	1.27595		-0.207023	0.00172056		0.292255	0.0597935		In Males Only
FBgn0003979	4873.93	-8.38647	1.81388	-4.6235	3.77319e-06	0.000383966	0.931222		0.0141439	1		-9.1008	1.44092e-39		In Females Only
FBgn0003980	3224.28	-8.64536	1.40285	-6.16269	7.15195e-10	3.54063e-07	0.514434		-0.776714	1		-8.65767	4.15136e-42		In Females Only
FBgn0003983	5846.98	-9.18218	1.78767	-5.1364	2.80055e-07	2.30383e-05	1.9349		-1.03298	1		-9.49367	2.43805e-34		In Females Only
FBgn0004047	17307.4	-1.39531	0.431021	-3.23723	0.00120698	0.0195042	1.94269		0.443553	0.103448		-0.556566	0.0984841		In Neither
FBgn0004102	221.666	-1.70753	0.288757	-5.91339	3.35128e-09	5.19014e-07	1.56613		0.0447789	0.775855		-2.11199	3.49329e-13		In Females Only
FBgn0004367	716.633	0.653165	0.207226	3.15194	0.00162189	0.0312891	1.30706		-0.200306	0.0223545		0.358152	0.0382915		In Males & Females
FBgn0004368	2244.74	0.395752	0.123997	3.19163	0.00141471	0.0321493	1.09602		-0.209156	0.0015618		0.195446	0.201779		In Males Only
FBgn0004391	2128.24	0.481439	0.138008	3.48849	0.000485762	0.0148885	1.12667		-0.156103	0.0118819		0.2041	0.10778		In Males Only
FBgn0004507	12225.1	0.406772	0.127328	3.19467	0.00139993	0.0216209	1.9349		-0.279955	6.81166e-05		0.149684	0.16349		In Males Only
FBgn0004567	17.2685	-1.95471	0.630648	-3.09954	0.00193824	0.0318261	1.52245		0.919112	0.0163368		-1.09007	0.00543978		In Males & Females
FBgn0004595	523.641	-2.32039	0.469225	-4.94515	7.60841e-07	7.94045e-05	1.27595		0.66279	0.0813155		-0.971836	4.43955e-05		In Females Only
FBgn0004635	270.47	-0.801491	0.267602	-2.99509	0.00274366	0.0371311	1.7384		0.270089	0.0268941		-0.484718	0.0151104		In Males & Females
FBgn0004666	375.022	-1.10265	0.163715	-6.73515	1.63757e-11	4.50864e-09	1.32143		0.0693939	0.610314		-1.12839	4.93452e-41		In Females Only
FBgn0004839	262.994	-0.779077	0.231715	-3.36222	0.000773177	0.0165434	1.56613		0.20146	0.0460594		-0.226847	0.369405		In Males Only
FBgn0004863	26.9495	-1.61812	0.551977	-2.9315	0.00337333	0.048078	1.52245		0.3092	0.216793		-1.21489	0.0341875		In Females Only
FBgn0004867	40262.6	-0.908164	0.222785	-4.07641	4.57355e-05	0.00162149	1.9349		0.218471	0.0116643		-0.649224	0.00013889		In Males & Females
FBgn0004959	28.1609	-3.54083	1.14608	-3.08952	0.00200482	0.02853	1.84973		0.414961	1		-1.65657	1.89617e-06		In Females Only
FBgn0005564	252.171	-0.921856	0.312549	-2.94948	0.00318309	0.0263803	3.27581		0.613348	0.000103205		0.0788809	0.735702		In Males Only
FBgn0005586	214.583	-2.04781	0.545761	-3.7522	0.000175289	0.00481903	1.78422		0.47169	NA		-0.857529	3.15847e-05		In Females Only
FBgn0005638	143.213	-2.75146	0.70354	-3.91088	9.19606e-05	0.00296286	1.7384		0.476248	0.234365		-2.56176	9.95094e-12		In Females Only
FBgn0005658	16.9458	-3.15702	0.885857	-3.5638	0.000365521	0.00962903	1.52245		0.872128	0.249662		-1.71564	4.06388e-05		In Females Only
FBgn0005677	174.223	-0.974417	0.244806	-3.98037	6.88084e-05	0.00147846	3.27581		0.159815	0.0764914		-0.421512	0.135613		In Neither
FBgn0005775	77.3935	-3.50719	0.836664	-4.19187	2.76663e-05	0.00129466	1.56613		1.29614	NA		-1.49668	4.01497e-13		In Females Only
FBgn0010014	36.3047	-2.8484	0.877537	-3.2459	0.00117078	0.0204485	1.73733		0.887632	NA		-0.908039	0.00576117		In Females Only
FBgn0010114	118.482	-4.01814	0.918976	-4.37241	1.2288e-05	0.000631727	1.67926		1.61445	NA		-1.24747	8.08727e-06		In Females Only
FBgn0010226	10148.2	0.862527	0.173017	4.98521	6.1893e-07	4.738e-05	1.94269		-0.700779	8.43727e-69		0.079874	0.789665		In Males Only
FBgn0010240	24.1134	-2.37212	0.792393	-2.99362	0.00275687	0.0415467	1.52245		0.492955	0.449223		-0.669676	0.179785		In Neither
FBgn0010382	7261.38	0.754439	0.225497	3.34567	0.000820854	0.0147498	1.9349		-0.325985	6.9139e-08		0.302371	0.121547		In Males Only
FBgn0010453	150.507	-1.2271	0.261067	-4.70034	2.59724e-06	0.000100333	3.27581		0.105796	0.25971		-1.03441	3.11645e-09		In Females Only
FBgn0010548	5429.35	0.3788	0.105699	3.58377	0.000338673	0.00763837	1.94269		-0.300279	2.8822e-09		0.134226	0.282837		In Males Only
FBgn0010622	636.928	0.384061	0.115628	3.32153	0.00089526	0.0198501	1.40288		-0.209117	0.00260073		0.0811956	0.383373		In Males Only
FBgn0011288	180.317	-2.18305	0.69105	-3.15903	0.00158293	0.0248443	1.78422		0.973674	NA		-0.29691	0.48145		In Neither
FBgn0011676	34.0193	-1.82855	0.540248	-3.38465	0.00071268	0.0140793	1.78422		0.979085	0.00281464		-0.31101	0.529231		In Males Only
FBgn0011740	1776.5	0.525036	0.160125	3.27891	0.0010421	0.0185461	1.80557		-0.291396	1.93849e-11		0.148267	0.380132		In Males Only
FBgn0011746	816.144	1.01831	0.278759	3.65303	0.000259165	0.00848605	1.27595		-0.605665	1.0915e-16		0.763067	0.00422469		In Males & Females
FBgn0011824	1260.28	-0.647803	0.167295	-3.87223	0.000107844	0.00481903	1.09602		0.654868	1.21042e-12		-0.0515447	0.801151		In Males Only
FBgn0011836	1686.61	0.622881	0.19217	3.2413	0.00118985	0.0285396	1.09602		-0.229815	0.000322949		0.234218	0.182323		In Males Only
FBgn0013433	25.2449	-2.20416	0.670322	-3.28821	0.00100827	0.020231	1.52857		0.635823	0.0596247		-1.74959	0.000575055		In Females Only
FBgn0013725	14.3201	-4.55502	1.10152	-4.13522	3.54614e-05	0.00160223	1.52857		1.59257	NA		-1.77925	0.000109401		In Females Only
FBgn0013772	633.47	0.703245	0.225407	3.11989	0.00180917	0.0311652	1.46921		0.443724	6.10871e-06		1.25168	2.70038e-15		In Males & Females
FBgn0013811	918.508	1.16414	0.305617	3.80916	0.000139441	0.00484473	1.40288		-0.0956338	0.238178		1.10214	0.000980652		In Females Only
FBgn0014076	993.607	-8.3262	1.66234	-5.00874	5.47884e-07	5.44864e-05	1.46921		-0.460195	1		-9.70376	6.99342e-58		In Females Only
FBgn0014179	72.8017	-2.53928	0.62024	-4.09403	4.23946e-05	0.00162451	1.78422		0.0344138	0.815773		-3.31453	9.38398e-06		In Females Only
FBgn0014342	799.18	0.617504	0.160311	3.85191	0.000117201	0.00446675	1.30706		0.0572973	0.299514		0.667478	5.04608e-06		In Females Only
FBgn0014388	2130.52	-0.636623	0.183048	-3.4779	0.000505359	0.0125692	1.46921		0.27534	4.45165e-05		-0.188373	0.546439		In Males Only
FBgn0014464	726.129	-8.00384	0.663812	-12.0574	1.77319e-33	3.455e-30	1.30706		-0.406815	1		-8.08769	4.61056e-248		In Females Only
FBgn0014465	1127.73	-8.55523	1.13707	-7.52392	5.31585e-14	3.95912e-11	0.701431		-0.037322	1		-8.59454	2.8496e-195		In Females Only
FBgn0014466	1259.87	-9.14559	1.40429	-6.5126	7.3861e-11	2.08031e-08	1.09602		0.295996	1		-7.98977	3.8684e-141		In Females Only
FBgn0015032	32.2163	-2.65234	0.879598	-3.0154	0.00256637	0.0348927	1.78422		0.19687	0.388953		-1.41775	0.125565		In Neither
FBgn0015034	550.466	1.05819	0.228964	4.62164	3.80716e-06	0.000293497	1.32143		-0.0903601	0.189758		1.0353	1.84097e-07		In Females Only
FBgn0015316	297.953	0.91557	0.303958	3.01216	0.00259399	0.0406461	1.46921		-1.43841	6.53166e-66		-0.89658	0.000529123		In Males & Females
FBgn0015400	68.0084	-1.46082	0.482174	-3.02965	0.00244841	0.0368761	1.56613		0.445999	0.207608		-0.842014	0.000497679		In Females Only
FBgn0015574	611.325	1.56853	0.358539	4.37479	1.21552e-05	0.000840557	1.16915		-0.129893	0.0518992		1.564	3.63743e-05		In Females Only
FBgn0015609	695.607	-1.35949	0.23637	-5.75153	8.84409e-09	1.47104e-06	1.27595		0.411418	0.000240438		-0.844717	3.93505e-07		In Males & Females
FBgn0015714	1887.08	0.741246	0.223839	3.31151	0.000927938	0.0197362	1.46921		0.0997407	0.0372344		0.915055	2.53586e-06		In Males & Females
FBgn0015872	2685.82	0.588203	0.185299	3.17435	0.00150172	0.0424788	0.802972		-0.0821668	0.202794		0.670012	0.00025304		In Females Only
FBgn0015919	83.8362	-1.41854	0.361164	-3.92769	8.57652e-05	0.00267574	1.85524		0.200313	0.129247		-1.26173	3.7347e-05		In Females Only
FBgn0016047	72.0624	-1.43909	0.435354	-3.30555	0.000947887	0.0170597	1.84973		-0.0295748	0.951881		-1.58314	4.09392e-09		In Females Only
FBgn0016684	2234.31	0.81625	0.259283	3.1481	0.00164334	0.0351838	1.12667		0.0506238	0.466489		1.08235	1.44384e-06		In Females Only
FBgn0017590	94.5605	-2.52586	0.569771	-4.43311	9.28836e-06	0.000534662	1.56613		0.574576	0.393688		-1.16403	2.68366e-14		In Females Only
FBgn0019650	107.392	-1.40352	0.465047	-3.01803	0.00254426	0.0227031	3.27581		0.887401	0.000730248		-0.386426	0.0898542		In Males Only
FBgn0019660	83.2251	-2.16002	0.674238	-3.20364	0.00135702	0.022523	1.78422		0.099437	0.433485		-2.05444	0.00243146		In Females Only
FBgn0019661	15181.7	-1.96199	0.354017	-5.54206	2.98925e-08	2.96769e-06	1.97327		0.274119	3.63235e-10		-1.65445	1.8622e-11		In Males & Females
FBgn0020236	17946.8	0.469107	0.15738	2.98073	0.00287565	0.0355397	1.9349		-0.695733	3.6186e-19		-0.160538	0.317534		In Males Only
FBgn0020269	190.93	-1.16009	0.371594	-3.12193	0.00179672	0.0275506	1.7384		0.376347	0.0103718		-0.69974	0.00787979		In Males & Females
FBgn0020372	110.323	-1.70881	0.490621	-3.48296	0.000495903	0.011134	1.7384		0.684539	0.117248		-0.36116	0.0804461		In Neither
FBgn0020391	109.684	-0.770238	0.254546	-3.02593	0.00247868	0.0347904	1.7384		0.100166	0.68242		-0.477655	0.0102925		In Females Only
FBgn0020508	1654.24	-2.18217	0.558395	-3.90793	9.30918e-05	0.00290178	1.80557		-1.64872	1.75215e-18		-3.29139	2.88768e-11		In Males & Females
FBgn0020521	1053.8	0.866154	0.212003	4.08558	4.39675e-05	0.00235929	1.12667		0.1406	0.0231076		1.23046	6.50576e-11		In Males & Females
FBgn0020617	10.9253	-2.95541	0.929813	-3.17849	0.00148042	0.0263803	1.52245		0.867974	0.0419333		-2.73583	0.00486569		In Males & Females
FBgn0020622	5318.63	0.69116	0.174787	3.9543	7.67585e-05	0.00235872	1.97327		-0.767363	1.07324e-75		-0.184383	0.284016		In Males Only
FBgn0020762	1016.3	-0.846035	0.184494	-4.58571	4.52444e-06	0.000309074	1.46921		0.247156	0.000974425		-0.504689	0.0017732		In Males & Females
FBgn0022740	43.565	-1.97279	0.497254	-3.96738	7.26679e-05	0.00267804	1.56613		0.379219	0.0331533		-1.49287	0.000312706		In Males & Females
FBgn0022959	16456.4	-0.321084	0.108331	-2.96392	0.00303742	0.0368761	1.94269		0.363619	2.01992e-52		0.0735019	0.622114		In Males Only
FBgn0023178	13.9458	-4.92194	1.61628	-3.04523	0.00232502	0.0354901	1.57398		1.24504	0.386991		-1.09853	0.65852		In Neither
FBgn0023179	105.799	-2.4775	0.669337	-3.70142	0.000214394	0.0056022	1.78422		0.650465	NA		-0.73165	0.0131722		In Females Only
FBgn0023496	88.1626	-2.03343	0.607591	-3.34672	0.000817751	0.0159567	1.73733		0.0138662	0.612709		-2.42406	2.146e-06		In Females Only
FBgn0023511	1615.86	0.452107	0.144961	3.11883	0.00181571	0.038486	1.09602		-0.333632	1.98853e-09		0.0428473	0.82456		In Males Only
FBgn0023513	953.961	0.650419	0.199747	3.25622	0.00112907	0.022626	1.46921		-0.165321	0.0545877		0.250442	0.129308		In Neither
FBgn0023542	1446.22	-0.3483	0.0980043	-3.55393	0.000379521	0.0118574	1.19216		0.332376	2.27614e-11		0.0366088	0.794523		In Males Only
FBgn0024183	8488.89	-0.374232	0.101507	-3.68674	0.000227142	0.00547623	1.94269		0.109551	0.00504663		-0.117606	0.626617		In Males Only
FBgn0024184	197.261	0.883479	0.28242	3.12824	0.00175855	0.0266326	1.78422		-0.131243	0.132694		0.686201	0.0344195		In Females Only
FBgn0024189	83.894	-2.65859	0.521402	-5.09893	3.41573e-07	2.95487e-05	1.78422		0.610701	0.0278959		-1.7457	4.17203e-10		In Males & Females
FBgn0024289	4735.41	1.30847	0.445775	2.93528	0.0033325	0.0391445	1.97327		-1.19149	9.45187e-10		0.172632	0.617487		In Males Only
FBgn0024319	12.3063	-4.09262	0.997612	-4.10241	4.08868e-05	0.00176746	1.52857		0.724401	0.095699		-3.07313	2.90535e-06		In Females Only
FBgn0024740	304.016	-2.90183	0.501164	-5.79018	7.03093e-09	1.09551e-06	1.46921		0.0577013	0.4901		-2.8269	6.2111e-09		In Females Only
FBgn0024836	61.3485	-2.22656	0.667255	-3.3369	0.000847179	0.0155672	1.84973		0.520732	0.194123		-1.35389	0.000305505		In Females Only
FBgn0024941	62.1749	-2.60489	0.729701	-3.56981	0.000357242	0.00813937	1.85524		0.644962	NA		-1.18116	4.53354e-05		In Females Only
FBgn0024944	296.019	-1.48696	0.168629	-8.81796	1.16564e-18	9.3063e-16	1.27595		0.360994	0.000455565		-0.859836	8.66692e-12		In Males & Females
FBgn0024957	6844.36	0.544538	0.152797	3.5638	0.000365528	0.0138601	0.931222		-0.39802	7.8187e-12		0.263296	0.134324		In Males Only
FBgn0025390	1357.74	-3.66246	0.540189	-6.77996	1.20206e-11	3.80429e-09	1.19216		0.151242	0.233171		-3.38614	9.67835e-23		In Females Only
FBgn0025454	10180.8	0.976554	0.225497	4.33068	1.48651e-05	0.000652188	1.9349		-0.501435	5.59388e-11		0.346696	0.133285		In Males Only
FBgn0025712	109.572	-0.915377	0.2962	-3.0904	0.0019989	0.031853	1.56613		0.270986	0.0531631		-0.456483	0.0693026		In Neither
FBgn0025827	182.53	0.680596	0.232173	2.93142	0.00337414	0.0437442	1.7384		0.292283	0.00803089		1.05209	3.0993e-09		In Males & Females
FBgn0025837	895.399	0.767795	0.191234	4.01495	5.94594e-05	0.00287823	1.16915		0.102906	0.0831907		1.11255	5.74221e-10		In Females Only
FBgn0025878	18.5687	-4.77593	1.18534	-4.02916	5.59753e-05	0.00220664	1.56613		1.36747	NA		-1.93214	2.4654e-05		In Females Only
FBgn0026190	35.1801	1.5857	0.476729	3.32621	0.000880368	0.0165434	1.78422		-0.0265969	0.90419		1.15769	0.00319082		In Females Only
FBgn0026319	181.936	-0.820555	0.212942	-3.85342	0.00011648	0.00356432	1.7384		0.118042	0.187314		-0.560496	0.00148773		In Females Only
FBgn0026403	219.901	-1.33557	0.341472	-3.91121	9.18365e-05	0.00322025	1.56613		0.144127	0.39082		-1.16809	8.88454e-08		In Females Only
FBgn0026415	11381.9	0.442194	0.091868	4.81336	1.48412e-06	0.00017841	0.931222		-0.359492	1.41619e-15		0.198329	0.082516		In Males Only
FBgn0026878	158.931	-1.86293	0.312002	-5.97089	2.35956e-09	3.78962e-07	1.56613		0.128664	0.151351		-1.56904	4.53711e-09		In Females Only
FBgn0027074	64.0023	1.32374	0.432869	3.05806	0.00222773	0.0308048	1.84973		-0.63621	3.58949e-06		0.881441	0.0521329		In Males Only
FBgn0027085	1424.78	0.419619	0.130353	3.21908	0.00128601	0.0284331	1.19216		-0.235325	0.000205498		0.0828511	0.502331		In Males Only
FBgn0027111	98.5724	-4.30136	0.997217	-4.31337	1.60787e-05	0.000763028	1.7384		1.81716	NA		-1.3438	6.03641e-06		In Females Only
FBgn0027491	107.584	-2.36304	0.5962	-3.9635	7.38584e-05	0.00260496	1.67926		0.659015	0.0402087		-1.35992	6.67038e-05		In Males & Females
FBgn0027525	7223.02	-0.381045	0.109642	-3.47537	0.000510152	0.0114857	1.72369		0.770655	1.07281e-39		0.390488	2.94656e-06		In Males & Females
FBgn0027535	890.965	0.667531	0.197758	3.37549	0.000736838	0.0173437	1.40288		-0.255903	0.000414785		0.324029	0.0332253		In Males & Females
FBgn0027556	17060.1	0.982176	0.209857	4.68022	2.86573e-06	0.000309074	0.931222		0.262648	8.47708e-07		1.33094	2.28372e-13		In Males & Females
FBgn0027578	717.51	1.29636	0.284285	4.56008	5.11336e-06	0.00035337	1.40288		-0.376006	2.64039e-06		0.933085	2.50258e-05		In Males & Females
FBgn0027584	251.743	1.31487	0.3979	3.30452	0.000951389	0.0192186	1.56613		-0.0167392	0.946278		1.02614	6.32271e-08		In Females Only
FBgn0027586	1548.75	0.810328	0.270028	3.00091	0.00269176	0.0418471	1.46921		-0.110817	0.112876		0.845024	0.000231555		In Females Only
FBgn0027608	2057.29	-0.610028	0.186989	-3.26237	0.00110483	0.0270947	1.09602		0.257215	8.46024e-07		-0.0959668	0.665609		In Males Only
FBgn0027657	2746.53	0.694062	0.167427	4.14546	3.39132e-05	0.00193459	1.12667		-0.459699	3.92891e-14		0.184711	0.284016		In Males Only
FBgn0027788	28.5511	-2.43172	0.751235	-3.23696	0.00120811	0.0201601	1.84973		0.335138	0.120226		-2.02252	0.041626		In Females Only
FBgn0027790	448.889	0.681411	0.213628	3.18971	0.00142415	0.0263674	1.46921		0.00242535	0.970409		0.947949	4.53435e-07		In Females Only
FBgn0028400	184.64	-2.37045	0.632928	-3.74522	0.000180238	0.00497031	1.7384		0.604526	NA		-1.3348	5.10228e-08		In Females Only
FBgn0028425	2878.94	-0.521912	0.155883	-3.34811	0.000813646	0.0271643	0.802972		-0.0356962	0.656378		-0.524412	4.98001e-08		In Females Only
FBgn0028467	2886.61	0.41553	0.128916	3.22327	0.00126737	0.0293075	1.12667		-0.192292	1.02079e-05		0.088572	0.645702		In Males Only
FBgn0028479	4905.75	0.408206	0.132012	3.09219	0.00198683	0.0470448	0.931222		-0.374768	2.45813e-08		-0.022765	1		In Males Only
FBgn0028481	45.859	-3.25125	0.876513	-3.7093	0.000207829	0.00608936	1.56613		0.95323	NA		-1.92006	9.34201e-06		In Females Only
FBgn0028490	6121.04	0.518794	0.175039	2.96387	0.00303798	0.0368761	1.94269		-0.12795	0.0757419		0.518127	0.0012152		In Females Only
FBgn0028534	2420.49	-1.58939	0.49526	-3.20921	0.00133102	0.0303823	1.12667		-0.699766	0.00931702		-2.62511	1.14691e-22		In Males & Females
FBgn0028572	1701.02	-1.14497	0.260166	-4.40091	1.07798e-05	0.000801543	1.09602		0.0160725	0.795855		-0.833533	0.000401765		In Females Only
FBgn0028685	3644.51	0.432428	0.115864	3.73222	0.000189801	0.00764997	1.08475		-0.308403	1.6696e-15		0.0510104	0.830869		In Males Only
FBgn0028695	7061.7	0.537918	0.161185	3.33728	0.000846041	0.0150483	1.9349		-0.335233	4.88694e-09		0.127567	0.50924		In Males Only
FBgn0028855	57.7665	-3.03985	0.770657	-3.94448	7.99718e-05	0.00267193	1.73733		0.498704	0.0623057		-2.67551	8.27923e-08		In Females Only
FBgn0028863	58.63	-3.79767	0.895251	-4.24201	2.21524e-05	0.000935669	1.85524		1.47251	NA		-0.734138	0.0117569		In Females Only
FBgn0028879	59.3688	-2.83281	0.614155	-4.61253	3.97796e-06	0.000230608	1.84973		0.893043	0.00514728		-1.50933	1.03303e-05		In Males & Females
FBgn0028982	4405.81	0.381405	0.107191	3.55819	0.000373415	0.0125692	1.08475		-0.158753	0.00591519		0.169124	0.100477		In Males Only
FBgn0028988	1082.14	0.84457	0.203599	4.14821	3.35086e-05	0.00192365	1.12667		-0.338036	5.03259e-10		0.630479	0.00117275		In Males & Females
FBgn0028996	100.441	-3.16204	0.750001	-4.21605	2.48623e-05	0.00108321	1.7384		0.834928	NA		-1.40025	3.60528e-10		In Females Only
FBgn0029003	48.7506	-1.67719	0.526359	-3.1864	0.00144054	0.0227031	1.85524		0.144663	0.783971		-1.3145	6.93507e-05		In Females Only
FBgn0029082	108.951	-1.64207	0.339147	-4.84176	1.28694e-06	9.75881e-05	1.67926		0.516032	0.00482226		-1.02519	3.79902e-09		In Males & Females
FBgn0029123	90.9378	-2.37406	0.536073	-4.42862	9.48385e-06	0.000538763	1.56613		0.607991	0.073522		-1.40726	2.08487e-08		In Females Only
FBgn0029531	18.6162	-1.8938	0.640345	-2.95747	0.00310176	0.0442179	1.57398		0.381007	0.505087		-2.35968	1.32573e-10		In Females Only
FBgn0029568	898.919	-10.2326	1.45121	-7.05109	1.77519e-12	6.44482e-10	1.16915		-0.477694	1		-10.4466	3.07664e-70		In Females Only
FBgn0029603	536.776	-0.758991	0.249445	-3.04272	0.00234451	0.0418833	1.27595		0.0527446	0.736595		-0.506363	0.025092		In Females Only
FBgn0029659	4667.43	-1.87278	0.610747	-3.06637	0.00216675	0.0292504	1.9349		0.264398	1.29066e-05		-1.72653	0.101073		In Males Only
FBgn0029662	524.31	-1.4708	0.26209	-5.6118	2.00235e-08	2.97258e-06	1.30706		0.26279	0.000955919		-1.04576	3.02177e-07		In Males & Females
FBgn0029663	23.1466	-3.27609	1.07956	-3.03466	0.00240807	0.0363294	1.57398		1.62382	0.0882926		-0.653787	0.130138		In Neither
FBgn0029696	100.007	-10.2203	1.25922	-8.11637	4.80324e-16	2.10955e-13	1.78422		0.167929	1		-9.07855	2.06191e-39		In Females Only
FBgn0029697	1183.7	-10.6637	0.511592	-20.8442	1.72123e-96	2.49977e-92	0.701431		0.477457	0.0128608		-10.0485	9.62302e-55		In Males & Females
FBgn0029728	1719.28	1.56972	0.514689	3.04983	0.00228968	0.0317426	1.80557		-0.393994	1.91736e-06		1.18883	0.0243131		In Males & Females
FBgn0029753	3141.85	-0.888578	0.182754	-4.86216	1.16112e-06	0.000239509	0.514434		0.239881	3.51127e-12		-0.590078	0.000551714		In Males & Females
FBgn0029754	95.7183	1.33907	0.324114	4.13149	3.60414e-05	0.00149754	1.67926		-0.432463	0.000134634		1.31709	4.8083e-06		In Males & Females
FBgn0029814	70.7626	-4.17328	1.01202	-4.12371	3.72824e-05	0.00149754	1.73733		1.89121	NA		-0.799627	0.0120027		In Females Only
FBgn0029837	130.002	-1.63875	0.398666	-4.11059	3.94652e-05	0.00153807	1.78422		0.255102	0.0932855		-0.859586	0.0420726		In Females Only
FBgn0029848	61.6655	1.39591	0.36189	3.85729	0.000114653	0.00381467	1.56613		-0.229509	0.634137		1.31092	3.0126e-11		In Females Only
FBgn0029856	970.259	0.661619	0.15365	4.30601	1.66228e-05	0.00111332	1.12667		-0.334377	3.98644e-10		0.286354	0.0497494		In Males & Females
FBgn0029878	1588.37	-0.887261	0.135328	-6.55636	5.51369e-11	9.87559e-09	1.80557		0.0184897	0.773321		-0.742868	7.94667e-10		In Females Only
FBgn0029896	33439	0.782268	0.219728	3.56017	0.000370611	0.00798863	1.97327		0.29276	2.6157e-06		1.23009	2.34272e-10		In Males & Females
FBgn0029962	9.80158	-4.49476	1.35045	-3.32835	0.000873617	0.0179322	1.58305		1.9335	NA		-1.40824	0.000598507		In Females Only
FBgn0029966	189.454	-8.47519	0.747111	-11.3439	7.94803e-30	7.76253e-27	1.7384		0.0985992	0.350431		-7.83142	7.2948e-57		In Females Only
FBgn0029970	902.62	1.26819	0.35226	3.60014	0.000318042	0.0106788	1.16915		-0.899362	0.00155481		0.181444	0.276425		In Males Only
FBgn0030005	100.568	-1.34781	0.370676	-3.63608	0.000276822	0.00696262	1.78422		-0.132898	0.421926		-0.796002	0.0281659		In Females Only
FBgn0030065	434.96	-1.29753	0.168874	-7.68342	1.54893e-14	6.31762e-12	1.38756		0.186409	0.0447503		-0.95489	4.8396e-17		In Males & Females
FBgn0030103	113.1	1.21935	0.412078	2.95902	0.00308617	0.0418833	1.67926		0.166317	0.147618		1.46782	2.31708e-05		In Females Only
FBgn0030159	198.591	-1.29307	0.395353	-3.27068	0.0010729	0.0206471	1.56613		-0.383804	7.59215e-05		-1.85356	1.68591e-08		In Males & Females
FBgn0030163	86.2845	1.21696	0.352555	3.45184	0.000556773	0.0116368	1.84973		0.189927	0.312443		1.33126	9.00329e-07		In Females Only
FBgn0030164	153.33	0.920943	0.280593	3.28213	0.00103027	0.0118122	3.27581		0.263901	0.01345		1.12728	4.90461e-07		In Males & Females
FBgn0030189	692.728	0.642325	0.176221	3.64501	0.000267386	0.00809007	1.40288		-0.52171	5.12758e-12		0.0113732	0.863235		In Males Only
FBgn0030230	46.11	-1.47322	0.465538	-3.16455	0.00155322	0.0239197	1.84973		0.795538	0.00141125		0.0290721	0.877853		In Males Only
FBgn0030317	41.1769	-3.64959	1.19246	-3.06055	0.00220934	0.0345451	1.56613		1.51438	NA		-0.152174	0.821818		In Neither
FBgn0030318	1358.01	0.324698	0.105912	3.06573	0.00217139	0.043484	1.12667		-0.288865	5.21145e-06		0.0256476	0.910867		In Males Only
FBgn0030320	3119.02	0.779774	0.229212	3.40198	0.000668999	0.0194241	1.08475		-0.582462	2.03184e-24		0.122175	0.675963		In Males Only
FBgn0030360	133.912	-0.88998	0.305136	-2.91667	0.00353792	0.0483982	1.56613		0.0659542	0.619745		-0.675418	0.0116151		In Females Only
FBgn0030389	18.4393	-2.04903	0.624416	-3.28151	0.00103252	0.0204492	1.52857		-0.0810481	1		-2.84624	1.65573e-07		In Females Only
FBgn0030407	91.147	0.78821	0.253684	3.10706	0.00188959	0.0308048	1.56613		-0.657765	2.9245e-05		-0.0726876	0.683046		In Males Only
FBgn0030425	1214.41	1.55604	0.361048	4.30979	1.63411e-05	0.00104988	1.19216		-0.101581	0.311776		1.33874	5.10752e-07		In Females Only
FBgn0030432	2820.5	-0.703687	0.213669	-3.29336	0.000989985	0.0311652	0.802972		0.682631	4.26803e-27		-0.075061	0.84783		In Males Only
FBgn0030437	13.0466	-2.67361	0.897009	-2.98058	0.00287702	0.042827	1.52245		-0.219906	0.682974		-1.97956	0.0616004		In Neither
FBgn0030439	72.1046	-9.99301	2.00034	-4.99566	5.86364e-07	5.44864e-05	1.56613		-0.0101734	1		-8.95696	8.49642e-31		In Females Only
FBgn0030508	89.9469	-1.21219	0.395381	-3.06587	0.00217038	0.0309409	1.78422		0.556282	0.00347293		-0.233956	0.482426		In Males Only
FBgn0030536	2046.66	-1.6152	0.498067	-3.24293	0.00118307	0.026765	1.19216		0.158919	0.0142748		-0.995783	0.0883006		In Males Only
FBgn0030593	6640.63	0.603464	0.209256	2.88386	0.00392838	0.0449771	1.94269		-0.987585	1.94651e-48		-0.268072	0.17894		In Males Only
FBgn0030595	108.177	-1.81099	0.585708	-3.09197	0.0019883	0.0303823	1.67926		-0.226284	0.406674		-1.89417	4.24962e-07		In Females Only
FBgn0030596	93.6961	-4.85222	0.663777	-7.31002	2.67105e-13	8.27336e-11	1.56613		-0.590811	1		-5.15191	1.48976e-67		In Females Only
FBgn0030612	1337.08	0.682848	0.197787	3.45244	0.000555541	0.0228238	0.701431		-0.379538	1.77805e-07		0.0791686	0.844747		In Males Only
FBgn0030613	148.191	-2.46835	0.5058	-4.88008	1.0604e-06	8.01797e-05	1.7384		0.632442	0.10219		-1.28196	6.58359e-08		In Females Only
FBgn0030615	374.949	-1.64264	0.328694	-4.99747	5.8088e-07	5.88226e-05	1.38756		0.0211328	0.874403		-1.5348	1.42307e-10		In Females Only
FBgn0030617	211.66	-1.39694	0.3384	-4.12806	3.65831e-05	0.00147846	1.7384		-0.315944	0.0176233		-1.60853	3.6218e-13		In Males & Females
FBgn0030634	55.2895	-1.29477	0.397379	-3.25828	0.00112091	0.0191922	1.85524		0.261203	0.308495		-0.82767	0.00280659		In Females Only
FBgn0030678	489.528	0.58907	0.190768	3.08788	0.00201587	0.0362672	1.32143		-0.389118	3.7641e-07		0.0399123	0.779125		In Males Only
FBgn0030734	3019.24	0.358318	0.0904122	3.96315	7.3966e-05	0.00501184	0.705832		-0.286151	6.14527e-13		0.0974076	0.237252		In Males Only
FBgn0030742	51.6705	-2.66753	0.646129	-4.12849	3.65158e-05	0.00139725	1.85524		0.460144	0.363291		-1.52464	5.89101e-07		In Females Only
FBgn0030797	35.6435	-2.05294	0.513086	-4.00116	6.30332e-05	0.00222652	1.73733		0.194507	0.435969		-1.59617	0.000144178		In Females Only
FBgn0030841	34.8151	-1.34383	0.463848	-2.89713	0.00376589	0.0451848	1.84973		0.0238549	1		-1.47658	0.000911598		In Females Only
FBgn0030887	516.499	1.14753	0.219096	5.23755	1.62719e-07	2.05854e-05	1.27595		0.348307	6.0571e-07		1.66423	3.38484e-22		In Males & Females
FBgn0030900	54.0851	-1.83978	0.545958	-3.36983	0.000752155	0.016227	1.56613		0.0701691	0.671266		-2.39963	3.5136e-05		In Females Only
FBgn0030964	2462.24	-0.455112	0.137122	-3.31902	0.000903335	0.0230076	1.12667		0.131605	0.0162269		-0.278258	0.0117569		In Males & Females
FBgn0030992	38.5208	-1.62424	0.557553	-2.91316	0.00357795	0.0447989	1.78422		0.100962	0.913237		-1.38188	0.000114222		In Females Only
FBgn0030999	39178.1	1.05316	0.327266	3.21805	0.00129064	0.0201601	1.97327		0.366259	0.000698133		1.38874	3.37128e-08		In Males & Females
FBgn0031001	42.0556	-1.48658	0.485503	-3.06195	0.00219903	0.0344669	1.56613		-0.27054	0.174668		-2.01659	2.4311e-07		In Females Only
FBgn0031003	1003.17	0.488938	0.146881	3.3288	0.000872222	0.0229008	1.09602		-0.273225	0.000164678		0.0181953	1		In Males Only
FBgn0031034	574.771	-2.92956	0.415738	-7.04665	1.83281e-12	6.2107e-10	1.30706		-1.72574	5.1357e-22		-4.62491	2.84803e-87		In Males & Females
FBgn0031064	35.3588	-3.87415	1.13203	-3.42231	0.000620925	0.0129182	1.73733		1.3656	NA		-1.19768	0.00316857		In Females Only
FBgn0031111	386.297	-9.47739	1.23101	-7.69889	1.3725e-14	5.92472e-12	1.38756		0.379255	1		-9.04474	5.0556e-120		In Females Only
FBgn0031129	7889.28	3.73439	1.28109	2.91501	0.00355677	0.041402	1.97327		0.231261	2.91179e-05		1.36836	1		In Males Only
FBgn0031182	516.633	1.13034	0.20312	5.56488	2.62328e-08	3.78619e-06	1.30706		-0.9682	1.12558e-35		-0.00421552	0.885403		In Males Only
FBgn0031249	11651.8	-0.988913	0.283562	-3.48747	0.000487615	0.0173188	0.931222		-0.468085	3.04974e-05		-1.23359	2.31975e-08		In Males & Females
FBgn0031264	281.627	1.30007	0.30068	4.32375	1.53396e-05	0.000916701	1.32143		0.0672992	0.633758		1.50164	1.74816e-10		In Females Only
FBgn0031266	2057.12	0.368808	0.121476	3.03605	0.00239701	0.0477579	1.09602		-0.0959071	0.0915928		0.152646	0.241301		In Neither
FBgn0031277	187.163	1.86629	0.453925	4.11145	3.93187e-05	0.00161163	1.67926		-0.407865	0.00435254		1.23822	7.8106e-05		In Males & Females
FBgn0031306	405.991	-1.33715	0.431938	-3.09571	0.00196343	0.0330432	1.46921		0.046066	0.910903		-0.567594	0.0242106		In Females Only
FBgn0031412	134.512	-1.87834	0.443942	-4.23105	2.326e-05	0.00100833	1.78422		0.444548	0.0039607		-1.28985	2.26387e-05		In Males & Females
FBgn0031424	48.4848	-6.33762	1.85754	-3.41183	0.000645283	0.012692	1.84973		2.70343	NA		-1.80683	0.000502968		In Females Only
FBgn0031517	5221.98	0.774772	0.253309	3.0586	0.00222373	0.0296538	1.94269		0.292747	4.67862e-07		1.40882	1.76133e-09		In Males & Females
FBgn0031545	16786.7	2.60586	0.645862	4.0347	5.46731e-05	0.00200694	1.72369		0.178794	0.0032464		2.2978	0.00189519		In Males & Females
FBgn0031554	52.7985	-2.23326	0.627955	-3.5564	0.000375974	0.00848605	1.84973		0.20267	0.258149		-1.50221	0.223537		In Neither
FBgn0031559	54.8025	-1.54754	0.456197	-3.39227	0.000693168	0.015181	1.56613		-0.34394	0.0195884		-1.5091	7.28861e-05		In Males & Females
FBgn0031627	60.6555	-1.88706	0.651687	-2.89566	0.00378359	0.0476084	1.73733		0.933821	0.0072599		-0.510298	0.223413		In Males Only
FBgn0031630	145.09	1.04512	0.338208	3.09017	0.00200043	0.031853	1.56613		-0.687327	8.22974e-07		0.531338	0.056729		In Males Only
FBgn0031643	2382.24	0.439137	0.140018	3.13629	0.00171102	0.0348927	1.19216		-0.102137	0.0661945		0.204664	0.0383462		In Females Only
FBgn0031649	361.746	1.08456	0.29075	3.73021	0.00019132	0.00674379	1.27595		-0.412352	1.20921e-09		0.686225	0.0322982		In Males & Females
FBgn0031653	5189.98	-1.76398	0.520212	-3.39089	0.000696668	0.022219	0.931222		-2.44504	1.2344e-39		-3.84823	7.13371e-31		In Males & Females
FBgn0031694	337.447	1.88183	0.235653	7.98561	1.39824e-15	6.68618e-13	1.46921		-0.751434	4.83932e-09		1.30392	4.67634e-23		In Males & Females
FBgn0031746	21892.8	3.83629	1.32092	2.90426	0.00368122	0.0430692	1.9349		-0.444233	1.91601e-36		1.61419	1		In Males Only
FBgn0031756	199.001	-2.86422	0.423725	-6.75962	1.38358e-11	3.21293e-09	1.7384		0.356837	0.388359		-2.39284	5.48831e-31		In Females Only
FBgn0031816	188.729	-0.767375	0.208211	-3.68557	0.000228192	0.00365786	3.27581		0.375138	0.00142605		-0.255914	0.0652609		In Males Only
FBgn0031821	181.032	1.00563	0.281897	3.56736	0.000360603	0.00521577	3.27581		0.17755	0.116361		0.910357	0.000431986		In Females Only
FBgn0031837	27.0686	-1.9033	0.53362	-3.56677	0.000361412	0.00926574	1.58305		0.39459	0.138253		-1.49092	0.000117461		In Females Only
FBgn0031887	30.3367	2.491	0.792208	3.14437	0.00166442	0.026165	1.73733		-1.18699	0.782318		0.561146	0.0705874		In Neither
FBgn0031900	10.0303	-5.22832	1.63505	-3.19765	0.00138553	0.0248443	1.56613		-0.495122	1		-5.31844	2.41147e-06		In Females Only
FBgn0031907	1433.44	0.620513	0.183517	3.38122	0.000721641	0.0191922	1.19216		-0.237805	0.00103443		0.397426	0.013292		In Males & Females
FBgn0031913	2162.02	-0.970656	0.294776	-3.29286	0.000991747	0.0251509	1.09602		-0.562388	6.06226e-11		-1.23444	8.71458e-08		In Males & Females
FBgn0031926	30.6109	-1.49178	0.478419	-3.11814	0.00181994	0.0277902	1.73733		0.162269	0.789692		-0.761117	0.0229866		In Females Only
FBgn0031935	373.016	1.17445	0.19232	6.10676	1.01676e-09	2.03191e-07	1.30706		0.137882	0.136464		1.43817	5.7603e-20		In Females Only
FBgn0031945	102.814	-1.11979	0.317286	-3.52929	0.000416684	0.0105256	1.56613		-0.160744	0.251732		-0.891392	0.00194028		In Females Only
FBgn0031955	33.5852	-2.30678	0.565694	-4.07779	4.54657e-05	0.00174815	1.73733		0.767328	0.028974		-1.65155	3.84618e-09		In Males & Females
FBgn0031996	1228.05	0.741132	0.187183	3.95939	7.51405e-05	0.00340582	1.19216		-0.580298	2.03442e-25		0.0319629	1		In Males Only
FBgn0032002	1272.53	-0.699234	0.233217	-2.99821	0.00271566	0.0420771	1.46921		-0.0712911	0.510869		-0.345541	0.152647		In Neither
FBgn0032015	2167.39	0.278795	0.0845747	3.29643	0.000979212	0.0203584	1.46921		-0.454807	2.1855e-38		-0.173981	0.0687876		In Males Only
FBgn0032018	2701.13	0.532363	0.146409	3.63614	0.000276753	0.00983229	1.12667		-0.265153	1.87502e-08		0.118074	0.513533		In Males Only
FBgn0032029	3454.33	0.723408	0.171675	4.21383	2.51075e-05	0.00220284	0.705832		-0.503728	5.41726e-10		0.255295	0.0434404		In Males & Females
FBgn0032049	18049.9	1.09686	0.333417	3.28976	0.00100272	0.0186354	1.72369		-0.487031	0.00328954		0.580515	0.0408801		In Males & Females
FBgn0032054	904.104	0.455493	0.133179	3.42016	0.00062584	0.0152501	1.40288		-0.273413	9.15315e-05		0.1497	0.202529		In Males Only
FBgn0032066	690.402	1.52888	0.434577	3.51808	0.000434678	0.0117776	1.40288		0.486513	0.00209117		1.45611	2.7078e-06		In Males & Females
FBgn0032067	54.7237	2.0689	0.5936	3.48534	0.000491508	0.0118122	1.56613		-0.568399	0.0121697		0.99451	0.0201155		In Males & Females
FBgn0032082	106.008	-1.9167	0.499785	-3.83504	0.000125542	0.00368525	1.78422		0.449196	0.206332		-1.6241	1.49624e-10		In Females Only
FBgn0032126	127.479	-5.77083	1.74127	-3.31415	0.000919228	0.0170819	1.78422		0.954499	1		-5.98416	1.58881e-95		In Females Only
FBgn0032127	1239.68	-8.95218	2.08112	-4.30161	1.69564e-05	0.000914943	1.46921		-1.4463	1		-9.84325	2.05193e-59		In Females Only
FBgn0032138	12162.4	-0.46704	0.138178	-3.37999	0.000724872	0.0146712	1.72369		0.810078	9.32091e-40		0.31877	0.00469114		In Males & Females
FBgn0032228	138.392	-1.37729	0.344615	-3.99661	6.42559e-05	0.00244419	1.56613		0.227399	0.56614		-1.22626	2.41816e-14		In Females Only
FBgn0032230	357.63	0.548515	0.184314	2.97598	0.00292053	0.0465616	1.38756		0.065946	0.395141		0.605337	0.000284828		In Females Only
FBgn0032233	109.713	-1.36569	0.410086	-3.33024	0.000867704	0.0166712	1.7384		0.378032	0.00635129		-0.662725	0.144287		In Males Only
FBgn0032234	569.984	0.694645	0.207092	3.35427	0.000795736	0.0177123	1.46921		-0.259049	0.00155716		0.164731	0.359029		In Males Only
FBgn0032292	2051.98	0.299248	0.100107	2.98927	0.00279643	0.0498861	1.19216		-0.10385	0.0280104		0.144386	0.0932667		In Males Only
FBgn0032298	760.82	-0.496168	0.155681	-3.18709	0.00143714	0.0265018	1.46921		0.130933	0.151945		-0.195826	0.177619		In Neither
FBgn0032303	67.8924	-7.84895	2.02906	-3.86827	0.000109611	0.00324547	1.84973		-0.491066	1		-9.27835	5.12107e-25		In Females Only
FBgn0032311	58.361	-3.09807	0.967094	-3.20349	0.00135774	0.024498	1.56613		0.449508	1		-2.68365	4.32696e-20		In Females Only
FBgn0032358	835.685	0.503376	0.146515	3.43567	0.0005911	0.0146744	1.40288		-0.151126	0.018722		0.165884	0.19318		In Males Only
FBgn0032362	40.9049	-2.77919	0.62179	-4.46966	7.83434e-06	0.000425348	1.73733		0.7449	0.127132		-2.62641	1.3896e-17		In Females Only
FBgn0032381	425.917	-2.25251	0.508495	-4.42976	9.43364e-06	0.000625739	1.30706		-0.94846	6.16825e-05		-2.9576	1.20595e-21		In Males & Females
FBgn0032405	115.987	-0.831874	0.25739	-3.23196	0.00122943	0.0228018	1.56613		-0.358786	0.00269491		-0.929001	2.34168e-07		In Males & Females
FBgn0032479	4742.51	0.495216	0.111704	4.43329	9.28068e-06	0.000442416	1.94269		-0.43801	5.43043e-14		0.00618446	1		In Males Only
FBgn0032494	2180.08	1.56847	0.204017	7.68793	1.49535e-14	5.92472e-12	1.46921		-0.0962375	0.116866		1.49488	6.03529e-20		In Females Only
FBgn0032495	1164.58	1.08185	0.183921	5.88213	4.05022e-09	8.65398e-07	1.09602		-0.303836	6.00167e-08		0.972719	1.91926e-07		In Males & Females
FBgn0032506	28.2078	-3.64041	0.896711	-4.05974	4.91267e-05	0.00176257	1.84973		1.34759	NA		-1.60256	0.00046073		In Females Only
FBgn0032517	551.585	0.754952	0.199175	3.79039	0.000150409	0.00550846	1.27595		-0.268989	0.00193945		0.384346	0.0219589		In Males & Females
FBgn0032522	501.985	-6.48872	1.21577	-5.33713	9.44289e-08	1.2474e-05	1.30706		0.0083453	1		-5.67097	9.13429e-07		In Females Only
FBgn0032523	36.1604	-8.90448	1.3823	-6.44178	1.18083e-10	1.99503e-08	1.85524		-0.262411	1		-7.85905	1.7798e-23		In Females Only
FBgn0032598	57.8006	-1.33643	0.399357	-3.34646	0.000818515	0.0151582	1.85524		-0.00854442	1		-1.32091	4.40884e-06		In Females Only
FBgn0032603	815.727	0.518227	0.169462	3.05807	0.00222771	0.0430863	1.16915		-0.474472	2.77157e-13		0.0632796	0.715373		In Males Only
FBgn0032615	135.839	1.25388	0.327559	3.82797	0.000129206	0.00237051	3.27581		-0.320462	0.00726022		0.72613	0.0119592		In Males & Females
FBgn0032651	66.2917	-2.73704	0.467701	-5.85212	4.85336e-09	6.69606e-07	1.73733		0.417058	0.00731616		-2.41394	1.29045e-09		In Males & Females
FBgn0032658	1066.82	4.14188	1.23875	3.3436	0.000826987	0.0223768	1.09602		-0.347819	5.96171e-11		1.67753	0.303031		In Males Only
FBgn0032681	515.453	-0.679442	0.193982	-3.50261	0.000460731	0.0129521	1.27595		-0.0660824	0.524378		-0.466962	0.0215844		In Females Only
FBgn0032684	1618.13	-0.497231	0.147923	-3.36141	0.00077545	0.0174004	1.46921		-0.110099	0.0587749		-0.610365	1.26923e-05		In Females Only
FBgn0032685	264.726	-1.13682	0.40573	-2.80191	0.00508012	0.0366968	3.27581		-0.15902	0.119583		-1.43233	6.76096e-07		In Females Only
FBgn0032727	1631.88	-0.95286	0.188528	-5.05422	4.32156e-07	5.50343e-05	1.12667		0.03125	0.520904		-0.793714	1.59384e-06		In Females Only
FBgn0032741	218.689	-1.87493	0.38965	-4.81185	1.49541e-06	0.000107522	1.7384		0.256833	0.00304835		-1.88905	2.235e-06		In Males & Females
FBgn0032774	4252.35	0.669045	0.200111	3.34337	0.000827666	0.0218497	1.12667		0.322222	1.32184e-11		1.14573	1.49624e-10		In Males & Females
FBgn0032785	387.012	0.854646	0.165239	5.17217	2.31385e-07	2.72331e-05	1.32143		-0.0486254	0.525479		1.03962	7.87094e-10		In Females Only
FBgn0032788	820.83	-8.76641	0.570316	-15.3711	2.55616e-53	8.1632e-50	1.27595		-1.31172	1.48055e-06		-9.36924	1.28416e-39		In Males & Females
FBgn0032789	1129.42	-8.15666	1.08191	-7.53913	4.7311e-14	2.18525e-11	1.19216		-0.365526	1		-8.74814	6.03596e-150		In Females Only
FBgn0032809	141.526	2.33121	0.609227	3.8265	0.000129976	0.00237762	3.27581		-1.13281	9.10851e-11		1.90137	1.98387e-05		In Males & Females
FBgn0032820	1532.89	0.831177	0.191515	4.34001	1.42477e-05	0.000667098	1.80557		-0.76728	3.80691e-16		0.0604562	0.698915		In Males Only
FBgn0032834	1023.42	1.2524	0.384193	3.25982	0.00111482	0.0272319	1.09602		-0.538153	2.03442e-25		0.570091	0.384763		In Males Only
FBgn0032856	19.9347	-3.17943	0.717465	-4.43147	9.35915e-06	0.000544556	1.52245		0.504501	1		-3.66572	3.3916e-16		In Females Only
FBgn0032864	2047.08	0.489948	0.141361	3.46594	0.000528384	0.0129521	1.46921		-0.59373	2.5042e-17		-0.0834521	0.495512		In Males Only
FBgn0032913	638.617	1.15572	0.186038	6.21228	5.22199e-10	1.09172e-07	1.30706		-0.426695	2.10876e-10		0.934552	8.6042e-09		In Males & Females
FBgn0033054	330.501	-1.01627	0.330878	-3.07144	0.00213027	0.0364139	1.38756		0.354784	1.24732e-07		-0.720321	0.129191		In Males Only
FBgn0033065	14754.6	1.09447	0.29212	3.74664	0.000179218	0.00459153	1.9349		-0.50097	1.63363e-26		0.533763	0.0505476		In Males Only
FBgn0033108	144.855	-1.59748	0.464537	-3.43887	0.000584145	0.012084	1.78422		0.921962	2.93588e-08		-0.677279	0.17254		In Males Only
FBgn0033170	163.928	1.23594	0.341622	3.61787	0.000297033	0.00737354	1.78422		0.17937	0.0684071		0.956306	0.00276144		In Females Only
FBgn0033174	3264.31	0.601927	0.167449	3.59469	0.000324783	0.0112084	1.12667		0.0923016	0.070247		0.765416	3.54801e-10		In Females Only
FBgn0033187	1133.87	0.450079	0.125379	3.58975	0.000330999	0.0116533	1.09602		-0.331298	7.67654e-10		0.0598213	0.535901		In Males Only
FBgn0033259	2001.6	0.301193	0.0929524	3.24029	0.00119407	0.020231	1.80557		-0.144365	0.00264953		0.0854698	0.490379		In Males Only
FBgn0033292	407.15	-1.18451	0.230017	-5.14966	2.60965e-07	3.0357e-05	1.30706		-0.277078	0.00151899		-0.924143	5.70474e-05		In Males & Females
FBgn0033296	8249.44	-1.84754	0.533098	-3.46567	0.00052892	0.0183013	0.931222		-0.605444	0.00459876		-3.4233	2.60951e-20		In Males & Females
FBgn0033297	6922.61	-1.31375	0.342858	-3.83175	0.000127233	0.00382512	1.72369		-0.460861	0.00594898		-2.77281	1.1826e-22		In Males & Females
FBgn0033327	62.9241	-1.95351	0.574656	-3.39945	0.000675224	0.0130708	1.84973		-0.649949	0.000866781		-1.3723	0.0100274		In Males & Females
FBgn0033354	634.724	-0.879415	0.19177	-4.58577	4.52315e-06	0.000347232	1.27595		0.0583504	0.602349		-0.759287	2.37597e-11		In Females Only
FBgn0033362	40.3123	-2.26842	0.560096	-4.05005	5.12075e-05	0.00186817	1.78422		0.0147635	1		-2.69185	1.08214e-12		In Females Only
FBgn0033438	414.435	-0.828791	0.171617	-4.82932	1.37002e-06	0.000128019	1.32143		-0.0949789	0.394689		-0.791928	5.3264e-11		In Females Only
FBgn0033481	24.3577	-2.60591	0.758181	-3.43706	0.000588062	0.0132779	1.58305		0.0337092	1		-2.81105	1.09815e-13		In Females Only
FBgn0033603	176.768	1.01872	0.270899	3.76053	0.000169551	0.0048979	1.67926		-0.0388438	0.774996		1.1956	7.92002e-08		In Females Only
FBgn0033623	221.535	2.12649	0.61204	3.47443	0.000511949	0.0111777	1.78422		0.258439	0.000527638		1.15249	0.0428343		In Males & Females
FBgn0033668	78.0951	-1.35362	0.428019	-3.16253	0.00156405	0.0250915	1.73733		-0.0823583	0.979275		-1.15857	2.03232e-07		In Females Only
FBgn0033723	296.314	1.58408	0.421504	3.75815	0.000171175	0.0057384	1.38756		0.0383609	0.862255		1.49487	2.34272e-10		In Females Only
FBgn0033725	20.5382	-2.58884	0.741646	-3.49067	0.000481816	0.0118122	1.52857		0.437169	0.107258		-2.10989	0.00732073		In Females Only
FBgn0033728	1339.43	0.909042	0.27531	3.30188	0.000960383	0.0201601	1.46921		-0.2309	0.033362		0.817751	0.000254818		In Males & Females
FBgn0033739	1574.24	-0.386937	0.119032	-3.2507	0.00115119	0.0198501	1.80557		0.358188	2.62406e-09		0.0736821	0.700308		In Males Only
FBgn0033748	1094.48	0.589216	0.146856	4.0122	6.01564e-05	0.003047	1.09602		-0.351576	7.58491e-09		0.188202	0.114427		In Males Only
FBgn0033749	499.34	0.472396	0.141491	3.33871	0.000841692	0.0199393	1.30706		-0.349677	4.19357e-07		0.118579	0.297124		In Males Only
FBgn0033750	222.428	0.550882	0.181998	3.02686	0.00247109	0.0354387	1.67926		-0.196112	0.0486609		0.199798	0.201904		In Males Only
FBgn0033774	32468.8	1.89064	0.343404	5.50557	3.67977e-08	3.5508e-06	1.97327		-0.806215	2.38604e-07		0.905929	0.000387184		In Males & Females
FBgn0033791	47.2859	-2.32667	0.531044	-4.38132	1.17962e-05	0.00058061	1.78422		0.707435	0.00218343		-1.64917	8.43269e-05		In Males & Females
FBgn0033799	699.109	0.811243	0.190671	4.25468	2.09349e-05	0.00108321	1.46921		0.107965	0.166693		0.880212	3.70191e-08		In Females Only
FBgn0033817	31.4452	-2.49912	0.71404	-3.49997	0.000465315	0.0103374	1.78422		0.02662	1		-1.69978	1.08094e-09		In Females Only
FBgn0033826	987.492	-0.968658	0.309228	-3.13251	0.00173321	0.0303823	1.46921		-1.52538	5.60279e-87		-2.34035	8.45181e-22		In Males & Females
FBgn0033830	126.878	-7.87936	2.45758	-3.20614	0.00134527	0.0227019	1.7384		0.589693	1		-5.558	9.12205e-06		In Females Only
FBgn0033855	29.8933	-3.09794	0.61732	-5.01837	5.21122e-07	4.40792e-05	1.78422		0.563525	0.0979522		-2.17824	2.26496e-08		In Females Only
FBgn0033887	188.619	-3.94915	0.341654	-11.5589	6.65645e-31	7.09211e-28	1.7384		0.163678	0.0809671		-3.70685	4.17912e-46		In Females Only
FBgn0033888	3428.92	-2.03926	0.327377	-6.22908	4.6919e-10	1.75887e-07	0.705832		0.204571	4.62744e-05		-1.5212	4.64887e-05		In Males & Females
FBgn0033919	2830.11	0.727685	0.224002	3.24856	0.00115989	0.0483982	0.514434		0.0359946	0.567875		0.945372	1.70239e-06		In Females Only
FBgn0033954	18758.5	4.05678	1.26404	3.20938	0.00133023	0.0348131	0.931222		0.197549	0.000274465		2.16959	1		In Males Only
FBgn0033958	77.7183	-3.24189	0.896676	-3.61545	0.000299823	0.00810902	1.56613		1.2617	NA		-0.603445	0.0192721		In Females Only
FBgn0033960	249.869	0.82042	0.183343	4.47477	7.64919e-06	0.000427676	1.67926		-0.420826	2.86753e-07		0.529157	0.000269362		In Males & Females
FBgn0033980	844.366	0.518032	0.162935	3.17939	0.00147587	0.0316737	1.16915		-0.120138	0.0199941		0.495046	0.00418356		In Males & Females
FBgn0034013	319.576	-1.43527	0.267908	-5.35731	8.44708e-08	1.16276e-05	1.27595		0.179219	0.0383231		-1.21354	1.61574e-08		In Males & Females
FBgn0034070	132.305	-1.41101	0.474792	-2.97184	0.00296017	0.0251509	3.27581		0.519565	0.17563		-0.684112	0.000893268		In Females Only
FBgn0034128	32.9011	-3.01381	0.704145	-4.2801	1.86808e-05	0.000842319	1.78422		0.966707	0.000347574		-1.65606	0.00831627		In Males & Females
FBgn0034143	968.666	-2.63425	0.254361	-10.3563	3.91645e-25	4.46213e-22	1.19216		0.0300406	0.710459		-2.44138	1.91802e-45		In Females Only
FBgn0034144	23580.2	-1.41637	0.488172	-2.90137	0.00371538	0.0427186	1.97327		0.199187	0.000114061		-0.792692	0.386658		In Males Only
FBgn0034162	940.805	0.686216	0.212115	3.23511	0.00121595	0.024498	1.40288		-0.0491291	0.482695		0.750718	5.66755e-05		In Females Only
FBgn0034229	7526.56	1.24044	0.255142	4.86176	1.16344e-06	7.95503e-05	1.9349		-0.198855	0.00577707		1.03984	1.38043e-07		In Males & Females
FBgn0034277	4637.56	0.44289	0.135228	3.27515	0.00105608	0.0177494	1.94269		-0.525452	3.57216e-23		-0.105386	0.446527		In Males Only
FBgn0034286	20.3484	-3.46337	0.906088	-3.82233	0.000132195	0.00427034	1.56613		0.897323	0.113242		-2.00666	8.76664e-05		In Females Only
FBgn0034356	361.08	-0.990186	0.284497	-3.48048	0.000500523	0.0129521	1.38756		-0.541591	9.32816e-06		-1.67326	1.70082e-21		In Males & Females
FBgn0034383	334.61	-2.56782	0.55423	-4.63314	3.60169e-06	0.000288998	1.27595		0.0564746	0.415921		-2.0951	0.000502968		In Females Only
FBgn0034394	3147.87	1.55114	0.32252	4.80943	1.51362e-06	0.000230608	0.705832		-0.281897	0.0197318		1.13054	4.07326e-07		In Males & Females
FBgn0034396	122.21	-1.49942	0.311459	-4.81417	1.47815e-06	0.000106937	1.7384		0.499036	5.41439e-06		-0.842238	0.000874642		In Males & Females
FBgn0034468	232.927	1.43859	0.354445	4.05872	4.93433e-05	0.00113244	3.27581		-0.0791079	0.748817		1.17985	4.53177e-08		In Females Only
FBgn0034476	422.598	-0.99121	0.283691	-3.49398	0.000475874	0.0133075	1.27595		-0.406463	1.04457e-07		-1.30434	8.2902e-08		In Males & Females
FBgn0034511	693.044	0.920566	0.300526	3.06318	0.00218995	0.0355839	1.46921		-0.663899	1.04068e-10		0.10424	0.681633		In Males Only
FBgn0034514	21.019	-8.18831	1.55922	-5.25155	1.50828e-07	1.61764e-05	1.58305		0.13018	0.92502		-5.10491	0.00100803		In Females Only
FBgn0034521	1695.28	0.935797	0.262029	3.57134	0.000355153	0.0120254	1.09602		-0.441454	1.11857e-16		0.377176	0.0964024		In Males Only
FBgn0034552	511.549	1.24338	0.253056	4.91344	8.94914e-07	8.94208e-05	1.30706		0.783065	8.65638e-25		2.05866	3.93269e-28		In Males & Females
FBgn0034553	778.267	1.33022	0.321306	4.14003	3.47259e-05	0.00167549	1.40288		0.460484	1.63292e-15		1.73212	4.4304e-13		In Males & Females
FBgn0034569	542.933	0.698193	0.232806	2.99903	0.00270841	0.0438947	1.38756		-0.448789	5.26267e-06		0.185705	0.335739		In Males Only
FBgn0034572	1222.83	0.403984	0.128336	3.14787	0.00164463	0.0292504	1.46921		-0.126931	0.048734		0.217189	0.013208		In Males & Females
FBgn0034618	1778.94	0.547404	0.169442	3.23063	0.00123519	0.0206471	1.80557		-0.209343	0.0507302		0.139907	0.253297		In Neither
FBgn0034629	1146.84	0.448541	0.129988	3.45062	0.000559294	0.0170159	1.09602		-0.390352	1.57794e-06		0.0837291	0.547249		In Males Only
FBgn0034655	1344.31	0.778035	0.23748	3.27621	0.0010521	0.0248443	1.19216		0.234472	7.16794e-06		1.03572	1.55098e-05		In Males & Females
FBgn0034657	1676.95	0.801815	0.203213	3.94568	7.95735e-05	0.00355997	1.19216		-0.453228	1.06327e-06		0.407076	0.00383889		In Males & Females
FBgn0034661	37.7726	-2.3308	0.716041	-3.25511	0.00113347	0.0216209	1.56613		0.543349	0.0123116		-2.64886	9.13914e-06		In Males & Females
FBgn0034670	164.806	-1.59859	0.320133	-4.99351	5.92904e-07	5.47034e-05	1.56613		-0.276987	0.00206188		-1.33712	6.21426e-05		In Males & Females
FBgn0034712	1639.24	-5.62411	1.26602	-4.44236	8.89772e-06	0.000638914	1.19216		-4.20212	1.37907e-56		-7.76334	NA		In Males Only
FBgn0034725	51.8295	-3.19215	0.870509	-3.667	0.000245418	0.00608936	1.84973		1.47683	NA		0.0994297	0.701354		In Neither
FBgn0034783	61.9302	-3.05212	0.810757	-3.76453	0.000166864	0.00448276	1.84973		1.0593	0.0237356		-1.66139	1.89135e-06		In Males & Females
FBgn0034837	972.78	1.93598	0.592039	3.27003	0.00107537	0.0261024	1.12667		-0.192684	0.000137683		0.0650882	1		In Males Only
FBgn0034903	481.319	-1.60776	0.340828	-4.71722	2.39088e-06	0.000191837	1.38756		-0.299782	5.09916e-06		-1.5068	1.98464e-08		In Males & Females
FBgn0034935	263.952	-0.738255	0.251497	-2.93544	0.00333079	0.0444084	1.67926		-0.691654	2.69336e-12		-1.1048	5.12193e-06		In Males & Females
FBgn0034959	405.53	-0.717021	0.228676	-3.13553	0.00171546	0.0301183	1.46921		-0.0659879	0.718873		-0.489025	0.00140918		In Females Only
FBgn0035041	30.9626	-2.07633	0.666753	-3.11409	0.00184515	0.0267677	1.85524		0.781886	0.02077		-1.08645	0.034433		In Males & Females
FBgn0035076	657.607	1.63304	0.332195	4.91591	8.83704e-07	9.68538e-05	1.16915		0.166402	0.0767937		1.71176	1.44277e-12		In Females Only
FBgn0035083	3183.34	0.28174	0.0689033	4.08892	4.33381e-05	0.00334105	0.705832		-0.129477	0.0182964		0.0964527	0.340331		In Males Only
FBgn0035092	37.4873	-3.60454	1.03131	-3.4951	0.000473879	0.0101746	1.84973		1.69038	NA		-0.538242	0.247614		In Neither
FBgn0035113	487.994	0.534321	0.163264	3.27273	0.00106512	0.023327	1.30706		0.264758	0.000791083		0.689134	3.17449e-11		In Males & Females
FBgn0035146	284.565	-0.657538	0.196513	-3.34603	0.000819776	0.0199238	1.27595		-0.311294	0.00116921		-0.993224	1.96837e-11		In Males & Females
FBgn0035152	360.111	-0.731485	0.154286	-4.74111	2.12553e-06	0.00017243	1.38756		0.109931	0.171063		-0.520795	1.54416e-06		In Females Only
FBgn0035189	2307.09	0.727735	0.224649	3.23943	0.00119769	0.023327	1.46921		-0.816901	4.39745e-33		0.0147489	0.897785		In Males Only
FBgn0035245	27.1053	-2.12147	0.677416	-3.1317	0.00173797	0.0295095	1.52857		0.734571	0.0307701		-1.28425	0.00860519		In Males & Females
FBgn0035246	236.223	-2.07374	0.590906	-3.50943	0.000449075	0.0100352	1.78422		0.162087	NA		-1.35224	6.56955e-15		In Females Only
FBgn0035257	115.138	-3.74783	0.811925	-4.61599	3.91234e-06	0.000142562	3.27581		0.265041	0.434469		-3.68954	4.53711e-09		In Females Only
FBgn0035282	156.289	-1.83702	0.613717	-2.99326	0.00276011	0.0373107	1.7384		-0.528796	0.00588691		-1.61628	NA		In Males Only
FBgn0035286	14.3088	-2.02528	0.672942	-3.00959	0.00261601	0.0385674	1.57398		-0.00521571	1		-1.31321	0.00551673		In Females Only
FBgn0035290	256.02	-1.27622	0.286578	-4.45331	8.45582e-06	0.000446404	1.7384		0.368299	0.00424076		-0.757768	0.000495872		In Males & Females
FBgn0035300	418.184	0.857562	0.262207	3.27055	0.00107339	0.0227019	1.38756		-0.0629876	0.612766		0.628375	0.00412335		In Females Only
FBgn0035308	812.437	-0.619996	0.199138	-3.1134	0.00184944	0.0346081	1.30706		-0.164034	0.0265897		-0.412408	0.0634916		In Males Only
FBgn0035315	96.0747	-2.76593	0.866446	-3.19227	0.0014116	0.0239197	1.67926		-0.312335	0.0110038		-1.82678	0.0592107		In Males Only
FBgn0035328	1043.85	-9.78681	1.25948	-7.77048	7.81867e-15	3.61414e-12	1.46921		0.349488	1		-9.32453	9.50522e-172		In Females Only
FBgn0035348	6832.24	-2.24385	0.232262	-9.66087	4.42093e-22	5.09076e-19	0.931222		-0.149071	0.0022533		-2.66499	9.9279e-53		In Males & Females
FBgn0035427	101.609	1.68144	0.398519	4.21922	2.45144e-05	0.00107606	1.7384		-0.552833	0.220617		0.833789	2.379e-06		In Females Only
FBgn0035480	381.424	0.745337	0.219958	3.38855	0.000702632	0.0174731	1.32143		0.163869	0.0133685		1.04328	2.21526e-07		In Males & Females
FBgn0035481	2979.02	-0.949051	0.222961	-4.25659	2.07569e-05	0.0013281	1.12667		0.1398	0.00444199		-0.983774	0.000226041		In Males & Females
FBgn0035484	1656.61	1.11477	0.273428	4.077	4.56208e-05	0.00169895	1.80557		-0.605969	1.667e-09		0.488697	0.0266609		In Males & Females
FBgn0035501	786.142	0.829101	0.255344	3.247	0.00116627	0.0249376	1.30706		0.0964374	0.316887		1.06556	9.87229e-08		In Females Only
FBgn0035504	25.9282	-2.02122	0.690905	-2.92547	0.00343935	0.0483982	1.52245		0.353039	0.578909		-1.13186	0.00117103		In Females Only
FBgn0035508	32.2689	-4.22344	0.924185	-4.56991	4.87937e-06	0.000272813	1.84973		1.59056	0.0964054		-2.83129	5.58423e-09		In Females Only
FBgn0035521	50.5726	-2.24239	0.619944	-3.61708	0.000297949	0.00756303	1.73733		0.676499	0.0280214		-1.27514	0.00166008		In Males & Females
FBgn0035522	55.1566	-2.10469	0.664787	-3.16597	0.00154568	0.024498	1.78422		0.135466	0.814688		-2.23164	8.30825e-08		In Females Only
FBgn0035539	216.534	-0.668591	0.20599	-3.24574	0.00117144	0.0129182	3.27581		-0.280087	0.00691179		-0.837937	6.58161e-09		In Males & Females
FBgn0035557	201.027	-0.767361	0.18323	-4.18797	2.81457e-05	0.00123726	1.67926		-0.189716	0.0525781		-0.8921	4.15876e-10		In Females Only
FBgn0035621	69.4798	-3.06742	0.99713	-3.07625	0.0020962	0.0330542	1.56613		0.121042	1		-3.83247	6.43641e-08		In Females Only
FBgn0035626	75.7126	-2.48858	0.436642	-5.69936	1.20261e-08	1.40918e-06	1.84973		0.752581	2.31458e-07		-2.01896	5.54454e-10		In Males & Females
FBgn0035666	268.472	-1.07856	0.348757	-3.09259	0.00198416	0.0191922	3.27581		-1.40004	4.36641e-23		-1.75756	3.43622e-09		In Males & Females
FBgn0035673	1532.34	0.843245	0.212353	3.97096	7.15827e-05	0.00492977	0.701431		-0.00730843	0.991884		0.976334	6.46724e-09		In Females Only
FBgn0035677	129.319	-0.994111	0.273702	-3.63209	0.000281136	0.00430673	3.27581		0.420308	0.00397414		-0.436377	0.034433		In Males & Females
FBgn0035679	1379.2	0.482663	0.118092	4.08716	4.36684e-05	0.00224112	1.19216		-0.21994	3.05271e-05		0.198479	0.119848		In Males Only
FBgn0035697	147.537	-7.97294	0.784554	-10.1624	2.91852e-24	2.1378e-21	1.7384		0.324359	1		-7.7547	5.1023e-69		In Females Only
FBgn0035710	1763.13	0.459767	0.14413	3.18996	0.00142292	0.0322964	1.09602		-0.309617	6.48531e-07		0.190994	0.269811		In Males Only
FBgn0035726	4378.05	0.483667	0.131075	3.69	0.000224257	0.0118557	0.705832		-0.800096	8.94438e-30		-0.37433	1.09226e-05		In Males & Females
FBgn0035727	819.779	-0.620321	0.198183	-3.13005	0.00174779	0.035623	1.16915		0.0829278	0.204319		-0.413463	0.0285224		In Females Only
FBgn0035733	61.8387	-2.60722	0.503894	-5.17415	2.28947e-07	2.05854e-05	1.78422		0.152098	0.799045		-1.92168	1.15027e-12		In Females Only
FBgn0035734	392.427	1.29322	0.417162	3.10004	0.00193493	0.0360939	1.27595		-0.203414	0.0454193		1.07511	0.00189223		In Males & Females
FBgn0035768	720.574	-6.6483	0.251123	-26.4743	1.91831e-154	3.34292e-150	1.16915		0.040157	0.734998		-5.98289	8.64606e-166		In Females Only
FBgn0035815	1153.36	0.898182	0.172212	5.21557	1.83252e-07	2.03297e-05	1.46921		0.0773909	0.154572		1.06451	8.77646e-13		In Females Only
FBgn0035867	778.162	0.440139	0.137565	3.19951	0.00137663	0.0279043	1.30706		-0.256909	3.02605e-05		0.12398	0.165199		In Males Only
FBgn0035868	1102.47	-0.748286	0.188492	-3.96986	7.1915e-05	0.00350876	1.09602		0.176816	0.00791988		-0.271567	0.237826		In Males Only
FBgn0035886	740.613	-2.87579	0.581072	-4.94911	7.45536e-07	7.88378e-05	1.27595		-3.39019	9.37988e-29		-4.8057	1.04084e-22		In Males & Females
FBgn0035903	44.1644	-1.9318	0.655809	-2.94567	0.00322251	0.0401237	1.85524		0.907672	0.0434941		-0.508731	0.0613575		In Males Only
FBgn0035926	4443.39	-1.38873	0.299848	-4.63144	3.6313e-06	0.000320323	1.12667		-1.12554	5.32954e-49		-2.2456	2.67571e-22		In Males & Females
FBgn0035941	310.77	0.796848	0.268909	2.96326	0.00304396	0.0458821	1.46921		0.187448	0.0482594		0.938948	1.58907e-05		In Males & Females
FBgn0035948	36.4194	-2.93364	0.618179	-4.74561	2.07876e-06	0.000142562	1.73733		-0.0971262	0.794426		-2.44633	3.44193e-09		In Females Only
FBgn0035978	10075.6	0.865548	0.200231	4.32274	1.54105e-05	0.000743477	1.72369		-0.616939	7.32128e-13		0.183884	0.412008		In Males Only
FBgn0035985	1777.37	0.623245	0.191773	3.24992	0.00115438	0.0228018	1.46921		0.458226	4.93779e-18		1.2517	4.65714e-12		In Males & Females
FBgn0036091	59066.2	1.14335	0.211723	5.40022	6.65594e-08	6.37138e-06	1.9349		-0.0371869	0.583238		1.1403	1.68014e-11		In Females Only
FBgn0036106	38810.1	0.520559	0.158422	3.2859	0.00101656	0.0286612	0.931222		0.0242219	0.904704		0.769088	8.36995e-06		In Females Only
FBgn0036116	805.103	-0.733482	0.209436	-3.50218	0.000461466	0.0121191	1.40288		0.462912	4.61056e-08		-0.0488596	0.785126		In Males Only
FBgn0036145	67.6367	-1.46938	0.512599	-2.86652	0.00415006	0.0483305	1.84973		0.593169	0.14908		-0.159142	0.535485		In Neither
FBgn0036147	1835.01	-0.534935	0.121569	-4.40024	1.0813e-05	0.000788449	1.12667		-0.2476	0.000150856		-0.7949	2.33253e-23		In Males & Females
FBgn0036155	409.46	0.460448	0.132851	3.46591	0.000528445	0.0135653	1.38756		-0.0535308	0.555864		0.425883	1.00049e-06		In Females Only
FBgn0036202	108.513	-1.34953	0.412509	-3.27151	0.00106977	0.0194241	1.7384		0.518895	0.0410521		-0.599359	0.00491731		In Males & Females
FBgn0036211	3144.61	0.437739	0.113475	3.85759	0.000114511	0.00502518	1.08475		-0.35928	3.99892e-11		0.0939985	0.517231		In Males Only
FBgn0036225	18.3925	-2.28987	0.672057	-3.40726	0.000656193	0.0146424	1.56613		-0.326347	0.36334		-2.0936	1.58907e-05		In Females Only
FBgn0036290	1385.22	0.687921	0.148715	4.62576	3.73218e-06	0.000335158	1.09602		-0.743511	3.46224e-39		-0.252544	0.0153544		In Males & Females
FBgn0036316	9737.7	0.477931	0.146414	3.26425	0.00109754	0.0198501	1.72369		-0.629652	2.98101e-18		-0.210909	0.0265142		In Males & Females
FBgn0036323	72.4736	-1.73057	0.543278	-3.18542	0.00144545	0.0227732	1.84973		-0.0840142	0.709172		-1.79692	9.18228e-07		In Females Only
FBgn0036351	62.1019	-2.89778	0.536938	-5.39686	6.78156e-08	6.72936e-06	1.84973		0.186564	0.368364		-3.30658	2.11761e-15		In Females Only
FBgn0036361	9.07438	7.36186	1.66703	4.41617	1.00467e-05	0.000559747	1.58305		-1.75596	1		5.08706	4.26595e-13		In Females Only
FBgn0036382	55.3722	-3.14487	0.544519	-5.7755	7.67251e-09	9.95596e-07	1.78422		-0.125915	0.938507		-3.29692	3.73331e-33		In Females Only
FBgn0036454	3072.27	1.15269	0.219914	5.24157	1.59215e-07	3.0357e-05	0.802972		-0.468116	3.26273e-13		0.889052	2.95638e-06		In Males & Females
FBgn0036494	19.8559	-5.63967	1.46404	-3.85212	0.000117101	0.00382512	1.58305		2.53312	NA		-2.01553	0.000101911		In Females Only
FBgn0036629	207.638	0.584554	0.207022	2.82364	0.0047482	0.035073	3.27581		-0.430577	0.00176848		0.157972	0.20217		In Males Only
FBgn0036659	202.897	1.25338	0.393097	3.18848	0.00143022	0.0230076	1.78422		0.0634433	0.498554		1.45239	5.20999e-06		In Females Only
FBgn0036715	343.524	-3.06492	0.37154	-8.24923	1.59415e-16	9.21106e-14	1.46921		0.159644	0.249567		-3.2168	1.03172e-42		In Females Only
FBgn0036725	37.351	-1.8984	0.534502	-3.55171	0.000382739	0.00903112	1.73733		-0.126382	1		-1.855	3.45483e-20		In Females Only
FBgn0036778	6400.53	1.52085	0.233469	6.51415	7.31035e-11	1.19793e-08	1.94269		-0.0673793	0.282618		1.73414	6.98242e-17		In Females Only
FBgn0036862	1990.72	0.637909	0.205408	3.10557	0.00189915	0.040072	1.09602		0.104208	0.202348		0.897077	1.27429e-07		In Females Only
FBgn0036875	1698.25	-1.06856	0.263296	-4.05841	4.9409e-05	0.00263171	1.09602		0.0167568	0.778463		-0.783165	0.00143703		In Females Only
FBgn0036876	740.236	1.0253	0.311694	3.28944	0.00100388	0.0228018	1.27595		-0.522592	4.10543e-15		0.620498	0.0303202		In Males & Females
FBgn0036881	66.9258	1.26912	0.403386	3.14618	0.00165421	0.0260742	1.73733		0.120423	0.556775		1.52093	7.39573e-09		In Females Only
FBgn0036910	396.571	-0.95472	0.281747	-3.38857	0.000702575	0.0174731	1.32143		-0.191301	0.0139499		-0.780161	0.00240066		In Males & Females
FBgn0036923	56.1738	1.72557	0.481618	3.58287	0.000339837	0.0078735	1.85524		-0.980764	1.53465e-05		1.12742	0.000444752		In Males & Females
FBgn0036935	40.4662	-2.59144	0.883362	-2.9336	0.00335051	0.0471213	1.56613		1.29734	0.10828		-0.51607	0.203735		In Neither
FBgn0036938	76.8583	-8.40026	1.02994	-8.15608	3.46062e-16	1.52016e-13	1.85524		-0.289247	0.623045		-8.58827	7.77795e-32		In Females Only
FBgn0036948	372.097	-2.56073	0.402472	-6.3625	1.98497e-10	4.55017e-08	1.30706		-1.3535	5.91394e-20		-3.68072	3.39117e-49		In Males & Females
FBgn0036980	3307.79	0.523055	0.161444	3.23986	0.0011959	0.0280856	1.12667		0.0605235	0.34684		0.399708	0.00162759		In Females Only
FBgn0036985	54.4169	2.19671	0.659967	3.32852	0.000873085	0.016479	1.78422		-1.14304	1.03704e-06		1.40709	0.00139124		In Males & Females
FBgn0037000	581.398	0.470726	0.146961	3.20307	0.0013597	0.0276692	1.30706		-0.376627	4.35728e-08		-0.00139364	0.889867		In Males Only
FBgn0037015	14.3709	-4.43835	1.15169	-3.85377	0.000116312	0.00382819	1.56613		1.27554	NA		-1.42	0.0051734		In Females Only
FBgn0037020	2445.75	0.294896	0.0802088	3.6766	0.000236365	0.00606168	1.80557		-0.0166335	0.818691		0.220107	0.00191852		In Females Only
FBgn0037107	200.097	-1.24068	0.330556	-3.7533	0.00017452	0.00526766	1.56613		0.248144	0.0217154		-1.25434	0.00109623		In Males & Females
FBgn0037126	291.953	0.771232	0.218501	3.52965	0.000416112	0.0120806	1.27595		0.208755	0.0972974		1.05298	3.94783e-14		In Females Only
FBgn0037130	169.042	-1.18898	0.292453	-4.06554	4.79215e-05	0.00180591	1.7384		0.394161	0.0155887		-0.649582	0.000128671		In Males & Females
FBgn0037167	320.06	-3.39165	0.840868	-4.03351	5.49498e-05	0.00255808	1.27595		-0.0650449	0.731962		-2.99887	2.39997e-06		In Females Only
FBgn0037202	260.624	0.600183	0.205169	2.92531	0.00344115	0.0477874	1.56613		-0.256545	0.04238		0.146623	0.322446		In Males Only
FBgn0037230	1563.5	1.23445	0.385094	3.20557	0.00134794	0.0306607	1.12667		-0.591317	2.15444e-12		0.744104	0.0190953		In Males & Females
FBgn0037238	54.229	-1.87458	0.595421	-3.14833	0.00164206	0.0248443	1.84973		0.838383	0.0106		-0.276439	0.575763		In Males Only
FBgn0037288	1191.51	1.45653	0.208513	6.98533	2.84191e-12	1.68464e-09	0.701431		-0.00413825	0.937014		1.476	4.58395e-22		In Females Only
FBgn0037375	2262.19	-1.424	0.3976	-3.58148	0.000341653	0.0117869	1.09602		0.205625	0.000533549		-0.657036	0.241598		In Males Only
FBgn0037405	327.744	-9.11817	0.568221	-16.0469	6.01282e-58	2.08455e-54	1.46921		0.21038	0.321956		-9.07007	7.74215e-96		In Females Only
FBgn0037409	80.0525	-1.80611	0.422585	-4.27397	1.92023e-05	0.000840557	1.84973		-0.0931627	0.837813		-1.52552	1.32453e-07		In Females Only
FBgn0037413	84.8541	-4.40477	1.08176	-4.07187	4.66381e-05	0.00169593	1.85524		0.381775	0.00111369		-5.2009	4.3095e-06		In Males & Females
FBgn0037419	143.394	-2.54569	0.461945	-5.51081	3.5719e-08	2.22156e-06	3.27581		-0.260169	0.00856645		-3.3779	4.20836e-11		In Males & Females
FBgn0037422	61.1202	-4.34232	1.27491	-3.40598	0.000659276	0.0128949	1.85524		-0.331797	0.0452245		-3.12556	1		In Males Only
FBgn0037427	49.2398	-2.24397	0.399307	-5.61966	1.91334e-08	2.2216e-06	1.73733		-0.0585055	1		-2.43337	8.23493e-18		In Females Only
FBgn0037431	113.715	2.21078	0.692407	3.1929	0.00140853	0.0228192	1.78422		-1.01739	1.24029e-10		0.454887	1		In Males Only
FBgn0037440	1251.28	0.370044	0.104567	3.53883	0.000401906	0.0123981	1.19216		-0.580593	1.94496e-23		-0.230151	0.0023591		In Males & Females
FBgn0037475	81.2864	-1.86281	0.515352	-3.61463	0.000300775	0.0072277	1.85524		0.200692	0.0769088		-1.10225	0.0837037		In Neither
FBgn0037525	1036.15	-1.14489	0.25793	-4.43877	9.04753e-06	0.000646953	1.19216		0.524344	0.000485078		-0.444037	0.000583109		In Males & Females
FBgn0037547	12288.3	0.689642	0.211618	3.2589	0.00111843	0.0185461	1.9349		0.0598538	0.420572		0.958173	6.17106e-07		In Females Only
FBgn0037607	25266.9	0.460258	0.114021	4.03659	5.42329e-05	0.00183031	1.9349		-0.527146	6.37343e-26		-0.0846071	0.592469		In Males Only
FBgn0037670	389.062	0.536862	0.16989	3.16005	0.0015774	0.0295095	1.38756		-0.117818	0.203895		0.274371	0.0273404		In Females Only
FBgn0037683	589.405	0.993392	0.207676	4.78337	1.72377e-06	0.000167816	1.16915		0.212596	0.0118329		1.16823	2.3326e-11		In Males & Females
FBgn0037714	923.708	1.14781	0.347808	3.30012	0.000966426	0.020231	1.46921		-0.40173	2.42306e-05		0.679832	0.016561		In Males & Females
FBgn0037715	2453.19	0.351358	0.109644	3.20454	0.00135277	0.0254636	1.46921		-0.228009	0.000314931		0.221922	0.0224984		In Males & Females
FBgn0037783	9.55649	-5.90346	1.70561	-3.4612	0.000537772	0.0124605	1.58305		0.230994	1		-3.29801	1.60964e-05		In Females Only
FBgn0037788	2197.07	0.830209	0.222932	3.72405	0.000196055	0.00772133	1.09602		-0.95334	4.90342e-16		-0.0827378	0.598992		In Males Only
FBgn0037814	1807.12	0.47532	0.157287	3.022	0.0025111	0.0482051	1.12667		-0.225323	1.26368e-05		0.169131	0.210608		In Males Only
FBgn0037845	386.887	0.697213	0.21887	3.18551	0.00144498	0.0289884	1.30706		0.216061	0.0161711		0.802747	5.94498e-06		In Males & Females
FBgn0037849	33.1408	-1.92871	0.43434	-4.44055	8.97297e-06	0.000518803	1.56613		0.635733	0.00587215		-0.909824	0.00666976		In Males & Females
FBgn0037879	2698.15	0.866893	0.2677	3.2383	0.00120243	0.0497617	0.514434		-0.807367	8.56704e-27		-0.289341	0.380976		In Males Only
FBgn0037899	6099.91	-0.811578	0.251316	-3.22931	0.0012409	0.019681	1.97327		0.873201	1.08774e-23		0.00864738	1		In Males Only
FBgn0037916	201.412	1.22272	0.424415	2.88095	0.00396473	0.0308471	3.27581		-0.516341	2.46401e-09		0.957069	0.0911025		In Males Only
FBgn0037941	103.815	-1.64118	0.423401	-3.87618	0.00010611	0.00340582	1.67926		0.120345	0.260672		-1.43903	0.000683301		In Females Only
FBgn0037960	383.954	0.654767	0.18026	3.63234	0.000280862	0.00903112	1.27595		-0.313567	0.00110913		0.246815	0.0268869		In Males & Females
FBgn0037992	86.4457	-2.52499	0.838259	-3.01219	0.00259372	0.0343593	1.85524		-0.042395	1		-3.25372	1.32191e-05		In Females Only
FBgn0038007	46.2546	1.42056	0.465282	3.05313	0.00226471	0.0310108	1.85524		-0.703259	0.0275328		1.09692	5.65141e-05		In Males & Females
FBgn0038011	83.9451	-8.19118	0.995869	-8.22517	1.9492e-16	9.21106e-14	1.85524		0.33323	1		-6.88613	1.1266e-55		In Females Only
FBgn0038017	209.097	-1.16948	0.304334	-3.84275	0.000121663	0.0036179	1.78422		-0.233776	0.0797418		-1.61145	2.58874e-17		In Females Only
FBgn0038063	531.99	-0.679097	0.12924	-5.25455	1.48386e-07	1.77138e-05	1.38756		0.246149	0.000693857		-0.304291	0.00939799		In Males & Females
FBgn0038073	51.8696	-2.37323	0.581934	-4.07817	4.53909e-05	0.00188056	1.56613		0.252431	0.206768		-2.51034	9.89465e-07		In Females Only
FBgn0038083	64.9674	1.53335	0.500923	3.06105	0.00220563	0.0345287	1.56613		-2.63972	9.65915e-43		-1.01126	0.00832262		In Males & Females
FBgn0038087	11.8694	-3.1965	1.08006	-2.95955	0.00308086	0.044928	1.52857		0.92245	0.145361		-2.07506	0.00319783		In Females Only
FBgn0038115	674.849	0.561088	0.137614	4.07726	4.55697e-05	0.00218562	1.30706		-0.293811	3.12678e-06		0.0936824	0.499972		In Males Only
FBgn0038130	1841.87	0.787634	0.184255	4.2747	1.91393e-05	0.00128441	1.09602		-0.105086	0.211426		0.831597	5.63148e-08		In Females Only
FBgn0038132	38.0694	-2.73664	0.887423	-3.0838	0.00204374	0.0296538	1.78422		0.149877	1		-2.67436	1.05218e-10		In Females Only
FBgn0038147	2569	1.11783	0.288528	3.87427	0.000106946	0.00467139	1.12667		-0.507928	2.19104e-06		0.517654	0.0115747		In Males & Females
FBgn0038150	8.53646	-5.14816	1.33965	-3.84292	0.000121577	0.0040512	1.52857		0.781984	1		-4.68641	3.50589e-05		In Females Only
FBgn0038181	3342.3	1.06178	0.327185	3.24521	0.00117363	0.0488249	0.514434		-0.182259	0.0200825		1.16409	4.77633e-06		In Males & Females
FBgn0038198	2106.47	0.652176	0.211043	3.09026	0.00199982	0.029005	1.80557		-0.0291287	0.796276		0.658721	0.000628267		In Females Only
FBgn0038201	148.449	0.846637	0.29038	2.91562	0.00354984	0.0444958	1.78422		0.153869	0.109496		1.09647	0.000101862		In Females Only
FBgn0038247	48.3873	-3.06181	0.550528	-5.56159	2.67331e-08	2.96375e-06	1.78422		-0.0366943	1		-3.09311	2.36421e-22		In Females Only
FBgn0038256	2155.14	0.54336	0.155118	3.50289	0.000460235	0.0118122	1.46921		-0.702698	6.68523e-22		-0.182345	0.171634		In Males Only
FBgn0038294	16803.6	0.487857	0.159817	3.05259	0.00226873	0.0301183	1.94269		0.28821	1.2873e-10		0.890532	2.79276e-09		In Males & Females
FBgn0038337	1874.15	0.994697	0.311163	3.19671	0.00139005	0.0259439	1.46921		0.225535	0.00989453		1.39758	2.19614e-08		In Males & Females
FBgn0038344	1461.02	0.76482	0.233242	3.27909	0.00104144	0.0212381	1.46921		-0.305884	5.77115e-05		0.314761	0.160664		In Males Only
FBgn0038348	84.4711	-2.96279	0.440956	-6.719	1.8297e-11	3.79122e-09	1.85524		0.407503	0.00184039		-2.10777	1.11636e-10		In Males & Females
FBgn0038395	14716.1	-4.33112	0.328033	-13.2033	8.39586e-40	1.4177e-36	1.72369		-0.11982	0.00651528		-4.2061	5.44891e-67		In Males & Females
FBgn0038412	568.252	-1.09965	0.299308	-3.67398	0.0002388	0.0075732	1.38756		-0.285262	0.00214805		-1.05869	1.24151e-05		In Males & Females
FBgn0038439	29.0154	-2.34971	0.574392	-4.09078	4.29927e-05	0.00164192	1.78422		-0.00333306	1		-2.72946	1.374e-09		In Females Only
FBgn0038455	628.6	0.55402	0.177236	3.12589	0.00177267	0.0308048	1.46921		-0.417902	3.66176e-06		0.00445995	0.885261		In Males Only
FBgn0038463	1701.11	1.10476	0.202986	5.44257	5.25174e-08	7.94266e-06	1.19216		-0.81814	3.6232e-33		0.285823	0.0800367		In Males Only
FBgn0038469	846.989	-8.89738	1.15375	-7.71167	1.24181e-14	5.46506e-12	1.40288		-0.423397	1		-9.55661	5.43483e-46		In Females Only
FBgn0038494	26.4686	-3.05784	0.711545	-4.29746	1.72763e-05	0.000873549	1.57398		1.30632	0.00687286		-1.13985	0.000497679		In Males & Females
FBgn0038498	34.8456	-4.27934	1.0914	-3.92096	8.81972e-05	0.0031094	1.56613		1.17519	NA		-1.63849	8.78428e-05		In Females Only
FBgn0038519	3095.99	0.357325	0.102915	3.47204	0.000516512	0.0155672	1.12667		-0.37817	2.73365e-20		-0.0276979	0.993533		In Males Only
FBgn0038596	18.0106	-2.71074	0.817859	-3.31444	0.000918265	0.019124	1.52857		0.0392609	1		-2.57596	0.00070598		In Females Only
FBgn0038610	818.433	-1.82827	0.225003	-8.12551	4.45482e-16	2.3962e-13	1.40288		-0.298626	5.51708e-07		-2.05982	5.36753e-37		In Males & Females
FBgn0038611	993.393	-10.4885	1.28205	-8.18104	2.81416e-16	2.91932e-13	0.701431		0.709856	1		-9.47423	2.69648e-27		In Females Only
FBgn0038612	525.922	-1.03613	0.337829	-3.06702	0.00216203	0.0381402	1.32143		-0.013123	1		-0.565944	0.194049		In Neither
FBgn0038660	80.2272	-1.11181	0.298517	-3.72443	0.000195754	0.00530173	1.73733		0.402146	0.0192644		-0.624684	0.000741188		In Males & Females
FBgn0038693	215.859	-1.34405	0.36806	-3.65172	0.00026049	0.0040512	3.27581		0.863148	0.000610566		-0.205108	0.387815		In Males Only
FBgn0038715	137.746	1.13733	0.310811	3.65923	0.000252974	0.00657792	1.7384		-0.52264	9.24092e-08		0.836676	0.00961113		In Males & Females
FBgn0038719	1312.73	0.844319	0.249725	3.38099	0.000722252	0.0199097	1.12667		0.196788	0.0378966		1.30983	1.97536e-11		In Males & Females
FBgn0038725	726.342	-1.81678	0.395545	-4.5931	4.36718e-06	0.000310904	1.40288		0.00269406	0.975745		-1.70122	6.0517e-06		In Females Only
FBgn0038738	7048.44	0.363867	0.114486	3.17827	0.00148157	0.0225901	1.9349		-0.379819	7.03823e-17		-0.0374914	0.928056		In Males Only
FBgn0038837	31.1967	-3.08729	0.752748	-4.10137	4.1072e-05	0.00153874	1.84973		0.45047	0.336467		-2.45402	1.78136e-07		In Females Only
FBgn0038849	154.689	0.910614	0.242648	3.75282	0.000174853	0.00489086	1.7384		0.0313108	0.522227		1.1751	8.58685e-09		In Females Only
FBgn0038938	4543.37	0.948605	0.256494	3.69836	0.000216999	0.0117518	0.705832		-0.128287	0.123777		0.998131	2.18125e-06		In Females Only
FBgn0038957	2797.47	1.11475	0.235015	4.7433	2.10265e-06	0.000272199	0.802972		0.20663	3.22267e-05		1.50832	6.10048e-11		In Males & Females
FBgn0038983	2757	-1.64032	0.281434	-5.82845	5.59457e-09	2.22156e-06	0.514434		-0.0205288	1		-1.28051	1.41388e-08		In Females Only
FBgn0039039	62.2542	-2.48833	0.637455	-3.90354	9.47949e-05	0.00288372	1.85524		0.483272	0.00051485		-2.40171	0.000101711		In Males & Females
FBgn0039052	869.993	0.949917	0.223615	4.24801	2.1568e-05	0.0013281	1.16915		0.166609	0.0182443		1.28276	8.50224e-10		In Males & Females
FBgn0039084	1393.93	-0.799312	0.1891	-4.22693	2.36896e-05	0.00147846	1.12667		0.233985	7.17191e-05		-0.317158	0.181404		In Males Only
FBgn0039092	27.9114	-1.93728	0.609362	-3.17919	0.00147686	0.0241554	1.73733		-0.813587	0.000762491		-1.94973	2.53586e-06		In Males & Females
FBgn0039109	4776.44	-0.688995	0.237881	-2.89638	0.00377492	0.0437455	1.94269		0.239579	3.20635e-11		-0.358574	0.161535		In Males Only
FBgn0039151	1966.43	0.944651	0.288451	3.27491	0.00105694	0.0263019	1.09602		0.0103746	0.96431		1.04405	1.21353e-06		In Females Only
FBgn0039152	2868.86	1.35222	0.413014	3.27402	0.00106028	0.0258403	1.12667		0.14661	0.03741		1.70118	2.73975e-08		In Males & Females
FBgn0039154	768.919	1.08237	0.298333	3.62804	0.000285576	0.00818219	1.46921		-0.683426	5.97316e-13		0.451977	0.0876193		In Males Only
FBgn0039156	4750.44	0.53075	0.116233	4.56625	4.96533e-06	0.000262907	1.97327		-0.335365	2.92478e-08		0.11494	0.106804		In Males Only
FBgn0039165	716.407	0.551736	0.167256	3.29876	0.000971139	0.020231	1.46921		-0.109438	0.0501981		0.299214	0.0437892		In Females Only
FBgn0039167	115.132	-1.79144	0.326874	-5.48052	4.24073e-08	5.06131e-06	1.56613		0.0100351	1		-1.70378	4.95923e-24		In Females Only
FBgn0039190	5733.46	-2.28293	0.385424	-5.92318	3.15782e-09	4.03875e-07	1.94269		0.249231	1.14286e-09		-1.79844	4.52114e-05		In Males & Females
FBgn0039196	34.8594	-1.57499	0.493553	-3.19113	0.00141719	0.0225901	1.84973		0.327801	0.165127		-1.00794	0.0110164		In Females Only
FBgn0039200	13.5719	-3.59264	1.11104	-3.23359	0.00122247	0.0227732	1.56613		-0.0587352	1		-2.93114	0.00010533		In Females Only
FBgn0039201	235.599	1.14239	0.328788	3.47455	0.000511712	0.00699475	3.27581		-0.291076	0.000875733		1.09558	0.00139131		In Males & Females
FBgn0039203	2002.1	1.19913	0.193628	6.19296	5.90447e-10	1.09172e-07	1.46921		-0.17623	0.00288419		1.11325	5.65484e-12		In Males & Females
FBgn0039204	493.194	-0.715344	0.15225	-4.6985	2.62085e-06	0.000216089	1.32143		0.0166545	0.928781		-0.456231	0.00128143		In Females Only
FBgn0039244	132.105	-1.08858	0.281806	-3.86286	0.000112065	0.00373813	1.56613		-0.0515671	0.73897		-1.25482	5.13459e-09		In Females Only
FBgn0039264	42.1298	-2.09337	0.639081	-3.27559	0.00105441	0.0183013	1.85524		0.0770142	1		-2.9872	2.48125e-08		In Females Only
FBgn0039282	159.172	-1.53722	0.359151	-4.28014	1.86774e-05	0.000518803	3.27581		0.169254	0.150746		-1.23314	0.0027722		In Females Only
FBgn0039286	14.2811	-2.76696	0.871502	-3.17494	0.0014987	0.0265284	1.52857		-0.00094976	1		-2.35275	7.21365e-05		In Females Only
FBgn0039298	817.37	0.902898	0.295863	3.05174	0.0022752	0.0410041	1.27595		0.0146497	0.893561		0.890121	3.15847e-05		In Females Only
FBgn0039310	7028.75	0.559772	0.153471	3.64742	0.000264882	0.00623967	1.9349		0.100863	0.198458		0.709833	5.73313e-08		In Females Only
FBgn0039311	5283.72	0.818839	0.265522	3.08388	0.00204319	0.0477874	0.931222		0.36098	1.58002e-09		1.49553	2.99594e-11		In Males & Females
FBgn0039312	3663.89	1.70089	0.234919	7.2403	4.47687e-13	2.58165e-10	0.802972		-0.00212737	0.981353		1.81748	4.96589e-28		In Females Only
FBgn0039313	7318.83	1.65137	0.230695	7.15825	8.17163e-13	1.99303e-10	1.94269		-0.00610125	0.982658		1.69394	2.83172e-26		In Females Only
FBgn0039321	1625.66	0.632354	0.167485	3.77559	0.000159632	0.0044149	1.80557		0.0939988	0.0439861		0.951107	1.41618e-08		In Males & Females
FBgn0039325	1926.37	0.923948	0.209684	4.40638	1.05113e-05	0.00062292	1.46921		-0.22285	0.0038884		0.859697	3.15753e-06		In Males & Females
FBgn0039332	19.6712	-5.94507	1.60442	-3.70544	0.000211028	0.00610324	1.58305		2.7432	NA		-2.01813	1.11668e-07		In Females Only
FBgn0039342	10149.7	0.956861	0.293601	3.25905	0.00111786	0.0183013	1.97327		-0.42029	0.0146838		0.171441	0.705963		In Males Only
FBgn0039483	266.077	1.14188	0.221315	5.15952	2.47582e-07	2.47756e-05	1.56613		0.0491078	0.700595		1.2854	3.84486e-14		In Females Only
FBgn0039485	251.759	0.856411	0.17981	4.76286	1.90871e-06	0.000132366	1.7384		0.0399663	0.76538		0.943135	2.74356e-12		In Females Only
FBgn0039519	2752.17	0.951402	0.204579	4.65055	3.31054e-06	0.000436345	0.705832		-0.166941	0.0060407		0.922242	5.38178e-07		In Males & Females
FBgn0039528	3448.86	0.263311	0.0721467	3.64966	0.000262584	0.012084	0.802972		-0.193333	5.14477e-07		-0.0214823	1		In Males Only
FBgn0039530	165.731	-1.99902	0.306	-6.53276	6.45691e-11	6.8066e-09	3.27581		0.279843	0.0244572		-1.629	1.02642e-14		In Males & Females
FBgn0039536	50.6873	-3.46767	1.03387	-3.35408	0.000796287	0.0155672	1.73733		1.80943	NA		-0.78283	0.0470151		In Females Only
FBgn0039543	1496.54	0.443436	0.138506	3.20156	0.00136687	0.0314077	1.09602		-0.26867	5.87806e-05		0.128016	0.28177		In Males Only
FBgn0039584	20.5334	-3.86037	1.02722	-3.75808	0.000171224	0.00530173	1.52245		1.61685	0.00976761		-1.88559	0.000218203		In Males & Females
FBgn0039620	2021.24	0.62748	0.206781	3.03451	0.00240924	0.0449771	1.19216		0.0758598	0.132797		0.789963	4.20691e-05		In Females Only
FBgn0039655	425.453	-1.24054	0.406628	-3.0508	0.00228234	0.0402905	1.30706		0.101669	0.312906		-0.877226	0.142111		In Neither
FBgn0039663	238.827	0.775765	0.187002	4.14844	3.34754e-05	0.00134125	1.78422		-0.220584	0.0455275		0.304581	0.109073		In Males Only
FBgn0039678	1033.11	1.60937	0.329221	4.88841	1.01651e-06	0.000166813	0.701431		-1.26583	1.64361e-50		0.280557	0.337438		In Males Only
FBgn0039685	227.696	-6.66624	1.48612	-4.48567	7.2685e-06	0.000236684	3.27581		-1.80155	3.98673e-05		-6.1138	7.26783e-08		In Males & Females
FBgn0039686	154.732	-2.28608	0.588203	-3.88654	0.000101682	0.00313812	1.78422		-0.181137	0.12931		-2.94194	1.15906e-09		In Females Only
FBgn0039709	495.293	-1.31495	0.196608	-6.68817	2.25973e-11	6.22116e-09	1.27595		0.230548	0.0336551		-0.819041	1.78223e-06		In Males & Females
FBgn0039719	33.5131	1.43649	0.496796	2.89152	0.00383385	0.0472263	1.78422		0.208076	0.58924		1.67778	3.84095e-07		In Females Only
FBgn0039734	143.854	-1.57178	0.419901	-3.7432	0.000181689	0.00513844	1.67926		0.24844	0.0318122		-1.30392	0.0020319		In Males & Females
FBgn0039737	14190.6	0.47591	0.146249	3.25412	0.00113744	0.020231	1.72369		-0.169444	6.73792e-06		0.357384	0.0267211		In Males & Females
FBgn0039748	80.7646	-1.16437	0.392357	-2.96762	0.00300112	0.0378825	1.85524		0.0476728	1		-0.70386	0.0129635		In Females Only
FBgn0039754	2397.47	-2.31202	0.277263	-8.33873	7.50923e-17	4.73332e-14	1.46921		-0.366777	1.34502e-07		-2.39364	1.30205e-34		In Males & Females
FBgn0039779	9.95686	-2.51693	0.858544	-2.93163	0.00337194	0.0471351	1.57398		-0.333399	1		-2.39509	5.48025e-09		In Females Only
FBgn0039784	55.1382	-4.26884	1.26542	-3.37346	0.000742306	0.0140793	1.85524		0.0961372	0.611832		-3.16354	0.0510321		In Neither
FBgn0039787	1678.92	1.00624	0.29376	3.42537	0.00061397	0.0124605	1.80557		-0.112918	0.0893288		1.23616	9.51526e-07		In Females Only
FBgn0039800	2706.16	1.33317	0.336656	3.96003	7.49405e-05	0.00363709	1.08475		0.207413	0.0133681		1.4831	2.10457e-09		In Males & Females
FBgn0039801	2122.48	1.0752	0.293437	3.66416	0.000248152	0.00867263	1.19216		-0.17938	0.0163897		1.12875	2.15599e-06		In Males & Females
FBgn0039807	283.317	0.718474	0.244169	2.94252	0.00325551	0.048078	1.46921		0.0915416	0.404288		0.84097	2.24997e-05		In Females Only
FBgn0039809	2054.28	-0.71979	0.185915	-3.8716	0.000108122	0.00382491	1.46921		0.0991158	0.0895258		-0.455315	0.0205296		In Females Only
FBgn0039827	165.309	-1.34627	0.454863	-2.95973	0.0030791	0.0441637	1.56613		-0.104059	0.335041		-1.59794	1.4924e-05		In Females Only
FBgn0039856	1701.81	0.392032	0.105169	3.72764	0.000193278	0.00607766	1.46921		0.0214314	0.665812		0.336781	0.000414617		In Females Only
FBgn0039864	172.04	0.949187	0.341179	2.78208	0.00540119	0.0383919	3.27581		-0.542851	4.22018e-07		0.746801	0.0712596		In Males Only
FBgn0039872	3238.07	1.42218	0.298417	4.76574	1.88166e-06	0.000192075	1.08475		-0.113506	0.111136		1.54939	6.66406e-12		In Females Only
FBgn0040092	3926.37	1.4844	0.356256	4.16667	3.09087e-05	0.00328184	0.514434		-0.205098	0.0129253		1.48005	0.000383366		In Males & Females
FBgn0040093	4901	1.84783	0.412725	4.47716	7.56425e-06	0.000365071	1.97327		-0.236076	2.11392e-05		1.54192	0.00244512		In Males & Females
FBgn0040099	1691.75	1.37088	0.320409	4.27854	1.88126e-05	0.00117707	1.19216		0.205154	0.0553732		1.37385	3.63739e-10		In Females Only
FBgn0040238	1872.31	0.395745	0.0974254	4.06203	4.86474e-05	0.00261361	1.09602		-0.238471	2.13565e-07		0.0718223	0.664714		In Males Only
FBgn0040259	3435.25	0.449876	0.124069	3.626	0.000287847	0.0101665	1.12667		-0.512968	7.05608e-17		-0.131866	0.34126		In Males Only
FBgn0040281	57.0362	-2.4932	0.679239	-3.67057	0.000242008	0.00619616	1.78422		0.536033	NA		-1.18188	1.20853e-05		In Females Only
FBgn0040309	16868.3	0.627285	0.18698	3.35483	0.000794138	0.0141314	1.97327		-0.530602	1.87133e-22		0.0189672	1		In Males Only
FBgn0040318	128.045	-2.72112	0.411588	-6.61128	3.81019e-11	7.70467e-09	1.67926		0.323238	0.000787476		-2.4932	7.02166e-09		In Males & Females
FBgn0040364	1661.89	-0.936411	0.308461	-3.03575	0.0023994	0.0470448	1.12667		-0.438609	1.20464e-07		-1.02605	8.94306e-05		In Males & Females
FBgn0040514	13.3202	-6.24688	1.32089	-4.72929	2.25311e-06	0.000167816	1.52857		0.487412	1		-5.61955	1.1066e-19		In Females Only
FBgn0040726	97.7594	-1.15582	0.369997	-3.12387	0.0017849	0.017762	3.27581		0.275092	0.127199		-0.618037	0.0439211		In Females Only
FBgn0040942	465.683	0.824863	0.22392	3.68374	0.000229836	0.00766654	1.30706		-0.312043	0.000602845		0.376904	0.0581432		In Males Only
FBgn0040949	11.4484	-9.09418	1.71198	-5.31207	1.08384e-07	1.20512e-05	1.56613		1.10157	1		-7.47614	5.61298e-15		In Females Only
FBgn0040984	17.8477	-6.04037	1.19828	-5.04085	4.63472e-07	4.5423e-05	1.52857		0.107957	1		-4.32927	1.66322e-06		In Females Only
FBgn0041097	54.894	-2.84133	0.796966	-3.56518	0.000363601	0.00936661	1.56613		0.52737	0.176928		-2.1962	1.03349e-05		In Females Only
FBgn0041180	4660.51	0.814579	0.244999	3.32483	0.000884717	0.0155672	1.9349		-0.244219	0.000182871		0.66131	0.00373293		In Males & Females
FBgn0041225	25.2159	1.56032	0.523183	2.98236	0.00286034	0.0418097	1.56613		-0.134169	0.817788		0.861078	0.0584726		In Neither
FBgn0041252	329.315	-8.75794	0.741662	-11.8085	3.52655e-32	6.10786e-29	1.30706		-0.417958	1		-9.04336	2.85875e-125		In Females Only
FBgn0041337	592.112	-1.22264	0.339399	-3.60238	0.000315314	0.0088693	1.46921		-0.375281	5.954e-12		-1.52154	1.96251e-08		In Males & Females
FBgn0041707	100.982	-2.23944	0.780908	-2.86774	0.00413412	0.0316737	3.27581		0.686165	NA		-0.57849	0.152173		In Neither
FBgn0041709	1084.11	-8.42107	0.617212	-13.6437	2.20026e-42	6.63136e-39	1.12667		0.318782	1		-8.04356	4.04991e-220		In Females Only
FBgn0041711	144.922	1.24144	0.313981	3.95388	7.68945e-05	0.00261217	1.7384		-0.011642	0.628094		1.2253	6.46724e-09		In Females Only
FBgn0042094	3015.48	-0.755943	0.178523	-4.23442	2.29138e-05	0.00261526	0.514434		0.049536	0.205258		-0.582766	0.000415324		In Females Only
FBgn0042179	2408.99	-0.985663	0.221677	-4.44639	8.73263e-06	0.000445876	1.80557		-0.00549591	0.92311		-0.750657	0.000822678		In Females Only
FBgn0042207	35.1014	-1.50512	0.493281	-3.05124	0.002279	0.0311288	1.85524		0.905966	1.21999e-06		-1.05122	0.0365839		In Males & Females
FBgn0043575	2440.1	-1.57313	0.465572	-3.37892	0.000727709	0.0165704	1.46921		-1.24818	3.24236e-69		-1.99584	0.000195234		In Males & Females
FBgn0043783	6692.99	2.08966	0.401732	5.20162	1.97557e-07	1.88316e-05	1.72369		-1.09696	2.35905e-34		0.903328	0.00313381		In Males & Females
FBgn0043791	1614.29	-3.33264	0.526208	-6.33331	2.39964e-10	4.8227e-08	1.46921		-2.44962	9.60809e-15		-5.75944	1.34411e-118		In Males & Females
FBgn0044028	60.1943	-1.31169	0.366579	-3.57819	0.000345977	0.00797235	1.84973		0.0308658	1		-0.919575	0.00325597		In Females Only
FBgn0044046	30.8033	-3.19267	0.78288	-4.07811	4.54024e-05	0.00166696	1.84973		-0.748266	1		-4.85011	7.10244e-35		In Females Only
FBgn0044050	36.4849	-2.07046	0.521232	-3.97224	7.1201e-05	0.00264647	1.56613		-0.121946	0.946663		-1.06418	0.00411554		In Females Only
FBgn0044810	678.692	2.91073	0.603227	4.82526	1.39821e-06	0.000132366	1.27595		-0.136546	0.33611		2.96102	7.24121e-13		In Females Only
FBgn0044812	300.67	1.38072	0.410584	3.36283	0.000771488	0.0186734	1.32143		-1.42024	2.61546e-07		0.549614	0.0709328		In Males Only
FBgn0044823	1081.63	0.700278	0.197493	3.54584	0.000391367	0.0126606	1.12667		-0.629687	1.36975e-23		-0.03942	0.952239		In Males Only
FBgn0045064	1158.46	-0.593367	0.173244	-3.42504	0.000614711	0.0170819	1.19216		-0.00622144	0.977304		-0.516331	0.000222117		In Females Only
FBgn0045800	1145.96	-1.12109	0.216606	-5.1757	2.27052e-07	2.44078e-05	1.46921		0.544931	5.2183e-07		-0.523528	0.000369352		In Males & Females
FBgn0046253	7.81396	-3.34845	0.993768	-3.36945	0.000753195	0.0161024	1.58305		1.19773	0.613749		-1.35678	0.0352467		In Females Only
FBgn0047334	14685.1	-0.781045	0.24751	-3.15561	0.00160165	0.0235257	1.94269		-0.641493	4.0112e-13		-1.31832	1.94092e-12		In Males & Females
FBgn0050035	7106.01	0.58413	0.17056	3.42477	0.000615315	0.0117869	1.97327		-0.0345457	0.729133		0.443302	0.00199076		In Females Only
FBgn0050082	39.7857	-1.22216	0.427426	-2.85935	0.00424514	0.0490129	1.84973		-0.3919	0.055085		-1.10398	0.00182427		In Females Only
FBgn0050089	289.9	-1.04077	0.244685	-4.25352	2.1044e-05	0.00113602	1.38756		0.319804	0.00477142		-0.493219	0.0115747		In Males & Females
FBgn0050106	107.366	0.960424	0.314793	3.05097	0.00228103	0.0325599	1.7384		-0.00456225	1		1.04595	9.87762e-06		In Females Only
FBgn0050334	507.471	-1.16164	0.303768	-3.82411	0.000131248	0.00495444	1.27595		0.241661	0.0078533		-1.14747	0.000190187		In Males & Females
FBgn0050345	586.504	-0.719477	0.213081	-3.37654	0.000734047	0.0182199	1.30706		-0.538978	1.0905e-26		-1.02302	2.05125e-07		In Males & Females
FBgn0050371	1031.35	1.37921	0.235515	5.85615	4.73729e-09	1.44843e-06	0.701431		-0.0447388	0.758962		1.28634	1.29147e-16		In Females Only
FBgn0050419	8.09824	-4.10617	1.08566	-3.78219	0.000155455	0.00492977	1.52245		0.536265	1		-2.59866	7.66763e-06		In Females Only
FBgn0050458	27.2116	-14.7145	3.6542	-4.02672	5.65593e-05	0.00225709	1.52857		0.951612	1		1.08633	0.557914		In Neither
FBgn0050484	270.357	1.82254	0.397617	4.58365	4.56923e-06	0.000279987	1.67926		0.145798	0.0971913		1.87367	5.19138e-05		In Females Only
FBgn0051014	139.902	-2.05547	0.380002	-5.40909	6.3345e-08	7.35772e-06	1.56613		-0.195537	0.0449092		-3.05606	3.15665e-07		In Males & Females
FBgn0051015	210.746	-2.14214	0.276637	-7.74351	9.67082e-15	3.66667e-12	1.67926		0.327552	0.261994		-2.06546	3.68376e-71		In Females Only
FBgn0051030	185.758	-1.96696	0.529186	-3.71696	0.000201638	0.00530532	1.78422		0.565267	0.00714599		-1.49234	0.000458585		In Males & Females
FBgn0051041	1985.61	-1.98465	0.326422	-6.08002	1.20169e-09	2.75071e-07	1.12667		-0.391717	0.00185411		-1.51337	2.38492e-06		In Males & Females
FBgn0051051	15.4826	-2.02947	0.666769	-3.04374	0.00233656	0.0354901	1.58305		0.19441	0.902318		-0.48908	0.343641		In Neither
FBgn0051103	149.229	0.914137	0.268189	3.40855	0.000653085	0.0137564	1.67926		0.172219	0.210766		1.06214	3.44552e-08		In Females Only
FBgn0051115	850.105	-0.874131	0.273057	-3.20127	0.00136821	0.0277902	1.30706		0.289441	2.47174e-06		-0.561167	0.125807		In Males Only
FBgn0051121	308.835	-1.37412	0.290592	-4.72871	2.25953e-06	0.000195024	1.27595		0.168243	0.020159		-0.804913	0.00473184		In Males & Females
FBgn0051133	383.538	0.59147	0.19241	3.07401	0.002112	0.0378825	1.30706		-0.359791	0.000420114		0.101941	0.39525		In Males Only
FBgn0051140	382.744	-1.09543	0.325191	-3.36858	0.000755552	0.0170819	1.46921		0.349127	0.15259		-0.434226	0.0343587		In Females Only
FBgn0051183	537.122	0.700042	0.223302	3.13495	0.00171881	0.0312737	1.38756		0.0621071	0.436821		0.706811	0.000209737		In Females Only
FBgn0051221	213.689	-2.72001	0.914608	-2.97397	0.00293977	0.0250466	3.27581		1.29869	NA		-0.454686	0.12446		In Neither
FBgn0051288	2683.15	0.92633	0.246957	3.75098	0.000176144	0.009029	0.802972		-0.959588	2.54953e-39		0.0643883	0.803307		In Males Only
FBgn0051296	173.502	1.55111	0.383335	4.04636	5.2021e-05	0.00197568	1.67926		-0.910869	1.08432e-23		0.843731	0.0761946		In Males Only
FBgn0051313	1103.58	0.87568	0.225429	3.8845	0.000102542	0.0046266	1.09602		-0.382096	0.00057592		0.397645	0.0207208		In Males & Females
FBgn0051321	124.944	1.07677	0.259952	4.1422	3.43995e-05	0.000842319	3.27581		0.233795	0.0395656		1.34228	7.93833e-13		In Males & Females
FBgn0051451	471.616	-2.10722	0.572433	-3.68117	0.000232168	0.00770982	1.30706		0.863975	NA		-0.505868	0.0196109		In Females Only
FBgn0051475	141.245	-1.41098	0.305803	-4.61402	3.94947e-06	0.000239832	1.7384		-0.0582641	0.62177		-1.39237	4.44844e-08		In Females Only
FBgn0051547	4420.97	0.715639	0.185898	3.84962	0.000118301	0.00929614	0.514434		-0.0618204	0.411765		1.09594	6.08993e-09		In Females Only
FBgn0051559	70.8786	-2.57418	0.561296	-4.58613	4.51539e-06	0.000256366	1.84973		0.104167	0.788084		-3.23647	3.75419e-12		In Females Only
FBgn0051660	73.3859	-1.77234	0.601129	-2.94835	0.00319475	0.0398684	1.85524		0.614283	0.236964		-0.772316	0.0073017		In Females Only
FBgn0051661	81.3549	-9.19813	1.30081	-7.07109	1.53726e-12	4.4441e-10	1.56613		0.973163	1		-8.09544	1.15396e-42		In Females Only
FBgn0051663	1634.8	0.903172	0.207069	4.36169	1.2906e-05	0.000926293	1.09602		0.0361993	0.603511		1.09332	1.23879e-09		In Females Only
FBgn0051665	44.3643	-5.94234	1.62702	-3.65229	0.000259909	0.00635696	1.85524		2.62934	NA		-1.31443	0.00346805		In Females Only
FBgn0051793	1550.4	0.547506	0.141443	3.87086	0.000108453	0.0048346	1.09602		-0.325689	1.63226e-05		0.223092	0.0580933		In Males Only
FBgn0051814	28.3283	-2.79899	0.59328	-4.71783	2.38373e-06	0.000172279	1.56613		0.822632	0.000603994		-1.64634	0.00183228		In Males & Females
FBgn0051826	774.561	0.661667	0.170921	3.87118	0.000108312	0.00427034	1.27595		0.18149	0.000256018		0.966554	1.65067e-09		In Males & Females
FBgn0051832	279.638	1.93273	0.340706	5.67271	1.40553e-08	2.22156e-06	1.32143		-0.714075	2.71612e-11		1.21706	6.80276e-05		In Males & Females
FBgn0051869	604.322	-1.08846	0.205723	-5.29089	1.21722e-07	1.73866e-05	1.16915		0.171392	0.0286025		-0.683852	0.000470668		In Males & Females
FBgn0051898	344.479	1.12633	0.37117	3.03455	0.00240897	0.0417793	1.32143		-0.163517	0.352422		0.669161	0.0038446		In Females Only
FBgn0051926	188.306	-8.60114	0.872099	-9.86257	6.04801e-23	4.16955e-20	1.7384		0.633066	1		-9.57441	4.88456e-47		In Females Only
FBgn0052040	100.697	1.10156	0.409335	2.69109	0.00712182	0.0475772	3.27581		-0.42374	0.0114429		0.621428	0.0686683		In Males Only
FBgn0052091	749.853	-1.19413	0.206894	-5.77169	7.84812e-09	1.31542e-06	1.30706		0.45984	9.25009e-06		-0.721196	6.33099e-09		In Males & Females
FBgn0052206	38.3464	-2.12231	0.648985	-3.2702	0.00107472	0.0194499	1.73733		0.810062	0.0195554		-0.658872	0.15151		In Males Only
FBgn0052227	162.602	-1.21851	0.296542	-4.10908	3.97244e-05	0.000946618	3.27581		-0.113525	0.349865		-1.28123	3.40462e-05		In Females Only
FBgn0052284	289.161	-1.73153	0.427023	-4.05488	5.01598e-05	0.00236963	1.27595		0.545899	9.96864e-05		-1.07321	0.000384586		In Males & Females
FBgn0052313	645.086	-1.44162	0.454231	-3.17376	0.00150476	0.0283445	1.40288		0.216353	0.000497484		-1.028	0.0497893		In Males & Females
FBgn0052406	24.1333	-3.46065	0.944799	-3.66285	0.000249428	0.00728811	1.52245		1.58396	2.03776e-05		-1.55761	0.0399337		In Males & Females
FBgn0052447	91.7475	-1.35289	0.38791	-3.48764	0.000487308	0.010962	1.7384		-0.142421	0.239462		-1.66271	7.87841e-08		In Females Only
FBgn0052642	479.284	-10.087	1.34716	-7.48755	7.01704e-14	2.8471e-11	1.32143		-0.682908	1		-9.69411	9.92009e-34		In Females Only
FBgn0052644	117.962	-6.8274	1.10207	-6.19508	5.82557e-10	1.03816e-07	1.56613		-0.157076	1		-6.35307	4.41484e-65		In Females Only
FBgn0052645	242.848	-2.12324	0.277241	-7.65845	1.88184e-14	3.66667e-12	3.27581		0.0350594	0.538211		-1.82066	9.52294e-21		In Females Only
FBgn0052677	84.6344	-2.54275	0.729992	-3.48325	0.000495358	0.0105519	1.84973		1.10231	NA		-0.626762	0.0303982		In Females Only
FBgn0052756	614.534	0.600425	0.163625	3.66951	0.000243015	0.00760625	1.40288		-0.117282	0.0860803		0.376797	0.000461585		In Females Only
FBgn0052774	641.616	-8.16149	0.700625	-11.6489	2.32533e-31	4.0522e-28	1.16915		0.130405	0.105916		-8.25232	1.06814e-49		In Females Only
FBgn0052855	37.9801	-4.31543	1.44536	-2.98572	0.00282913	0.0380044	1.73733		1.03083	1		-3.10916	3.9995e-08		In Females Only
FBgn0052944	390.136	-0.627107	0.207959	-3.01553	0.00256533	0.0448657	1.27595		0.143828	0.018413		-0.389151	0.105899		In Males Only
FBgn0052985	1179.93	1.59501	0.489606	3.25774	0.00112303	0.0225901	1.46921		0.153168	0.0444896		1.82589	0.00209365		In Males & Females
FBgn0053056	1101.72	0.987274	0.15085	6.54474	5.95977e-11	2.58372e-08	0.701431		-0.228843	0.000889562		0.764907	3.52605e-11		In Males & Females
FBgn0053099	458.399	-0.747936	0.23808	-3.14153	0.00168065	0.0308471	1.38756		-0.274127	0.000569842		-0.821441	0.000107868		In Males & Females
FBgn0053109	968.596	1.83241	0.580792	3.15502	0.00160486	0.0347904	1.12667		-0.80561	0.0552187		1.09339	0.00046073		In Females Only
FBgn0053110	969.041	1.0923	0.219238	4.98225	6.28506e-07	7.20735e-05	1.19216		0.080075	0.320756		1.22882	2.04419e-11		In Females Only
FBgn0053117	13.6504	-3.36321	0.880281	-3.82061	0.00013312	0.00427034	1.57398		0.609141	0.101001		-3.04001	6.34258e-05		In Females Only
FBgn0053202	53.4614	-2.30572	0.74319	-3.10246	0.00191918	0.0275506	1.85524		0.685866	0.0157949		-1.09916	0.121211		In Males Only
FBgn0053223	401.853	-1.12151	0.274935	-4.07919	4.51926e-05	0.00205443	1.38756		0.30475	0.000113702		-0.733769	0.00674773		In Males & Females
FBgn0053300	130.06	-3.34317	0.906376	-3.6885	0.000225577	0.00363467	3.27581		0.0880394	0.34645		-3.10116	3.90038e-05		In Females Only
FBgn0053481	63.8827	-2.41814	0.733394	-3.29719	0.000976558	0.0178136	1.78422		0.692418	NA		-1.28849	3.76636e-05		In Females Only
FBgn0053503	385.781	0.794692	0.174773	4.547	5.44157e-06	0.000355944	1.46921		-0.138998	0.102282		0.47928	0.00215857		In Females Only
FBgn0053509	148.129	1.43458	0.375087	3.82466	0.000130955	0.00399206	1.67926		-0.918518	1.36957e-18		0.799711	0.0129508		In Males & Females
FBgn0053511	408.964	-1.34062	0.344271	-3.89408	9.85717e-05	0.00382819	1.32143		-0.638939	4.90342e-16		-1.5481	3.34447e-07		In Males & Females
FBgn0053513	28.453	-2.71054	0.851725	-3.18241	0.00146057	0.0228192	1.84973		1.34387	NA		-0.619998	0.0800706		In Neither
FBgn0053519	1560.6	1.13491	0.335876	3.37896	0.000727613	0.0141314	1.80557		-0.130617	0.204337		1.27094	7.43257e-07		In Females Only
FBgn0053547	151.356	-2.57319	0.641881	-4.00883	6.10216e-05	0.00219051	1.7384		0.645752	NA		-1.47668	1.55751e-07		In Females Only
FBgn0053966	361.858	-1.42112	0.29889	-4.75467	1.98774e-06	0.000158418	1.46921		-0.562853	6.75304e-05		-1.78153	1.42105e-18		In Males & Females
FBgn0053988	95.5458	-2.34915	0.817277	-2.87437	0.00404835	0.0496821	1.7384		0.519799	NA		-1.33836	0.00393759		In Females Only
FBgn0054010	49.3741	-1.11208	0.386436	-2.87778	0.00400482	0.0483305	1.78422		0.181508	0.506053		-0.765126	0.00602057		In Females Only
FBgn0054040	1030.77	-1.9539	0.494511	-3.95117	7.77714e-05	0.00296286	1.46921		-0.120664	0.654451		-2.925	1.7833e-13		In Females Only
FBgn0058160	1778.23	0.584074	0.185368	3.15089	0.00162776	0.0355397	1.09602		-0.515402	2.13727e-21		-0.0793191	0.695434		In Males Only
FBgn0061356	714.52	0.854941	0.243833	3.50625	0.00045446	0.0117776	1.46921		-0.0679973	0.580121		0.688951	0.000559906		In Females Only
FBgn0062412	1759.78	-2.49068	0.396213	-6.2862	3.25333e-10	8.17101e-08	1.12667		-0.0758492	0.836767		-2.50424	5.11573e-33		In Females Only
FBgn0063449	292.097	-0.942121	0.290943	-3.23816	0.00120304	0.0233983	1.46921		0.167613	0.357319		-0.55689	0.0029453		In Females Only
FBgn0065098	46.6689	1.49506	0.381846	3.91535	9.0275e-05	0.00287145	1.78422		0.0369099	1		1.24809	1.57546e-09		In Females Only
FBgn0065110	126.174	1.95476	0.481024	4.06374	4.8293e-05	0.0017789	1.78422		0.158795	0.167865		1.25102	0.00882763		In Females Only
FBgn0069973	17.5372	-3.00179	0.94904	-3.16298	0.00156165	0.0273161	1.52857		1.47585	0.0257202		-0.107088	0.88059		In Males Only
FBgn0083027	110.674	-0.946582	0.289025	-3.27509	0.00105629	0.0204485	1.56613		0.127495	0.643015		-0.631259	0.00262372		In Females Only
FBgn0083050	15.137	-2.13632	0.668598	-3.19522	0.00139725	0.0254403	1.52245		0.901448	0.841514		-0.538646	0.207644		In Neither
FBgn0083120	186.038	-1.19371	0.296345	-4.02811	5.62269e-05	0.00220986	1.56613		0.411827	0.0248225		-0.666216	9.85911e-05		In Males & Females
FBgn0083123	1000.18	-0.820103	0.223983	-3.66145	0.000250795	0.00908763	1.12667		0.213474	0.0834694		-0.494552	0.00141992		In Females Only
FBgn0083124	443.417	-0.945461	0.256258	-3.68949	0.0002247	0.00766654	1.27595		0.205088	0.091385		-0.657842	2.16627e-05		In Females Only
FBgn0083949	48.7677	-1.57755	0.549263	-2.87211	0.00407735	0.0477874	1.85524		0.547118	0.0447495		-1.0667	0.0140598		In Males & Females
FBgn0083950	50.5035	-2.49702	0.687835	-3.63027	0.000283128	0.00778699	1.56613		1.22602	0.000363771		-1.01333	0.0220311		In Males & Females
FBgn0083951	76.9461	-1.54857	0.431246	-3.59091	0.000329523	0.00874525	1.56613		-0.423925	0.0104226		-1.79853	2.96093e-08		In Males & Females
FBgn0083977	161.974	-1.80949	0.246897	-7.32891	2.32025e-13	7.38078e-11	1.56613		-0.13261	0.174779		-1.69048	1.04077e-21		In Females Only
FBgn0083978	77.1501	-2.94206	0.402411	-7.31108	2.65007e-13	7.38078e-11	1.78422		0.402294	0.0228368		-2.52788	2.84417e-20		In Males & Females
FBgn0083991	12.5499	-3.08324	1.00303	-3.07392	0.00211267	0.0330379	1.58305		1.196	0.0926745		-1.08271	0.0570294		In Neither
FBgn0085195	3348.26	-2.65705	0.640917	-4.1457	3.38777e-05	0.00193459	1.12667		-2.20189	1.62875e-20		-4.22663	1.10358e-33		In Males & Females
FBgn0085250	10.357	-3.34813	1.02951	-3.25216	0.00114531	0.0217059	1.57398		0.40486	0.465841		-2.35893	0.00327125		In Females Only
FBgn0085265	447.302	-1.00676	0.248014	-4.0593	4.92201e-05	0.00226532	1.32143		-0.414057	1.14712e-07		-0.9439	0.000161699		In Males & Females
FBgn0085358	1862.07	1.04299	0.267987	3.89195	9.94407e-05	0.0044149	1.12667		-1.02412	2.30965e-20		-0.382888	0.129308		In Males Only
FBgn0085362	914.072	-8.76523	1.29386	-6.77447	1.24862e-11	3.48726e-09	1.40288		0.717539	1		-7.31073	3.27472e-40		In Females Only
FBgn0085383	93.4444	-1.27016	0.365787	-3.4724	0.000515832	0.00703559	3.27581		0.654693	0.000321013		-0.302581	0.299779		In Males Only
FBgn0085391	114.299	-3.62306	0.897275	-4.03785	5.39439e-05	0.00197568	1.7384		1.22771	NA		-1.71931	1.71007e-07		In Females Only
FBgn0085407	138.855	-1.35568	0.454312	-2.98403	0.0028448	0.024506	3.27581		0.199842	0.293768		-1.07718	5.49075e-06		In Females Only
FBgn0085414	43.5864	-3.07198	0.980189	-3.13407	0.00172398	0.0263184	1.78422		1.38745	0.0797418		-0.814019	0.0789033		In Neither
FBgn0085419	102.204	-1.53811	0.364767	-4.21669	2.47916e-05	0.00117707	1.56613		0.368915	0.0168167		-0.627218	0.0850746		In Males Only
FBgn0085422	17.589	-3.08214	1.03376	-2.98149	0.00286851	0.0418471	1.56613		0.78227	0.026671		-1.2129	0.676684		In Males Only
FBgn0085444	2813.92	0.544205	0.179548	3.03097	0.00243766	0.0473992	1.12667		-0.242184	2.43787e-05		0.217325	0.235271		In Males Only
FBgn0085447	13.4721	-3.81334	1.12372	-3.39348	0.000690105	0.0150283	1.58305		1.13446	0.0227334		-1.39676	0.357831		In Males Only
FBgn0085455	987.201	0.943913	0.217547	4.33889	1.43202e-05	0.00100833	1.09602		0.343263	0.000579045		1.2962	2.08035e-12		In Males & Females
FBgn0085461	377.67	-1.04418	0.352844	-2.95932	0.00308314	0.0497242	1.32143		0.314493	1.91448e-05		-0.297872	0.563409		In Males Only
FBgn0085483	310.046	0.956646	0.2042	4.68484	2.80181e-06	0.000230608	1.30706		0.247688	0.0287907		1.17373	3.41639e-15		In Males & Females
FBgn0085486	1917.9	-3.62165	0.577374	-6.27263	3.54995e-10	6.93358e-08	1.46921		0.159869	0.000905145		-2.81508	2.41783e-06		In Males & Females
FBgn0086254	12750.8	0.603459	0.176668	3.41578	0.000636002	0.0206453	0.931222		-0.602821	2.89164e-53		-0.083026	0.762774		In Males Only
FBgn0086265	411.353	-7.57966	0.90369	-8.38745	4.96794e-17	3.77745e-14	1.27595		-0.94707	1		-7.46732	1.58872e-118		In Females Only
FBgn0086266	115.682	-8.99232	1.87943	-4.78461	1.71323e-06	0.000132366	1.56613		0.951612	1		-7.81942	7.63961e-55		In Females Only
FBgn0086675	313.384	-4.61143	1.05381	-4.37594	1.20908e-05	0.000763028	1.30706		1.61367	NA		-1.95777	4.92026e-11		In Females Only
FBgn0086916	295.573	1.69017	0.413675	4.08575	4.39348e-05	0.00209072	1.32143		-0.131023	0.0582385		1.15759	0.00338337		In Females Only
FBgn0250757	6890.07	0.770859	0.197895	3.8953	9.80777e-05	0.00283656	1.97327		0.244986	2.84411e-09		1.22624	2.28113e-11		In Males & Females
FBgn0250836	1519.17	-2.13196	0.365865	-5.82718	5.63709e-09	1.13264e-06	1.12667		-2.00316	1.32827e-31		-3.80914	5.03625e-58		In Males & Females
FBgn0250848	15161.2	0.739473	0.184022	4.01838	5.85985e-05	0.00340582	0.931222		-0.688924	1.19444e-48		-0.105624	0.697517		In Males Only
FBgn0250862	307.699	-1.5884	0.31709	-5.0093	5.46297e-07	5.8523e-05	1.32143		-0.345494	5.71524e-05		-1.83096	2.3326e-11		In Males & Females
FBgn0250907	454.28	-0.775224	0.229985	-3.37076	0.000749623	0.0187614	1.27595		0.204414	0.00196939		-0.612914	0.000824361		In Males & Females
FBgn0259145	26.6558	-2.91322	0.889874	-3.27374	0.00106133	0.0204485	1.57398		1.24614	0.178866		-0.403534	0.195952		In Neither
FBgn0259150	58.042	-2.22226	0.628344	-3.53669	0.000405174	0.00900721	1.85524		0.691309	NA		-0.842082	0.00142944		In Females Only
FBgn0259192	55.7664	-1.257	0.367936	-3.41636	0.000634636	0.0128949	1.78422		0.441367	0.0447031		-0.275447	0.408708		In Males Only
FBgn0259213	187.831	-1.35087	0.403279	-3.34971	0.000808948	0.00986525	3.27581		0.340581	0.00665847		-1.22776	0.00601527		In Males & Females
FBgn0259222	56.7533	-2.19136	0.717638	-3.05357	0.00226137	0.0310187	1.84973		0.911487	NA		-0.49588	0.285215		In Neither
FBgn0259229	179.77	1.03722	0.316633	3.27577	0.00105373	0.0119593	3.27581		0.250868	0.0170185		1.32166	3.29808e-07		In Males & Females
FBgn0259233	69.6134	-1.94611	0.618093	-3.14858	0.00164067	0.0248443	1.84973		0.232715	0.637744		-1.87267	9.33401e-09		In Females Only
FBgn0259238	1756.12	-0.491179	0.123067	-3.99115	6.57533e-05	0.00305359	1.19216		-0.0785726	0.118902		-0.457676	1.86337e-05		In Females Only
FBgn0259241	24.2107	-2.2926	0.747603	-3.0666	0.00216511	0.0338883	1.57398		0.559278	0.228211		-1.05936	0.281204		In Neither
FBgn0259244	318.763	-0.877002	0.295398	-2.96888	0.00298889	0.0451848	1.46921		0.00468682	1		-0.611773	0.000587312		In Females Only
FBgn0259245	70.8917	-1.42967	0.406599	-3.51618	0.000437801	0.0109527	1.56613		0.631007	3.11076e-05		-0.771143	0.0620983		In Males Only
FBgn0259246	478.852	-1.78027	0.493524	-3.60726	0.000309453	0.00908763	1.38756		0.555984	0.0135342		-1.05785	0.00258809		In Males & Females
FBgn0259716	341.105	1.66583	0.377565	4.41203	1.02406e-05	0.00063446	1.38756		-0.241099	0.0182254		1.60022	6.33595e-08		In Males & Females
FBgn0259823	45.373	-2.06786	0.588295	-3.515	0.00043975	0.00955356	1.84973		0.539506	0.217452		-1.00805	9.53955e-05		In Females Only
FBgn0259968	25087.3	4.14147	1.37368	3.01486	0.00257096	0.0323721	1.97327		-0.96806	7.55644e-10		1.14417	1		In Males Only
FBgn0259993	282.781	-0.986363	0.321319	-3.06973	0.00214249	0.0379256	1.32143		0.00915605	0.939483		-0.705161	0.00790765		In Females Only
FBgn0259994	330.658	-1.75585	0.500082	-3.51112	0.000446225	0.0116975	1.46921		0.998288	NA		-0.118015	0.607056		In Neither
FBgn0259998	11454	-1.2663	0.406114	-3.1181	0.0018202	0.0254655	1.97327		-0.92577	8.45571e-32		-1.73573	1.0179e-07		In Males & Females
FBgn0260006	1064.14	-0.896914	0.19453	-4.61066	4.01389e-06	0.000518803	0.701431		-0.328107	1.77688e-13		-0.962286	7.39433e-07		In Males & Females
FBgn0260400	218.055	-1.07689	0.355607	-3.02832	0.00245917	0.0369847	1.56613		0.153805	0.484943		-0.459226	0.0693697		In Neither
FBgn0260474	304.632	1.28071	0.322068	3.97653	6.99275e-05	0.00286808	1.38756		-0.886538	3.3394e-15		0.640582	0.0174506		In Males & Females
FBgn0260657	49.1086	-3.72383	1.23342	-3.01911	0.00253515	0.0351838	1.73733		1.92779	NA		-0.32805	0.560393		In Neither
FBgn0260746	226.453	-1.46866	0.294519	-4.98663	6.14431e-07	5.40198e-05	1.67926		-1.08504	1.91137e-13		-2.1374	1.1261e-30		In Males & Females
FBgn0260793	32.358	-5.06848	1.1718	-4.32537	1.52278e-05	0.000688833	1.85524		1.80034	NA		-1.69729	2.19383e-10		In Females Only
FBgn0260935	934.52	0.379738	0.11476	3.30897	0.000936409	0.0218497	1.27595		-0.22576	1.63091e-05		0.15851	0.137162		In Males Only
FBgn0260942	2694.59	-1.24029	0.272912	-4.54466	5.50233e-06	0.000854581	0.514434		-0.0179261	0.752033		-1.25804	6.15539e-09		In Females Only
FBgn0260955	15.5582	-2.47936	0.812354	-3.05206	0.00227275	0.035073	1.56613		0.981547	0.00254158		-1.8757	0.00458856		In Males & Females
FBgn0260971	17.332	-2.02962	0.693957	-2.92471	0.00344776	0.0483982	1.52857		0.793223	0.0801312		-1.06165	0.0770524		In Neither
FBgn0261046	100.111	-1.54997	0.467983	-3.31201	0.000926282	0.0174814	1.7384		0.435017	0.00964683		-1.29224	0.0104466		In Males & Females
FBgn0261341	701.943	-1.16308	0.344808	-3.37313	0.000743195	0.0183013	1.30706		0.102163	0.152482		-1.18557	5.49224e-07		In Females Only
FBgn0261393	1711.18	0.402412	0.123284	3.2641	0.00109811	0.0254636	1.19216		-0.691232	2.65966e-27		-0.248692	0.00722668		In Males & Females
FBgn0261509	116.266	-0.98444	0.322629	-3.0513	0.00227851	0.020922	3.27581		0.0217984	1		-0.881938	2.83671e-05		In Females Only
FBgn0261583	118.914	-4.8165	1.26051	-3.82106	0.000132881	0.00427034	1.56613		0.209428	0.0362173		-4.06758	1		In Males Only
FBgn0261647	1536.35	0.619365	0.170693	3.62853	0.000285044	0.00818219	1.46921		-0.0365062	0.611524		0.537189	0.000108698		In Females Only
FBgn0261801	101.184	-1.21449	0.372967	-3.2563	0.00112874	0.0204485	1.67926		-0.943166	0.000181736		-1.68726	1.32078e-20		In Males & Females
FBgn0261873	2197.27	-0.590088	0.13854	-4.25932	2.05047e-05	0.00134125	1.09602		0.323782	2.80258e-06		-0.132333	0.558959		In Males Only
FBgn0261963	143.717	-1.32268	0.27599	-4.79252	1.64702e-06	0.000129074	1.56613		-0.0270302	1		-1.06769	2.06974e-13		In Females Only
FBgn0261984	2396.94	0.54039	0.114293	4.72812	2.26604e-06	0.000147803	1.80557		-0.118226	0.00737176		0.289246	0.00561782		In Males & Females
FBgn0262003	243.238	-1.1134	0.319225	-3.48783	0.000486967	0.0117869	1.56613		-0.868314	8.63301e-13		-1.78618	5.85867e-16		In Males & Females
FBgn0262035	515.529	0.813625	0.182208	4.46537	7.99299e-06	0.000538763	1.32143		-0.104963	0.087653		0.785854	2.79985e-06		In Females Only
FBgn0262112	49.4541	-1.83966	0.595355	-3.09003	0.00200137	0.0284331	1.85524		0.143719	0.981066		-1.7055	1.09949e-10		In Females Only
FBgn0262352	1669.67	-3.09055	0.701832	-4.40354	1.06498e-05	0.000795058	1.09602		0.0920461	0.256746		-3.09937	2.55962e-06		In Females Only
FBgn0262357	1684.8	-0.88977	0.299157	-2.97425	0.00293704	0.0380044	1.80557		-0.978092	1.72852e-21		-2.12436	8.68224e-24		In Males & Females
FBgn0262538	515.524	0.761622	0.203595	3.74086	0.000183389	0.00608936	1.38756		0.27563	0.00141501		1.08932	1.69033e-11		In Males & Females
FBgn0262539	374.457	1.34496	0.197808	6.79931	1.05121e-11	3.21293e-09	1.30706		0.218686	0.0143932		1.42488	9.05101e-20		In Males & Females
FBgn0262580	605.786	-1.27026	0.338589	-3.75162	0.000175694	0.0062621	1.27595		-0.102239	0.276733		-1.01215	0.000568577		In Females Only
FBgn0262598	709.175	0.84865	0.189737	4.47276	7.72162e-06	0.000538763	1.27595		-0.230945	0.000549893		0.642202	3.15847e-05		In Males & Females
FBgn0262624	309.949	-2.08852	0.216179	-9.66105	4.41322e-22	3.78021e-19	1.32143		-0.268745	0.00869507		-2.03835	5.50461e-35		In Males & Females
FBgn0262636	70.1087	-3.84298	0.683355	-5.62369	1.86918e-08	2.22156e-06	1.73733		0.683531	0.0725706		-2.7515	8.65044e-16		In Females Only
FBgn0262816	138.402	-1.10838	0.287728	-3.85218	0.000117071	0.00350876	1.78422		-1.56446	2.36583e-40		-1.99052	8.11847e-15		In Males & Females
FBgn0262854	16.6045	-2.60527	0.746329	-3.49078	0.000481608	0.0117419	1.57398		-0.27858	0.505003		-2.47403	3.21169e-07		In Females Only
FBgn0262945	516.261	-1.52222	0.334588	-4.54952	5.37674e-06	0.00035337	1.46921		-0.177118	0.147859		-1.45014	1.82218e-07		In Females Only
FBgn0262972	502.351	-2.00173	0.456104	-4.38876	1.13997e-05	0.000688833	1.38756		0.172642	0.0284158		-2.43311	6.28268e-06		In Males & Females
FBgn0262983	214.329	0.647006	0.193771	3.33903	0.000840705	0.0163129	1.7384		0.00795303	0.992518		0.776673	8.71512e-06		In Females Only
FBgn0263025	252.505	0.633391	0.218668	2.8966	0.00377236	0.0483305	1.67926		-0.157753	0.322311		0.155718	0.253475		In Neither
FBgn0263038	285.917	-3.66601	1.06261	-3.45	0.000560586	0.0148863	1.30706		0.249321	0.637866		-4.22228	8.76678e-09		In Females Only
FBgn0263072	495.06	-1.63375	0.337689	-4.83804	1.31126e-06	0.000123276	1.32143		-0.0148233	0.906804		-1.83604	8.26331e-08		In Females Only
FBgn0263113	224.668	1.32916	0.417513	3.18352	0.00145497	0.0255782	1.56613		-0.210678	0.00679522		0.62002	0.272258		In Males Only
FBgn0263219	48.57	-2.31665	0.671865	-3.44808	0.000564579	0.0129521	1.56613		0.689753	NA		-0.591753	0.172379		In Neither
FBgn0263241	955.176	0.718088	0.156666	4.58355	4.5714e-06	0.000365071	1.19216		-0.481444	7.907e-09		0.1385	0.119115		In Males Only
FBgn0263316	1242.64	0.835102	0.263701	3.16685	0.00154101	0.0477874	0.701431		-0.00998311	0.930908		0.812499	0.000176345		In Females Only
FBgn0263336	1987.83	1.22082	0.246946	4.94366	7.66678e-07	5.92545e-05	1.80557		-0.998943	1.94982e-39		0.268278	0.242412		In Males Only
FBgn0263380	61.0653	-2.07727	0.428301	-4.85001	1.23454e-06	9.16313e-05	1.73733		-0.312644	0.0887353		-1.76332	1.17879e-06		In Females Only
FBgn0263412	46.9018	2.8732	0.538627	5.33431	9.59109e-08	9.26681e-06	1.84973		-1.79432	2.37861e-06		1.3227	3.33108e-08		In Males & Females
FBgn0263492	117.89	-0.857459	0.244365	-3.50893	0.000449922	0.0105519	1.67926		0.138289	0.494876		-0.486648	0.00388028		In Females Only
FBgn0263601	1942.8	0.468027	0.11366	4.11776	3.82565e-05	0.00174512	1.46921		-0.211613	6.13536e-07		0.0684092	0.652402		In Males Only
FBgn0263660	44.4962	2.17586	0.441204	4.93163	8.15455e-07	6.11012e-05	1.84973		-1.75056	2.52616e-13		0.408438	0.133888		In Males Only
FBgn0263763	431.764	1.57599	0.528293	2.98318	0.00285273	0.0473454	1.32143		0.0862316	0.867688		1.5085	6.92178e-07		In Females Only
FBgn0263999	14.8881	-4.60878	1.38698	-3.32289	0.000890906	0.0183013	1.57398		0.522039	0.102757		-3.05159	1		In Neither
FBgn0264001	628.35	-0.870267	0.283045	-3.07466	0.0021074	0.0378451	1.30706		0.144641	0.502955		-0.324121	0.0755597		In Neither
FBgn0264005	8.28515	-3.44856	1.07592	-3.20522	0.00134958	0.0248443	1.52857		1.34383	0.0992814		-2.63776	0.00362201		In Females Only
FBgn0264006	249.568	-1.47402	0.510714	-2.8862	0.00389923	0.0483305	1.7384		0.597039	0.178949		-0.437559	0.0550524		In Neither
FBgn0264085	643.602	1.10087	0.35384	3.1112	0.00186326	0.0317426	1.46921		0.010462	0.905347		0.882709	0.0299355		In Females Only
FBgn0264272	250.592	0.777027	0.217343	3.57512	0.000350071	0.008442	1.7384		-0.300123	0.000174861		0.740614	0.000272928		In Males & Females
FBgn0264273	104.008	-2.45016	0.350289	-6.99466	2.65899e-12	6.44482e-10	1.78422		0.571369	0.00753475		-1.47448	4.65725e-13		In Males & Females
FBgn0264308	35.1662	-2.8379	0.941048	-3.01568	0.00256404	0.0341085	1.84973		1.17556	0.0679855		-0.949149	0.0901402		In Neither
FBgn0264310	199.374	1.39798	0.317735	4.39983	1.08333e-05	0.000604859	1.56613		-0.139618	0.189788		0.847966	0.0110136		In Females Only
FBgn0264326	1650.17	0.799562	0.278119	2.87489	0.00404168	0.0483305	1.80557		-0.29571	0.0131714		0.334244	0.137169		In Males Only
FBgn0264442	791.63	-1.39768	0.306905	-4.55412	5.26063e-06	0.000349047	1.46921		-0.0630871	0.327577		-1.62892	4.89973e-11		In Females Only
FBgn0264462	55.1654	1.96943	0.355931	5.53317	3.14498e-08	3.25828e-06	1.85524		-1.52519	2.41907e-16		0.492186	0.0819284		In Males Only
FBgn0264502	43.7013	-3.09814	0.842217	-3.67855	0.000234565	0.00674379	1.56613		0.95228	0.196131		-1.3538	1.56553e-06		In Females Only
FBgn0264598	93.2263	-2.0991	0.685755	-3.06101	0.00220595	0.0325599	1.67926		0.734145	NA		-0.662244	0.0550524		In Neither
FBgn0264699	166.234	0.965563	0.267683	3.60711	0.000309627	0.00790868	1.67926		0.34485	0.000528894		1.31088	3.06115e-10		In Males & Females
FBgn0264711	80.5794	-2.26089	0.387467	-5.83507	5.37681e-09	6.88642e-07	1.84973		-0.0221797	0.573141		-2.38981	6.27843e-09		In Females Only
FBgn0264790	53.9878	1.43693	0.336464	4.27069	1.9487e-05	0.000967592	1.56613		-1.1368	1.02132e-09		0.0974737	0.673187		In Males Only
FBgn0264956	60.6791	-4.24966	1.318	-3.22432	0.00126272	0.0212357	1.78422		0.203423	0.282618		-3.69611	1		In Neither
FBgn0264987	648.105	-1.02122	0.332884	-3.0678	0.00215638	0.0364151	1.40288		-0.408503	1.86774e-10		-1.3846	2.94807e-08		In Males & Females
FBgn0265042	484.887	0.59689	0.181211	3.29389	0.00098811	0.0227019	1.27595		0.0398585	0.70357		0.629963	1.1788e-06		In Females Only
FBgn0265067	376.457	1.10596	0.315333	3.50728	0.000452712	0.0117564	1.46921		0.0728666	0.31785		1.44812	0.000455658		In Females Only
FBgn0265272	333.813	-2.77485	0.804444	-3.4494	0.000561833	0.0135901	1.46921		0.265782	0.000226183		-1.11181	0.457331		In Males Only
FBgn0265296	90.4172	-2.22195	0.75133	-2.95735	0.00310296	0.0444079	1.56613		1.11531	NA		-0.339884	0.544698		In Neither
FBgn0265316	18.7969	-7.09795	1.3537	-5.24336	1.5768e-07	1.68681e-05	1.57398		1.34789	1		-6.12347	2.33253e-23		In Females Only
FBgn0265365	67.1783	-1.32528	0.451575	-2.93479	0.00333771	0.0433948	1.73733		0.02083	0.949862		-1.04865	0.0275108		In Females Only
FBgn0265508	4636.57	1.57232	0.239601	6.56227	5.2993e-11	9.02893e-09	1.94269		-0.191521	0.0155511		1.44902	2.49655e-15		In Males & Females
FBgn0265535	258.796	-2.43869	0.676233	-3.60629	0.000310611	0.00467139	3.27581		0.221356	0.00436425		-0.459119	1		In Males Only
FBgn0265541	1322.07	2.21786	0.53326	4.15905	3.19571e-05	0.00176746	1.19216		-0.964955	6.76574e-27		1.48575	0.149494		In Males Only
FBgn0265596	39.5364	-2.12451	0.544713	-3.90024	9.60986e-05	0.00300644	1.78422		-0.19936	0.403819		-1.95711	6.2233e-05		In Females Only
FBgn0265597	47.1281	-2.49526	0.869672	-2.86919	0.00411518	0.0481689	1.84973		1.17395	0.0548919		-1.0712	0.0289202		In Females Only
FBgn0265819	16.9847	-1.62488	0.532192	-3.05318	0.00226432	0.0348927	1.57398		0.564942	0.157609		-0.543511	0.181771		In Neither
FBgn0265957	363.19	-2.20674	0.371332	-5.94276	2.80257e-09	4.68243e-07	1.46921		0.0388289	0.535228		-1.87916	1.95273e-05		In Females Only
FBgn0265977	52.7482	-1.3748	0.379994	-3.61795	0.000296947	0.00737354	1.78422		-0.0972624	0.660083		-1.47517	3.90663e-11		In Females Only
FBgn0265982	156.979	2.50173	0.775431	3.22625	0.00125423	0.0135901	3.27581		-0.569026	2.71193e-05		1.7355	0.0856527		In Males Only
FBgn0266100	76.2064	-1.88373	0.611999	-3.07799	0.00208401	0.0293161	1.84973		0.479409	0.00941952		-1.51326	0.0110063		In Males & Females
FBgn0266111	2238.13	0.767173	0.254629	3.0129	0.00258764	0.0405925	1.46921		-0.437802	5.61407e-07		0.254166	0.333222		In Males Only
FBgn0266129	63.3432	-1.39534	0.354182	-3.93962	8.16121e-05	0.00270363	1.73733		0.167794	0.331737		-1.49637	1.71241e-07		In Females Only
FBgn0266219	39.96	-3.09821	0.461593	-6.712	1.91981e-11	3.84471e-09	1.84973		0.10078	0.93171		-2.51235	6.09958e-21		In Females Only
FBgn0266408	123.632	-1.0688	0.347687	-3.07404	0.00211178	0.0316317	1.67926		0.0464342	0.451076		-0.911721	0.00580493		In Females Only
FBgn0266412	8.07151	-5.78708	1.38689	-4.17271	3.01003e-05	0.00135452	1.58305		0.477109	1		-4.90408	5.11321e-07		In Females Only
FBgn0266429	8.50096	-3.21113	1.01841	-3.15307	0.00161561	0.0275461	1.56613		0.676997	0.507882		-1.37223	0.137128		In Neither
FBgn0266566	29.3382	-1.3604	0.46717	-2.91201	0.00359112	0.0458257	1.73733		0.0986784	0.892008		-0.991192	0.003161		In Females Only
FBgn0266619	120.607	-0.880972	0.258204	-3.41193	0.000645052	0.0136109	1.67926		0.0907221	0.843159		-0.503663	0.000847884		In Females Only
FBgn0266649	35.8467	-9.91553	2.09953	-4.72275	2.32681e-06	0.000147803	1.85524		-0.298088	1		-6.92093	5.02696e-28		In Females Only
FBgn0266709	982.66	-0.817046	0.197278	-4.14161	3.44883e-05	0.00281393	0.701431		0.0235158	0.775855		-0.495089	0.036459		In Females Only
FBgn0267137	62.9987	-1.53842	0.425367	-3.61669	0.000298397	0.00739131	1.78422		0.269729	0.134985		-1.27691	0.000379314		In Females Only
FBgn0267145	242.879	-3.70636	0.571717	-6.48285	9.00057e-11	9.02893e-09	3.27581		0.984523	8.01128e-12		-2.86472	6.37767e-07		In Males & Females
FBgn0267153	53.4407	-4.73682	1.30048	-3.64237	0.000270141	0.00657792	1.85524		0.476754	0.00127627		-3.68261	1		In Males Only
FBgn0267336	1945.62	-0.674372	0.194662	-3.46432	0.000531577	0.0152501	1.19216		0.454474	5.29076e-08		-0.000866022	1		In Males Only
FBgn0267385	15291.8	0.54759	0.181993	3.00885	0.00262243	0.0332964	1.94269		-0.344838	2.01198e-07		0.124236	0.657127		In Males Only
FBgn0267702	167.721	-0.921375	0.27632	-3.33445	0.000854687	0.0165295	1.7384		0.504254	1.32381e-06		-0.258281	0.35708		In Males Only
FBgn0267796	109.578	-1.03123	0.329888	-3.126	0.00177199	0.026765	1.78422		0.403995	0.0916661		-0.328592	0.110984		In Neither
FBgn0270925	65961.2	1.80655	0.557773	3.23886	0.0012001	0.020922	1.72369		0.186076	0.000526231		1.16406	0.489796		In Males Only
FBgn0283471	6716.49	0.427035	0.124843	3.42058	0.000624887	0.0118384	1.97327		0.171353	6.83785e-05		0.770786	8.27923e-08		In Males & Females
FBgn0283508	57.5144	-2.70482	0.77938	-3.47048	0.000519528	0.0115829	1.73733		-0.377528	0.49689		-3.32041	2.73932e-15		In Females Only
FBgn0283651	29.7217	-3.14413	0.893302	-3.51968	0.000432075	0.00940537	1.84973		0.320407	0.771556		-2.15678	1.28611e-07		In Females Only
FBgn0284084	51.3386	-1.27431	0.361256	-3.52745	0.00041958	0.00922453	1.84973		0.134478	0.479311		-0.759277	0.0319001		In Females Only
FBgn0284435	210.791	-1.37427	0.439287	-3.12842	0.00175751	0.0271382	1.7384		-0.0685954	0.677364		-1.82665	2.92693e-09		In Females Only
FBgn0285910	9597.4	0.319663	0.100882	3.16868	0.00153133	0.0228238	1.9349		-0.357538	4.17145e-26		-0.043956	0.864358		In Males Only
FBgn0286075	829.915	0.475434	0.142546	3.33531	0.000852054	0.0203673	1.27595		-0.177705	0.00173736		0.205637	0.0620124		In Males Only
FBgn0286204	46.0646	-1.76134	0.484677	-3.63405	0.000279001	0.00770982	1.56613		0.136051	0.573505		-1.81948	2.42549e-08		In Females Only
FBgn0286782	108.68	-2.0409	0.670506	-3.04382	0.00233595	0.0355839	1.56613		-0.114244	0.64795		-3.04713	5.20662e-06		In Females Only
FBgn0286852	18.2808	-2.97209	0.872012	-3.40832	0.000653652	0.0144545	1.58305		0.457879	0.198307		-2.18073	0.00304465		In Females Only
FBgn0287184	22738.5	0.919829	0.322088	2.85583	0.00429242	0.048083	1.9349		-0.903373	1.9416e-28		0.302751	0.475417		In Males Only
FBgn0287617	30.5809	-4.06498	1.13354	-3.58608	0.000335683	0.0088693	1.56613		0.289149	0.201339		-3.02221	0.00649106		In Females Only
FBti0019622	1403.18	-2.03068	0.476057	-4.26563	1.99338e-05	0.00131869	1.09602		-0.167485	0.474956		-1.68725	2.60619e-08		In Females Only
FBti0020425	149.273	-0.941609	0.306314	-3.074	0.00211212	0.0303823	1.78422		0.0745409	0.358548		-0.674427	0.00748791		In Females Only
RR48380_transposable_element	29.6577	-1.73596	0.530567	-3.27189	0.00106831	0.0190909	1.78422		0.0667026	1		-1.55527	2.63924e-05		In Females Only

## Sheet: Intersections
DEGs shared by three tissues		DEGs shared by thorax and abdomen		DEGs shared by thorax and head		DEGs shared by abdomen and head
FBgn0037167		FBgn0031694		FBgn0037167		FBgn0037167
FBgn0043791		FBgn0043791		FBgn0043791		FBgn0043791
FBgn0263336		FBgn0033774		FBgn0002565		FBgn0263336
FBgn0035076		FBgn0038463		FBgn0263402		FBgn0035076
FBgn0259716		FBgn0043783		FBgn0039241		FBgn0259716
FBgn0086254		FBgn0039483		FBgn0032482		FBgn0086254
FBgn0043783		FBgn0030615		FBgn0010222		FBgn0043783
FBgn0038147		FBgn0260746		FBgn0037635		FBgn0053056
FBgn0264987		FBgn0263336		FBgn0263336		FBgn0038147
FBgn0030615		FBgn0035076		FBgn0035076		FBgn0264987
FBgn0039801		FBgn0044810		FBgn0038914		FBgn0030615
FBgn0037607		FBgn0053503		FBgn0034063		FBgn0039801
FBgn0053503		FBgn0032381		FBgn0259716		FBgn0051103
FBgn0044810		FBgn0259716		FBgn0086254		FBgn0032684
FBgn0033728		FBgn0032029		FBgn0029763		FBgn0032494
FBgn0031694		FBgn0051321		FBgn0043783		FBgn0037607
FBgn0037000		FBgn0085265		FBgn0036837		FBgn0053503
FBgn0038463		FBgn0037607		FBgn0012034		FBgn0039321
FBgn0039800		FBgn0037167		FBgn0032699		FBgn0032834
FBgn0001248		FBgn0039800		FBgn0032587		FBgn0011824
FBgn0038738		FBgn0041711		FBgn0031925		FBgn0013772
		FBgn0026403		FBgn0002719		FBgn0044810
		FBgn0038147		FBgn0038147		FBgn0039678
		FBgn0033297		FBgn0031305		FBgn0033728
		FBgn0051288		FBgn0264987		FBgn0035484
		FBgn0039801		FBgn0029831		FBgn0031694
		FBgn0264272		FBgn0000565		FBgn0037000
		FBgn0031945		FBgn0030615		FBgn0030425
		FBgn0086254		FBgn0039801		FBgn0038463
		FBgn0001248		FBgn0030672		FBgn0010226
		FBgn0033728		FBgn0039073		FBgn0023542
		FBgn0037715		FBgn0037090		FBgn0003116
		FBgn0037000		FBgn0033981		FBgn0250862
		FBgn0027790		FBgn0001142		FBgn0036862
		FBgn0038738		FBgn0005626		FBgn0001128
		FBgn0264987		FBti0061471		FBgn0038256
		FBgn0038201		FBgn0037607		FBgn0039800
		FBgn0039109		FBgn0053503		FBgn0045800
				FBgn0259111		FBgn0260942
				FBgn0040735		FBgn0034394
				FBgn0033945		FBgn0036985
				FBgn0024491		FBgn0036316
				FBgn0003965		FBgn0001248
				FBgn0044810		FBgn0024289
				FBgn0010651		FBgn0020236
				FBgn0033728		FBgn0038957
				FBgn0031694		FBgn0263241
				FBgn0037000		FBgn0027578
				FBgn0038463		FBgn0035041
				FBgn0027348		FBgn0033830
				FBgn0019952		FBgn0038738
				FBgn0032382		FBgn0035539
				FBgn0020513		FBgn0260474
				FBgn0261955		FBgn0031935
				FBgn0039800		FBgn0038395
				FBgn0066101		FBgn0034629
				FBgn0001248		FBgn0039709
				FBgn0036697		FBgn0058160
				FBgn0033304		FBgn0032405
				FBgn0038738		FBgn0031559
				FBgn0031805		FBgn0037230
				FBgn0052675		FBgn0083977
				FBgn0038302
				FBgn0034501
				FBgn0004045
				FBgn0029672
				FBgn0030828
