# Supplementary material for: Sex, tissue, and mitochondrial interactions modify the transcriptional response to rapamycin in Drosophila
Source: BMC Genomics. 2024 Aug 7;25:766. doi: 10.1186/s12864-024-10647-x (PMC11304892; doi:10.1186/s12864-024-10647-x)
Supplement: Supplementary file 5 — Supplementary Material 5: Table S5. Enrichment analysis of genes with significant Sex-by-Treatment interaction terms. Results of the clusterProfiler analyses (enrichGO followed by simplify function for GO enrichment, enrichKEGG for KEGG enrichment, GSEA function for GSEA) for each tissue. [file 12864_2024_10647_MOESM5_ESM.xlsx]

## Sheet: Head GO
	ID	Description	GeneRatio	BgRatio	pvalue	p.adjust	qvalue	geneID	Count
GO:0042254	GO:0042254	ribosome biogenesis	48/333	214/11306	3.01384e-29	5.31341e-26	4.84119e-26	FBgn0086912/FBgn0039182/FBgn0026196/FBgn0259937/FBgn0032925/FBgn0030067/FBgn0010292/FBgn0037137/FBgn0284251/FBgn0033741/FBgn0263510/FBgn0011824/FBgn0034243/FBgn0038964/FBgn0265192/FBgn0028744/FBgn0052409/FBgn0023542/FBgn0261286/FBgn0001341/FBgn0038146/FBgn0022288/FBgn0022069/FBgn0033379/FBgn0033661/FBgn0029148/FBgn0086451/FBgn0030504/FBgn0266581/FBgn0038473/FBgn0036686/FBgn0030061/FBgn0033169/FBg…	48
GO:0006364	GO:0006364	rRNA processing	37/333	142/11306	3.57832e-25	3.15429e-22	2.87395e-22	FBgn0039182/FBgn0026196/FBgn0259937/FBgn0030067/FBgn0010292/FBgn0037137/FBgn0284251/FBgn0033741/FBgn0263510/FBgn0011824/FBgn0038964/FBgn0265192/FBgn0028744/FBgn0052409/FBgn0261286/FBgn0038146/FBgn0022069/FBgn0029148/FBgn0086451/FBgn0030504/FBgn0266581/FBgn0036686/FBgn0030061/FBgn0033169/FBgn0024364/FBgn0027330/FBgn0038597/FBgn0037073/FBgn0038968/FBgn0034933/FBgn0003062/FBgn0036886/FBgn0034073/FBg…	37
GO:0016072	GO:0016072	rRNA metabolic process	38/333	160/11306	3.06458e-24	1.80095e-21	1.64089e-21	FBgn0039182/FBgn0026196/FBgn0259937/FBgn0030067/FBgn0010292/FBgn0037137/FBgn0284251/FBgn0033741/FBgn0263510/FBgn0011824/FBgn0038964/FBgn0265192/FBgn0028744/FBgn0052409/FBgn0261286/FBgn0001341/FBgn0038146/FBgn0022069/FBgn0029148/FBgn0086451/FBgn0030504/FBgn0266581/FBgn0036686/FBgn0030061/FBgn0033169/FBgn0024364/FBgn0027330/FBgn0038597/FBgn0037073/FBgn0038968/FBgn0034933/FBgn0003062/FBgn0036886/FBg…	38
GO:0006082	GO:0006082	organic acid metabolic process	36/333	381/11306	5.32783e-10	1.17412e-07	1.06977e-07	FBgn0012034/FBgn0002719/FBgn0000565/FBgn0013308/FBgn0001142/FBgn0005626/FBgn0261625/FBgn0032076/FBgn0036992/FBgn0003965/FBgn0013772/FBgn0027348/FBgn0022774/FBgn0011770/FBgn0010383/FBgn0038984/FBgn0261955/FBgn0260942/FBgn0037955/FBgn0001248/FBgn0033246/FBgn0037818/FBgn0020236/FBgn0283427/FBgn0038957/FBgn0036157/FBgn0037513/FBgn0034215/FBgn0037709/FBgn0040349/FBgn0034629/FBgn0038742/FBgn0052068/FBg…	36
GO:0000054	GO:0000054	ribosomal subunit export from nucleus	6/333	14/11306	1.53514e-06	0.000128879	0.000117425	FBgn0034243/FBgn0052409/FBgn0023542/FBgn0033379/FBgn0033661/FBgn0033169	6
GO:0033750	GO:0033750	ribosome localization	6/333	14/11306	1.53514e-06	0.000128879	0.000117425	FBgn0034243/FBgn0052409/FBgn0023542/FBgn0033379/FBgn0033661/FBgn0033169	6
GO:0005975	GO:0005975	carbohydrate metabolic process	23/333	267/11306	3.96912e-06	0.000318071	0.000289803	FBgn0035266/FBgn0043783/FBgn0261575/FBgn0031417/FBgn0035484/FBgn0038463/FBgn0032382/FBgn0036862/FBgn0001128/FBgn0261955/FBgn0052190/FBgn0025592/FBgn0033246/FBgn0024289/FBgn0023477/FBgn0283427/FBgn0038957/FBgn0050359/FBgn0036262/FBgn0262656/FBgn0030087/FBgn0027580/FBgn0040321	23
GO:0006356	GO:0006356	regulation of transcription by RNA polymerase I	5/333	10/11306	4.80023e-06	0.000367948	0.000335247	FBgn0284251/FBgn0263510/FBgn0001341/FBgn0086451/FBgn0262656	5
GO:0006641	GO:0006641	triglyceride metabolic process	8/333	38/11306	1.17633e-05	0.000829545	0.00075582	FBgn0035266/FBgn0036449/FBgn0001128/FBgn0053120/FBgn0025592/FBgn0033246/FBgn0283427/FBgn0038197	8
GO:0006360	GO:0006360	transcription by RNA polymerase I	7/333	28/11306	1.25362e-05	0.000850054	0.000774507	FBgn0284251/FBgn0263510/FBgn0001341/FBgn0003278/FBgn0086451/FBgn0019938/FBgn0262656	7
GO:0046394	GO:0046394	carboxylic acid biosynthetic process	14/333	123/11306	1.49426e-05	0.00094085	0.000857233	FBgn0012034/FBgn0001142/FBgn0261625/FBgn0032076/FBgn0027348/FBgn0260942/FBgn0033246/FBgn0020236/FBgn0283427/FBgn0036157/FBgn0037513/FBgn0034215/FBgn0052068/FBgn0051523	14
GO:0019637	GO:0019637	organophosphate metabolic process	28/333	401/11306	2.0241e-05	0.00116517	0.00106161	FBgn0037167/FBgn0039241/FBgn0032482/FBgn0035266/FBgn0036837/FBgn0012034/FBgn0002719/FBgn0000536/FBgn0036030/FBgn0003965/FBgn0041342/FBgn0020513/FBgn0250862/FBgn0001128/FBgn0025592/FBgn0266452/FBgn0001248/FBgn0023477/FBgn0020236/FBgn0038957/FBgn0263241/FBgn0037643/FBgn0022160/FBgn0085371/FBgn0039464/FBgn0011205/FBgn0034997/FBgn0022710	28
GO:0006576	GO:0006576	biogenic amine metabolic process	7/333	30/11306	2.04879e-05	0.00116517	0.00106161	FBgn0032482/FBgn0013308/FBgn0005626/FBgn0003965/FBgn0003996/FBgn0019932/FBgn0037723	7
GO:0055088	GO:0055088	lipid homeostasis	11/333	84/11306	3.33677e-05	0.00169404	0.00154348	FBgn0028480/FBgn0036449/FBgn0038984/FBgn0066101/FBgn0283427/FBgn0283499/FBgn0262656/FBgn0011205/FBgn0283472/FBgn0034629/FBgn0032940	11
GO:0009309	GO:0009309	amine biosynthetic process	5/333	14/11306	3.45918e-05	0.00169404	0.00154348	FBgn0013308/FBgn0005626/FBgn0003996/FBgn0019932/FBgn0037723	5
GO:0042401	GO:0042401	biogenic amine biosynthetic process	5/333	14/11306	3.45918e-05	0.00169404	0.00154348	FBgn0013308/FBgn0005626/FBgn0003996/FBgn0019932/FBgn0037723	5
GO:0044282	GO:0044282	small molecule catabolic process	16/333	168/11306	3.56172e-05	0.00169556	0.00154487	FBgn0043783/FBgn0053503/FBgn0261625/FBgn0031417/FBgn0036992/FBgn0003965/FBgn0022774/FBgn0010383/FBgn0024289/FBgn0039464/FBgn0037709/FBgn0036262/FBgn0040349/FBgn0034629/FBgn0038742/FBgn0036208	16
GO:0009308	GO:0009308	amine metabolic process	7/333	34/11306	4.89202e-05	0.00221144	0.0020149	FBgn0032482/FBgn0013308/FBgn0005626/FBgn0003965/FBgn0003996/FBgn0019932/FBgn0037723	7
GO:0010876	GO:0010876	lipid localization	14/333	153/11306	0.000167394	0.00641555	0.00584537	FBgn0267339/FBgn0039801/FBgn0087002/FBgn0036449/FBgn0250862/FBgn0039800/FBgn0283427/FBgn0038197/FBgn0083956/FBgn0283499/FBgn0032783/FBgn0266369/FBgn0036816/FBgn0266758	14
GO:0016042	GO:0016042	lipid catabolic process	13/333	139/11306	0.000229342	0.00825165	0.00751829	FBgn0036837/FBgn0029831/FBgn0053503/FBgn0036449/FBgn0010383/FBgn0038398/FBgn0038197/FBgn0040349/FBgn0034629/FBgn0038742/FBgn0034997/FBgn0004045/FBgn0030828	13
GO:0055086	GO:0055086	nucleobase-containing small molecule metabolic process	20/333	281/11306	0.000244416	0.00861809	0.00785217	FBgn0039241/FBgn0012034/FBgn0053056/FBgn0002719/FBgn0036030/FBgn0003965/FBgn0020513/FBgn0001128/FBgn0266452/FBgn0001248/FBgn0023477/FBgn0020236/FBgn0038957/FBgn0037643/FBgn0085371/FBgn0039464/FBgn0037513/FBgn0034215/FBgn0011205/FBgn0022710	20
GO:0006066	GO:0006066	alcohol metabolic process	10/333	88/11306	0.000252313	0.00872211	0.00794694	FBgn0032482/FBgn0035266/FBgn0001128/FBgn0025592/FBgn0001248/FBgn0024289/FBgn0033188/FBgn0022160/FBgn0036262/FBgn0003141	10
GO:0048067	GO:0048067	cuticle pigmentation	5/333	21/11306	0.000296627	0.00986705	0.00899013	FBgn0267339/FBgn0005626/FBgn0014006/FBgn0038947/FBgn0283531	5
GO:0035264	GO:0035264	multicellular organism growth	7/333	51/11306	0.000685552	0.019299	0.0175838	FBgn0003867/FBgn0086365/FBgn0038473/FBgn0038197/FBgn0283499/FBgn0262656/FBgn0283472	7
GO:0044283	GO:0044283	small molecule biosynthetic process	16/333	217/11306	0.000689642	0.019299	0.0175838	FBgn0012034/FBgn0001142/FBgn0261625/FBgn0032076/FBgn0027348/FBgn0260942/FBgn0033246/FBgn0020236/FBgn0283427/FBgn0036157/FBgn0037513/FBgn0034215/FBgn0052068/FBgn0027580/FBgn0051523/FBgn0003141	16
GO:0006979	GO:0006979	response to oxidative stress	12/333	142/11306	0.00098673	0.0259643	0.0236567	FBgn0267339/FBgn0000565/FBgn0037248/FBgn0005626/FBgn0044810/FBgn0001248/FBgn0038197/FBgn0260747/FBgn0283499/FBgn0011205/FBgn0283472/FBgn0283531	12
GO:0036098	GO:0036098	male germ-line stem cell population maintenance	4/333	17/11306	0.00129784	0.032687	0.029782	FBgn0263510/FBgn0020306/FBgn0263231/FBgn0027108	4
GO:0031503	GO:0031503	protein-containing complex localization	7/333	58/11306	0.00149348	0.0370847	0.0337888	FBgn0034243/FBgn0052409/FBgn0023542/FBgn0033379/FBgn0033661/FBgn0033169/FBgn0032470	7
GO:0007593	GO:0007593	chitin-based cuticle sclerotization	4/333	18/11306	0.00163027	0.039919	0.0363712	FBgn0267339/FBgn0005626/FBgn0014006/FBgn0283531	4
GO:0030307	GO:0030307	positive regulation of cell growth	6/333	45/11306	0.00192834	0.0453289	0.0413003	FBgn0037248/FBgn0086365/FBgn0283499/FBgn0262656/FBgn0283472/FBgn0259176	6
GO:0040014	GO:0040014	regulation of multicellular organism growth	6/333	45/11306	0.00192834	0.0453289	0.0413003	FBgn0003867/FBgn0086365/FBgn0038473/FBgn0038197/FBgn0283499/FBgn0262656	6
GO:0010883	GO:0010883	regulation of lipid storage	6/333	46/11306	0.00216367	0.0493188	0.0449357	FBgn0267339/FBgn0036449/FBgn0283427/FBgn0038197/FBgn0283499/FBgn0036816	6
GO:0006820	GO:0006820	monoatomic anion transport	7/333	62/11306	0.00220998	0.0493188	0.0449357	FBgn0259111/FBgn0010651/FBgn0036279/FBgn0034394/FBgn0261444/FBgn0036816/FBgn0036727	7
GO:0019915	GO:0019915	lipid storage	7/333	62/11306	0.00220998	0.0493188	0.0449357	FBgn0267339/FBgn0087002/FBgn0036449/FBgn0283427/FBgn0038197/FBgn0283499/FBgn0036816	7

## Sheet: Head KEGG
	ID	Description	GeneRatio	BgRatio	pvalue	p.adjust	qvalue	geneID	Count
dme03008	dme03008	Ribosome biogenesis in eukaryotes - Drosophila melanogaster (fruit fly)	18/137	80/3360	1.32106e-09	1.14932e-07	9.17787e-08	33966/37873/35374/37397/36989/42633/31195/41973/41647/36268/44005/33960/42060/39904/31811/42196/37662/39309	18
dme00040	dme00040	Pentose and glucuronate interconversions - Drosophila melanogaster (fruit fly)	9/137	50/3360	0.000144228	0.00627392	0.00501003	39304/37421/35105/33420/38473/42047/35586/38463/40836	9
dme01230	dme01230	Biosynthesis of amino acids - Drosophila melanogaster (fruit fly)	10/137	68/3360	0.000350944	0.0101774	0.00812713	39132/33172/41027/3771738/31579/44291/37804/41274/42626/36020	10
dme00640	dme00640	Propanoate metabolism - Drosophila melanogaster (fruit fly)	6/137	27/3360	0.000600278	0.0122198	0.00975808	40348/35761/41067/41149/37446/42364	6
dme00790	dme00790	Folate biosynthesis - Drosophila melanogaster (fruit fly)	7/137	38/3360	0.000702286	0.0122198	0.00975808	41135/39304/38746/35586/38463/39238/35292	7
dme00561	dme00561	Glycerolipid metabolism - Drosophila melanogaster (fruit fly)	7/137	42/3360	0.00130985	0.0189928	0.0151667	40472/38221/39304/39819/35586/38463/43913	7
dme01200	dme01200	Carbon metabolism - Drosophila melanogaster (fruit fly)	12/137	118/3360	0.00270894	0.0320231	0.025572	40348/47173/39132/41027/31579/44291/37804/42626/41067/37446/42364/36020	12
dme00564	dme00564	Glycerophospholipid metabolism - Drosophila melanogaster (fruit fly)	8/137	61/3360	0.00294466	0.0320231	0.025572	40472/39530/34716/32585/39819/117353/33824/47611	8

## Sheet: Head GSEA
	ID	Description	setSize	enrichmentScore	NES	pvalue	p.adjust	qvalue	rank	leading_edge	core_enrichment
GO:0006364 rRNA processing	GO:0006364 rRNA processing	GO:0006364 rRNA processing	57	0.836994	2.29264	2.22437e-12	1.96857e-09	1.91062e-09	840	tags=60%, list=8%, signal=55%	FBgn0039182/FBgn0026196/FBgn0259937/FBgn0010292/FBgn0263510/FBgn0038964/FBgn0028744/FBgn0261286/FBgn0038146/FBgn0022069/FBgn0030504/FBgn0030061/FBgn0024364/FBgn0026702/FBgn0034933/FBgn0003062/FBgn0034073/FBgn0030720/FBgn0033485/FBgn0030855/FBgn0033507/FBgn0032408/FBgn0035524/FBgn0036514/FBgn0032051/FBgn0010770/FBgn0039274/FBgn0023527/FBgn0052344/FBgn0053505/FBgn0027525/FBgn0010926/FBgn0262560/FBg…
GO:0042254 ribosome biogenesis	GO:0042254 ribosome biogenesis	GO:0042254 ribosome biogenesis	29	0.812905	2.00501	3.63861e-06	0.00161009	0.00156269	840	tags=59%, list=8%, signal=54%	FBgn0259937/FBgn0037137/FBgn0011824/FBgn0028744/FBgn0052409/FBgn0022288/FBgn0036686/FBgn0037073/FBgn0032701/FBgn0029672/FBgn0286786/FBgn0032408/FBgn0032919/FBgn0027602/FBgn0032298/FBgn0032194/FBgn0036754
GO:0005975 carbohydrate metabolic process	GO:0005975 carbohydrate metabolic process	GO:0005975 carbohydrate metabolic process	97	0.634787	1.87505	1.3119e-05	0.00387011	0.00375618	1048	tags=30%, list=10%, signal=27%	FBgn0035266/FBgn0043783/FBgn0261575/FBgn0035484/FBgn0038463/FBgn0001128/FBgn0261955/FBgn0052190/FBgn0025592/FBgn0023477/FBgn0050359/FBgn0040321/FBgn0032480/FBgn0028540/FBgn0035679/FBgn0003748/FBgn0032820/FBgn0036298/FBgn0027611/FBgn0030239/FBgn0003076/FBgn0033673/FBgn0034618/FBgn0020416/FBgn0004507/FBgn0013763/FBgn0026616/FBgn0286506/FBgn0034117
GO:0016310 phosphorylation	GO:0016310 phosphorylation	GO:0016310 phosphorylation	14	0.879116	1.86409	7.16138e-05	0.0158446	0.0153781	159	tags=21%, list=2%, signal=21%	FBgn0035266/FBgn0038463/FBgn0025592
GO:0006644 phospholipid metabolic process	GO:0006644 phospholipid metabolic process	GO:0006644 phospholipid metabolic process	20	-0.787771	-2.02299	0.000349889	0.0403997	0.0392104	51	tags=15%, list=0%, signal=15%	FBgn0029720/FBgn0250862/FBgn0037167
GO:0006164 purine nucleotide biosynthetic process	GO:0006164 purine nucleotide biosynthetic process	GO:0006164 purine nucleotide biosynthetic process	11	-0.893058	-1.99187	0.000373644	0.0403997	0.0392104	207	tags=36%, list=2%, signal=36%	FBgn0000052/FBgn0020513/FBgn0036030/FBgn0039241
GO:0000462 maturation of SSU-rRNA from tricistronic rRNA transcript (SSU-rRNA, 5.8S rRNA, LSU-rRNA)	GO:0000462 maturation of SSU-rRNA from tricistronic rRNA transcript (SSU-rRNA, 5.8S rRNA, LSU-rRNA)	GO:0000462 maturation of SSU-rRNA from tricistronic rRNA transcript (SSU-rRNA, 5.8S rRNA, LSU-rRNA)	23	0.782893	1.84677	0.000330761	0.0403997	0.0392104	1230	tags=57%, list=12%, signal=50%	FBgn0086451/FBgn0036686/FBgn0037073/FBgn0034933/FBgn0029755/FBgn0030000/FBgn0033557/FBgn0023527/FBgn0030081/FBgn0001330/FBgn0263605/FBgn0036500/FBgn0050349
GO:0030490 maturation of SSU-rRNA	GO:0030490 maturation of SSU-rRNA	GO:0030490 maturation of SSU-rRNA	13	0.874344	1.83508	0.000236644	0.0403997	0.0392104	843	tags=69%, list=8%, signal=64%	FBgn0038597/FBgn0036886/FBgn0036187/FBgn0286786/FBgn0039306/FBgn0030177/FBgn0010926/FBgn0036754/FBgn0014022
GO:0048082 regulation of adult chitin-containing cuticle pigmentation	GO:0048082 regulation of adult chitin-containing cuticle pigmentation	GO:0048082 regulation of adult chitin-containing cuticle pigmentation	12	0.874544	1.79861	0.000410844	0.0403997	0.0392104	64	tags=25%, list=1%, signal=25%	FBgn0267339/FBgn0005626/FBgn0014006

## Sheet: Abdomen GO
	ID	Description	GeneRatio	BgRatio	pvalue	p.adjust	qvalue	geneID	Count
GO:0007304	GO:0007304	chorion-containing eggshell formation	21/732	50/11378	8.17213e-13	1.47556e-09	1.42327e-09	FBgn0000427/FBgn0037405/FBgn0014464/FBgn0086265/FBgn0038011/FBgn0036938/FBgn0014465/FBgn0052642/FBgn0085362/FBgn0039709/FBgn0014466/FBgn0052644/FBgn0003980/FBgn0000359/FBgn0040949/FBgn0014076/FBgn0030439/FBgn0261963/FBgn0086266/FBgn0003979/FBgn0032311	21
GO:0030703	GO:0030703	eggshell formation	21/732	51/11378	1.30638e-12	1.47556e-09	1.42327e-09	FBgn0000427/FBgn0037405/FBgn0014464/FBgn0086265/FBgn0038011/FBgn0036938/FBgn0014465/FBgn0052642/FBgn0085362/FBgn0039709/FBgn0014466/FBgn0052644/FBgn0003980/FBgn0000359/FBgn0040949/FBgn0014076/FBgn0030439/FBgn0261963/FBgn0086266/FBgn0003979/FBgn0032311	21
GO:0098742	GO:0098742	cell-cell adhesion via plasma-membrane adhesion molecules	25/732	78/11378	7.15221e-12	5.38562e-09	5.19477e-09	FBgn0036715/FBgn0039709/FBgn0000071/FBgn0015609/FBgn0038247/FBgn0024189/FBgn0001075/FBgn0017590/FBgn0038494/FBgn0005775/FBgn0030617/FBgn0038439/FBgn0025878/FBgn0038498/FBgn0039584/FBgn0037107/FBgn0001083/FBgn0000636/FBgn0263219/FBgn0004839/FBgn0024836/FBgn0261046/FBgn0013433/FBgn0038087/FBgn0265296	25
GO:0085029	GO:0085029	extracellular matrix assembly	11/732	22/11378	2.66091e-08	7.51373e-06	7.24747e-06	FBgn0086265/FBgn0085362/FBgn0039709/FBgn0003980/FBgn0000359/FBgn0040949/FBgn0014076/FBgn0033438/FBgn0086266/FBgn0003979/FBgn0026403	11
GO:0007411	GO:0007411	axon guidance	40/732	253/11378	9.82775e-08	2.46677e-05	2.37935e-05	FBgn0264273/FBgn0032651/FBgn0015609/FBgn0003312/FBgn0000411/FBgn0034013/FBgn0030887/FBgn0004595/FBgn0001325/FBgn0033438/FBgn0261963/FBgn0010453/FBgn0264442/FBgn0029123/FBgn0033791/FBgn0003435/FBgn0052227/FBgn0014179/FBgn0001138/FBgn0005677/FBgn0027491/FBgn0003896/FBgn0036494/FBgn0003300/FBgn0041097/FBgn0000636/FBgn0034476/FBgn0263219/FBgn0004839/FBgn0024836/FBgn0261046/FBgn0013433/FBgn0003169/FBg…	40
GO:0008037	GO:0008037	cell recognition	25/732	121/11378	1.55838e-07	3.52038e-05	3.39563e-05	FBgn0264273/FBgn0015609/FBgn0030887/FBgn0033438/FBgn0261963/FBgn0010453/FBgn0264442/FBgn0033791/FBgn0010114/FBgn0040099/FBgn0005775/FBgn0039528/FBgn0041097/FBgn0000636/FBgn0263219/FBgn0004839/FBgn0024836/FBgn0261046/FBgn0013433/FBgn0036202/FBgn0035539/FBgn0085414/FBgn0000504/FBgn0085407/FBgn0265296	25
GO:0006935	GO:0006935	chemotaxis	41/732	271/11378	2.33539e-07	4.39637e-05	4.24058e-05	FBgn0264273/FBgn0032651/FBgn0015609/FBgn0003312/FBgn0000411/FBgn0034013/FBgn0030887/FBgn0004595/FBgn0001325/FBgn0033438/FBgn0261963/FBgn0010453/FBgn0264442/FBgn0029123/FBgn0033791/FBgn0005775/FBgn0003435/FBgn0052227/FBgn0014179/FBgn0001138/FBgn0005677/FBgn0027491/FBgn0003896/FBgn0036494/FBgn0003300/FBgn0041097/FBgn0000636/FBgn0034476/FBgn0263219/FBgn0004839/FBgn0024836/FBgn0261046/FBgn0013433/FBg…	41
GO:0008038	GO:0008038	neuron recognition	24/732	117/11378	3.17317e-07	5.12014e-05	4.93869e-05	FBgn0264273/FBgn0015609/FBgn0030887/FBgn0033438/FBgn0261963/FBgn0010453/FBgn0264442/FBgn0033791/FBgn0010114/FBgn0005775/FBgn0039528/FBgn0041097/FBgn0000636/FBgn0263219/FBgn0004839/FBgn0024836/FBgn0261046/FBgn0013433/FBgn0036202/FBgn0035539/FBgn0085414/FBgn0000504/FBgn0085407/FBgn0265296	24
GO:0040011	GO:0040011	locomotion	52/732	425/11378	5.03399e-06	0.000568589	0.00054844	FBgn0264273/FBgn0004666/FBgn0000071/FBgn0032651/FBgn0015609/FBgn0003312/FBgn0000411/FBgn0034013/FBgn0030887/FBgn0004595/FBgn0001325/FBgn0033438/FBgn0261963/FBgn0010453/FBgn0264442/FBgn0029123/FBgn0033791/FBgn0005775/FBgn0003435/FBgn0052227/FBgn0014179/FBgn0037130/FBgn0001138/FBgn0005677/FBgn0027491/FBgn0003896/FBgn0266129/FBgn0005638/FBgn0036494/FBgn0003300/FBgn0041097/FBgn0000636/FBgn0034476/FBg…	52
GO:0007417	GO:0007417	central nervous system development	38/732	282/11378	1.1002e-05	0.0011835	0.00114156	FBgn0004666/FBgn0040318/FBgn0004102/FBgn0003312/FBgn0262636/FBgn0000411/FBgn0003254/FBgn0004595/FBgn0033438/FBgn0261963/FBgn0002466/FBgn0264442/FBgn0032362/FBgn0029123/FBgn0000448/FBgn0014179/FBgn0001319/FBgn0001148/FBgn0005677/FBgn0266129/FBgn0039039/FBgn0003300/FBgn0044028/FBgn0034521/FBgn0041097/FBgn0284084/FBgn0045064/FBgn0010382/FBgn0024836/FBgn0004368/FBgn0039286/FBgn0003448/FBgn0264598/FBg…	38
GO:0005975	GO:0005975	carbohydrate metabolic process	35/732	267/11378	4.37473e-05	0.00395301	0.00381292	FBgn0038463/FBgn0043783/FBgn0260746/FBgn0026415/FBgn0038957/FBgn0001128/FBgn0032381/FBgn0032820/FBgn0035978/FBgn0001089/FBgn0035679/FBgn0035484/FBgn0031996/FBgn0033297/FBgn0003074/FBgn0000064/FBgn0032066/FBgn0032067/FBgn0034356/FBgn0033296/FBgn0031907/FBgn0027535/FBgn0261341/FBgn0250907/FBgn0032598/FBgn0011740/FBgn0270925/FBgn0034618/FBgn0004507/FBgn0003169/FBgn0036659/FBgn0023511/FBgn0036862/FBg…	35
GO:0030855	GO:0030855	epithelial cell differentiation	41/732	335/11378	5.03551e-05	0.00421304	0.00406375	FBgn0000427/FBgn0037405/FBgn0014464/FBgn0086265/FBgn0038011/FBgn0036938/FBgn0014465/FBgn0052642/FBgn0085362/FBgn0039709/FBgn0014466/FBgn0052644/FBgn0003980/FBgn0000359/FBgn0040949/FBgn0014076/FBgn0030439/FBgn0261963/FBgn0086266/FBgn0001075/FBgn0003979/FBgn0264442/FBgn0013725/FBgn0000964/FBgn0005638/FBgn0026319/FBgn0028685/FBgn0001083/FBgn0264272/FBgn0028982/FBgn0284084/FBgn0014388/FBgn0003977/FBg…	41
GO:0010927	GO:0010927	cellular component assembly involved in morphogenesis	23/732	148/11378	6.83521e-05	0.00514691	0.00496452	FBgn0000427/FBgn0041252/FBgn0052774/FBgn0051926/FBgn0086265/FBgn0036715/FBgn0029696/FBgn0051661/FBgn0085362/FBgn0039709/FBgn0003980/FBgn0000359/FBgn0040949/FBgn0014076/FBgn0086266/FBgn0003979/FBgn0026403/FBgn0002926/FBgn0283471/FBgn0053519/FBgn0010382/FBgn0032126/FBgn0003149	23
GO:0048858	GO:0048858	cell projection morphogenesis	48/732	429/11378	0.000115386	0.00744734	0.00718343	FBgn0264273/FBgn0004666/FBgn0004102/FBgn0032651/FBgn0015609/FBgn0003312/FBgn0000411/FBgn0034013/FBgn0030887/FBgn0004595/FBgn0001325/FBgn0033438/FBgn0261963/FBgn0261984/FBgn0010453/FBgn0264442/FBgn0029123/FBgn0033791/FBgn0003435/FBgn0052227/FBgn0014179/FBgn0001319/FBgn0001138/FBgn0005677/FBgn0027491/FBgn0003896/FBgn0036494/FBgn0003300/FBgn0037375/FBgn0041097/FBgn0000636/FBgn0034476/FBgn0263219/FBg…	48
GO:0120039	GO:0120039	plasma membrane bounded cell projection morphogenesis	48/732	429/11378	0.000115386	0.00744734	0.00718343	FBgn0264273/FBgn0004666/FBgn0004102/FBgn0032651/FBgn0015609/FBgn0003312/FBgn0000411/FBgn0034013/FBgn0030887/FBgn0004595/FBgn0001325/FBgn0033438/FBgn0261963/FBgn0261984/FBgn0010453/FBgn0264442/FBgn0029123/FBgn0033791/FBgn0003435/FBgn0052227/FBgn0014179/FBgn0001319/FBgn0001138/FBgn0005677/FBgn0027491/FBgn0003896/FBgn0036494/FBgn0003300/FBgn0037375/FBgn0041097/FBgn0000636/FBgn0034476/FBgn0263219/FBg…	48
GO:0006805	GO:0006805	xenobiotic metabolic process	7/732	20/11378	0.000163881	0.00974231	0.00939707	FBgn0033887/FBgn0031182/FBgn0025454/FBgn0033065/FBgn0013772/FBgn0004959/FBgn0027074	7
GO:0071466	GO:0071466	cellular response to xenobiotic stimulus	7/732	20/11378	0.000163881	0.00974231	0.00939707	FBgn0033887/FBgn0031182/FBgn0025454/FBgn0033065/FBgn0013772/FBgn0004959/FBgn0027074	7
GO:0010817	GO:0010817	regulation of hormone levels	16/732	93/11378	0.000262073	0.0148006	0.0142761	FBgn0030596/FBgn0003312/FBgn0260942/FBgn0039039/FBgn0023179/FBgn0003034/FBgn0033817/FBgn0028425/FBgn0038198/FBgn0262112/FBgn0004959/FBgn0030318/FBgn0004635/FBgn0038201/FBgn0030593/FBgn0041707	16
GO:0032787	GO:0032787	monocarboxylic acid metabolic process	25/732	191/11378	0.000535864	0.0269004	0.0259471	FBgn0039754/FBgn0038983/FBgn0250836/FBgn0053110/FBgn0034552/FBgn0038957/FBgn0034383/FBgn0035926/FBgn0039156/FBgn0260942/FBgn0038130/FBgn0034553/FBgn0003074/FBgn0000064/FBgn0037440/FBgn0034356/FBgn0034629/FBgn0037547/FBgn0039737/FBgn0039543/FBgn0013772/FBgn0028479/FBgn0267385/FBgn0020236/FBgn0287184	25
GO:0032366	GO:0032366	intracellular sterol transport	5/732	12/11378	0.000588538	0.0289024	0.0278781	FBgn0039800/FBgn0039801/FBgn0039154/FBgn0037783/FBgn0038198	5
GO:0009410	GO:0009410	response to xenobiotic stimulus	7/732	25/11378	0.000765826	0.0353061	0.034055	FBgn0033887/FBgn0031182/FBgn0025454/FBgn0033065/FBgn0013772/FBgn0004959/FBgn0027074	7
GO:0030301	GO:0030301	cholesterol transport	5/732	13/11378	0.000905996	0.0401303	0.0387082	FBgn0039800/FBgn0039801/FBgn0039154/FBgn0037783/FBgn0038198	5

## Sheet: Abdomen KEGG
	ID	Description	GeneRatio	BgRatio	pvalue	p.adjust	qvalue	geneID	Count
dme00052	dme00052	Galactose metabolism - Drosophila melanogaster (fruit fly)	10/202	35/3360	2.41023e-05	0.00250663	0.00215652	40406/41457/39424/34597/39065/33839/38697/35830/35829/39304	10
dme00500	dme00500	Starch and sucrose metabolism - Drosophila melanogaster (fruit fly)	8/202	32/3360	0.000445875	0.0210947	0.0181483	34597/39065/35830/35886/35829/34016/37435/33386	8
dme00040	dme00040	Pentose and glucuronate interconversions - Drosophila melanogaster (fruit fly)	10/202	50/3360	0.000608501	0.0210947	0.0181483	42047/39424/39065/38473/39304/35105/33993/41574/35137/40836	10
dme04142	dme04142	Lysosome - Drosophila melanogaster (fruit fly)	16/202	116/3360	0.00130289	0.033875	0.0291435	326174/33330/41457/36973/33839/43648/34493/42266/43649/34203/34204/41233/34564/34182/31342/41710	16

## Sheet: Abdomen GSEA
	ID	Description	setSize	enrichmentScore	NES	pvalue	p.adjust	qvalue	rank	leading_edge	core_enrichment
GO:0006013 mannose metabolic process	GO:0006013 mannose metabolic process	GO:0006013 mannose metabolic process	10	0.949674	1.84674	4.38605e-06	0.00431587	0.00387819	834	tags=80%, list=4%, signal=77%	FBgn0032066/FBgn0032067/FBgn0011740/FBgn0032068/FBgn0032069/FBgn0026616/FBgn0032253/FBgn0027611
GO:0007306 egg chorion assembly	GO:0007306 egg chorion assembly	GO:0007306 egg chorion assembly	13	-0.970547	-1.90094	1.09221e-05	0.00537366	0.00482871	418	tags=69%, list=2%, signal=68%	FBgn0032126/FBgn0002926/FBgn0000359/FBgn0051661/FBgn0029696/FBgn0051926/FBgn0052774/FBgn0041252/FBgn0000427
GO:0007304 chorion-containing eggshell formation	GO:0007304 chorion-containing eggshell formation	GO:0007304 chorion-containing eggshell formation	30	-0.93654	-2.13565	7.54917e-05	0.0230465	0.0207093	115	tags=43%, list=1%, signal=43%	FBgn0032311/FBgn0030439/FBgn0003980/FBgn0052644/FBgn0014466/FBgn0039709/FBgn0052642/FBgn0014465/FBgn0036938/FBgn0038011/FBgn0014464/FBgn0037405/FBgn0000427
GO:0007076 mitotic chromosome condensation	GO:0007076 mitotic chromosome condensation	GO:0007076 mitotic chromosome condensation	22	0.817485	1.87801	9.40168e-05	0.0230465	0.0207093	2905	tags=77%, list=14%, signal=66%	FBgn0000146/FBgn0003483/FBgn0024227/FBgn0015391/FBgn0027783/FBgn0039680/FBgn0283442/FBgn0284220/FBgn0015270/FBgn0039250/FBgn0086906/FBgn0014127/FBgn0051989/FBgn0004374/FBgn0259876/FBgn0086359/FBgn0015271
GO:0005975 carbohydrate metabolic process	GO:0005975 carbohydrate metabolic process	GO:0005975 carbohydrate metabolic process	121	0.561227	1.7624	0.000117106	0.0230465	0.0207093	2259	tags=40%, list=11%, signal=35%	FBgn0038463/FBgn0043783/FBgn0026415/FBgn0001128/FBgn0032820/FBgn0001089/FBgn0035679/FBgn0035484/FBgn0031996/FBgn0032066/FBgn0032067/FBgn0011740/FBgn0034618/FBgn0004507/FBgn0036659/FBgn0023511/FBgn0020415/FBgn0020416/FBgn0040321/FBgn0032068/FBgn0033924/FBgn0032069/FBgn0035266/FBgn0026616/FBgn0032253/FBgn0027611/FBgn0259170/FBgn0028540/FBgn0027538/FBgn0030087/FBgn0013763/FBgn0023216/FBgn0261955/FBg…

## Sheet: Thorax GO
	ID	Description	GeneRatio	BgRatio	pvalue	p.adjust	qvalue	geneID	Count
GO:0009127	GO:0009127	purine nucleoside monophosphate biosynthetic process	4/106	11/11357	2.24978e-06	0.000831294	0.000744796	FBgn0039241/FBgn0000052/FBgn0020513/FBgn0052626	4
GO:0009168	GO:0009168	purine ribonucleoside monophosphate biosynthetic process	4/106	11/11357	2.24978e-06	0.000831294	0.000744796	FBgn0039241/FBgn0000052/FBgn0020513/FBgn0052626	4
GO:0009126	GO:0009126	purine nucleoside monophosphate metabolic process	4/106	15/11357	9.04175e-06	0.000944778	0.000846472	FBgn0039241/FBgn0000052/FBgn0020513/FBgn0052626	4
GO:0009167	GO:0009167	purine ribonucleoside monophosphate metabolic process	4/106	15/11357	9.04175e-06	0.000944778	0.000846472	FBgn0039241/FBgn0000052/FBgn0020513/FBgn0052626	4
GO:0019752	GO:0019752	carboxylic acid metabolic process	14/106	377/11357	1.02101e-05	0.000944778	0.000846472	FBgn0000565/FBgn0001142/FBgn0027348/FBgn0261955/FBgn0032945/FBgn0261283/FBgn0012034/FBgn0029823/FBgn0038733/FBgn0003965/FBgn0005626/FBgn0086687/FBgn0002719/FBgn0001248	14
GO:0043436	GO:0043436	oxoacid metabolic process	14/106	378/11357	1.05213e-05	0.000944778	0.000846472	FBgn0000565/FBgn0001142/FBgn0027348/FBgn0261955/FBgn0032945/FBgn0261283/FBgn0012034/FBgn0029823/FBgn0038733/FBgn0003965/FBgn0005626/FBgn0086687/FBgn0002719/FBgn0001248	14
GO:0006082	GO:0006082	organic acid metabolic process	14/106	381/11357	1.15061e-05	0.000944778	0.000846472	FBgn0000565/FBgn0001142/FBgn0027348/FBgn0261955/FBgn0032945/FBgn0261283/FBgn0012034/FBgn0029823/FBgn0038733/FBgn0003965/FBgn0005626/FBgn0086687/FBgn0002719/FBgn0001248	14
GO:0016042	GO:0016042	lipid catabolic process	8/106	140/11357	4.76345e-05	0.00293349	0.00262825	FBgn0029831/FBgn0036837/FBgn0010052/FBgn0004045/FBgn0053503/FBgn0034406/FBgn0032029/FBgn0030828	8
GO:0019637	GO:0019637	organophosphate metabolic process	13/106	401/11357	8.80967e-05	0.00465025	0.00416638	FBgn0037167/FBgn0039241/FBgn0032482/FBgn0036837/FBgn0031735/FBgn0012034/FBgn0000052/FBgn0038733/FBgn0020513/FBgn0003965/FBgn0052626/FBgn0002719/FBgn0001248	13
GO:0016053	GO:0016053	organic acid biosynthetic process	7/106	123/11357	0.000147859	0.00607043	0.00543878	FBgn0001142/FBgn0027348/FBgn0261283/FBgn0012034/FBgn0029823/FBgn0038733/FBgn0086687	7
GO:0046394	GO:0046394	carboxylic acid biosynthetic process	7/106	123/11357	0.000147859	0.00607043	0.00543878	FBgn0001142/FBgn0027348/FBgn0261283/FBgn0012034/FBgn0029823/FBgn0038733/FBgn0086687	7
GO:0006730	GO:0006730	one-carbon metabolic process	3/106	12/11357	0.000163543	0.00636097	0.00569909	FBgn0010222/FBgn0032945/FBgn0029823	3
GO:0005975	GO:0005975	carbohydrate metabolic process	10/106	267/11357	0.00019082	0.0070508	0.00631715	FBgn0033297/FBgn0032381/FBgn0043783/FBgn0261955/FBgn0032382/FBgn0260746/FBgn0050360/FBgn0038463/FBgn0051956/FBgn0002570	10
GO:0044283	GO:0044283	small molecule biosynthetic process	8/106	218/11357	0.000974923	0.0232409	0.0208226	FBgn0001142/FBgn0027348/FBgn0261283/FBgn0012034/FBgn0029823/FBgn0030041/FBgn0038733/FBgn0086687	8
GO:0044255	GO:0044255	cellular lipid metabolic process	11/106	398/11357	0.00119439	0.0259604	0.0232591	FBgn0037167/FBgn0032482/FBgn0027348/FBgn0036837/FBgn0031735/FBgn0261283/FBgn0010052/FBgn0012034/FBgn0034406/FBgn0038733/FBgn0086687	11
GO:0048149	GO:0048149	behavioral response to ethanol	4/106	54/11357	0.00158434	0.0311666	0.0279236	FBgn0010052/FBgn0012034/FBgn0029823/FBgn0036697	4

## Sheet: Thorax KEGG
	ID	Description	GeneRatio	BgRatio	pvalue	p.adjust	qvalue	geneID	Count
dme00052	dme00052	Galactose metabolism - Drosophila melanogaster (fruit fly)	1943-07-01	35/3355	1.76205e-07	8.98647e-06	7.60465e-06	35830/34597/40406/34598/41457/39304/35824	7
dme00670	dme00670	One carbon pool by folate - Drosophila melanogaster (fruit fly)	1943-04-01	3355-12-01	1.0757e-05	0.000274303	0.000232124	42973/47895/35407/31524	4
dme00500	dme00500	Starch and sucrose metabolism - Drosophila melanogaster (fruit fly)	1943-04-01	32/3355	0.000648448	0.00826771	0.00699641	35830/34597/34598/35824	4
dme00630	dme00630	Glyoxylate and dicarboxylate metabolism - Drosophila melanogaster (fruit fly)	1943-04-01	32/3355	0.000648448	0.00826771	0.00699641	33172/31579/40348/31524	4
dme00790	dme00790	Folate biosynthesis - Drosophila melanogaster (fruit fly)	1943-04-01	38/3355	0.00125877	0.0128394	0.0108651	41135/31782/39304/38746	4
dme01230	dme01230	Biosynthesis of amino acids - Drosophila melanogaster (fruit fly)	1943-05-01	68/3355	0.00156281	0.0132839	0.0112413	33172/31579/41027/31524/44291	5
dme01200	dme01200	Carbon metabolism - Drosophila melanogaster (fruit fly)	1943-06-01	118/3355	0.00350089	0.0255065	0.0215844	31579/41027/40348/31524/47173/44291	6

## Sheet: Thorax GSEA
	ID	Description	setSize	enrichmentScore	NES	pvalue	p.adjust	qvalue	rank	leading_edge	core_enrichment
GO:0006364 rRNA processing	GO:0006364 rRNA processing	GO:0006364 rRNA processing	57	0.736428	2.37045	5.80554e-09	5.33529e-06	5.13332e-06	2179	tags=63%, list=19%, signal=51%	FBgn0020305/FBgn0010770/FBgn0034933/FBgn0259937/FBgn0030855/FBgn0028744/FBgn0031764/FBgn0038964/FBgn0032408/FBgn0030061/FBgn0033485/FBgn0262560/FBgn0263510/FBgn0026196/FBgn0022069/FBgn0052344/FBgn0030720/FBgn0035524/FBgn0053217/FBgn0053505/FBgn0261286/FBgn0039757/FBgn0036754/FBgn0010926/FBgn0003062/FBgn0023514/FBgn0030063/FBgn0032051/FBgn0033454/FBgn0038275/FBgn0026702/FBgn0036514/FBgn0030504/FBg…
GO:0042254 ribosome biogenesis	GO:0042254 ribosome biogenesis	GO:0042254 ribosome biogenesis	29	0.810106	2.26247	2.96504e-07	0.000136243	0.000131086	1149	tags=55%, list=10%, signal=50%	FBgn0029672/FBgn0032298/FBgn0033548/FBgn0032701/FBgn0052409/FBgn0032919/FBgn0037137/FBgn0259937/FBgn0028744/FBgn0011824/FBgn0032408/FBgn0022288/FBgn0027602/FBgn0286786/FBgn0032194/FBgn0036754
GO:0006644 phospholipid metabolic process	GO:0006644 phospholipid metabolic process	GO:0006644 phospholipid metabolic process	22	-0.811096	-2.10041	0.000137621	0.0421579	0.040562	375	tags=18%, list=3%, signal=18%	FBgn0037166/FBgn0003656/FBgn0031735/FBgn0037167
