# Supplementary material for: Sex, tissue, and mitochondrial interactions modify the transcriptional response to rapamycin in Drosophila
Source: BMC Genomics. 2024 Aug 7;25:766. doi: 10.1186/s12864-024-10647-x (PMC11304892; doi:10.1186/s12864-024-10647-x)
Supplement: Supplementary file 6 — Supplementary Material 6: Table S6. Tissue-by-Treatment effect differential expression analysis. Results of the DESeq2 analysis of the 3 tissue-by-treatment interactions (head vs. thorax, thorax vs. abdomen, and abdomen vs. head) for each sex. [file 12864_2024_10647_MOESM6_ESM.xlsx]

## Sheet: Female head v. thorax
	baseMean	log2FoldChange	lfcSE	stat	pvalue	padj	weight
FBgn0034552	95.6955	37.8554	2.8403	13.328	1.59211e-40	1.29631e-36	2.49826
FBgn0031910	3218.72	-21.6766	2.26723	-9.56083	1.16821e-21	1.25464e-17	0.946983
FBgn0032381	1417.02	-5.10962	0.603206	-8.47077	2.43777e-17	8.93501e-14	1.8499
FBgn0040279	96.302	27.4616	3.32349	8.26288	1.42196e-16	2.835e-13	2.55063
FBgn0000241	286.61	-2.61528	0.405908	-6.44303	1.17114e-10	1.81347e-07	2.62725
FBgn0267339	245.809	-2.01706	0.32303	-6.24419	4.25999e-10	4.97865e-07	2.9008
FBgn0038142	201.886	-2.8942	0.498298	-5.80818	6.31573e-09	7.19534e-06	2.55063
FBgn0042206	157.208	-1.95026	0.341451	-5.7117	1.11856e-08	9.80449e-06	2.9008
FBgn0042186	444.226	18.4506	3.29911	5.59262	2.23671e-08	1.7427e-05	2.9008
FBgn0038973	1490.63	-3.15449	0.577405	-5.46322	4.67586e-08	4.34056e-05	1.8499
FBgn0036948	2004.54	-6.26309	1.15292	-5.43238	5.56061e-08	4.34056e-05	2.0045
FBgn0033792	135.485	-2.84186	0.526654	-5.39608	6.81128e-08	4.34056e-05	2.62725
FBgn0034160	189.808	-3.46317	0.64212	-5.39334	6.91586e-08	4.34056e-05	2.55063
FBgn0052834	806.219	16.4079	3.10374	5.28649	1.24686e-07	9.78578e-05	1.85125
FBgn0036225	81.1981	-3.20735	0.636069	-5.04246	4.59594e-07	0.000249469	2.49826
FBgn0040959	1745.48	-9.60482	1.93707	-4.95842	7.10696e-07	0.000450745	2.0045
FBgn0035266	2145.6	-1.04409	0.216602	-4.82033	1.43319e-06	0.000807975	2.0045
FBgn0035355	305.026	-1.57689	0.32941	-4.78702	1.69277e-06	0.000807975	2.49826
FBgn0034664	932.981	-2.03308	0.426751	-4.76411	1.89693e-06	0.000935397	2.17107
FBgn0030895	373.276	1.32478	0.280534	4.72234	2.33149e-06	0.00118296	2.0045
FBgn0033297	825.538	-3.32868	0.72608	-4.58445	4.55184e-06	0.00207217	2.0045
FBgn0050090	177.521	-2.10862	0.463439	-4.54994	5.36607e-06	0.0020378	2.55063
FBgn0033788	7679.2	-6.01937	1.32971	-4.52684	5.98736e-06	0.00274113	1.85125
FBgn0031653	1900.55	-6.35514	1.40766	-4.51467	6.34146e-06	0.00278915	1.8499
FBgn0053983	164.542	-3.71852	0.824302	-4.51111	6.44893e-06	0.00207217	2.75236
FBgn0036622	1560.3	-0.834611	0.185803	-4.49191	7.05882e-06	0.00287469	1.8499
FBgn0036422	2732.21	-2.37195	0.528325	-4.48957	7.13676e-06	0.00510987	0.946983
FBgn0035743	176.977	-2.96781	0.67445	-4.40035	1.08079e-05	0.00287469	2.9008
FBgn0039479	198.517	1.82494	0.41688	4.37762	1.19982e-05	0.0034173	2.55063
FBgn0036091	1315.91	6.13771	1.40894	4.35625	1.32308e-05	0.00501294	1.85125
FBgn0038353	10236.1	-4.63384	1.08074	-4.28766	1.80565e-05	0.00575815	1.9933
FBgn0261615	2353.62	8.25902	1.93504	4.26814	1.9711e-05	0.0097312	0.946983
FBgn0038733	2595.59	0.959657	0.225673	4.25243	2.11463e-05	0.0097312	0.946983
FBgn0040349	223.886	-2.4554	0.579735	-4.23537	2.28172e-05	0.00575815	2.55063
FBgn0037819	4161.56	-1.25122	0.295786	-4.23015	2.33537e-05	0.00661993	1.9933
FBgn0262531	347.54	-1.87553	0.444787	-4.21669	2.47914e-05	0.00611676	2.49826
FBgn0030929	7957.32	-5.42262	1.2894	-4.20552	2.60482e-05	0.00798347	1.74652
FBgn0034289	3800.22	-3.5501	0.84564	-4.19812	2.69143e-05	0.011445	0.946983
FBgn0030928	594.827	-7.6638	1.82686	-4.19507	2.72787e-05	0.00653249	2.49826
FBgn0033292	97.406	-2.88113	0.689346	-4.17951	2.92137e-05	0.00661993	2.55063
FBgn0036419	1057.45	-4.09109	0.981844	-4.16674	3.08985e-05	0.0144759	0.700282
FBgn0262146	73.7227	-2.72753	0.654846	-4.16515	3.11155e-05	0.0183602	0.522308
FBgn0028984	1812.86	0.948268	0.227982	4.1594	3.1908e-05	0.00876486	1.85125
FBgn0036766	5351.59	-5.58388	1.34754	-4.14377	3.41645e-05	0.00876486	2.0045
FBgn0039670	2510.96	-6.21178	1.50051	-4.13977	3.47648e-05	0.00930175	1.85125
FBgn0259748	6577.88	-5.31453	1.29171	-4.11433	3.883e-05	0.0097312	1.74652
FBgn0036381	13338	1.20295	0.292996	4.10568	4.03131e-05	0.00930175	2.09896
FBgn0053514	279.593	-2.1848	0.534137	-4.09033	4.30755e-05	0.00798347	2.9008
FBgn0052302	998.864	-3.86294	0.945565	-4.08532	4.40152e-05	0.0097312	2.00813
FBgn0052121	1683	1.12616	0.278776	4.03965	5.353e-05	0.0108075	2.09896
FBgn0030101	1226.36	0.829987	0.205983	4.02939	5.59206e-05	0.0118247	1.8499
FBgn0086254	12244.8	-0.864633	0.214865	-4.02408	5.71985e-05	0.011445	1.9933
FBgn0035094	2461.49	-2.22205	0.552323	-4.02309	5.74398e-05	0.011445	2.0045
FBgn0036833	6369.86	-6.31251	1.57083	-4.01857	5.85515e-05	0.0123626	1.74652
FBgn0022700	1431.53	-7.64823	1.90426	-4.01638	5.90985e-05	0.0122172	1.8499
FBgn0008651	143.866	0.820998	0.204968	4.0055	6.18868e-05	0.0097312	2.75236
FBgn0265186	388.381	-6.393	1.60072	-3.99384	6.50127e-05	0.0122172	2.0045
FBgn0034480	2618.45	-1.14533	0.287901	-3.97819	6.9441e-05	0.0123626	2.0045
FBgn0034712	1126.41	-6.91924	1.74539	-3.96429	7.36159e-05	0.0128565	2.00813
FBgn0003863	49462.7	-3.55433	0.902417	-3.93868	8.19324e-05	0.0138571	2.0045
FBgn0004552	481.425	-2.0809	0.532578	-3.90722	9.33644e-05	0.013346	2.41184
FBgn0004431	138.335	-6.00044	1.53723	-3.90341	9.48471e-05	0.0123626	2.75236
FBgn0030817	3439.09	0.909412	0.23513	3.8677	0.000109867	0.0188173	1.74652
FBgn0036835	325.234	-2.14376	0.555225	-3.86106	0.000112894	0.0143289	2.62725
FBgn0039084	678.792	0.902182	0.234227	3.85174	0.000117279	0.0183094	2.0045
FBgn0263260	1342.39	-0.673286	0.174929	-3.8489	0.000118649	0.0188516	1.8499
FBgn0010044	82.7537	-2.20652	0.574263	-3.84235	0.000121863	0.0157494	2.49826
FBgn0054026	2154.12	-5.88308	1.53749	-3.82642	0.000130018	0.0197708	1.85125
FBgn0263832	2196.17	0.711654	0.187348	3.79856	0.000145537	0.0205014	1.85125
FBgn0250815	41116	-3.26727	0.862197	-3.78947	0.000150969	0.0197708	2.09896
FBgn0031110	575.817	1.38641	0.366679	3.781	0.000156199	0.0185921	2.55063
FBgn0039310	1171.39	-1.39632	0.369571	-3.77821	0.000157958	0.0205014	2.04826
FBgn0032055	651.854	-2.45868	0.651085	-3.77627	0.000159191	0.0174419	2.9008
FBgn0028518	652.889	-4.52113	1.20085	-3.76495	0.000166584	0.0188516	2.55063
FBgn0264775	303.259	-4.67832	1.24954	-3.74404	0.000181087	0.0197708	2.55063
FBgn0024238	5626.45	-0.443472	0.118597	-3.73933	0.000184514	0.025891	1.74652
FBgn0034356	3409.19	1.20342	0.322167	3.7354	0.000187417	0.0229905	2.09896
FBgn0015336	502.194	-4.28278	1.14795	-3.73079	0.000190877	0.0188516	2.9008
FBgn0261631	211.296	-6.06427	1.62966	-3.72118	0.000198295	0.0205014	2.55063
FBgn0052633	438.038	-6.77751	1.82157	-3.72069	0.000198682	0.0205014	2.55063
FBgn0262484	2103.27	6.15971	1.67999	3.66651	0.000245887	0.0305145	1.85125
FBgn0032336	1305.93	-0.854209	0.233505	-3.6582	0.000253991	0.02997	2.0045
FBgn0036220	317.134	-6.46539	1.77312	-3.64633	0.00026601	0.0245739	2.75236
FBgn0051901	2551.92	-4.01737	1.1041	-3.6386	0.000274128	0.0305145	2.0045
FBgn0003559	1103.38	0.393845	0.108432	3.6322	0.000281019	0.0305145	2.00813
FBgn0030593	7696.57	1.15337	0.318023	3.6267	0.00028707	0.0344679	1.74652
FBgn0031735	210.622	-4.74576	1.30945	-3.62424	0.000289813	0.0250892	2.9008
FBgn0042102	373.965	-4.03438	1.11669	-3.6128	0.00030291	0.025891	2.9008
FBgn0033124	476.177	-2.19035	0.607526	-3.60535	0.000311727	0.02986	2.49826
FBgn0030087	13573.6	0.501455	0.139569	3.59288	0.000327049	0.0344679	2.0045
FBgn0030921	246.093	1.00411	0.279719	3.58969	0.000331066	0.0291274	2.75236
FBgn0035308	412.297	-0.884662	0.246928	-3.58267	0.000340103	0.0305145	2.41184
FBgn0030098	2061.63	-5.74543	1.60385	-3.58228	0.000340611	0.0382169	1.8499
FBgn0027074	256.512	1.23416	0.34544	3.57271	0.0003533	0.0305145	2.62725
FBgn0038416	90.9851	-5.58601	1.56799	-3.56254	0.000367282	0.0305145	2.62725
FBgn0259238	1336.78	-0.519966	0.146091	-3.55919	0.000372001	0.0409041	1.8499
FBgn0264272	552.038	0.809636	0.228584	3.54197	0.000397151	0.0305145	2.9008
FBgn0038804	161.546	-1.0082	0.28505	-3.53692	0.000404823	0.0305145	2.9008
FBgn0261675	217.882	-2.83921	0.80419	-3.53053	0.000414735	0.0306127	2.9008
FBgn0037724	1596.58	-1.84562	0.522992	-3.52896	0.000417194	0.0410208	2.04826
FBgn0262007	2360.56	-2.21517	0.627817	-3.52837	0.000418132	0.0477432	1.74652
FBgn0040060	65079.4	-2.86134	0.816689	-3.50359	0.000459031	0.049025	1.74652
FBgn0263236	1786.53	0.470181	0.135027	3.48213	0.000497439	0.0479612	2.04826
FBgn0036738	1516.76	-2.59033	0.743905	-3.48207	0.000497558	0.049025	1.85125
FBgn0033659	1182.48	-2.79529	0.803693	-3.47805	0.000505067	0.049025	1.8499
FBgn0085265	361.177	-2.93549	0.844015	-3.47801	0.000505152	0.0406923	2.55063
FBgn0032015	1620.31	-0.471179	0.136088	-3.4623	0.000535578	0.049025	2.04826
FBgn0036232	14622.7	-8.93058	2.5951	-3.44132	0.00057888	0.049025	2.09896
FBgn0039483	1240.04	0.668648	0.194508	3.43763	0.000586824	0.049025	2.09896
FBgn0041623	93.0041	0.98268	0.28923	3.39757	0.000679873	0.0483126	2.75236
FBgn0039154	214.801	-1.80351	0.530875	-3.39723	0.000680706	0.049025	2.49826
FBgn0001112	482.166	1.1927	0.352307	3.38539	0.000710766	0.049025	2.55063
FBgn0264253	135.738	3.57419	1.06097	3.36878	0.000755026	0.049025	2.9008
FBgn0035043	632.956	-2.36604	0.703293	-3.36423	0.000767568	0.049025	2.9008
FBgn0036951	263.217	-8.38512	2.49286	-3.36366	0.000769175	0.049025	2.9008
FBgn0031925	257.654	1.00217	0.298646	3.35572	0.000791598	0.049025	2.9008

## Sheet: Male head v. thorax
	baseMean	log2FoldChange	lfcSE	stat	pvalue	padj	weight
FBgn0010044	337.287	-3.33884	0.26769	-12.4728	1.05112e-35	1.21809e-31	1.78514
FBgn0033792	296.094	-2.64084	0.271249	-9.73586	2.12021e-22	2.19892e-18	0.997327
FBgn0042206	299.737	-1.98766	0.212768	-9.34191	9.46138e-21	3.65475e-17	1.78514
FBgn0010038	243.078	-2.65267	0.369427	-7.18049	6.9461e-13	7.45145e-09	0.482101
FBgn0036240	396.963	-1.23613	0.179924	-6.87029	6.40721e-12	1.49026e-08	1.77883
FBgn0035743	136.771	-3.79238	0.569933	-6.65408	2.85082e-11	1.51198e-07	0.650085
FBgn0051288	2846.05	-1.60174	0.250639	-6.39062	1.65212e-10	1.72578e-07	2.82914
FBgn0038020	2023.81	-0.949918	0.150603	-6.30744	2.83693e-10	2.20473e-07	3.32737
FBgn0031418	3572.33	-1.07598	0.17341	-6.2048	5.47664e-10	3.78328e-07	3.32737
FBgn0051633	521.967	-0.707035	0.114832	-6.15713	7.40731e-10	8.58391e-07	1.78514
FBgn0033205	1490.58	-0.978715	0.164759	-5.94029	2.84513e-09	3.00797e-06	1.77883
FBgn0037354	1988.49	-1.10431	0.190293	-5.8032	6.50605e-09	5.8202e-06	1.77883
FBgn0027565	788.535	0.589411	0.102236	5.76521	8.15581e-09	5.75264e-06	2.44408
FBgn0266421	207.833	-0.941302	0.16505	-5.70315	1.17617e-08	2.34227e-05	0.69253
FBgn0034438	1414.82	0.740052	0.131842	5.61318	1.98643e-08	1.64426e-05	1.78514
FBgn0029826	319.287	-0.729202	0.13369	-5.45443	4.91313e-08	3.5711e-05	1.77883
FBgn0015316	211.901	-1.67507	0.313931	-5.3358	9.51265e-08	8.69955e-05	1.33062
FBgn0036806	1385.75	-0.727628	0.143946	-5.05486	4.307e-07	0.000277285	1.78514
FBgn0037063	2270.82	-0.453285	0.0901738	-5.02679	4.98769e-07	0.000304208	1.78514
FBgn0001941	4093.24	-0.53522	0.109513	-4.88726	1.02247e-06	0.000594542	1.77883
FBgn0035996	247.909	-0.858607	0.176045	-4.87721	1.07599e-06	0.00059587	1.77883
FBgn0053192	89.3339	-2.9217	0.601501	-4.85735	1.18965e-06	0.00122541	0.69253
FBgn0262146	68.665	-2.60379	0.543064	-4.79463	1.62973e-06	0.00417507	0.214671
FBgn0265052	911.687	-0.475599	0.0994264	-4.78342	1.72334e-06	0.000832116	1.78514
FBgn0051300	1689.03	-0.617066	0.130045	-4.74502	2.08483e-06	0.000821125	2.28366
FBgn0052195	1003.5	-0.862491	0.182944	-4.71451	2.42293e-06	0.00100278	1.78514
FBgn0037913	4035.3	-0.826623	0.176415	-4.68566	2.79061e-06	0.000807402	3.25
FBgn0039319	449.616	-1.02785	0.221398	-4.64254	3.44152e-06	0.00845296	0.177239
FBgn0034501	23672.8	0.618987	0.133574	4.63402	3.58625e-06	0.00100278	2.82914
FBgn0034420	12978.2	0.342119	0.0740444	4.62045	3.829e-06	0.00100278	2.82914
FBgn0052687	3483.1	-0.582255	0.126431	-4.60532	4.11838e-06	0.00100278	3.25
FBgn0046302	1858.57	-1.06758	0.237263	-4.49955	6.80989e-06	0.00192778	2.28366
FBgn0038745	12468.1	0.509681	0.113476	4.49154	7.0711e-06	0.00150031	3.25
FBgn0038840	1003.64	0.496595	0.110946	4.47602	7.60462e-06	0.00195049	2.44408
FBgn0263258	2066.43	0.389253	0.0871824	4.46481	8.01392e-06	0.0016455	3.25
FBgn0033826	569.308	-2.49507	0.561381	-4.44452	8.80886e-06	0.00300238	1.78514
FBgn0004687	5322.67	-0.414967	0.0938985	-4.41931	9.90155e-06	0.00327838	1.78514
FBgn0030189	593.359	-0.69826	0.158219	-4.41326	1.01826e-05	0.00528028	0.997327
FBgn0023542	1014.58	0.33395	0.0765529	4.36234	1.28677e-05	0.00414213	1.78514
FBgn0038916	253.559	-0.981429	0.225349	-4.35516	1.32969e-05	0.0108422	0.482101
FBgn0037724	1529.27	-2.68846	0.624046	-4.30811	1.64659e-05	0.00417507	2.11651
FBgn0261610	846.843	0.381184	0.0891959	4.27356	1.92374e-05	0.00417507	2.44408
FBgn0038973	636.995	-3.00825	0.704102	-4.27247	1.93317e-05	0.0101627	0.771591
FBgn0037728	6884.28	-0.38202	0.0908025	-4.20716	2.58603e-05	0.00699406	1.77883
FBgn0036985	94.718	1.8724	0.445516	4.20276	2.63677e-05	0.012704	0.69253
FBgn0031939	481.959	0.657119	0.156713	4.19313	2.75131e-05	0.00724621	1.78514
FBgn0002524	1746.08	-0.398266	0.0961197	-4.14344	3.42133e-05	0.00738328	2.11651
FBgn0250843	2178.56	-0.467705	0.113203	-4.13156	3.60302e-05	0.0054636	3.32737
FBgn0032704	3994.32	-0.317874	0.0770131	-4.12753	3.66681e-05	0.00555716	3.25
FBgn0051098	919.234	-0.344894	0.0837635	-4.11748	3.83044e-05	0.00738328	2.33313
FBgn0036024	978.034	-2.48292	0.603912	-4.11139	3.93283e-05	0.00930108	1.78514
FBgn0036016	719.471	4.0515	0.989432	4.09478	4.22575e-05	0.0122786	1.16714
FBgn0032685	609.928	0.800234	0.195718	4.08871	4.33776e-05	0.0100893	1.77883
FBgn0035807	2522.02	0.3318	0.0819859	4.04704	5.18701e-05	0.0108422	1.78514
FBgn0040345	275.602	2.9157	0.720871	4.04468	5.23939e-05	0.0108422	1.78514
FBgn0010041	549.225	-1.86846	0.462446	-4.04038	5.33651e-05	0.0158132	0.997327
FBgn0030101	1756.55	0.57465	0.142876	4.022	5.7705e-05	0.0113743	1.77883
FBgn0000320	776.966	-0.509429	0.127269	-4.00279	6.26006e-05	0.0121336	1.77883
FBgn0030484	4341.61	-0.484084	0.121066	-3.99851	6.37435e-05	0.00845296	3.25
FBgn0034052	53.4853	-4.70665	1.17987	-3.98913	6.63166e-05	0.0411497	0.278738
FBgn0050021	1613.22	0.418165	0.104848	3.9883	6.65474e-05	0.0108422	2.28366
FBgn0034335	1880.59	-0.508229	0.127825	-3.97598	7.00905e-05	0.0110833	2.28366
FBgn0052626	7460.95	0.335476	0.0843946	3.97508	7.03542e-05	0.0129326	1.78514
FBgn0039601	856.713	0.385883	0.0971426	3.97234	7.11707e-05	0.0129326	1.77883
FBti0018951	206.226	-1.39787	0.352869	-3.96145	7.44964e-05	0.0161518	1.33062
FBgn0033814	4786.09	-0.329938	0.0834806	-3.95227	7.7413e-05	0.0135923	1.78514
FBgn0051974	2492.02	-0.506984	0.128627	-3.94152	8.09666e-05	0.0138926	1.78514
FBgn0032052	615.961	-0.40312	0.102919	-3.91686	8.971e-05	0.0283729	0.771591
FBgn0002939	96.7344	-3.21821	0.822935	-3.91065	9.20493e-05	0.0299863	0.69253
FBgn0039425	2241.76	5.11308	1.30877	3.90677	9.35375e-05	0.0108422	3.32737
FBgn0001311	86.5361	1.57887	0.404885	3.89956	9.63687e-05	0.0299863	0.69253
FBgn0016756	11470	0.580677	0.149344	3.8882	0.000100991	0.0110833	3.25
FBgn0002869	28.248	-2.62953	0.677415	-3.88171	0.000103723	0.0376045	0.51873
FBgn0050354	283.544	2.05901	0.530508	3.88121	0.000103936	0.016558	1.77883
FBgn0033076	126.655	5.97824	1.54321	3.8739	0.000107109	0.0314297	0.69253
FBgn0029989	372.419	6.24524	1.61704	3.86215	0.000112393	0.0408713	0.482101
FBgn0030679	3645.66	0.431653	0.112027	3.85312	0.00011662	0.0182628	1.78514
FBgn0029155	11694	-0.490879	0.12755	-3.84852	0.000118832	0.0129653	2.91697
FBgn0038486	1356.14	6.47638	1.68296	3.84822	0.000118981	0.0161518	2.11651
FBgn0037213	5635.52	0.283872	0.0741571	3.82799	0.000129196	0.0138926	2.82914
FBgn0032433	1507.76	-0.701614	0.18367	-3.81997	0.00013347	0.0204373	1.77883
FBgn0285910	7835.23	-0.257211	0.0676907	-3.7998	0.000144816	0.0153465	2.82914
FBgn0037536	4717.24	0.242626	0.0639567	3.7936	0.000148482	0.0221382	1.77883
FBgn0035766	1120.8	0.512488	0.136548	3.75318	0.000174607	0.0205418	2.28366
FBgn0004431	174.889	-3.48115	0.94022	-3.70248	0.0002135	0.0470008	0.713299
FBgn0011726	5409.55	-0.324276	0.0877556	-3.69522	0.000219701	0.0292642	1.78514
FBgn0032312	326.16	7.29624	1.97544	3.69348	0.000221209	0.0351719	1.19365
FBgn0040383	749.249	-0.656054	0.177794	-3.68998	0.000224273	0.0237284	2.44408
FBgn0037345	209.488	-0.907815	0.246914	-3.67664	0.000236324	0.0470008	0.793708
FBgn0036290	1073.13	-0.462628	0.125938	-3.67347	0.000239278	0.0299863	1.77883
FBgn0263832	1732.09	0.489785	0.133418	3.67106	0.000241547	0.0263628	2.28366
FBgn0030286	3144.96	0.561598	0.153088	3.66846	0.000244019	0.0204373	3.25
FBgn0038412	694.749	-0.683496	0.18649	-3.66505	0.000247291	0.0299863	1.78514
FBgn0259238	1156.89	-0.397976	0.108745	-3.65973	0.000252479	0.0302703	1.77883
FBgn0032140	1096.21	-0.612755	0.167927	-3.64894	0.00026333	0.030824	1.78514
FBgn0035540	1246.36	0.42346	0.116095	3.64755	0.000264754	0.0293528	2.11651
FBgn0030318	768.608	-0.387109	0.106406	-3.63805	0.000274713	0.0283729	2.33313
FBgn0001316	5075.17	0.431679	0.118676	3.63745	0.000275355	0.0221861	3.25
FBgn0261283	9737.6	0.399122	0.109762	3.63625	0.000276641	0.0314297	1.78514
FBgn0030278	1035.65	5.82609	1.60467	3.63072	0.000282636	0.0414014	1.16714
FBgn0028343	1588.56	0.359447	0.0991411	3.62561	0.000288284	0.0283729	2.44408
FBgn0051973	2787.87	0.496576	0.13708	3.62254	0.000291728	0.0324904	1.78514
FBgn0036837	22698.7	0.533409	0.147409	3.61857	0.000296237	0.0256207	2.91697
FBgn0261564	6112.11	0.350642	0.0972113	3.60701	0.000309743	0.0243406	3.25
FBgn0259729	982.388	3.25753	0.903723	3.60457	0.000312676	0.0338637	1.78514
FBgn0033887	118.654	1.35411	0.377055	3.59129	0.000329042	0.0415901	1.33062
FBgn0029737	2004.95	0.328174	0.0920452	3.56535	0.000363368	0.0295221	2.82914
FBgn0029861	592.325	0.380019	0.106673	3.56248	0.000367374	0.0376221	1.78514
FBgn0032779	703.49	0.402358	0.112974	3.5615	0.000368744	0.0473608	1.16714
FBgn0030093	1377.16	0.34017	0.0955669	3.55949	0.000371575	0.0376221	1.78514
FBgn0263598	12747.1	-0.327052	0.0921769	-3.54809	0.000388041	0.0299863	2.82914
FBgn0015008	1367.06	5.99488	1.6934	3.54014	0.00039992	0.0397513	1.77883
FBgn0036419	1024.26	-3.91515	1.10658	-3.53808	0.000403054	0.0324904	2.44408
FBgn0000723	2874.54	0.440277	0.124645	3.53225	0.000412042	0.0307439	2.82914
FBgn0027607	2883.11	0.205632	0.0583011	3.52707	0.000420187	0.0293528	3.32737
FBgn0051730	362.227	5.16685	1.46646	3.52336	0.000426112	0.0411497	1.78514
FBgn0039109	3933.74	0.417359	0.118747	3.5147	0.000440258	0.0312229	2.91697
FBgn0036438	1874.89	5.67884	1.61605	3.51403	0.000441357	0.0376221	2.11651
FBgn0039246	1508.27	5.55126	1.58009	3.51325	0.000442653	0.0376221	2.11651
FBgn0033777	3035.76	-0.479048	0.136547	-3.5083	0.000450973	0.0299863	3.32737
FBgn0000376	820.267	0.352818	0.10095	3.49497	0.00047412	0.0444662	1.77883
FBgn0086442	5106.26	0.372951	0.106908	3.48853	0.000485686	0.0324949	2.91697
FBgn0041629	1865.56	-0.619122	0.177975	-3.4787	0.000503855	0.0393473	2.28366
FBgn0051245	1095.09	6.00394	1.72669	3.47714	0.000506796	0.0376221	2.44408
FBgn0083956	7122.25	0.356036	0.102703	3.46664	0.000526998	0.0324904	3.25
FBgn0262517	3006.25	0.497069	0.143541	3.46291	0.000534371	0.0470008	1.77883
FBgn0010278	1114.58	-0.468546	0.135366	-3.46133	0.000537518	0.0470008	1.77883
FBgn0027506	2308.29	0.338256	0.0978326	3.4575	0.000545214	0.0470756	1.77883
FBgn0031717	860.431	-0.364447	0.105442	-3.45636	0.000547513	0.0470756	1.77883
FBgn0027090	1462.43	0.302698	0.0877521	3.44947	0.000561688	0.0415901	2.28366
FBgn0003204	2364.04	0.298244	0.0867703	3.43717	0.000587834	0.0346454	3.25
FBgn0028381	1430.15	-1.44896	0.423575	-3.42079	0.000624392	0.0470008	2.11651
FBgn0032652	1191.72	-1.41097	0.414864	-3.40103	0.000671315	0.0470008	2.28366
FBgn0053229	791.007	0.5955	0.176233	3.37905	0.000727374	0.0470756	2.33313
FBgn0029820	2988.66	0.310856	0.0928115	3.34933	0.000810077	0.0470008	2.82914
FBgn0042138	4038.42	-0.316045	0.094469	-3.34549	0.000821368	0.0470008	2.82914
FBgn0039298	2929.58	0.509051	0.153019	3.32671	0.000878781	0.0470756	2.82914
FBgn0032467	3287.27	0.428492	0.129335	3.31305	0.000922854	0.0469934	3.25

## Sheet: Female thorax v. abdomen
	baseMean	log2FoldChange	lfcSE	stat	pvalue	padj	weight
FBgn0031111	300.052	-9.27246	0.638812	-14.5151	9.71461e-48	8.79159e-44	2.24766
FBgn0035768	289.092	-7.15202	0.549059	-13.0259	8.71212e-39	5.02322e-35	1.76394
FBgn0041709	671.111	-7.63996	0.594421	-12.8528	8.29829e-38	2.50328e-34	2.24766
FBgn0038395	331.467	-4.55819	0.358439	-12.7168	4.77148e-37	8.84452e-34	2.74341
FBgn0014465	680.368	-8.79993	0.693178	-12.695	6.2996e-37	1.20603e-33	2.125
FBgn0042186	444.226	-29.9999	2.59758	-11.5492	7.45355e-31	1.21096e-27	2.08667
FBgn0035328	624.513	-9.43041	0.932993	-10.1077	5.10751e-24	6.87151e-21	2.15989
FBgn0039754	1083.59	-2.68325	0.271957	-9.86646	5.81812e-23	4.93198e-20	2.99946
FBgn0034143	539.117	-2.82772	0.287312	-9.84199	7.42287e-23	8.03985e-20	2.08667
FBgn0037405	167.984	-7.79008	0.798971	-9.75014	1.84209e-22	1.66707e-19	2.24766
FBgn0034552	95.6955	-22.0643	2.27609	-9.69395	3.19913e-22	2.78389e-19	2.125
FBgn0030065	815.466	-1.46349	0.151837	-9.63854	5.49631e-22	4.38433e-19	2.125
FBgn0000644	143.593	-6.35487	0.686443	-9.25769	2.08903e-20	1.19147e-17	2.74341
FBgn0014464	463.627	-7.81256	0.879432	-8.88365	6.47026e-19	4.35246e-16	2.15989
FBgn0039709	797.685	-1.48653	0.175639	-8.46352	2.59416e-17	1.56512e-14	2.24766
FBgn0014076	613.006	-11.3435	1.35243	-8.3875	4.96589e-17	2.97092e-14	2.125
FBgn0036715	238.276	-3.1996	0.381895	-8.3782	5.37419e-17	3.02606e-14	2.125
FBgn0044046	41.4853	-4.32738	0.524976	-8.24301	1.67937e-16	1.61722e-13	1.17349
FBgn0033887	72.2514	-3.81883	0.464304	-8.22485	1.95434e-16	1.78295e-13	1.17349
FBgn0034063	894.357	1.55937	0.192302	8.10896	5.10536e-16	2.44349e-13	2.125
FBgn0014466	753.645	-8.1973	1.02683	-7.9831	1.42702e-15	6.50466e-13	2.125
FBgn0052834	806.219	-18.7485	2.37371	-7.89841	2.82493e-15	9.03974e-13	2.88935
FBgn0035697	86.6628	-7.29831	0.931384	-7.83598	4.65189e-15	1.49963e-12	2.74341
FBgn0036725	232.671	-2.12412	0.276556	-7.68063	1.58307e-14	5.96943e-12	2.24766
FBgn0039064	3281.13	-1.83879	0.239547	-7.6761	1.64002e-14	7.27385e-12	1.76394
FBgn0003339	407.094	-2.40662	0.314152	-7.66071	1.84909e-14	6.69362e-12	2.24766
FBgn0039241	3701.47	2.03029	0.271306	7.48337	7.24379e-14	3.09378e-11	1.76394
FBgn0035246	5344.58	-1.40029	0.188353	-7.43436	1.05076e-13	6.20347e-11	1.15172
FBgn0017590	1725.1	-1.51163	0.203561	-7.42594	1.11983e-13	4.70528e-11	1.72894
FBgn0039530	766.418	-1.78874	0.24465	-7.31141	2.64353e-13	6.20347e-11	2.88935
FBgn0262636	1221.61	-2.59316	0.363664	-7.13064	9.99012e-13	3.71618e-10	1.76394
FBgn0024944	682.601	-1.11274	0.157898	-7.04721	1.82534e-12	6.57783e-10	1.76394
FBgn0035948	206.828	-2.93238	0.425673	-6.88881	5.62598e-12	1.90813e-09	1.76394
FBgn0083977	191.674	-1.85093	0.26903	-6.88003	5.98411e-12	1.34452e-09	2.74341
FBgn0000357	2253.97	-6.88013	1.00287	-6.86045	6.86418e-12	2.26156e-09	1.76394
FBgn0000075	116.53	-2.83613	0.417355	-6.79548	1.07952e-11	2.71376e-09	2.24766
FBgn0003983	3680.08	-9.77749	1.44653	-6.75928	1.3868e-11	5.66302e-09	1.24531
FBgn0025878	751.661	-2.75433	0.409365	-6.7283	1.71657e-11	5.07556e-09	1.76394
FBgn0025390	1422.48	-3.28361	0.489582	-6.70697	1.98704e-11	4.73223e-09	2.24766
FBgn0261963	271.523	-1.54869	0.231232	-6.69757	2.11914e-11	4.24658e-09	2.74341
FBgn0029878	2386.79	-0.897431	0.135388	-6.62859	3.38917e-11	1.30268e-08	1.15045
FBgn0034903	610.72	-2.12574	0.320867	-6.62498	3.47293e-11	7.97725e-09	2.15989
FBgn0030615	421.43	-2.1247	0.320953	-6.61997	3.59269e-11	8.05585e-09	2.15989
FBgn0038011	58.4436	-7.27699	1.10553	-6.58232	4.63149e-11	1.00758e-08	2.125
FBgn0030613	2189.16	-1.6337	0.248811	-6.56604	5.16727e-11	1.90499e-08	1.12602
FBgn0024189	847.704	-1.95465	0.298734	-6.54313	6.02462e-11	1.2116e-08	2.24766
FBgn0029966	61.2448	-10.4984	1.60531	-6.53979	6.16041e-11	1.85934e-08	1.40405
FBgn0003326	278.201	-2.77358	0.424194	-6.53847	6.21497e-11	1.00758e-08	2.9118
FBgn0038610	997.665	-2.31494	0.355137	-6.51845	7.10368e-11	1.74291e-08	1.76394
FBgn0029123	1294.74	-1.67578	0.257566	-6.50619	7.70808e-11	2.62087e-08	1.15045
FBgn0262728	4749.48	-1.393	0.214261	-6.50143	7.95613e-11	2.54815e-08	1.24531
FBgn0038247	35.7062	-3.66415	0.5681	-6.44984	1.11969e-10	2.54815e-08	1.76394
FBgn0001138	226.003	-1.98779	0.311154	-6.38843	1.67594e-10	2.97083e-08	2.125
FBgn0264273	685.393	-1.63268	0.255857	-6.38124	1.75662e-10	2.97083e-08	2.24766
FBgn0032144	6732.92	-2.90124	0.455167	-6.374	1.84155e-10	5.37142e-08	1.24531
FBgn0029831	2071.94	2.03402	0.320333	6.34969	2.15749e-10	4.5235e-08	1.76394
FBgn0035733	367.838	-2.06403	0.328705	-6.27927	3.40173e-10	5.71266e-08	2.125
FBgn0002917	1831.52	-1.64913	0.263189	-6.26595	3.70558e-10	6.11564e-08	2.125
FBgn0039167	156.006	-1.9211	0.309516	-6.20677	5.40848e-10	1.05709e-07	1.76394
FBgn0003980	2146.83	-8.8542	1.43897	-6.15317	7.595e-10	2.31261e-07	1.07747
FBgn0001319	192.986	-1.77447	0.289374	-6.13209	8.67311e-10	1.66691e-07	1.76394
FBgn0005775	1768.72	-1.49088	0.243908	-6.11247	9.81034e-10	1.85457e-07	1.76394
FBgn0032362	35.8	-3.39714	0.562885	-6.03524	1.58727e-09	3.98746e-07	1.17349
FBgn0032789	674.57	-7.98917	1.32461	-6.03134	1.6261e-09	2.47071e-07	2.125
FBgn0264442	938.62	-1.60506	0.267445	-6.00149	1.9552e-09	2.88478e-07	2.125
FBgn0052645	195.655	-2.08652	0.348824	-5.98157	2.20994e-09	3.03025e-07	2.24766
FBgn0034476	522.992	-1.51651	0.254026	-5.9699	2.37392e-09	3.15937e-07	2.24766
FBgn0040279	96.302	-16.6895	2.80504	-5.94983	2.68421e-09	2.88478e-07	2.9118
FBgn0052091	838.081	-1.261	0.212506	-5.93394	2.95757e-09	3.10764e-07	2.88935
FBgn0032523	25.9051	-8.33502	1.40784	-5.92045	3.21063e-09	7.60413e-07	1.19284
FBgn0038498	1237.77	-2.00014	0.341241	-5.86136	4.59082e-09	1.06802e-06	1.15045
FBgn0086265	270.572	-7.16459	1.22492	-5.84902	4.94484e-09	5.23764e-07	2.74341
FBgn0028996	2901.09	-1.38059	0.236645	-5.834	5.41128e-09	8.52552e-07	1.76394
FBgn0038983	1114.21	-1.81921	0.312029	-5.83025	5.53433e-09	5.2861e-07	2.99946
FBgn0263241	936.812	0.908728	0.157229	5.77963	7.48654e-09	9.55506e-07	2.125
FBgn0260793	1120.22	-1.6657	0.289723	-5.7493	8.96151e-09	8.52552e-07	2.88935
FBgn0027491	1918.26	-1.50559	0.263652	-5.71052	1.1263e-08	1.67734e-06	1.72894
FBgn0005586	4953.88	-1.28462	0.225405	-5.69916	1.20403e-08	2.34126e-06	1.24531
FBgn0032651	194.252	-2.38867	0.419834	-5.68955	1.27378e-08	1.15562e-06	2.9118
FBgn0030742	788.637	-1.71779	0.302561	-5.6775	1.3668e-08	1.18833e-06	2.99946
FBgn0036382	70.5958	-3.12039	0.549716	-5.67638	1.37578e-08	2.69365e-06	1.19284
FBgn0015591	1233.21	-1.72112	0.30346	-5.67166	1.41418e-08	2.05668e-06	1.72894
FBgn0030887	482.73	1.37638	0.244685	5.62509	1.85417e-08	2.16445e-06	2.125
FBgn0032405	341.342	-1.3657	0.243388	-5.61121	2.00917e-08	2.27971e-06	2.15989
FBgn0028400	4921.53	-1.43236	0.255315	-5.61016	2.02142e-08	4.10337e-06	1.07747
FBgn0039154	214.801	2.58911	0.463229	5.58926	2.28038e-08	2.92182e-06	1.76394
FBgn0041097	840.652	-1.98912	0.355992	-5.58754	2.30315e-08	2.56353e-06	2.125
FBgn0035699	275.284	-1.5019	0.268809	-5.58724	2.30702e-08	2.92346e-06	1.76394
FBgn0260006	572.158	-1.3601	0.243502	-5.58558	2.32917e-08	2.47985e-06	2.24766
FBgn0003174	134.977	-1.65222	0.296018	-5.58148	2.38474e-08	2.05668e-06	2.9118
FBgn0038837	508.206	-2.0821	0.373665	-5.57209	2.517e-08	2.69365e-06	2.15989
FBgn0004595	11894.4	-1.3599	0.244298	-5.56656	2.59818e-08	4.77996e-06	1.15172
FBgn0034013	625.651	-1.27172	0.228683	-5.56105	2.68155e-08	2.92182e-06	2.08667
FBgn0037427	39.8432	-2.34962	0.425426	-5.52299	3.33272e-08	5.71967e-06	1.17349
FBgn0040318	65.9293	-2.61239	0.473629	-5.51569	3.47424e-08	3.61481e-06	2.125
FBgn0038494	443.274	-1.59436	0.289949	-5.49878	3.82421e-08	4.67325e-06	1.76394
FBgn0004880	4391.43	-1.91441	0.348898	-5.48702	4.08765e-08	4.8099e-06	1.76394
FBgn0036938	41.5749	-9.83452	1.7955	-5.47732	4.31809e-08	7.26689e-06	1.17349
FBgn0004102	851.067	-1.68058	0.307536	-5.46466	4.63798e-08	4.67325e-06	2.125
FBgn0030596	62.0946	-5.53832	1.01754	-5.44285	5.24359e-08	5.06144e-06	2.125
FBgn0033438	1188.3	-0.852135	0.157778	-5.40083	6.63315e-08	5.88521e-06	2.24766
FBgn0000180	150.256	-1.50152	0.278031	-5.40055	6.64366e-08	4.78461e-06	2.9118
FBgn0261801	116.293	-1.66323	0.308864	-5.38498	7.24542e-08	5.06144e-06	2.9118
FBgn0035495	8399.98	-1.63505	0.304116	-5.37638	7.59972e-08	1.20921e-05	1.15172
FBgn0039178	1630.54	-1.36932	0.255501	-5.35936	8.35168e-08	1.29531e-05	1.15045
FBgn0030617	311.77	-1.83284	0.342681	-5.34854	8.86661e-08	9.46721e-06	1.76394
FBgn0032727	1054.29	-1.1252	0.210381	-5.34841	8.8732e-08	7.64775e-06	2.24766
FBgn0039332	633.486	-1.87067	0.349905	-5.34622	8.98094e-08	7.66757e-06	2.24766
FBgn0019661	622.617	-1.72162	0.323725	-5.31815	1.04829e-07	1.09895e-05	1.76394
FBgn0029864	831.854	-1.56524	0.294571	-5.31362	1.07468e-07	7.27475e-06	2.88935
FBgn0028879	1094.18	-1.51238	0.286681	-5.2755	1.32397e-07	1.09895e-05	2.24766
FBgn0262003	142.583	-2.02117	0.383279	-5.27338	1.33936e-07	9.28099e-06	2.74341
FBgn0062412	421.644	-1.87226	0.356072	-5.25811	1.45546e-07	1.25557e-05	2.08667
FBgn0029082	358.783	-1.06524	0.20263	-5.25706	1.46376e-07	1.46445e-05	1.76394
FBgn0051869	1288.49	-1.16836	0.224205	-5.21111	1.87711e-07	1.46445e-05	2.24766
FBgn0039244	145.74	-1.36107	0.261609	-5.20268	1.96436e-07	1.22522e-05	2.9118
FBgn0050419	95.562	-3.2947	0.633978	-5.19687	2.02668e-07	1.64405e-05	2.125
FBgn0030672	10794.2	-0.665452	0.128531	-5.17737	2.25035e-07	3.15432e-05	1.15172
FBgn0266649	34.212	-7.54054	1.45734	-5.17417	2.28921e-07	2.21833e-05	1.76394
FBgn0022770	136.881	-1.53423	0.297162	-5.16293	2.43111e-07	1.54064e-05	2.74341
FBgn0020513	9780.8	1.37047	0.265534	5.16118	2.45396e-07	3.15615e-05	1.24531
FBgn0051121	336.809	-1.48349	0.288795	-5.13682	2.79431e-07	2.66304e-05	1.76394
FBgn0033888	73.9769	-2.30193	0.449492	-5.12118	3.03637e-07	3.95728e-05	1.17349
FBgn0028327	8338.34	-0.5577	0.109052	-5.11407	3.15291e-07	2.95593e-05	1.76394
FBgn0035423	7177.8	-0.882518	0.172915	-5.10378	3.32933e-07	5.46081e-05	0.898655
FBgn0039286	90.2783	-3.08345	0.605009	-5.09654	3.45917e-07	2.7141e-05	2.125
FBgn0028875	2037.25	-1.49715	0.293876	-5.0945	3.49654e-07	3.18976e-05	1.72894
FBgn0003308	1177.01	1.62377	0.31932	5.0851	3.67435e-07	3.3253e-05	1.72894
FBgn0036361	448.588	5.66082	1.11718	5.06706	4.04e-07	3.04377e-05	2.15989
FBgn0000964	1045.3	-1.66462	0.329474	-5.05236	4.36382e-07	2.46612e-05	2.99946
FBgn0263072	1192.15	-1.66449	0.32996	-5.04451	4.54679e-07	3.18976e-05	2.24766
FBgn0000427	2681.5	-7.84314	1.55664	-5.03852	4.69153e-07	6.09715e-05	1.12602
FBgn0013725	509.129	-2.0641	0.410167	-5.03234	4.84525e-07	3.60548e-05	2.08667
FBgn0036494	507.5	-2.01529	0.400983	-5.02586	5.01182e-07	3.70118e-05	2.08667
FBgn0024941	1828.31	-1.44835	0.288295	-5.02383	5.06502e-07	6.39671e-05	1.15045
FBgn0261393	1147.99	0.636144	0.126947	5.01109	5.41217e-07	2.95991e-05	2.99946
FBgn0032856	131.273	-2.7427	0.550593	-4.98135	6.31411e-07	4.51046e-05	2.125
FBgn0000451	363.454	-3.41456	0.689916	-4.94924	7.45039e-07	5.30123e-05	2.08667
FBgn0005638	256.443	-2.49075	0.503771	-4.94422	7.64505e-07	5.12494e-05	2.24766
FBgn0003979	3191.1	-8.39383	1.70517	-4.92258	8.54112e-07	0.000103551	1.12602
FBgn0267137	65.9955	-2.56348	0.521607	-4.91459	8.89702e-07	7.22511e-05	1.76394
FBgn0262624	142.524	-1.96604	0.400998	-4.90286	9.44502e-07	5.14927e-05	2.74341
FBgn0005658	408.624	-1.8556	0.379283	-4.89238	9.96261e-07	6.65418e-05	2.15989
FBgn0283651	388.551	-2.05904	0.42258	-4.87255	1.10168e-06	8.70142e-05	1.76394
FBgn0022774	1552.23	-1.49139	0.307076	-4.85675	1.19329e-06	7.93226e-05	2.125
FBgn0033958	2974.79	-1.06041	0.218461	-4.85401	1.20991e-06	0.000126684	1.24531
FBgn0050089	1025.28	-1.00861	0.208088	-4.84703	1.25321e-06	8.27309e-05	2.125
FBgn0023179	3424.78	-1.25536	0.259715	-4.83359	1.34093e-06	0.000154358	1.07747
FBgn0001124	6195.34	0.528277	0.109551	4.82218	1.41995e-06	0.000160518	1.07747
FBgn0083951	27.0409	-2.51403	0.52182	-4.81781	1.45146e-06	0.000111584	1.76394
FBgn0261615	2353.62	-8.23744	1.7112	-4.81383	1.48067e-06	0.000113076	1.76394
FBgn0029568	534.846	-8.67601	1.80418	-4.80885	1.518e-06	0.000114411	1.76394
FBgn0032127	743.057	-7.26059	1.50999	-4.80837	1.52164e-06	7.49114e-05	2.88935
FBgn0035317	97.2756	2.2413	0.466327	4.8063	1.53753e-06	9.46558e-05	2.24766
FBgn0053547	3416.79	-1.29463	0.269592	-4.80217	1.56956e-06	0.000165185	1.15045
FBgn0032482	9215.2	0.746658	0.155656	4.79685	1.61184e-06	0.000158602	1.24531
FBgn0036910	763.895	-1.62247	0.338521	-4.79283	1.64447e-06	0.000100555	2.24766
FBgn0000658	127.513	-1.35824	0.283618	-4.78898	1.67628e-06	0.00012471	1.76394
FBgn0032681	765.964	-0.945545	0.198274	-4.76888	1.85256e-06	0.00011515	2.125
FBgn0045064	1154.72	-0.796795	0.167323	-4.76201	1.91679e-06	0.000114123	2.24766
FBgn0010114	7268.86	-1.28418	0.270213	-4.75249	2.0093e-06	0.000207527	1.15172
FBgn0086266	69.3293	-9.02388	1.90015	-4.74905	2.04379e-06	0.000145298	1.76394
FBgn0027556	14128	1.12673	0.237897	4.73623	2.17732e-06	0.000232229	1.07747
FBgn0037409	115.564	-1.69542	0.358467	-4.72962	2.24937e-06	0.000157205	1.76394
FBgn0002524	2355.25	0.567794	0.120109	4.72731	2.27514e-06	0.00021606	1.24531
FBgn0028533	581.265	-2.09096	0.442944	-4.7206	2.35152e-06	0.00013469	2.24766
FBgn0051475	303.231	-1.55651	0.329984	-4.71692	2.39445e-06	0.000144152	2.125
FBgn0050361	610.67	-1.36869	0.290343	-4.71403	2.42864e-06	0.000145297	2.125
FBgn0031414	2585.82	-1.42798	0.302989	-4.71299	2.4411e-06	0.000226551	1.24531
FBgn0038725	854.998	-1.72894	0.367011	-4.71087	2.46657e-06	0.000145298	2.125
FBgn0016047	199.163	-1.61961	0.344786	-4.69743	2.63461e-06	0.000178713	1.76394
FBgn0031926	133.247	-1.49869	0.319523	-4.69038	2.727e-06	0.000128785	2.74341
FBgn0033855	21.996	-3.40234	0.7265	-4.68319	2.82438e-06	0.000262589	1.19284
FBgn0036684	2223.14	0.626074	0.13384	4.67779	2.89977e-06	0.000260247	1.24531
FBgn0034356	3409.19	-1.46615	0.314316	-4.66456	3.09285e-06	0.000310576	1.07747
FBgn0000454	6480.79	-1.00376	0.21539	-4.66023	3.15864e-06	0.000313844	1.07747
FBgn0041252	194.837	-8.59687	1.84565	-4.65792	3.19422e-06	0.000145298	2.74341
FBgn0004867	38170.4	-1.13472	0.244031	-4.6499	3.32098e-06	0.000328155	1.07747
FBgn0031955	332.306	-1.45612	0.315101	-4.62113	3.81657e-06	0.000167443	2.74341
FBgn0030218	803.136	0.826083	0.179046	4.61379	3.95386e-06	0.000254716	1.76394
FBgn0086675	10901.4	-1.77113	0.384082	-4.61133	4.00101e-06	0.000448329	0.898655
FBgn0032018	1885.8	0.601759	0.130545	4.60958	4.03491e-06	0.000222444	2.125
FBgn0000448	834.839	-1.569	0.340486	-4.60812	4.06327e-06	0.000222444	2.125
FBgn0035199	84.5134	-1.55681	0.337893	-4.60742	4.077e-06	0.000259747	1.76394
FBgn0034959	1500.75	-0.797349	0.173319	-4.60046	4.21552e-06	0.000262765	1.76394
FBgn0003507	2078.6	-0.888768	0.193371	-4.59618	4.30306e-06	0.000358604	1.24531
FBgn0000636	2246.87	-0.757801	0.164993	-4.59293	4.37063e-06	0.000396751	1.12602
FBgn0270928	2849.29	-1.56526	0.341923	-4.57781	4.69859e-06	0.000291302	1.76394
FBgn0002941	103.351	-2.15153	0.470891	-4.56905	4.89936e-06	0.000249093	2.24766
FBgn0032253	1526.88	1.284	0.281678	4.55839	5.15477e-06	0.000259167	2.24766
FBgn0024943	2934.7	1.3928	0.30565	4.55684	5.19278e-06	0.00045228	1.15045
FBgn0010452	482.333	-1.11419	0.244823	-4.55101	5.33891e-06	0.000262589	2.24766
FBgn0037890	4276.33	0.484055	0.106462	4.54674	5.44842e-06	0.000442759	1.24531
FBgn0015919	741.087	-1.31987	0.290327	-4.54614	5.46377e-06	0.000328155	1.76394
FBgn0035146	252.037	-0.95927	0.2112	-4.54199	5.57248e-06	0.000222444	2.9118
FBgn0039807	483.654	1.051	0.231711	4.53582	5.73789e-06	0.000293714	2.125
FBgn0031935	443.567	1.07981	0.238692	4.52388	6.07175e-06	0.000313163	2.08667
FBgn0035152	456.769	-0.728192	0.162053	-4.49355	7.00468e-06	0.000347412	2.125
FBgn0001325	55.0891	-2.31114	0.514545	-4.49161	7.06864e-06	0.000575242	1.17349
FBgn0259150	1201.9	-1.11317	0.248454	-4.48036	7.4516e-06	0.000347608	2.24766
FBgn0010240	552.121	-1.48756	0.332123	-4.47895	7.5011e-06	0.000348123	2.24766
FBgn0053481	1343.72	-1.42735	0.31918	-4.47195	7.75111e-06	0.000374725	2.125
FBgn0032298	607.64	-0.868303	0.194797	-4.45748	8.29291e-06	0.000466489	1.76394
FBgn0035539	305.186	-1.07672	0.241987	-4.4495	8.60701e-06	0.000479479	1.76394
FBgn0036240	541.69	1.24222	0.279901	4.43808	9.07651e-06	0.000503203	1.76394
FBgn0001075	94.603	-1.75792	0.396291	-4.43593	9.1677e-06	0.000505828	1.76394
FBgn0053542	73.1633	1.73119	0.390409	4.43429	9.23756e-06	0.000442121	2.125
FBgn0063449	260.886	-1.21891	0.275744	-4.42045	9.8497e-06	0.000370714	2.74341
FBgn0040984	6.58987	-8.53008	1.93064	-4.41828	9.94911e-06	0.00290844	0.231169
FBgn0031182	912.666	0.910392	0.20636	4.41167	1.02579e-05	0.00045506	2.24766
FBgn0037015	468.492	-1.72609	0.3913	-4.41117	1.02815e-05	0.000561906	1.76394
FBgn0266566	249.822	-1.39166	0.315822	-4.40646	1.05073e-05	0.000571538	1.76394
FBgn0004242	11915.1	-1.32137	0.301755	-4.37895	1.1925e-05	0.000996135	1.07747
FBgn0261509	435.968	-1.01428	0.231723	-4.37711	1.20262e-05	0.000648042	1.76394
FBgn0259823	602.011	-1.2615	0.288724	-4.36923	1.24688e-05	0.000559171	2.15989
FBgn0013433	302.1	-1.80137	0.413372	-4.35775	1.31405e-05	0.000472961	2.74341
FBgn0027111	4661.56	-1.28369	0.294993	-4.3516	1.3515e-05	0.00122856	0.898655
FBgn0052227	270.878	-1.24055	0.287428	-4.31603	1.58859e-05	0.000668675	2.24766
FBgn0037936	1480.68	-0.958748	0.222268	-4.31348	1.60702e-05	0.000673304	2.24766
FBgn0051463	57.6133	2.61388	0.607343	4.3038	1.67897e-05	0.000869582	1.76394
FBgn0032652	1718.54	1.29616	0.30119	4.30345	1.68162e-05	0.000869582	1.76394
FBgn0023522	2365.72	-0.582315	0.135338	-4.30268	1.68742e-05	0.00125417	1.07747
FBgn0033548	422.595	-0.912346	0.212045	-4.30262	1.68793e-05	0.00074203	2.125
FBgn0262004	56.6989	-1.62769	0.378737	-4.29767	1.72601e-05	0.00121619	1.17349
FBgn0050345	512.834	-0.917633	0.213619	-4.29565	1.7418e-05	0.000761321	2.125
FBgn0039629	1106.35	1.26923	0.295742	4.29168	1.7733e-05	0.00090892	1.76394
FBgn0031264	569.908	1.12919	0.263219	4.28991	1.78746e-05	0.00074203	2.24766
FBgn0035636	69.6656	-2.24921	0.525205	-4.28253	1.84778e-05	0.00125038	1.19284
FBgn0032343	263.874	0.838972	0.196326	4.27336	1.92546e-05	0.000792054	2.24766
FBgn0032803	191.186	-1.84327	0.431436	-4.2724	1.93377e-05	0.000837579	2.125
FBgn0034514	9.4435	-7.76435	1.81935	-4.26766	1.97537e-05	0.00511248	0.225198
FBgn0015568	2266.03	-0.813701	0.190677	-4.26743	1.97741e-05	0.0013604	1.15045
FBgn0000053	4951.97	0.961615	0.225872	4.25734	2.0687e-05	0.00139986	1.15172
FBgn0262484	2103.27	-6.54173	1.54049	-4.24653	2.17102e-05	0.00147438	1.12602
FBgn0264502	1178.22	-1.11445	0.262994	-4.23754	2.25978e-05	0.00090892	2.24766
FBgn0029170	207.36	-1.20502	0.284745	-4.23192	2.31707e-05	0.00113218	1.76394
FBgn0001296	1400.96	-1.28541	0.304135	-4.22646	2.37398e-05	0.00116862	1.72894
FBgn0263380	43.276	-2.10771	0.498767	-4.22585	2.38044e-05	0.00100379	2.125
FBgn0051015	128.456	-1.98108	0.469107	-4.22308	2.40981e-05	0.00101085	2.125
FBgn0052406	480.908	-1.88696	0.447256	-4.21896	2.45428e-05	0.00103123	2.08667
FBgn0037239	3621.11	0.705038	0.167267	4.21505	2.4972e-05	0.00167077	1.12602
FBgn0003002	90.153	-1.77141	0.420643	-4.2112	2.5402e-05	0.00120051	1.76394
FBgn0034572	1185.87	0.543648	0.129214	4.20735	2.58383e-05	0.00168577	1.15045
FBgn0034639	471.249	-1.23522	0.293592	-4.20729	2.58453e-05	0.00108129	2.08667
FBgn0266129	221.832	-1.2368	0.294073	-4.20576	2.60204e-05	0.0010194	2.24766
FBgn0039204	572.318	-0.733752	0.174597	-4.20254	2.63939e-05	0.00122856	1.76394
FBgn0030612	1042.01	0.702465	0.167506	4.19368	2.7447e-05	0.00112277	2.125
FBgn0261616	1142.92	-8.22657	1.96193	-4.19309	2.75178e-05	0.00125417	1.76394
FBgn0262111	59.0079	-1.68643	0.402421	-4.19071	2.7808e-05	0.00113218	2.125
FBgn0086912	1502.82	-1.09684	0.262151	-4.18402	2.86402e-05	0.00183472	1.15045
FBgn0029003	348.316	-1.47996	0.353842	-4.18253	2.88279e-05	0.0011709	2.08667
FBgn0001083	188.104	-1.38215	0.331078	-4.17468	2.98401e-05	0.00113945	2.24766
FBgn0028481	1229.9	-1.68087	0.403008	-4.1708	3.03526e-05	0.00115415	2.24766
FBgn0032082	235.555	-1.60743	0.386042	-4.16388	3.12888e-05	0.00101085	2.74341
FBgn0051665	3270.7	-1.33383	0.320981	-4.15546	3.24627e-05	0.00215791	1.07747
FBgn0051814	359.535	-1.98117	0.476971	-4.15364	3.27224e-05	0.00120871	2.24766
FBgn0051446	80.735	2.28969	0.551763	4.14977	3.32815e-05	0.00101085	2.9118
FBgn0030576	409.932	-1.12509	0.271129	-4.14965	3.32985e-05	0.00124937	2.15989
FBgn0085407	1335.59	-0.983843	0.237225	-4.1473	3.36425e-05	0.00146397	1.76394
FBgn0261341	901.736	-1.40786	0.339483	-4.14707	3.3676e-05	0.00122856	2.24766
FBgn0261649	1200.63	-1.24395	0.299973	-4.14688	3.37034e-05	0.00211389	1.15045
FBgn0053202	970.028	-1.51863	0.36657	-4.14281	3.43074e-05	0.00124191	2.24766
FBgn0004959	42.0917	-2.23728	0.541236	-4.13366	3.57036e-05	0.00134025	2.125
FBgn0261984	2198.24	0.493351	0.119488	4.12887	3.64557e-05	0.00156862	1.76394
FBgn0039809	510.444	-0.856159	0.207388	-4.1283	3.65447e-05	0.00134439	2.15989
FBgn0032048	1465.91	-1.04528	0.25327	-4.12715	3.6729e-05	0.00136153	2.125
FBgn0032336	1305.93	-0.937513	0.227196	-4.12646	3.68395e-05	0.00136153	2.125
FBgn0259233	96.3444	-1.87389	0.456496	-4.10495	4.04401e-05	0.00117221	2.9118
FBgn0036493	939.167	0.738732	0.180033	4.10332	4.07265e-05	0.00118477	2.88935
FBgn0010453	265.13	-1.11516	0.271835	-4.10234	4.08994e-05	0.0017276	1.76394
FBgn0034286	535.622	-1.80331	0.439761	-4.10066	4.11966e-05	0.00141758	2.24766
FBgn0085391	2992.44	-1.55494	0.379643	-4.09579	4.20727e-05	0.00237791	1.24531
FBgn0037000	509.877	-0.685342	0.167468	-4.09236	4.26996e-05	0.00146373	2.24766
FBgn0032685	835.724	-1.50596	0.368001	-4.09228	4.27152e-05	0.00119208	2.99946
FBgn0031950	3053.59	0.48665	0.118993	4.08973	4.3187e-05	0.00258842	1.15045
FBgn0010383	1131.95	-1.08902	0.26665	-4.08407	4.42543e-05	0.00157477	2.125
FBgn0019643	4063.24	-1.16135	0.285269	-4.07108	4.67956e-05	0.00283672	1.12602
FBgn0031424	3004.16	-1.5599	0.383329	-4.06936	4.7142e-05	0.00294692	1.07747
FBgn0265042	337.653	0.759825	0.18685	4.0665	4.77249e-05	0.00197256	1.76394
FBgn0264562	303.872	-1.08203	0.266744	-4.05645	4.9825e-05	0.00141003	2.74341
FBgn0037126	970.075	0.888313	0.219234	4.0519	5.08033e-05	0.00137559	2.88935
FBgn0027579	4242.23	0.723259	0.178579	4.05008	5.12009e-05	0.00365593	0.898655
FBgn0031914	5518.61	-0.99087	0.24479	-4.04783	5.16945e-05	0.00211389	1.76394
FBgn0034950	526.973	1.10516	0.273095	4.04679	5.19247e-05	0.0017276	2.24766
FBgn0039681	522.988	-1.06597	0.264033	-4.03727	5.40774e-05	0.00178611	2.24766
FBgn0030187	143.941	-2.23255	0.553898	-4.03062	5.563e-05	0.00183071	2.24766
FBgn0035815	1011.27	0.991228	0.246117	4.02747	5.63813e-05	0.00194135	2.125
FBgn0035293	2079.69	0.878093	0.218411	4.02037	5.81067e-05	0.00312209	1.24531
FBgn0259164	86.2727	-1.18969	0.295982	-4.01948	5.83265e-05	0.00152604	2.9118
FBgn0033079	3483.01	0.783214	0.194879	4.01897	5.84532e-05	0.00333842	1.15045
FBgn0039310	1171.39	1.18912	0.2959	4.01865	5.85327e-05	0.00333842	1.15045
FBgn0034062	386.607	0.799036	0.19943	4.00659	6.16016e-05	0.00212189	2.08667
FBgn0015296	1159.75	0.413089	0.103351	3.99697	6.4158e-05	0.00207365	2.24766
FBgn0034396	249.004	-1.14373	0.286265	-3.99535	6.45991e-05	0.00255989	1.76394
FBgn0032741	609.26	-1.57829	0.395577	-3.98983	6.61207e-05	0.00258842	1.76394
FBgn0250862	30.343	-2.16467	0.543203	-3.98501	6.74764e-05	0.00225052	2.125
FBgn0026878	127.719	-1.53004	0.384384	-3.98049	6.8772e-05	0.00267922	1.76394
FBgn0031824	995.063	1.01019	0.253897	3.97873	6.92855e-05	0.00220009	2.24766
FBgn0035504	392.047	-1.26041	0.317315	-3.97212	7.12357e-05	0.00236766	2.125
FBgn0005391	418000	-1.39939	0.352686	-3.96782	7.25341e-05	0.00416211	1.07747
FBgn0053110	1797.38	1.0128	0.255538	3.9634	7.38892e-05	0.0028977	1.72894
FBgn0035348	6548.52	-1.03677	0.261791	-3.96031	7.48536e-05	0.00288689	1.76394
FBgn0262035	850.231	0.875625	0.221384	3.95523	7.64625e-05	0.00187196	2.99946
FBgn0053993	176.189	-2.06557	0.52305	-3.94909	7.84481e-05	0.00244808	2.24766
FBgn0052409	981.088	-0.898131	0.227565	-3.9467	7.92357e-05	0.00258842	2.125
FBgn0015609	2971.94	-0.94024	0.239211	-3.9306	8.47359e-05	0.00473279	1.07747
FBgn0039203	405.816	1.15838	0.294902	3.92801	8.56504e-05	0.0028112	2.08667
FBgn0052602	63.0359	-4.72374	1.20468	-3.92115	8.81261e-05	0.00332102	1.76394
FBgn0033268	9696.31	-1.47033	0.375523	-3.91543	9.0242e-05	0.00443981	1.24531
FBgn0036778	167.415	1.17634	0.300847	3.9101	9.22593e-05	0.00225052	2.9118
FBgn0035968	556.945	-1.18966	0.304346	-3.90892	9.27106e-05	0.00341565	1.76394
FBgn0286852	66.1098	-2.45431	0.629555	-3.89847	9.6801e-05	0.00486357	1.17349
FBgn0086357	10295.7	-0.404441	0.103769	-3.89752	9.71846e-05	0.00471043	1.24531
FBgn0030101	1226.36	-0.746615	0.191617	-3.89639	9.7636e-05	0.00498927	1.15045
FBgn0085362	611.871	-5.76859	1.48097	-3.89514	9.81426e-05	0.00359282	1.76394
FBgn0029791	457.526	-1.15229	0.295992	-3.89299	9.90159e-05	0.00307753	2.15989
FBgn0052230	16822.4	-0.948214	0.244517	-3.87791	0.000105358	0.00379142	1.76394
FBgn0086368	152.217	-1.14777	0.296274	-3.874	0.000107063	0.00333113	2.125
FBgn0044028	136.398	-1.31975	0.34094	-3.87092	0.000108424	0.00258842	2.9118
FBgn0263118	412.566	-0.915888	0.236618	-3.87075	0.000108503	0.00386174	1.76394
FBgn0000036	1236.92	-1.15059	0.297378	-3.86911	0.000109235	0.00547132	1.15045
FBgn0033354	341.384	-0.772187	0.199697	-3.86679	0.000110276	0.00327209	2.24766
FBgn0036199	1394.49	0.718782	0.186027	3.86386	0.000111609	0.00341565	2.125
FBgn0002592	38.3504	-1.82237	0.472437	-3.85739	0.000114606	0.0048459	1.40405
FBgn0033874	26.4731	-2.65051	0.68977	-3.84259	0.000121742	0.00366459	2.125
FBgn0030437	62.339	-2.86104	0.745531	-3.83759	0.00012425	0.00432869	1.76394
FBgn0029837	729.079	-1.41435	0.368904	-3.83394	0.000126109	0.00361162	2.24766
FBgn0027657	6337.61	0.683589	0.178348	3.8329	0.000126642	0.00569858	1.24531
FBgn0030894	1881.99	0.694182	0.181157	3.83193	0.000127143	0.00379142	2.125
FBgn0020907	1705.74	0.910271	0.237641	3.83045	0.000127907	0.00380234	2.125
FBgn0005677	518.206	-0.947297	0.247536	-3.82691	0.000129762	0.00389207	2.08667
FBgn0259993	516.161	-1.12996	0.295272	-3.82684	0.000129799	0.00449486	1.76394
FBgn0038017	173.564	-1.25991	0.329273	-3.82633	0.000130067	0.0038546	2.125
FBgn0266100	517.378	-1.59925	0.418342	-3.82283	0.000131928	0.0039449	2.08667
FBgn0040099	3596.02	1.18932	0.311328	3.82015	0.000133373	0.00639063	1.15045
FBgn0037288	3993.65	1.02096	0.267451	3.81738	0.000134876	0.00654966	1.12602
FBgn0034501	26183.8	0.958373	0.251309	3.81352	0.000137	0.00687105	1.07747
FBgn0051926	110.492	-9.46377	2.48324	-3.81105	0.000138376	0.00333113	2.74341
FBgn0032228	83.0406	-2.11996	0.557018	-3.80591	0.000141284	0.00336832	2.74341
FBgn0005427	3163.91	-0.375867	0.0988977	-3.80056	0.00014437	0.00687105	1.12602
FBgn0028572	2255.15	-0.968406	0.254814	-3.80045	0.000144435	0.00708239	1.07747
FBgn0026319	236.879	-1.00604	0.26484	-3.79869	0.000145461	0.00402477	2.24766
FBgn0259244	1476.35	-0.800573	0.210788	-3.79799	0.000145872	0.00402477	2.24766
FBgn0039282	721.635	-1.29954	0.342611	-3.79304	0.000148811	0.00431654	2.125
FBgn0053519	11283.2	1.14762	0.303275	3.78409	0.00015427	0.00750612	1.07747
FBgn0029814	4799.09	-1.09294	0.28918	-3.77944	0.000157183	0.00760867	1.07747
FBgn0036145	2046.8	-0.863989	0.228665	-3.77841	0.000157834	0.00530548	1.72894
FBgn0030778	895.721	-1.06615	0.282187	-3.77819	0.000157972	0.00354178	2.88935
FBgn0020415	4994.82	0.719917	0.190694	3.77525	0.00015985	0.00687105	1.24531
FBgn0024329	2999.32	0.557979	0.147858	3.77375	0.000160815	0.00689437	1.24531
FBgn0030734	2627.09	0.271461	0.0719649	3.77213	0.00016186	0.00692101	1.24531
FBgn0047334	75.4396	-1.19682	0.317794	-3.76602	0.000165872	0.00544948	1.76394
FBgn0033911	876.122	-1.40889	0.374148	-3.7656	0.000166151	0.00366676	2.88935
FBgn0031126	1749.24	0.613486	0.16304	3.76281	0.000168017	0.00547315	1.76394
FBgn0030439	51.5954	-6.41473	1.7051	-3.76209	0.0001685	0.00475789	2.125
FBti0019622	1239.1	-1.65954	0.441169	-3.76169	0.000168767	0.00552533	1.72894
FBgn0031306	5649.13	-0.862064	0.22944	-3.75725	0.000171792	0.00552533	1.76394
FBgn0033668	99.3403	-1.39568	0.371495	-3.75693	0.000172011	0.00552533	1.76394
FBgn0011758	155.203	-1.49594	0.398511	-3.75384	0.000174148	0.0048459	2.125
FBgn0036354	615.997	-1.30752	0.348321	-3.75378	0.000174189	0.00481068	2.15989
FBgn0039584	651.559	-1.40933	0.375539	-3.75281	0.000174867	0.00470989	2.24766
FBgn0037144	630.377	-0.797029	0.212491	-3.75089	0.00017621	0.00562874	1.76394
FBgn0035630	11445.5	-0.605514	0.161434	-3.75085	0.000176238	0.00842305	1.07747
FBgn0040281	1752.51	-1.08039	0.288176	-3.74906	0.000177499	0.00573705	1.72894
FBgn0038180	388.648	-1.12455	0.30017	-3.74636	0.000179416	0.00477557	2.24766
FBgn0266219	52.3564	-1.62342	0.433689	-3.74327	0.000181638	0.00501061	2.125
FBgn0003435	5324.26	-0.68702	0.18392	-3.73544	0.00018739	0.00891092	1.07747
FBgn0031064	1892.31	-1.08625	0.291723	-3.72358	0.00019642	0.00510796	2.24766
FBgn0029823	4498.81	0.92736	0.249501	3.71685	0.000201719	0.00633826	1.76394
FBgn0037849	247.042	-1.12954	0.304065	-3.7148	0.000203362	0.00451445	2.74341
FBgn0024277	5401.13	0.397109	0.107159	3.70578	0.000210743	0.00930504	1.15172
FBgn0083027	150.504	-1.18582	0.320031	-3.70532	0.000211122	0.00467273	2.74341
FBgn0028872	399.552	1.72924	0.467325	3.7003	0.000215343	0.00569425	2.125
FBgn0052105	112.267	-1.65582	0.447514	-3.70005	0.000215559	0.00664635	1.76394
FBgn0000326	820.364	0.494838	0.133917	3.69511	0.000219795	0.00552533	2.24766
FBgn0020391	189.127	-0.827389	0.224201	-3.69039	0.000223913	0.0058722	2.125
FBgn0034229	4544.94	1.18033	0.321123	3.67562	0.000237275	0.00956952	1.24531
FBgn0031643	2396.03	0.446564	0.121522	3.67475	0.000238087	0.0101927	1.15045
FBgn0266581	2109.62	-0.731148	0.199231	-3.66985	0.000242689	0.00725021	1.76394
FBgn0037941	553.462	-1.4037	0.382758	-3.66733	0.000245093	0.00645724	2.08667
FBgn0034663	1083.44	1.37598	0.375246	3.66688	0.000245529	0.0048459	2.99946
FBgn0037676	1042.14	-1.35436	0.369394	-3.66643	0.00024596	0.00639063	2.125
FBgn0039283	105.828	-1.60802	0.438918	-3.6636	0.000248694	0.00741041	1.76394
FBgn0259241	438.74	-1.77672	0.48537	-3.66055	0.000251672	0.00657724	2.08667
FBgn0003255	122.171	-1.20579	0.329458	-3.65992	0.000252289	0.00650936	2.125
FBgn0083978	28.5702	-3.01739	0.824728	-3.65865	0.00025355	0.0103935	1.19284
FBgn0020521	3402.69	0.796775	0.218026	3.6545	0.000257681	0.0112347	1.07747
FBgn0004865	631.06	-0.790431	0.216584	-3.64953	0.000262718	0.00670614	2.125
FBgn0027334	793.85	-0.712599	0.195297	-3.6488	0.000263471	0.00777042	1.76394
FBgn0032050	2270.56	-0.981579	0.269021	-3.64871	0.000263563	0.0108879	1.15045
FBgn0031877	271.286	0.57868	0.158632	3.64794	0.000264354	0.00550577	2.74341
FBgn0050421	2857.89	0.443532	0.121637	3.64635	0.000265994	0.0111228	1.12602
FBgn0038702	874.081	2.00299	0.550116	3.64104	0.000271543	0.00687105	2.125
FBgn0033304	695.494	-0.96405	0.264887	-3.63947	0.0002732	0.00546399	2.88935
FBgn0050172	465.109	-1.15847	0.318578	-3.63638	0.000276499	0.00687105	2.15989
FBgn0005612	1812.68	-0.847147	0.233093	-3.63437	0.000278657	0.00696441	2.125
FBgn0035679	796.572	0.622783	0.171724	3.62664	0.000287129	0.00548501	2.99946
FBgn0267336	6959.57	-0.685295	0.18897	-3.62647	0.000287317	0.0109395	1.24531
FBgn0004575	5343.31	-1.09642	0.303521	-3.61234	0.000303446	0.0122358	1.15172
FBgn0283508	61.4724	-2.25772	0.625056	-3.61202	0.000303817	0.012051	1.17349
FBgn0029755	828.863	-0.696931	0.193007	-3.61091	0.000305129	0.0075084	2.125
FBgn0000241	286.61	1.54151	0.427976	3.60187	0.000315937	0.00603017	2.9118
FBgn0004919	1648.91	0.743201	0.206387	3.60101	0.000316982	0.0126235	1.15045
FBgn0032069	2020.4	5.48691	1.5248	3.59845	0.000320116	0.00925718	1.76394
FBgn0014859	606.223	1.24884	0.347839	3.59028	0.000330319	0.00793574	2.15989
FBgn0031149	3057.34	-0.516112	0.143962	-3.58506	0.000336997	0.0124819	1.24531
FBgn0038596	51.5007	-2.71929	0.758758	-3.58387	0.000338538	0.0130114	1.17349
FBgn0032517	457.59	0.75234	0.210107	3.58074	0.000342616	0.00971191	1.76394
FBgn0032126	76.9861	-4.479	1.25206	-3.57731	0.000347148	0.00842305	2.125
FBgn0261647	1657.67	0.598934	0.167472	3.57632	0.00034847	0.0100484	1.72894
FBgn0267791	4216.12	-0.432664	0.121117	-3.57227	0.000353901	0.0164826	0.898655
FBgn0029828	2651.05	1.00754	0.282212	3.57017	0.000356747	0.0100583	1.76394
FBgn0054007	24.4747	-2.11369	0.592852	-3.56529	0.000363454	0.0101878	1.76394
FBgn0023534	382.997	-1.29616	0.363888	-3.56199	0.000368057	0.00889678	2.125
FBgn0039734	506.805	-1.30233	0.366404	-3.55435	0.000378908	0.00925718	2.08667
FBgn0034046	2997.85	-0.539209	0.151712	-3.55417	0.00037918	0.0104717	1.76394
FBgn0011555	886.258	3.3259	0.93585	3.55389	0.000379582	0.0104717	1.76394
FBgn0051663	1023.15	0.804395	0.226438	3.55238	0.000381756	0.0105066	1.76394
FBgn0065098	74.505	1.22293	0.344323	3.5517	0.00038275	0.0105088	1.76394
FBgn0051710	485.106	-0.783858	0.220736	-3.55111	0.000383613	0.0093254	2.08667
FBgn0267337	467.701	1.04732	0.295533	3.54382	0.000394376	0.0107006	1.76394
FBgn0036022	7778.81	6.6822	1.88678	3.54159	0.00039772	0.0181499	0.898655
FBgn0032381	1417.02	2.04996	0.578888	3.5412	0.000398307	0.00948431	2.125
FBgn0038601	804.093	-0.984151	0.277925	-3.54107	0.000398511	0.00703782	2.99946
FBgn0040726	803.772	-0.9957	0.281254	-3.54022	0.000399792	0.00949605	2.125
FBgn0026630	2785.8	0.678679	0.191853	3.5375	0.000403939	0.0152338	1.12602
FBgn0262867	441.087	-0.801744	0.226707	-3.53648	0.000405491	0.00971191	2.08667
FBgn0028509	3371.52	0.410353	0.116676	3.51703	0.000436399	0.0115953	1.76394
FBgn0032788	482.521	-7.14289	2.03166	-3.51579	0.000438455	0.0100712	2.15989
FBgn0010399	684.179	-1.24322	0.353614	-3.51576	0.000438494	0.0101878	2.125
FBgn0052499	60.2045	-1.90894	0.544001	-3.50907	0.000449671	0.0103797	2.125
FBgn0039312	1065.08	1.54511	0.440382	3.50857	0.000450526	0.00807047	2.88935
FBgn0036727	1188.81	0.92649	0.264762	3.49933	0.000466429	0.0105989	2.125
FBgn0027535	1045.14	0.533237	0.152411	3.49867	0.000467579	0.0105989	2.125
FBgn0024836	633.879	-1.36178	0.389342	-3.49764	0.000469393	0.010741	2.08667
FBgn0036147	1899.32	-0.542324	0.155229	-3.49369	0.000476396	0.0126235	1.72894
FBgn0035157	116.799	-1.32683	0.380141	-3.49035	0.000482382	0.0125851	1.76394
FBgn0030432	2848.56	-0.691142	0.198102	-3.48882	0.000485158	0.0163731	1.24531
FBgn0023496	25.1871	-2.52966	0.725272	-3.48788	0.000486861	0.0148323	1.40405
FBgn0266005	356.428	-0.93945	0.269491	-3.48602	0.000490273	0.0126877	1.76394
FBgn0035173	5574.06	-0.451965	0.129687	-3.48504	0.000492066	0.0126877	1.76394
FBgn0000039	521.303	-1.50006	0.431037	-3.4801	0.000501218	0.0109578	2.15989
FBgn0263594	27267.5	-0.492394	0.141709	-3.47469	0.000511441	0.013048	1.76394
FBgn0260942	2262.3	-0.987876	0.284444	-3.473	0.000514669	0.01924	1.07747
FBgn0025360	377.037	-1.74506	0.503003	-3.46928	0.000521864	0.0109578	2.24766
FBgn0262900	60.4394	-5.58613	1.61346	-3.46219	0.000535792	0.0117902	2.125
FBgn0039637	5509.48	0.479692	0.138591	3.4612	0.000537772	0.0198676	1.07747
FBgn0038132	21.184	-5.86716	1.69908	-3.45314	0.000554094	0.0190946	1.17349
FBgn0259162	44.8207	-4.54326	1.31587	-3.45267	0.000555072	0.0164926	1.40405
FBgn0024183	8436.58	-0.519268	0.150589	-3.44825	0.000564232	0.0196164	1.15172
FBgn0263456	5260.33	-0.751962	0.218106	-3.44769	0.000565393	0.0232684	0.898655
FBgn0039464	2205.33	-0.79537	0.230749	-3.44691	0.000567046	0.0141998	1.76394
FBgn0020762	2754.07	-0.638775	0.185334	-3.44661	0.00056767	0.0141998	1.76394
FBgn0003997	687.286	-0.658945	0.191207	-3.44624	0.000568442	0.00954186	2.99946
FBgn0032506	871.239	-1.52783	0.443437	-3.44544	0.00057013	0.0142305	1.76394
FBgn0021995	1829.05	-0.572935	0.166309	-3.445	0.000571069	0.0118534	2.24766
FBgn0263316	1030.86	0.836747	0.242981	3.44368	0.000573855	0.0142925	1.76394
FBgn0051445	2363.28	0.943937	0.274279	3.44152	0.000578455	0.0188593	1.24531
FBgn0260653	547.754	-1.14166	0.331855	-3.44025	0.000581168	0.0126877	2.08667
FBgn0051265	64.2996	-4.98722	1.45178	-3.43525	0.000592002	0.0174675	1.40405
FBgn0003254	62.6983	-2.43815	0.709942	-3.4343	0.000594087	0.0126877	2.125
FBgn0039084	678.792	-0.858981	0.250241	-3.43262	0.000597785	0.0127159	2.125
FBgn0038467	1943.88	0.776794	0.226331	3.43212	0.000598886	0.0123459	2.24766
FBgn0260400	1599.87	-0.816902	0.238115	-3.43071	0.000602001	0.0123819	2.24766
FBgn0051681	586.392	-8.26458	2.40992	-3.4294	0.000604906	0.0126877	2.15989
FBgn0036980	2528.26	0.432884	0.126298	3.42749	0.000609186	0.0206736	1.15045
FBgn0038627	292.12	0.750996	0.219245	3.42538	0.000613942	0.0148422	1.76394
FBgn0262029	59.553	-1.20263	0.351176	-3.42457	0.000615768	0.0205262	1.17349
FBgn0026415	24166.3	0.407372	0.118963	3.42435	0.000616267	0.0207621	1.15172
FBgn0016660	98.2778	-1.19764	0.349758	-3.42419	0.000616624	0.0103797	2.9118
FBgn0037781	209.323	1.62812	0.475756	3.42218	0.000621218	0.0107869	2.74341
FBgn0030510	672.304	-0.948412	0.277197	-3.42144	0.000622909	0.0131625	2.125
FBgn0039260	2683.75	0.535674	0.156663	3.41927	0.000627902	0.0199597	1.24531
FBgn0036279	2372.29	-0.713876	0.208899	-3.41733	0.000632393	0.0214735	1.12602
FBgn0051778	2132.77	0.963202	0.281983	3.41582	0.000635908	0.021512	1.12602
FBgn0259213	699.167	-1.16333	0.340771	-3.41382	0.000640596	0.0106363	2.88935
FBgn0053300	36.2282	-3.28194	0.961387	-3.41376	0.000640739	0.0185652	1.40405
FBgn0035996	242.683	0.857543	0.251235	3.41331	0.000641785	0.0105989	2.9118
FBgn0036741	4178	0.679737	0.199169	3.41286	0.000642857	0.0214137	1.15172
FBgn0037130	925.446	-0.814871	0.238916	-3.4107	0.000647965	0.0136619	2.125
FBgn0027560	22966.9	0.92881	0.272393	3.40982	0.000650056	0.021512	1.15172
FBgn0029962	386.321	-1.30628	0.383724	-3.40423	0.000663513	0.0137334	2.15989
FBgn0265274	2462.99	-0.500566	0.147061	-3.4038	0.000664557	0.0207551	1.24531
FBgn0263510	965.384	-0.612043	0.179866	-3.40277	0.000667055	0.0139127	2.125
FBgn0035780	34.69	1.85065	0.544045	3.40164	0.000669827	0.0160252	1.76394
FBgn0035076	2627.92	1.12989	0.332785	3.39524	0.000685679	0.0163705	1.76394
FBgn0050090	177.521	-1.49257	0.440091	-3.3915	0.000695118	0.0137955	2.24766
FBgn0041712	4223.18	1.12563	0.332101	3.38941	0.000700438	0.0272412	0.898655
FBgn0028855	137.528	-2.92643	0.863738	-3.3881	0.000703778	0.0139127	2.24766
FBgn0024364	1655.24	-0.623953	0.184199	-3.38738	0.000705638	0.0139127	2.24766
FBgn0031109	413.032	6.20118	1.83071	3.3873	0.000705835	0.0144988	2.125
FBgn0000370	10678.9	-0.545733	0.161233	-3.38475	0.000712441	0.0229612	1.15172
FBgn0034879	674.149	-1.01972	0.301305	-3.38435	0.000713471	0.0144499	2.15989
FBgn0052029	504.479	-1.63741	0.484218	-3.38156	0.000720756	0.0146481	2.125
FBgn0033791	507.815	-1.25205	0.370344	-3.38078	0.000722792	0.0145448	2.15989
FBgn0023542	1374.19	-0.42294	0.125269	-3.37626	0.000734787	0.0148323	2.125
FBgn0051159	324.306	0.575591	0.170498	3.37594	0.000735627	0.0143477	2.24766
FBgn0085385	618.394	-1.04232	0.308815	-3.37522	0.000737569	0.0148323	2.125
FBgn0039686	56.6618	-2.20841	0.654455	-3.37443	0.00073969	0.0174077	1.76394
FBgn0032026	5096.57	0.795508	0.235819	3.37338	0.000742527	0.0248102	1.07747
FBgn0051030	2054.48	-1.15547	0.342698	-3.3717	0.000747048	0.0149601	2.125
FBgn0001253	101.887	-2.94346	0.873849	-3.36839	0.000756093	0.0145897	2.24766
FBgn0010222	1286.59	1.37276	0.407679	3.36727	0.000759174	0.0146179	2.24766
FBgn0034128	428.445	-1.83032	0.544626	-3.36069	0.000777494	0.0148323	2.24766
FBgn0051660	1477.38	-0.884676	0.263396	-3.35873	0.000783019	0.0184985	1.72894
FBgn0030816	1802.51	-0.715861	0.213229	-3.35724	0.000787234	0.0247229	1.15045
FBgn0040514	15.7271	-4.01956	1.19791	-3.35549	0.000792254	0.0245667	1.17349
FBgn0000100	52877.9	-1.01926	0.303922	-3.35368	0.000797431	0.0184985	1.76394
FBgn0037071	902.35	0.747139	0.222886	3.35211	0.000801985	0.0159601	2.125
FBgn0024294	26.6099	-2.67353	0.797693	-3.35158	0.000803524	0.0185652	1.76394
FBgn0030634	367.594	-1.00334	0.299966	-3.34486	0.000823254	0.0155215	2.24766
FBgn0001311	56.2748	-1.74098	0.520945	-3.34196	0.000831891	0.0164187	2.125
FBgn0259736	10681.1	0.952068	0.285066	3.33981	0.000838353	0.0258403	1.15172
FBgn0085222	59.0252	1.92777	0.577254	3.33954	0.000839159	0.025519	1.17349
FBgn0032699	3166.26	1.41191	0.422787	3.33953	0.000839195	0.0245653	1.24531
FBgn0262112	32.6711	-2.4452	0.732315	-3.339	0.000840806	0.0164926	2.125
FBgn0031253	346.149	0.638439	0.191649	3.3313	0.000864424	0.0169212	2.125
FBgn0004516	6066.15	-1.25409	0.376894	-3.32742	0.000876545	0.0316436	0.898655
FBgn0031811	126.516	-1.04363	0.314037	-3.32328	0.000889669	0.0199597	1.76394
FBgn0003517	54446.3	-0.797584	0.240085	-3.32209	0.000893444	0.0200055	1.76394
FBgn0036999	830.971	0.605924	0.1825	3.32014	0.000899739	0.0174696	2.125
FBgn0028695	4838.08	0.540561	0.162909	3.31817	0.000906084	0.020171	1.76394
FBgn0062928	508.498	-0.975381	0.294142	-3.31602	0.000913104	0.0174696	2.15989
FBgn0038087	321.264	-1.62152	0.489273	-3.31415	0.000919236	0.0204243	1.76394
FBgn0001090	5909.64	-1.21435	0.366747	-3.31113	0.0009292	0.0329145	0.898655
FBgn0051928	157.445	-6.53432	1.98139	-3.29785	0.000974265	0.0145448	2.9118
FBgn0261723	40.506	-1.8946	0.57466	-3.2969	0.00097758	0.0213101	1.76394
FBgn0265977	42.7796	-1.27656	0.387494	-3.29439	0.00098637	0.0283268	1.19284
FBgn0044823	711.614	0.584792	0.177601	3.29273	0.000992189	0.0147987	2.88935
FBgn0262536	2020.75	-4.88618	1.48604	-3.28806	0.0010088	0.0220196	1.72894
FBgn0026592	3965.63	0.749875	0.228415	3.28295	0.00102727	0.0303222	1.12602
FBgn0034454	72.6525	-1.33612	0.407011	-3.28275	0.00102799	0.0194469	2.125
FBgn0033357	2105.12	-0.748772	0.228201	-3.28119	0.00103369	0.0220742	1.76394
FBgn0265276	3135.92	-0.566563	0.172789	-3.27893	0.001042	0.030252	1.15045
FBgn0037082	575.198	0.633747	0.193289	3.27875	0.00104269	0.0222151	1.76394
FBgn0039761	1996.92	4.54425	1.38612	3.27839	0.00104401	0.0196336	2.125
FBgn0052373	201.935	1.04653	0.319252	3.27808	0.00104514	0.0222151	1.76394
FBgn0029896	12770	1.27426	0.388905	3.27654	0.00105086	0.0316436	1.07747
FBgn0021800	4576.24	-0.602183	0.184007	-3.27262	0.00106557	0.0306018	1.15172
FBgn0085195	10097	-1.65838	0.506763	-3.27249	0.00106604	0.0367832	0.898655
FBgn0015801	1974.78	-0.576796	0.176303	-3.27162	0.00106932	0.0199597	2.125
FBgn0038926	487.304	-0.796227	0.243409	-3.27115	0.00107112	0.0192332	2.24766
FBgn0031097	632.803	-1.42436	0.435536	-3.27036	0.00107411	0.0198344	2.15989
FBgn0086673	41.1369	-2.7862	0.852337	-3.26889	0.0010797	0.0228034	1.76394
FBgn0036091	1315.91	-4.25218	1.30157	-3.26697	0.00108707	0.022917	1.76394
FBgn0026314	3095.82	0.772983	0.236918	3.26266	0.0011037	0.0317221	1.12602
FBgn0036786	75.3392	-1.52428	0.4677	-3.25909	0.00111772	0.0307708	1.19284
FBgn0036015	6105.67	7.02828	2.1581	3.25669	0.00112719	0.030252	1.24531
FBgn0038246	1378.24	-1.45553	0.447162	-3.25504	0.00113377	0.0318192	1.15045
FBgn0004567	152.024	-1.24861	0.383898	-3.25246	0.00114413	0.0200274	2.24766
FBgn0038925	4090	-0.484853	0.149094	-3.25199	0.001146	0.0320252	1.15172
FBgn0037475	173.687	-1.74801	0.538658	-3.24512	0.00117401	0.0212839	2.125
FBgn0052187	113.013	-1.13462	0.349722	-3.24433	0.00117725	0.0176695	2.74341
FBgn0030360	246.846	-0.929477	0.286972	-3.23891	0.00119987	0.0247078	1.76394
FBgn0004003	169.045	-1.23471	0.381338	-3.23782	0.00120445	0.0207621	2.24766
FBgn0037577	652.468	-3.32883	1.02866	-3.23608	0.00121183	0.024777	1.76394
FBgn0030156	1176.23	0.852391	0.263466	3.2353	0.00121514	0.0209066	2.24766
FBgn0037801	1040.46	1.05711	0.326838	3.23435	0.00121922	0.0209369	2.24766
FBgn0036287	228.682	-0.816936	0.25319	-3.22657	0.00125284	0.0254577	1.76394
FBgn0000633	1043.78	-0.798447	0.247586	-3.22493	0.00126005	0.025519	1.76394
FBgn0033775	534.394	-0.910631	0.282375	-3.2249	0.00126019	0.0222151	2.125
FBgn0035610	142.671	0.917266	0.284728	3.22156	0.00127496	0.017993	2.9118
FBgn0029939	533.406	0.759768	0.236022	3.21906	0.00128611	0.0222648	2.15989
FBgn0267796	164.333	-0.814195	0.253083	-3.2171	0.00129491	0.0190946	2.74341
FBgn0036750	25.1084	2.73219	0.849692	3.2155	0.00130216	0.0306018	1.40405
FBgn0039760	632.639	4.95482	1.54093	3.21547	0.00130231	0.0219249	2.24766
FBgn0033702	232.873	-1.34734	0.419049	-3.21523	0.0013034	0.0219249	2.24766
FBgn0052206	756.945	-1.20131	0.374047	-3.21166	0.00131971	0.0264206	1.76394
FBgn0035260	210.338	-1.18885	0.370885	-3.20545	0.00134852	0.0268114	1.76394
FBgn0038989	1544.39	-0.764579	0.238707	-3.20301	0.00136001	0.0225833	2.24766
FBgn0085192	368.229	-1.26742	0.396068	-3.2	0.00137427	0.0272412	1.76394
FBgn0052225	837.851	-0.917744	0.287099	-3.19661	0.00139054	0.023983	2.125
FBgn0036272	3889.41	-0.556246	0.174099	-3.195	0.0013983	0.0275215	1.76394
FBgn0086906	39924.8	1.0388	0.325138	3.19495	0.00139856	0.0275215	1.76394
FBgn0038660	143.774	-0.875008	0.274114	-3.19213	0.00141229	0.0194593	2.9118
FBgn0038964	3125.82	-0.914914	0.286638	-3.19187	0.00141353	0.0354663	1.24531
FBgn0037996	55.1409	2.08644	0.653851	3.191	0.0014178	0.0277818	1.76394
FBgn0024250	860.403	-0.879553	0.275657	-3.19075	0.00141902	0.0277818	1.76394
FBgn0024897	48.7629	-1.71491	0.537623	-3.1898	0.00142372	0.0278267	1.76394
FBgn0030098	2061.63	4.4454	1.39366	3.18972	0.00142409	0.0233899	2.24766
FBgn0053988	1878.45	-1.39758	0.438676	-3.18589	0.00144308	0.0284734	1.72894
FBgn0032055	651.854	1.56078	0.490134	3.1844	0.00145055	0.0237383	2.24766
FBgn0030482	3257.51	0.934082	0.29344	3.18321	0.00145653	0.0404369	1.07747
FBgn0014469	5121.92	0.73131	0.229777	3.18269	0.00145914	0.0283268	1.76394
FBgn0038482	60.6778	-4.56223	1.43355	-3.18248	0.00146021	0.038119	1.17349
FBgn0051051	166.903	-1.19368	0.375083	-3.18244	0.00146039	0.0207434	2.74341
FBgn0086679	1795.23	0.486219	0.152847	3.18109	0.00146724	0.0239681	2.24766
FBgn0065110	50.8409	1.73931	0.54694	3.18008	0.00147236	0.0383783	1.17349
FBgn0030159	289.448	-1.43084	0.450129	-3.17874	0.00147917	0.0240761	2.24766
FBgn0284435	145.522	-1.69133	0.532166	-3.17821	0.00148189	0.0200274	2.9118
FBgn0015904	352.772	-1.03842	0.326857	-3.17698	0.00148817	0.0241791	2.24766
FBgn0037623	1284.43	0.322493	0.101515	3.17681	0.00148903	0.0392358	1.15045
FBgn0083123	1419.49	-0.635756	0.200199	-3.17563	0.00149513	0.0291712	1.72894
FBgn0034729	226.459	0.731942	0.230515	3.17525	0.0014971	0.0287924	1.76394
FBgn0000411	361.346	-0.942729	0.296938	-3.17483	0.00149922	0.0249453	2.15989
FBgn0038063	2003.23	-0.531798	0.167692	-3.17129	0.00151766	0.0397284	1.15045
FBgn0034861	76.274	-1.44974	0.457337	-3.16996	0.00152458	0.0291712	1.76394
FBgn0034198	4407.37	0.706135	0.222788	3.16953	0.00152684	0.037787	1.24531
FBgn0033405	103.819	1.33893	0.422609	3.16825	0.00153357	0.0214137	2.74341
FBgn0037747	1476.58	-0.648161	0.204804	-3.16478	0.00155198	0.0404129	1.15045
FBgn0261584	329.345	0.854174	0.270051	3.16301	0.00156146	0.0260395	2.125
FBgn0032524	604.929	-0.739328	0.233792	-3.16233	0.00156513	0.0260554	2.125
FBgn0050496	296.555	0.615422	0.194664	3.16146	0.00156979	0.0217149	2.74341
FBgn0027615	1243.12	0.422027	0.133709	3.15631	0.00159781	0.0254577	2.24766
FBgn0031930	90.3001	3.62796	1.14983	3.15522	0.00160379	0.0302771	1.76394
FBgn0265597	1476.9	-1.10084	0.349128	-3.1531	0.00161545	0.0256036	2.24766
FBgn0037655	9245.98	-0.521962	0.165684	-3.15036	0.00163072	0.0444235	1.07747
FBgn0000052	3218.2	0.764443	0.242705	3.14968	0.0016345	0.0306018	1.76394
FBgn0031488	376.118	-0.747006	0.237213	-3.14909	0.00163779	0.0266391	2.15989
FBgn0031756	124.454	-2.846	0.905625	-3.14258	0.00167466	0.027449	2.125
FBgn0010228	7918.3	-0.807633	0.257005	-3.14249	0.0016752	0.0403581	1.24531
FBgn0052677	1931.41	-0.901478	0.286988	-3.14116	0.00168277	0.0316436	1.72894
FBgn0261953	157.403	-2.61868	0.834014	-3.13986	0.00169031	0.027564	2.125
FBgn0032346	412.182	-0.781869	0.249063	-3.13925	0.00169381	0.0265664	2.24766
FBgn0034246	2765.32	0.901534	0.287261	3.13837	0.00169888	0.0458691	1.07747
FBgn0033872	6697.51	-0.672656	0.214355	-3.13804	0.0017008	0.0435973	1.15172
FBgn0050359	5548.46	-0.490879	0.156461	-3.13739	0.00170459	0.045906	1.07747
FBgn0030926	1036.03	0.929622	0.29633	3.13711	0.00170621	0.0216276	2.99946
FBgn0032234	423.508	0.603472	0.192564	3.13388	0.00172511	0.027941	2.125
FBgn0024995	361.918	1.17544	0.375215	3.13271	0.00173201	0.028376	2.08667
FBgn0000061	39.095	-1.45492	0.464693	-3.13093	0.00174254	0.0380766	1.40405
FBgn0033592	30.4173	-4.64727	1.4868	-3.12568	0.00177392	0.0322143	1.76394
FBgn0051704	334.609	-0.933463	0.298673	-3.12537	0.00177582	0.0284734	2.125
FBgn0042094	512.052	-0.657383	0.210582	-3.12175	0.00179779	0.0287773	2.125
FBgn0052150	114.179	-1.31263	0.420632	-3.12061	0.00180474	0.0287924	2.125
FBgn0038290	237.057	0.832314	0.266767	3.12001	0.00180846	0.0288037	2.125
FBgn0263601	1692.51	0.487567	0.156308	3.11927	0.00181298	0.0458691	1.15045
FBti0063425	102.157	-4.12776	1.32516	-3.11491	0.00184002	0.0281283	2.24766
FBgn0038092	273.743	-2.32301	0.746116	-3.11347	0.00184902	0.0233998	2.9118
FBgn0015283	3118.33	0.385913	0.124072	3.1104	0.00186833	0.0468564	1.15045
FBgn0039411	171.918	0.987454	0.31749	3.11019	0.0018697	0.033533	1.76394
FBgn0050046	1103.19	0.657442	0.211385	3.11017	0.0018698	0.033533	1.76394
FBgn0034731	837.491	-1.17355	0.377375	-3.10978	0.00187227	0.0231273	2.99946
FBgn0026374	451.647	-0.445066	0.143146	-3.10917	0.00187613	0.0296839	2.125
FBgn0037518	437.215	0.599168	0.192757	3.10841	0.00188099	0.0302075	2.08667
FBgn0040524	329.187	-0.97642	0.314271	-3.10694	0.00189037	0.0298599	2.125
FBgn0037895	344.993	-1.56768	0.5059	-3.09879	0.00194313	0.0303428	2.125
FBgn0035481	3057.27	-0.912347	0.294798	-3.09482	0.0019693	0.0349909	1.76394
FBgn0031879	731.822	-0.907744	0.293316	-3.09476	0.00196971	0.0247179	2.88935
FBgn0027565	970.738	-0.425459	0.137512	-3.09397	0.00197495	0.0247229	2.88935
FBgn0026380	1805.29	0.59497	0.192332	3.09346	0.00197839	0.0356991	1.72894
FBgn0050049	45.1931	1.26143	0.407806	3.09322	0.00197999	0.0476892	1.19284
FBgn0050151	1153.07	0.74233	0.239994	3.09312	0.00198064	0.0490469	1.15045
FBgn0034935	860.935	-0.843458	0.272852	-3.09127	0.00199304	0.0307708	2.125
FBgn0028863	1835.95	-0.957146	0.309712	-3.09044	0.00199862	0.036009	1.72894
FBgn0013773	1611.93	0.527656	0.170753	3.09017	0.00200044	0.0308353	2.125
FBgn0031406	404.863	-7.23187	2.34079	-3.08951	0.00200489	0.0306018	2.15989
FBgn0038611	582.685	-6.35998	2.05881	-3.08915	0.00200727	0.0308551	2.125
FBgn0011824	816.99	-0.772957	0.250266	-3.08854	0.0020114	0.0308551	2.125
FBgn0035428	22.8823	-5.84584	1.89395	-3.08658	0.00202473	0.0490858	1.17349
FBgn0030067	1300.11	-0.755957	0.245143	-3.08374	0.00204415	0.0302771	2.24766
FBgn0030900	23.3739	-1.89342	0.615161	-3.07792	0.00208448	0.0317221	2.125
FBgn0010014	1480.23	-0.966774	0.31439	-3.07508	0.00210446	0.0375707	1.72894
FBgn0035907	744.36	-0.544871	0.17733	-3.07263	0.00212178	0.0371847	1.76394
FBgn0034053	670.432	0.817216	0.266032	3.07187	0.00212723	0.0308551	2.24766
FBgn0066101	3755.06	0.643528	0.209512	3.07156	0.00212946	0.048852	1.24531
FBgn0030817	3439.09	-0.668346	0.217656	-3.07066	0.00213586	0.0489301	1.24531
FBgn0038682	573.048	-0.809151	0.263722	-3.0682	0.00215352	0.0320394	2.15989
FBgn0265596	22.2459	-1.82331	0.594934	-3.06473	0.00217864	0.0326872	2.125
FBgn0286809	869.238	0.676426	0.220745	3.06429	0.00218185	0.0258403	2.99946
FBgn0034943	379.114	0.689869	0.225144	3.06412	0.00218308	0.0380277	1.76394
FBgn0050181	18.2515	2.21426	0.723707	3.0596	0.0022163	0.0458691	1.40405
FBgn0000038	5198.37	-0.708384	0.231985	-3.05358	0.00226127	0.0389775	1.76394
FBgn0050009	15.3551	-2.51546	0.823821	-3.0534	0.0022626	0.0336307	2.125
FBgn0052485	916.34	0.615602	0.201634	3.05306	0.00226521	0.0265772	2.99946
FBgn0052523	964.034	8.20359	2.68704	3.05302	0.0022655	0.0273569	2.88935
FBgn0038058	696.685	0.601129	0.197223	3.04796	0.00230398	0.0326872	2.24766
FBgn0020257	1544.86	-0.54563	0.179072	-3.047	0.00231141	0.0342498	2.125
FBgn0039789	961.933	0.811254	0.266619	3.04275	0.0023443	0.0346835	2.125
FBgn0046685	671.721	0.595648	0.19592	3.04026	0.00236376	0.0354493	2.08667
FBgn0027602	1005.34	-0.757457	0.249144	-3.04024	0.00236392	0.0333747	2.24766
FBgn0034391	125.104	-1.8788	0.618624	-3.03706	0.002389	0.0293265	2.74341
FBgn0031739	931.915	-0.515717	0.169819	-3.03686	0.00239056	0.0404801	1.76394
FBgn0038183	604.186	-0.553129	0.182271	-3.03466	0.00240811	0.0349909	2.15989
FBgn0010894	1332.44	-0.546096	0.180799	-3.02047	0.00252386	0.0424877	1.76394
FBgn0027873	738.985	0.505616	0.167666	3.01561	0.00256465	0.0431115	1.76394
FBgn0004168	653.118	-0.975766	0.323752	-3.01393	0.00257883	0.0380277	2.08667
FBgn0035734	911.595	1.05403	0.35026	3.00927	0.00261874	0.0362374	2.24766
FBgn0284084	139.991	-1.04097	0.346284	-3.00612	0.00264602	0.0440937	1.76394
FBgn0051633	460.365	0.421913	0.140411	3.00484	0.00265722	0.0367137	2.24766
FBgn0015527	1872.21	-0.679643	0.226501	-3.00062	0.00269435	0.0386092	2.125
FBgn0261705	118.83	-1.32439	0.441906	-2.99699	0.0027266	0.0307708	2.9118
FBgn0024689	1393.22	0.41545	0.138874	2.99157	0.00277548	0.0465152	1.72894
FBgn0015001	183.286	2.63839	0.882607	2.98931	0.00279606	0.0325965	2.74341
FBgn0034636	270.125	-1.07188	0.358939	-2.98624	0.00282434	0.0383783	2.24766
FBgn0030261	541.877	0.826824	0.276998	2.98494	0.00283631	0.0396775	2.15989
FBgn0036575	27.9839	-1.71903	0.576112	-2.98385	0.00284646	0.0466916	1.76394
FBgn0015400	852.869	-0.785813	0.263484	-2.9824	0.00286	0.0319086	2.88935
FBgn0038595	95.1406	1.04175	0.349338	2.98208	0.00286293	0.0468564	1.76394
FBgn0033170	388.934	1.13244	0.380118	2.97919	0.00289012	0.0472062	1.76394
FBgn0053505	650.355	-0.911464	0.306016	-2.97849	0.00289673	0.0391269	2.24766
FBgn0001150	232.92	-1.22105	0.4108	-2.97238	0.00295503	0.0396775	2.24766
FBgn0026879	1384.09	-0.658475	0.221662	-2.97062	0.00297199	0.0397284	2.24766
FBgn0052191	800.359	0.842632	0.284057	2.96642	0.00301288	0.0322143	2.99946
FBgn0260396	301.087	-7.0097	2.36446	-2.9646	0.00303073	0.0330809	2.9118
FBgn0032066	148.781	5.37757	1.81428	2.96403	0.00303642	0.0424877	2.125
FBgn0037526	387.387	0.435472	0.146991	2.96257	0.00305083	0.0404832	2.24766
FBgn0003896	533.03	-0.640905	0.216508	-2.96019	0.00307449	0.0435615	2.08667
FBgn0052085	724.365	-0.739554	0.249906	-2.95933	0.00308307	0.0336508	2.88935
FBgn0037723	235.711	-1.12899	0.381923	-2.95607	0.00311587	0.0434146	2.125
FBgn0050054	352.967	0.933146	0.316632	2.9471	0.0032077	0.043781	2.15989
FBgn0052207	612.149	-0.804031	0.273027	-2.94488	0.00323081	0.0453153	2.08667
FBgn0039703	791.529	8.66551	2.95291	2.93456	0.00334016	0.0458691	2.125
FBgn0004839	182.486	-0.737455	0.252304	-2.92289	0.003468	0.0368743	2.9118
FBgn0035358	534.013	-2.86207	0.981299	-2.91661	0.00353854	0.0485146	2.08667
FBgn0038524	997.929	0.337685	0.115993	2.91126	0.0035997	0.0485146	2.125
FBgn0034439	160.197	-0.956473	0.328804	-2.90894	0.00362654	0.0397284	2.74341
FBgn0085481	225.59	1.23929	0.426663	2.9046	0.00367717	0.0385122	2.9118
FBgn0037265	1216.67	0.352384	0.12139	2.9029	0.0036972	0.0494281	2.125
FBgn0284250	34.0779	-1.87511	0.646504	-2.90039	0.00372699	0.0496875	2.125
FBgn0033928	111.828	0.900566	0.311111	2.89468	0.00379541	0.0394549	2.9118
FBgn0052112	999.843	0.545307	0.189493	2.87772	0.00400554	0.0412869	2.88935
FBgn0036274	94.5988	-2.09171	0.728349	-2.87185	0.00408075	0.0437868	2.74341
FBgn0261848	190.293	-4.72191	1.65903	-2.84619	0.00442451	0.0445365	2.9118
FBgn0011836	1119.82	0.477902	0.16906	2.82682	0.00470125	0.0458071	2.99946
FBgn0063649	800.658	-0.556442	0.197191	-2.82184	0.00477487	0.047546	2.88935
FBgn0063496	192.315	3.103	1.10037	2.81997	0.00480279	0.0496657	2.74341
FBgn0035903	705.063	-0.710016	0.253397	-2.802	0.00507875	0.0485146	2.99946

## Sheet: Male thorax v. abdomen
	baseMean	log2FoldChange	lfcSE	stat	pvalue	padj	weight
FBgn0003886	207.526	-1.82874	0.243565	-7.50821	5.99435e-14	2.10557e-09	0.58894
FBgn0036837	22698.7	-0.878021	0.147473	-5.95376	2.62057e-09	1.17924e-05	2.29858
FBgn0036240	396.963	0.99854	0.173359	5.75995	8.41373e-09	3.10359e-05	1.86939
FBgn0264462	106.873	-1.53021	0.268815	-5.69243	1.25246e-08	3.72426e-05	1.73925
FBgn0032138	7323.17	0.499809	0.0896215	5.57689	2.44858e-08	4.54144e-05	2.23074
FBgn0016650	794.739	0.561783	0.111164	5.05365	4.33451e-07	0.000742559	2.01259
FBgn0031649	1198.19	-0.691147	0.139425	-4.95711	7.15489e-07	0.00121574	1.73925
FBgn0040729	272.627	0.948388	0.193328	4.90559	9.31448e-07	0.00148365	1.38814
FBgn0033518	1024.36	-1.0792	0.222149	-4.85799	1.18581e-06	0.00148365	2.01259
FBgn0035379	280.409	-0.937124	0.194207	-4.82538	1.39739e-06	0.00148365	1.86939
FBgn0003423	12054.3	0.438746	0.0918031	4.77921	1.75985e-06	0.00148365	2.23074
FBgn0011746	825.462	-0.774328	0.162755	-4.75763	1.95877e-06	0.00290151	0.821498
FBgn0036806	1385.75	0.676258	0.142676	4.73982	2.1391e-06	0.00176321	1.73925
FBgn0002565	2017.24	3.12869	0.660574	4.73632	2.17632e-06	0.00176321	1.73925
FBgn0040308	1059.92	0.86873	0.186319	4.66259	3.12259e-06	0.00176321	2.44241
FBgn0010041	549.225	1.69472	0.365396	4.63802	3.51756e-06	0.00176321	3.16582
FBgn0001263	7477.95	6.44568	1.41458	4.5566	5.19885e-06	0.00290151	2.23074
FBgn0029113	1429.17	-0.423023	0.0936884	-4.51521	6.32542e-06	0.00297407	2.44241
FBgn0265541	826.458	-1.5482	0.343746	-4.50391	6.67153e-06	0.00297407	2.44241
FBgn0004360	111.589	-0.859736	0.191016	-4.50085	6.7681e-06	0.0073599	0.543531
FBgn0033268	17284.5	-1.16139	0.259813	-4.47011	7.81791e-06	0.0034524	2.23074
FBgn0038702	2531.47	1.33179	0.298499	4.46163	8.13394e-06	0.00390289	1.73925
FBgn0034563	114.993	-1.35427	0.303662	-4.45981	8.20336e-06	0.00390289	1.73925
FBgn0039601	856.713	-0.437378	0.0980767	-4.45955	8.21308e-06	0.0034524	2.44241
FBgn0024740	396.282	1.14106	0.256943	4.4409	8.95815e-06	0.00386949	2.08226
FBgn0015221	36418.5	-0.423243	0.0960315	-4.40734	1.04648e-05	0.00372759	2.63985
FBgn0040923	2814.57	5.01104	1.14427	4.37923	1.19102e-05	0.00412271	2.29858
FBgn0051664	224.641	1.5542	0.357471	4.34777	1.37529e-05	0.00640484	1.38814
FBgn0005614	23580.9	4.75415	1.09567	4.33903	1.43112e-05	0.00589628	1.73925
FBgn0039629	855.862	0.63168	0.145614	4.33804	1.43761e-05	0.00589628	1.73925
FBgn0036509	2455.46	-0.318804	0.073776	-4.32124	1.55156e-05	0.00517182	2.29858
FBgn0037431	83.6382	-1.9571	0.453705	-4.3136	1.60617e-05	0.0131271	0.562482
FBgn0052816	151.295	1.04301	0.242911	4.29378	1.75654e-05	0.0134588	0.562482
FBgn0003249	13290.2	6.23414	1.45747	4.27736	1.89123e-05	0.00681657	1.73925
FBgn0052406	653.614	1.62141	0.380546	4.26074	2.03752e-05	0.00640484	2.08226
FBgn0033735	1335.55	0.571502	0.135262	4.22516	2.38773e-05	0.00640484	2.44241
FBgn0011676	617.106	1.31027	0.311986	4.19978	2.6717e-05	0.015776	0.661015
FBgn0036015	5076.58	6.61269	1.57606	4.1957	2.72028e-05	0.00720068	2.29858
FBgn0034439	293.242	-1.04903	0.25191	-4.16429	3.12326e-05	0.00960069	1.86939
FBgn0030864	267.872	-0.782072	0.189208	-4.1334	3.57443e-05	0.012388	1.38814
FBgn0038256	2512.54	-0.460447	0.111417	-4.13266	3.58584e-05	0.0109361	1.73925
FBgn0033696	358.594	1.11047	0.270392	4.10688	4.01036e-05	0.011925	1.73925
FBgn0029810	7401.46	5.70716	1.39028	4.10505	4.04219e-05	0.0101313	2.23074
FBgn0060296	1349.81	-0.362991	0.0886448	-4.09489	4.22362e-05	0.0121379	1.73925
FBgn0030218	694.883	0.950586	0.233593	4.06942	4.71309e-05	0.0105051	2.44241
FBgn0052195	1003.5	0.724941	0.178666	4.05752	4.95964e-05	0.0121379	2.01259
FBgn0036985	94.718	-1.79288	0.445664	-4.02293	5.74774e-05	0.0324572	0.530927
FBgn0051633	521.967	0.437355	0.109081	4.00946	6.08568e-05	0.0131436	2.08226
FBgn0029861	592.325	-0.421825	0.105762	-3.98844	6.651e-05	0.0183628	1.31453
FBgn0034521	1159.81	-0.441237	0.110682	-3.98652	6.70501e-05	0.012907	2.44241
FBgn0037057	1556.38	0.523536	0.131629	3.97737	6.96815e-05	0.016616	1.60655
FBgn0040074	3855.2	6.61866	1.66716	3.97002	7.18675e-05	0.0136602	2.22114
FBgn0050489	177.108	0.844604	0.213016	3.96498	7.34012e-05	0.0346274	0.58894
FBgn0036354	803.381	-1.12838	0.285084	-3.95806	7.5562e-05	0.0134588	2.44241
FBgn0053503	280.724	0.611449	0.155194	3.9399	8.15142e-05	0.015776	2.08226
FBgn0030101	1756.55	-0.529769	0.135433	-3.91167	9.16602e-05	0.015776	2.29516
FBgn0041337	909.238	0.83258	0.214321	3.88473	0.000102445	0.0223585	1.60655
FBgn0035710	3868.82	-0.37682	0.0973974	-3.86889	0.000109332	0.0181836	2.22114
FBgn0086675	14555.7	3.04333	0.787973	3.86223	0.000112356	0.0181836	2.29858
FBgn0037766	819.78	2.011	0.520788	3.86145	0.000112718	0.0237939	1.60655
FBgn0029962	439.906	3.26828	0.848137	3.85348	0.000116451	0.0378234	0.661015
FBgn0038098	456.975	-0.817525	0.21317	-3.83508	0.000125525	0.015776	3.16582
FBgn0266095	932.975	4.81898	1.26505	3.80933	0.000139347	0.0203492	2.44241
FBgn0265728	170.049	-4.7486	1.2485	-3.80344	0.000142702	0.0469405	0.58894
FBgn0037015	646.545	2.77283	0.730581	3.79537	0.000147422	0.0326761	1.31453
FBgn0083991	591.444	2.2595	0.595374	3.7951	0.000147582	0.027863	1.73925
FBgn0013751	187.9	0.804807	0.21349	3.76976	0.000163406	0.0299012	1.73925
FBgn0052726	806.792	4.25688	1.1333	3.75617	0.000172534	0.0302007	1.73925
FBgn0042206	299.737	0.761955	0.2053	3.71142	0.000206102	0.0302007	2.08226
FBgn0039925	479.171	0.649176	0.175255	3.70418	0.000212075	0.0230967	3.16582
FBgn0021738	152.594	3.33048	0.899295	3.70343	0.000212705	0.0346274	1.73925
FBgn0000448	1184.49	2.45902	0.664788	3.69896	0.000216484	0.0286501	2.44241
FBgn0035996	247.909	0.60745	0.164444	3.69396	0.000220784	0.0361568	1.38814
FBgn0024980	674.655	0.357559	0.0970248	3.68523	0.000228493	0.0378234	1.31453
FBgn0051436	442.077	0.577805	0.157117	3.67755	0.000235486	0.0346274	1.73925
FBgn0287218	363.052	5.01358	1.36459	3.67406	0.000238725	0.0346274	1.73925
FBgn0036986	562.865	3.15405	0.858466	3.67405	0.000238736	0.0251616	3.16582
FBgn0033347	393.404	1.11468	0.303823	3.66885	0.000243644	0.034915	1.73925
FBgn0038257	1948.18	0.921831	0.251604	3.66381	0.000248487	0.0359515	1.60655
FBgn0028863	2654.69	2.68768	0.734671	3.65834	0.000253851	0.0328374	2.22114
FBgn0054026	1558.09	-0.587914	0.160775	-3.65676	0.000255425	0.0361568	1.60655
FBgn0004623	8974.17	6.04121	1.65505	3.65017	0.000262064	0.0302007	2.63985
FBgn0015222	37987	-0.35082	0.0961241	-3.64966	0.000262588	0.0326085	2.37982
FBgn0040775	3596.95	4.84116	1.32792	3.64566	0.000266706	0.0359515	1.73925
FBgn0038467	919.853	0.481528	0.132163	3.64344	0.000269015	0.0346274	2.01259
FBgn0053346	2713.73	0.501809	0.137842	3.64045	0.000272157	0.0378234	1.51891
FBgn0033985	321.77	1.89577	0.521839	3.63286	0.000280293	0.0356524	1.86939
FBgn0032151	6585.75	3.10746	0.855424	3.63266	0.000280516	0.0346274	2.23074
FBgn0029799	311.656	-0.714211	0.196808	-3.62897	0.000284557	0.0346274	2.08226
FBgn0004516	8853.35	3.26224	0.901452	3.61888	0.000295883	0.0346274	2.29858
FBgn0002031	3002.29	0.312515	0.0863822	3.61781	0.000297103	0.0378234	1.72071
FBgn0038294	88398.2	0.404898	0.11202	3.61453	0.000300893	0.0346274	2.23074
FBgn0030740	3682.84	-0.309472	0.0859484	-3.60067	0.000317397	0.0351922	2.22114
FBgn0039584	903.361	2.32492	0.646287	3.59734	0.000321484	0.0346274	2.44241
FBgn0053639	370.712	1.5458	0.430348	3.59197	0.000328185	0.0465792	1.38814
FBgn0086778	3485.87	3.20448	0.892338	3.5911	0.000329283	0.0438934	1.51891
FBgn0085484	2353.26	0.451532	0.12581	3.58901	0.00033194	0.0438934	1.51891
FBgn0260793	1431.57	3.35862	0.941578	3.56701	0.000361074	0.0355857	2.44241
FBgn0035010	410.057	2.96821	0.832992	3.56331	0.00036621	0.0378234	2.08226
FBgn0033936	1770.37	1.47639	0.415473	3.55353	0.000380103	0.0438934	1.73925
FBgn0029814	5427.54	2.97525	0.83895	3.5464	0.000390531	0.0355857	2.63985
FBgn0030955	713.427	0.599009	0.169521	3.53353	0.000410048	0.0465792	1.73925
FBgn0028473	21810.9	0.390879	0.110908	3.52436	0.000424501	0.0378234	2.37982
FBgn0035204	2111.47	0.36284	0.103057	3.52077	0.000430304	0.0391181	2.29858
FBgn0004880	5904.81	2.15618	0.615288	3.50434	0.000457746	0.0424497	2.23074
FBgn0035187	313.038	1.86615	0.538537	3.46523	0.000529778	0.0478481	2.08226
FBgn0051288	2846.05	0.817717	0.236758	3.45381	0.000552727	0.0472287	2.22114
FBgn0037580	5266.12	0.334191	0.0970968	3.44183	0.0005778	0.0469405	2.37982
FBgn0003885	4872.19	0.331145	0.0963347	3.43744	0.000587246	0.0472287	2.37982
FBgn0015519	1116.78	2.19889	0.639861	3.43651	0.000589269	0.0377996	3.50539

## Sheet: Female abdomen v. head
	baseMean	log2FoldChange	lfcSE	stat	pvalue	padj	weight
FBgn0031111	300.052	-9.33075	0.603836	-15.4525	7.26133e-54	6.8524e-50	2.15549
FBgn0038395	331.467	-5.00791	0.365708	-13.6937	1.10686e-42	5.08338e-39	2.21453
FBgn0014465	680.368	-8.60289	0.64352	-13.3685	9.23921e-41	2.97656e-37	2.10461
FBgn0035768	289.092	-6.23753	0.503239	-12.3948	2.78956e-35	5.77482e-32	2.45645
FBgn0041709	671.111	-7.86036	0.637883	-12.3226	6.84688e-35	1.21631e-31	2.29008
FBgn0000644	143.593	-6.90946	0.696535	-9.91976	3.41567e-23	4.6752e-20	2.47683
FBgn0037405	167.984	-7.66851	0.816376	-9.39335	5.81218e-21	6.87551e-18	2.45645
FBgn0031910	3218.72	-21.2485	2.26757	-9.37058	7.21358e-21	9.45604e-18	1.72413
FBgn0035328	624.513	-9.56058	1.02216	-9.35328	8.49725e-21	9.35694e-18	2.30902
FBgn0034143	539.117	-2.72356	0.303397	-8.97689	2.78521e-19	2.50871e-16	2.25829
FBgn0036715	238.276	-3.17637	0.365118	-8.69956	3.3318e-18	2.69034e-15	2.29008
FBgn0034063	894.357	1.72137	0.201617	8.53784	1.36751e-17	1.10888e-14	2.09043
FBgn0000357	2253.97	-9.02439	1.07463	-8.39767	4.55438e-17	3.87782e-14	1.70642
FBgn0014464	463.627	-7.68172	0.917201	-8.37518	5.51417e-17	3.54238e-14	2.43564
FBgn0029831	2071.94	2.80397	0.339418	8.26113	1.44303e-16	1.24548e-13	1.57116
FBgn0014466	753.645	-8.32985	1.03683	-8.03393	9.43968e-16	5.74083e-13	2.09043
FBgn0030615	421.43	-2.70721	0.338169	-8.0055	1.18978e-15	6.21638e-13	2.29008
FBgn0032336	1305.93	-1.79172	0.226035	-7.92674	2.24977e-15	1.208e-12	2.10461
FBgn0050090	177.521	-3.60119	0.470537	-7.65335	1.95803e-14	9.72505e-12	2.15549
FBgn0083977	191.674	-2.06407	0.27499	-7.50597	6.09741e-14	2.70792e-11	2.29008
FBgn0036725	232.671	-1.85073	0.252438	-7.33142	2.27726e-13	9.63196e-11	2.29008
FBgn0266649	34.212	-9.87835	1.34817	-7.32721	2.34993e-13	3.09401e-10	0.671702
FBgn0035948	206.828	-3.06536	0.424684	-7.21798	5.2764e-13	1.986e-10	2.45645
FBgn0039064	3281.13	-1.7493	0.245899	-7.11392	1.12796e-12	6.08464e-10	1.57116
FBgn0014076	613.006	-11.3779	1.61827	-7.03089	2.05217e-12	7.53988e-10	2.21453
FBgn0030065	815.466	-1.06102	0.151771	-6.99093	2.73074e-12	1.0151e-09	2.10461
FBgn0035246	5344.58	-1.33457	0.194606	-6.85779	6.99349e-12	2.38565e-09	2.07821
FBgn0052645	195.655	-2.0364	0.297309	-6.84945	7.41367e-12	2.25499e-09	2.47683
FBgn0032856	131.273	-3.14733	0.460653	-6.83233	8.3549e-12	2.38565e-09	2.45645
FBgn0039709	797.685	-1.23477	0.181598	-6.79943	1.05031e-11	3.37325e-09	2.11115
FBgn0039241	3701.47	1.93755	0.287073	6.74933	1.48525e-11	5.98393e-09	1.62863
FBgn0039754	1083.59	-1.8945	0.28281	-6.69883	2.10099e-11	6.9178e-09	1.93054
FBgn0030887	482.73	1.68061	0.254445	6.60501	3.9748e-11	1.10635e-08	2.21453
FBgn0261801	116.293	-1.92898	0.293678	-6.56837	5.08691e-11	1.23891e-08	2.45645
FBgn0262636	1221.61	-2.45671	0.377009	-6.51632	7.20516e-11	2.16905e-08	1.93054
FBgn0024943	2934.7	1.44363	0.22381	6.45027	1.11652e-10	4.01526e-08	1.57116
FBgn0028327	8338.34	-0.736424	0.115619	-6.36941	1.89762e-10	5.41529e-08	1.87575
FBgn0004102	851.067	-1.66077	0.260866	-6.36639	1.93534e-10	5.41529e-08	1.93054
FBgn0039530	766.418	-1.56378	0.247019	-6.3306	2.44204e-10	6.05186e-08	2.10461
FBgn0086357	10295.7	-0.695414	0.110186	-6.31127	2.76759e-10	8.04258e-08	1.74992
FBgn0022774	1552.23	-2.02101	0.325039	-6.21776	5.04315e-10	1.25014e-07	2.00139
FBgn0036382	70.5958	-3.05698	0.493452	-6.19509	5.82504e-10	3.44986e-07	0.671702
FBgn0032127	743.057	-10.4357	1.68847	-6.18055	6.3878e-10	1.4654e-07	2.11115
FBgn0003326	278.201	-2.5344	0.413404	-6.13058	8.75612e-10	1.80869e-07	2.29008
FBgn0017590	1725.1	-1.27063	0.207362	-6.12759	8.92173e-10	1.95367e-07	2.11115
FBgn0034552	95.6955	15.7912	2.58047	6.11949	9.38775e-10	1.96868e-07	2.15549
FBgn0036948	2004.54	-7.06793	1.15605	-6.11388	9.72369e-10	2.1484e-07	2.00139
FBgn0003980	2146.83	-10.3096	1.69414	-6.08541	1.16192e-09	2.79758e-07	1.72413
FBgn0035733	367.838	-1.96958	0.324768	-6.06457	1.32304e-09	2.58562e-07	2.21453
FBgn0259238	1336.78	-0.878627	0.144888	-6.06418	1.32625e-09	2.79758e-07	2.00139
FBgn0032405	341.342	-1.52742	0.252963	-6.0381	1.55943e-09	2.80925e-07	2.25829
FBgn0024189	847.704	-1.84551	0.306365	-6.0239	1.7026e-09	3.44986e-07	1.93054
FBgn0263241	936.812	0.993881	0.166338	5.97506	2.30001e-09	4.22272e-07	2.09043
FBgn0040514	15.7271	-5.48008	0.917244	-5.97451	2.30788e-09	7.79869e-07	0.986809
FBgn0033817	251.67	-2.25082	0.377779	-5.95803	2.55289e-09	4.46134e-07	2.15549
FBgn0003983	3680.08	-9.69303	1.63035	-5.94539	2.75808e-09	6.15131e-07	1.62863
FBgn0032789	674.57	-8.41586	1.42491	-5.90623	3.5003e-09	5.6528e-07	2.29008
FBgn0037819	4161.56	-1.75191	0.29698	-5.8991	3.65485e-09	6.28011e-07	2.04102
FBgn0039332	633.486	-2.0958	0.355937	-5.88811	3.90645e-09	6.28011e-07	2.21453
FBgn0062412	421.644	-2.20996	0.376723	-5.86627	4.45721e-09	6.71014e-07	2.29008
FBgn0039483	1240.04	1.29018	0.219981	5.86496	4.49235e-09	7.79869e-07	1.93054
FBgn0035743	176.977	-3.91224	0.674354	-5.80146	6.57404e-09	9.73938e-07	2.21453
FBgn0029082	358.783	-1.10549	0.191467	-5.77379	7.75066e-09	1.10813e-06	2.25829
FBgn0003339	407.094	-1.83346	0.318291	-5.76032	8.39564e-09	1.16519e-06	2.29008
FBgn0266219	52.3564	-2.4818	0.431344	-5.75364	8.73403e-09	3.85223e-06	0.57648
FBgn0025878	751.661	-2.35063	0.408742	-5.75088	8.87817e-09	1.32011e-06	2.10461
FBgn0001138	226.003	-1.8515	0.324645	-5.70316	1.17605e-08	1.65645e-06	2.15549
FBgn0030596	62.0946	-5.89286	1.03451	-5.6963	1.22433e-08	5.42207e-06	0.527943
FBgn0264273	685.393	-1.48273	0.260412	-5.69377	1.24261e-08	1.74407e-06	2.11115
FBgn0025390	1422.48	-2.96122	0.520161	-5.6929	1.24899e-08	1.74407e-06	2.11115
FBgn0033887	72.2514	-3.13401	0.551259	-5.68517	1.3068e-08	5.72152e-06	0.527943
FBgn0032651	194.252	-2.30369	0.405357	-5.68312	1.3226e-08	1.65645e-06	2.45645
FBgn0262728	4749.48	-1.24376	0.22034	-5.6447	1.65471e-08	2.24943e-06	2.07821
FBgn0038610	997.665	-2.11866	0.375694	-5.63932	1.70726e-08	2.29887e-06	2.06935
FBgn0001319	192.986	-1.60162	0.284036	-5.63878	1.71257e-08	2.17305e-06	2.29008
FBgn0037288	3993.65	1.59215	0.282812	5.6297	1.80522e-08	2.83142e-06	1.70642
FBgn0037144	630.377	-1.3158	0.234228	-5.61762	1.93607e-08	2.24943e-06	2.43564
FBgn0267339	245.809	-1.81698	0.323534	-5.61604	1.95387e-08	2.45845e-06	2.15549
FBgn0029966	61.2448	-7.43403	1.32549	-5.6085	2.04085e-08	8.54691e-06	0.527943
FBgn0085362	611.871	-9.28635	1.65617	-5.60713	2.05704e-08	2.44882e-06	2.30902
FBgn0034501	26183.8	1.48916	0.266552	5.58675	2.31364e-08	3.4479e-06	1.74992
FBgn0011336	3091.11	-0.710314	0.127209	-5.58381	2.35305e-08	3.55051e-06	1.70642
FBgn0030672	10794.2	-0.759991	0.136619	-5.56284	2.65419e-08	3.43532e-06	2.04102
FBgn0033438	1188.3	-0.893009	0.16167	-5.52365	3.32021e-08	3.94943e-06	2.11115
FBgn0034935	860.935	-1.5533	0.281234	-5.52316	3.32955e-08	3.95102e-06	2.09043
FBgn0034013	625.651	-1.27769	0.232643	-5.49205	3.97297e-08	4.35011e-06	2.21453
FBgn0038837	508.206	-2.01545	0.367387	-5.48589	4.11395e-08	4.35011e-06	2.29008
FBgn0000355	4752.06	-10.8754	1.9851	-5.4785	4.28942e-08	4.93928e-06	2.07821
FBgn0031264	569.908	1.5243	0.27917	5.46013	4.75794e-08	4.98327e-06	2.25829
FBgn0032482	9215.2	0.899056	0.164973	5.44972	5.0448e-08	6.6089e-06	1.7446
FBgn0029878	2386.79	-0.78184	0.143963	-5.43085	5.60854e-08	7.42839e-06	1.70642
FBgn0038011	58.4436	-6.28379	1.1572	-5.43015	5.63055e-08	2.1062e-05	0.527943
FBgn0034476	522.992	-1.39918	0.260844	-5.36405	8.13765e-08	7.87777e-06	2.30902
FBgn0002917	1831.52	-1.42713	0.266643	-5.35223	8.6879e-08	8.96722e-06	2.10461
FBgn0015591	1233.21	-1.71088	0.319999	-5.34652	8.9662e-08	1.11547e-05	1.68559
FBgn0086265	270.572	-7.73343	1.44758	-5.34231	9.17687e-08	8.96722e-06	2.21453
FBgn0052642	293.844	-12.3664	2.31614	-5.33924	9.3336e-08	9.02436e-06	2.21453
FBgn0005775	1768.72	-1.33906	0.250878	-5.3375	9.4236e-08	9.4874e-06	2.10461
FBgn0000180	150.256	-1.45421	0.275341	-5.28148	1.28147e-07	1.16146e-05	2.29008
FBgn0024944	682.601	-0.79333	0.150322	-5.27755	1.30923e-07	1.28683e-05	2.09043
FBgn0039629	1106.35	1.63155	0.311765	5.23326	1.66547e-07	1.60967e-05	2.10461
FBgn0030439	51.5954	-9.1728	1.76412	-5.19965	1.99668e-07	5.87248e-05	0.527943
FBgn0038498	1237.77	-1.81203	0.348758	-5.19567	2.03984e-07	2.03253e-05	2.00139
FBgn0044046	41.4853	-3.81413	0.73431	-5.19416	2.05641e-07	6.00236e-05	0.527943
FBgn0030613	2189.16	-1.33226	0.256951	-5.18486	2.16176e-07	2.45231e-05	1.72413
FBgn0030482	3257.51	1.61441	0.311432	5.18382	2.17392e-07	2.53751e-05	1.62863
FBgn0034950	526.973	1.37971	0.266259	5.18182	2.19727e-07	1.95954e-05	2.25829
FBgn0034289	3800.22	-4.37127	0.84646	-5.16418	2.41493e-07	2.83256e-05	1.57116
FBgn0034712	1126.41	-9.03102	1.75192	-5.15494	2.53718e-07	2.52196e-05	1.93054
FBgn0028996	2901.09	-1.25468	0.243511	-5.15244	2.57122e-07	2.8119e-05	1.70642
FBgn0029123	1294.74	-1.32522	0.25879	-5.12083	3.04186e-07	2.72218e-05	2.10461
FBgn0001325	55.0891	-2.5667	0.501345	-5.11962	3.0615e-07	6.86745e-05	0.671702
FBgn0039286	90.2783	-3.03308	0.593349	-5.1118	3.19104e-07	2.49585e-05	2.47683
FBgn0002719	23733	-1.11608	0.218389	-5.11054	3.21231e-07	2.83256e-05	2.07821
FBgn0039244	145.74	-1.36819	0.268675	-5.09237	3.53619e-07	2.95313e-05	2.15549
FBgn0029697	692.433	-11.4688	2.25299	-5.09046	3.57187e-07	3.07984e-05	2.06935
FBgn0035699	275.284	-1.36169	0.26756	-5.08928	3.59419e-07	2.85039e-05	2.29008
FBgn0027491	1918.26	-1.35439	0.266857	-5.07533	3.86833e-07	3.41518e-05	2.00139
FBgn0035495	8399.98	-1.61969	0.320847	-5.04816	4.4608e-07	3.73173e-05	2.07821
FBgn0032788	482.521	-10.7457	2.13361	-5.0364	4.74365e-07	3.41518e-05	2.43564
FBgn0040629	15.0416	5.41503	1.08036	5.01227	5.37927e-07	0.000858782	0.0528684
FBgn0043854	789.866	2.78277	0.556508	5.0004	5.72101e-07	4.90073e-05	1.93054
FBgn0004959	42.0917	-2.69199	0.538535	-4.99872	5.77116e-07	8.5583e-05	0.986809
FBgn0032381	1417.02	-3.05966	0.61324	-4.98933	6.05878e-07	5.10703e-05	1.93054
FBgn0030742	788.637	-1.53967	0.308631	-4.98871	6.07823e-07	4.84e-05	2.11115
FBgn0000075	116.53	-2.15951	0.433243	-4.98454	6.21106e-07	4.59733e-05	2.29008
FBgn0034903	610.72	-1.69082	0.339424	-4.98145	6.3109e-07	4.44691e-05	2.43564
FBgn0262624	142.524	-2.14931	0.431673	-4.97902	6.39061e-07	4.44691e-05	2.45645
FBgn0000448	834.839	-1.71852	0.345983	-4.96707	6.79709e-07	5.16846e-05	2.11115
FBgn0038957	161.777	1.75597	0.354551	4.95267	7.32009e-07	4.90073e-05	2.47683
FBgn0038983	1114.21	-1.63019	0.329408	-4.94884	7.46562e-07	5.59342e-05	2.10461
FBgn0023534	382.997	-1.82151	0.368256	-4.9463	7.56358e-07	5.09407e-05	2.43564
FBgn0038611	582.685	-10.3929	2.10132	-4.94591	7.57903e-07	5.21614e-05	2.30902
FBgn0026878	127.719	-1.96449	0.39803	-4.93555	7.99262e-07	5.16846e-05	2.47683
FBgn0263380	43.276	-2.78404	0.565669	-4.92167	8.58097e-07	0.00019563	0.527943
FBgn0260793	1120.22	-1.45186	0.295077	-4.92027	8.64243e-07	6.38736e-05	2.06935
FBgn0039670	2510.96	-7.39895	1.50404	-4.91939	8.68132e-07	7.70312e-05	1.68559
FBgn0035113	282.917	0.822196	0.167496	4.90876	9.16539e-07	5.79006e-05	2.47683
FBgn0086266	69.3293	-7.13107	1.45276	-4.90862	9.1721e-07	0.000125208	0.986809
FBgn0035266	2145.6	-1.05329	0.215286	-4.89252	9.95555e-07	8.5583e-05	1.70642
FBgn0038494	443.274	-1.37932	0.282065	-4.89007	1.00798e-06	6.86745e-05	2.21453
FBgn0266918	6925.32	0.897994	0.184093	4.87794	1.07202e-06	8.80104e-05	1.74992
FBgn0033788	7679.2	-6.46777	1.32983	-4.86362	1.15256e-06	9.23954e-05	1.74992
FBgn0040364	1268.64	-1.62329	0.334121	-4.8584	1.18335e-06	8.80104e-05	1.93054
FBgn0001285	110.13	-3.03885	0.625694	-4.85676	1.1932e-06	7.73596e-05	2.29008
FBgn0028400	4921.53	-1.2904	0.265704	-4.85652	1.19464e-06	8.99645e-05	1.87575
FBgn0035146	252.037	-1.04715	0.217071	-4.82401	1.40702e-06	8.80104e-05	2.29008
FBgn0029568	534.846	-9.52064	1.97423	-4.82247	1.41792e-06	8.80716e-05	2.29008
FBgn0040318	65.9293	-2.40435	0.498693	-4.8213	1.42626e-06	0.000276513	0.57648
FBgn0005391	418000	-1.79563	0.374071	-4.80023	1.58483e-06	0.000105524	2.07821
FBgn0040959	1745.48	-9.27116	1.9371	-4.78611	1.70047e-06	0.000120248	1.93054
FBgn0047135	6573.82	-0.768372	0.160922	-4.7748	1.7989e-06	0.000118968	2.07821
FBgn0261963	271.523	-1.15716	0.242454	-4.77267	1.81799e-06	0.00010311	2.45645
FBgn0030102	1389.18	1.5172	0.318673	4.76099	1.92642e-06	0.000124125	2.10461
FBgn0028875	2037.25	-1.42822	0.301167	-4.74228	2.11327e-06	0.00014038	2.00139
FBgn0004880	4391.43	-1.73189	0.366414	-4.72659	2.28325e-06	0.000155723	1.87575
FBgn0003979	3191.1	-9.05801	1.91771	-4.72336	2.31981e-06	0.00017877	1.57116
FBgn0039167	156.006	-1.60107	0.339044	-4.7223	2.33193e-06	0.00014038	2.21453
FBgn0033792	135.485	-2.52369	0.535872	-4.70951	2.4831e-06	0.000143217	2.29008
FBgn0029864	831.854	-1.37554	0.292362	-4.70493	2.5395e-06	0.000155343	2.10461
FBgn0283651	388.551	-2.03302	0.432179	-4.70412	2.54966e-06	0.000144909	2.30902
FBgn0050419	95.562	-2.93762	0.625528	-4.69622	2.65021e-06	0.00015505	2.21453
FBgn0262531	347.54	-2.16907	0.462269	-4.69223	2.70238e-06	0.000153866	2.29008
FBgn0005658	408.624	-1.762	0.375927	-4.68708	2.77125e-06	0.000159092	2.21453
FBgn0031955	332.306	-1.46238	0.312439	-4.68053	2.86128e-06	0.000166676	2.15549
FBgn0086912	1502.82	-1.32216	0.282568	-4.67909	2.88152e-06	0.000170858	2.10461
FBgn0264442	938.62	-1.29507	0.276917	-4.67674	2.91467e-06	0.000172935	2.09043
FBgn0038247	35.7062	-2.58706	0.55329	-4.67578	2.92839e-06	0.000494391	0.57648
FBgn0032727	1054.29	-1.05547	0.225821	-4.6739	2.95527e-06	0.000173107	2.10461
FBgn0259748	6577.88	-6.03552	1.29175	-4.67235	2.9777e-06	0.000177701	2.04102
FBgn0005586	4953.88	-1.09618	0.234695	-4.67067	3.00225e-06	0.00017702	2.07821
FBgn0038439	51.4673	-2.26539	0.485572	-4.6654	3.0802e-06	0.000457239	0.671702
FBgn0038098	484.17	-0.92306	0.197871	-4.66496	3.08674e-06	0.000160115	2.43564
FBgn0053547	3416.79	-1.29737	0.279768	-4.6373	3.52993e-06	0.000255308	1.57116
FBgn0000964	1045.3	-1.6047	0.346928	-4.62547	3.73757e-06	0.000213933	2.09043
FBgn0028879	1094.18	-1.31815	0.285977	-4.60931	4.04009e-06	0.000227239	2.09043
FBgn0053481	1343.72	-1.50534	0.326689	-4.60785	4.06845e-06	0.000227239	2.11115
FBgn0004595	11894.4	-1.17729	0.255555	-4.60679	4.08941e-06	0.000232889	2.04102
FBgn0041097	840.652	-1.69916	0.36898	-4.60502	4.12421e-06	0.000228373	2.11115
FBgn0030929	7957.32	-5.93126	1.28947	-4.59976	4.22986e-06	0.000235163	2.07821
FBgn0000356	891.908	-12.5968	2.7412	-4.59536	4.32004e-06	0.000235163	2.11115
FBgn0034128	428.445	-2.33021	0.507224	-4.59404	4.3475e-06	0.000225821	2.29008
FBgn0262035	850.231	1.06563	0.232359	4.58614	4.51519e-06	0.000246828	2.09043
FBgn0053110	1797.38	1.23869	0.270508	4.57913	4.66924e-06	0.000271807	1.93054
FBgn0030928	594.827	-8.32767	1.82714	-4.55776	5.17032e-06	0.000263837	2.21453
FBgn0036381	13338	1.3356	0.293504	4.55053	5.351e-06	0.000310306	1.87575
FBgn0035348	6548.52	-1.25336	0.276186	-4.5381	5.67634e-06	0.000348481	1.74992
FBgn0250815	41116	-3.91202	0.862206	-4.53722	5.70006e-06	0.000303211	2.07821
FBgn0013433	302.1	-1.89347	0.417812	-4.53186	5.84662e-06	0.000301495	2.15549
FBgn0052302	998.864	-4.28388	0.946158	-4.52765	5.96425e-06	0.000309916	2.10461
FBgn0260006	572.158	-1.15162	0.255336	-4.51021	6.47637e-06	0.000308394	2.30902
FBgn0030617	311.77	-1.64296	0.364917	-4.50227	6.72312e-06	0.000337474	2.15549
FBgn0032684	1422.04	-0.987323	0.219489	-4.49828	6.85064e-06	0.000348481	2.10461
FBgn0037126	970.075	1.0342	0.23007	4.49516	6.95166e-06	0.000381488	1.93054
FBgn0036622	1560.3	-0.824323	0.184171	-4.47587	7.61014e-06	0.000396642	2.00139
FBgn0036199	1394.49	0.874913	0.195543	4.47427	7.66733e-06	0.000456835	1.68559
FBgn0036494	507.5	-1.83727	0.410772	-4.47272	7.72296e-06	0.000356202	2.30902
FBgn0024941	1828.31	-1.31059	0.29344	-4.46629	7.95861e-06	0.000466218	1.68559
FBgn0264562	303.872	-1.25463	0.280959	-4.46554	7.98669e-06	0.000389111	2.15549
FBgn0259164	86.2727	-1.32233	0.296141	-4.4652	7.99923e-06	0.000389111	2.15549
FBgn0035293	2079.69	1.03318	0.231483	4.46334	8.06931e-06	0.000497471	1.57116
FBgn0051869	1288.49	-1.05766	0.236999	-4.46271	8.09281e-06	0.00047179	1.68559
FBgn0003308	1177.01	1.50635	0.337615	4.46175	8.12943e-06	0.000430428	1.93054
FBgn0015919	741.087	-1.37319	0.308034	-4.45791	8.27641e-06	0.00043401	1.93054
FBgn0051681	586.392	-12.3876	2.78225	-4.45238	8.49256e-06	0.000397991	2.21453
FBgn0035308	412.297	-1.08563	0.243924	-4.45069	8.55934e-06	0.000399084	2.21453
FBgn0264502	1178.22	-1.18751	0.26726	-4.44327	8.86024e-06	0.000506737	1.68559
FBgn0037427	39.8432	-2.7006	0.607869	-4.44273	8.88245e-06	0.0010674	0.671702
FBgn0035697	86.6628	-7.28455	1.64211	-4.43608	9.16115e-06	0.000424987	2.21453
FBgn0032726	3605.29	-1.43425	0.323476	-4.43388	9.25526e-06	0.000556432	1.57116
FBgn0029170	207.36	-1.26635	0.285968	-4.42831	9.4974e-06	0.00043401	2.21453
FBgn0003321	3931.19	0.747489	0.168874	4.42631	9.58578e-06	0.000556432	1.62863
FBgn0033855	21.996	-3.34646	0.759816	-4.4043	1.06126e-05	0.00137556	0.57648
FBgn0267337	467.701	1.33004	0.302401	4.39826	1.09123e-05	0.000481885	2.21453
FBgn0037409	115.564	-1.6603	0.377974	-4.39262	1.11993e-05	0.000456835	2.45645
FBgn0003174	134.977	-1.22477	0.279006	-4.38974	1.13485e-05	0.000458403	2.45645
FBgn0032362	35.8	-2.63807	0.601193	-4.38806	1.14365e-05	0.00129712	0.671702
FBgn0265596	22.2459	-2.83314	0.645934	-4.38611	1.15398e-05	0.000963032	0.986809
FBgn0038973	1490.63	-2.51724	0.574614	-4.38075	1.18271e-05	0.000536659	2.10461
FBgn0025700	2899.1	-0.866417	0.197884	-4.37842	1.19544e-05	0.000663579	1.62863
FBgn0039681	522.988	-1.14097	0.260701	-4.37652	1.20589e-05	0.000522472	2.21453
FBgn0270928	2849.29	-1.56065	0.356634	-4.37606	1.20841e-05	0.000656873	1.68559
FBgn0032048	1465.91	-1.14256	0.261168	-4.37481	1.21539e-05	0.000657233	1.68559
FBgn0053519	11283.2	1.4073	0.321919	4.3716	1.23342e-05	0.000607972	1.87575
FBgn0035423	7177.8	-0.799351	0.183246	-4.36217	1.28776e-05	0.000588714	2.04102
FBgn0037633	396.392	0.810511	0.185953	4.35868	1.3085e-05	0.000556432	2.21453
FBgn0036980	2528.26	0.578615	0.132754	4.35854	1.30932e-05	0.000737004	1.57116
FBgn0023179	3424.78	-1.15926	0.266168	-4.35537	1.32845e-05	0.000694542	1.70642
FBgn0036938	41.5749	-9.38774	2.15981	-4.34656	1.38287e-05	0.00112225	0.986809
FBgn0050345	512.834	-0.9887	0.228338	-4.32998	1.49126e-05	0.000604826	2.29008
FBgn0036145	2046.8	-1.02029	0.235732	-4.32816	1.50359e-05	0.000655529	2.11115
FBgn0004867	38170.4	-1.1191	0.258823	-4.3238	1.53366e-05	0.000767448	1.7446
FBgn0042206	157.208	-1.52081	0.351952	-4.32106	1.55278e-05	0.000587661	2.47683
FBgn0039073	1197.02	-1.40508	0.325298	-4.31937	1.56479e-05	0.000667115	2.11115
FBgn0038756	3295.71	-3.99806	0.926002	-4.31755	1.57771e-05	0.000851073	1.57116
FBgn0036766	5351.59	-5.80868	1.34757	-4.31049	1.62897e-05	0.000696243	2.07821
FBgn0030067	1300.11	-1.13928	0.264322	-4.31022	1.63095e-05	0.000692261	2.11115
FBgn0032082	235.555	-2.02853	0.471022	-4.30665	1.65747e-05	0.000657233	2.29008
FBgn0000454	6480.79	-0.98048	0.228391	-4.29298	1.76292e-05	0.000760065	2.04102
FBgn0035791	1200.53	-1.21434	0.283048	-4.29023	1.78488e-05	0.000775236	2.00139
FBgn0000358	2298.39	-10.4275	2.43484	-4.28262	1.84704e-05	0.000906063	1.70642
FBgn0038183	604.186	-0.825503	0.193144	-4.27402	1.91977e-05	0.000760065	2.21453
FBgn0036147	1899.32	-0.698154	0.163594	-4.26759	1.97594e-05	0.000843796	2.00139
FBgn0030156	1176.23	1.21088	0.283921	4.26484	2.00045e-05	0.00085069	2.00139
FBgn0034160	189.808	-2.69576	0.632516	-4.26196	2.02641e-05	0.000813742	2.15549
FBgn0038256	3114.52	0.725032	0.170278	4.25794	2.06324e-05	0.00102666	1.62863
FBgn0033485	1180.95	-0.768343	0.180624	-4.25383	2.10147e-05	0.00101438	1.68559
FBgn0000359	5016.44	-11.7896	2.77431	-4.24958	2.14175e-05	0.000866239	2.07821
FBgn0000533	681.653	0.765082	0.180633	4.23557	2.27974e-05	0.000909144	2.09043
FBgn0033928	111.828	1.43367	0.339337	4.22492	2.39024e-05	0.000830119	2.47683
FBgn0036481	107.89	-1.63101	0.386091	-4.22442	2.39559e-05	0.000830119	2.47683
FBgn0031414	2585.82	-1.29141	0.30588	-4.22195	2.42193e-05	0.001218	1.57116
FBgn0033079	3483.01	0.871425	0.206492	4.22014	2.44156e-05	0.001218	1.57116
FBgn0036419	1057.45	-4.14171	0.981666	-4.21906	2.45318e-05	0.000960833	2.11115
FBgn0039807	483.654	1.04734	0.248724	4.21086	2.54405e-05	0.000922318	2.29008
FBgn0013725	509.129	-1.73137	0.41238	-4.19849	2.68698e-05	0.000975903	2.25829
FBgn0052029	504.479	-2.22183	0.531009	-4.18416	2.86227e-05	0.00101265	2.30902
FBgn0035909	4088.52	-0.563757	0.134837	-4.18104	2.90184e-05	0.00127768	1.74992
FBgn0286852	66.1098	-2.64967	0.63564	-4.16851	3.06591e-05	0.00213678	0.941479
FBgn0033548	422.595	-0.955264	0.229517	-4.16207	3.15377e-05	0.00112225	2.25829
FBgn0000427	2681.5	-7.65697	1.8398	-4.16185	3.15676e-05	0.00137427	1.72413
FBgn0020513	9780.8	1.17038	0.281376	4.15948	3.18976e-05	0.00129712	1.87575
FBgn0022700	1431.53	-7.9219	1.90541	-4.15758	3.21631e-05	0.00140875	1.68559
FBgn0036225	81.1981	-2.52991	0.609094	-4.15357	3.27331e-05	0.00117907	2.21453
FBgn0052091	838.081	-0.944248	0.227386	-4.15263	3.28676e-05	0.001218	2.11115
FBgn0020521	3402.69	0.957546	0.230742	4.14985	3.32693e-05	0.00144417	1.68559
FBgn0039678	12226.5	-2.26253	0.546863	-4.13729	3.51436e-05	0.00130688	2.04102
FBgn0037015	468.492	-1.62028	0.391832	-4.13515	3.54726e-05	0.001218	2.30902
FBgn0035356	1321.16	-1.75908	0.425423	-4.13488	3.55135e-05	0.00129122	2.11115
FBgn0039690	1179	-0.588794	0.142425	-4.13406	3.5641e-05	0.00137556	1.93054
FBgn0038725	854.998	-1.56024	0.377905	-4.12864	3.64911e-05	0.0013111	2.10461
FBgn0000451	363.454	-3.02224	0.732344	-4.1268	3.6784e-05	0.00126944	2.25829
FBgn0034062	386.607	0.85972	0.208457	4.12421	3.72009e-05	0.00127406	2.25829
FBgn0010226	5065.27	0.878593	0.213066	4.12356	3.73055e-05	0.00152617	1.7446
FBgn0051926	110.492	-10.308	2.50388	-4.11681	3.84155e-05	0.001218	2.47683
FBgn0003863	49462.7	-3.70697	0.902421	-4.1078	3.99443e-05	0.00143714	2.04102
FBgn0053514	279.593	-2.18467	0.532039	-4.10621	4.02205e-05	0.00127119	2.45645
FBgn0019643	4063.24	-1.24045	0.302793	-4.0967	4.19081e-05	0.00174993	1.68559
FBgn0051321	480.413	1.01327	0.247478	4.09438	4.23304e-05	0.00140875	2.21453
FBgn0260746	529.972	-1.32145	0.322824	-4.09342	4.25051e-05	0.00131473	2.43564
FBgn0052409	981.088	-0.996046	0.243967	-4.0827	4.45158e-05	0.00151783	2.11115
FBgn0031935	443.567	1.02144	0.250662	4.07495	4.6024e-05	0.00140279	2.43564
FBgn0261631	211.296	-6.65143	1.63277	-4.07371	4.627e-05	0.00151499	2.21453
FBgn0034443	658.51	-1.09002	0.26759	-4.07347	4.63187e-05	0.00149536	2.25829
FBgn0004919	1648.91	0.873309	0.214445	4.07241	4.65285e-05	0.00156689	2.10461
FBgn0085427	3515	0.986494	0.242519	4.0677	4.74805e-05	0.00202205	1.57116
FBti0059697	63.4267	-1.4464	0.355678	-4.0666	4.7705e-05	0.0045371	0.57648
FBgn0034286	535.622	-1.78924	0.440065	-4.06585	4.78573e-05	0.00151783	2.25829
FBgn0035968	556.945	-1.31277	0.323057	-4.06358	4.83249e-05	0.00151499	2.30902
FBgn0032495	408.403	1.09512	0.269638	4.06144	4.87704e-05	0.00151783	2.30902
FBgn0019661	622.617	-1.38801	0.342538	-4.05214	5.07515e-05	0.00156325	2.30902
FBgn0261647	1657.67	0.710609	0.175726	4.04384	5.25818e-05	0.00183018	2.00139
FBgn0261588	1152.47	1.02242	0.253338	4.03579	5.44183e-05	0.00180739	2.10461
FBgn0033304	695.494	-1.12529	0.27905	-4.03257	5.51706e-05	0.00193123	1.93054
FBgn0033292	97.406	-2.54666	0.631872	-4.03033	5.56978e-05	0.00176413	2.21453
FBgn0015336	502.194	-4.62901	1.14893	-4.02897	5.60219e-05	0.00172777	2.29008
FBgn0086675	10901.4	-1.63539	0.406376	-4.02433	5.71379e-05	0.00188721	2.07821
FBti0019622	1239.1	-1.88599	0.468712	-4.02377	5.72736e-05	0.00188282	2.10461
FBgn0263510	965.384	-0.773092	0.192281	-4.02064	5.80391e-05	0.00189514	2.09043
FBgn0030087	13573.6	0.562223	0.140029	4.01506	5.94298e-05	0.0019612	2.04102
FBgn0038020	922.951	-1.24975	0.311295	-4.01468	5.95253e-05	0.00191176	2.11115
FBgn0259993	516.161	-1.24353	0.310197	-4.00882	6.10218e-05	0.00188721	2.21453
FBgn0265186	388.381	-6.41375	1.60014	-4.00825	6.11699e-05	0.00183914	2.30902
FBgn0038469	505.786	-12.3976	3.0984	-4.00128	6.30001e-05	0.00189786	2.25829
FBgn0040060	65079.4	-3.26654	0.816695	-3.9997	6.34225e-05	0.0020656	2.04102
FBgn0035630	11445.5	-0.684621	0.171516	-3.99158	6.56338e-05	0.00211687	2.04102
FBgn0051475	303.231	-1.32809	0.333454	-3.98281	6.81041e-05	0.00188721	2.47683
FBgn0085265	361.177	-3.36506	0.845276	-3.98102	6.8619e-05	0.0020656	2.21453
FBgn0266129	221.832	-1.11444	0.280037	-3.97961	6.90273e-05	0.00211493	2.15549
FBgn0261509	435.968	-0.947316	0.238151	-3.97779	6.95575e-05	0.00202205	2.30902
FBgn0052633	438.038	-7.22897	1.82173	-3.9682	7.24181e-05	0.00207804	2.30902
FBgn0033958	2974.79	-0.886499	0.223434	-3.9676	7.2599e-05	0.00277289	1.62863
FBgn0039203	405.816	1.2324	0.310987	3.96287	7.40531e-05	0.00214475	2.25829
FBgn0284084	139.991	-1.42703	0.360119	-3.96265	7.41231e-05	0.00224195	2.15549
FBgn0000036	1236.92	-1.19546	0.302099	-3.95718	7.5841e-05	0.00243156	2.00139
FBgn0036778	167.415	1.25779	0.318021	3.95505	7.65202e-05	0.00224555	2.21453
FBgn0038407	1609.76	-1.04721	0.26484	-3.9541	7.68222e-05	0.00235728	2.11115
FBgn0050106	113.66	1.25689	0.31915	3.93824	8.20822e-05	0.0023888	2.21453
FBgn0051665	3270.7	-1.30131	0.330523	-3.93713	8.24629e-05	0.00300642	1.68559
FBgn0263072	1192.15	-1.33082	0.338471	-3.93184	8.42981e-05	0.00265373	2.00139
FBgn0003435	5324.26	-0.762649	0.194294	-3.92524	8.66447e-05	0.00265018	2.07821
FBgn0031306	5649.13	-0.944722	0.240908	-3.92151	8.79976e-05	0.00308107	1.7446
FBgn0028481	1229.9	-1.63061	0.416013	-3.91963	8.86865e-05	0.00265373	2.10461
FBgn0000360	7046.98	-9.72587	2.48427	-3.91498	9.04101e-05	0.00276391	2.04102
FBgn0263504	92.1674	-1.45873	0.372982	-3.911	9.19159e-05	0.0023888	2.47683
FBgn0031049	2564.43	-0.769925	0.196948	-3.90929	9.25696e-05	0.00332467	1.68559
FBgn0051710	485.106	-0.916299	0.23444	-3.90846	9.2886e-05	0.00265373	2.21453
FBgn0033354	341.384	-0.939541	0.240421	-3.90789	9.31045e-05	0.00262889	2.25829
FBgn0045064	1154.72	-0.688727	0.176244	-3.90781	9.31384e-05	0.00276391	2.10461
FBgn0035152	456.769	-0.661925	0.16945	-3.90632	9.37134e-05	0.00261755	2.29008
FBgn0036741	4178	0.821718	0.211074	3.89304	9.89971e-05	0.00298974	2.04102
FBgn0027556	14128	0.983256	0.252572	3.89298	9.90217e-05	0.00341577	1.7446
FBgn0030005	36.12	-2.40134	0.616851	-3.89291	9.90498e-05	0.00541774	0.941479
FBgn0010114	7268.86	-1.06839	0.275001	-3.88505	0.000102309	0.00307116	2.04102
FBgn0035317	97.2756	1.88364	0.485606	3.87894	0.000104913	0.00265925	2.47683
FBgn0051121	336.809	-1.16706	0.301163	-3.87518	0.000106547	0.00285292	2.30902
FBgn0265508	52.4972	1.40019	0.361831	3.86973	0.000108955	0.00767314	0.671702
FBgn0050421	2857.89	0.497411	0.128549	3.86941	0.000109097	0.00380342	1.68559
FBgn0030159	289.448	-1.71019	0.442368	-3.86598	0.000110643	0.00279327	2.45645
FBgn0262007	2360.56	-2.41993	0.62779	-3.85468	0.00011588	0.0039336	1.70642
FBgn0000370	10678.9	-0.657947	0.170871	-3.85054	0.000117857	0.00345983	2.04102
FBgn0036786	75.3392	-1.60476	0.41684	-3.84982	0.000118203	0.00603097	0.986809
FBgn0003002	90.153	-1.61132	0.418775	-3.8477	0.000119231	0.00333875	2.15549
FBgn0005638	256.443	-2.24232	0.583623	-3.84207	0.000122003	0.00323481	2.29008
FBgn0267330	4021.22	-0.524101	0.136499	-3.83959	0.000123238	0.00414084	1.68559
FBgn0037518	437.215	0.785152	0.204637	3.8368	0.000124647	0.00311669	2.43564
FBgn0026592	3965.63	0.912584	0.2379	3.836	0.000125056	0.00414084	1.70642
FBgn0021795	3014.36	-0.616919	0.161101	-3.82938	0.000128465	0.00450721	1.57116
FBgn0032524	604.929	-0.939795	0.245677	-3.82533	0.000130599	0.00345983	2.25829
FBgn0065098	74.505	1.55712	0.407586	3.82034	0.00013327	0.00660355	0.986809
FBgn0085195	10097	-2.05174	0.537138	-3.81978	0.000133573	0.00378951	2.07821
FBgn0030612	1042.01	0.676554	0.177148	3.81914	0.000133918	0.00375089	2.11115
FBgn0036684	2223.14	0.540655	0.141593	3.81838	0.000134332	0.00453448	1.62863
FBgn0013676	388836	-1.18518	0.310696	-3.81458	0.000136414	0.00389545	2.04102
FBgn0034061	849.161	-0.900787	0.236206	-3.81356	0.000136978	0.00380342	2.11115
FBgn0029003	348.316	-1.41906	0.372502	-3.80953	0.000139229	0.00372843	2.21453
FBgn0003888	2175.08	-1.34875	0.354055	-3.80944	0.00013928	0.00462647	1.62863
FBgn0050009	15.3551	-3.49514	0.917503	-3.80941	0.000139299	0.0105475	0.57648
FBgn0020415	4994.82	0.767879	0.201924	3.8028	0.000143068	0.00450721	1.74992
FBgn0027111	4661.56	-1.17435	0.308812	-3.8028	0.000143072	0.0042741	1.87575
FBgn0054026	2154.12	-5.84959	1.53825	-3.80275	0.0001431	0.00471575	1.62863
FBgn0038180	388.648	-1.2365	0.325161	-3.80274	0.000143103	0.00372113	2.29008
FBgn0033609	1702.12	0.39487	0.103857	3.80205	0.000143503	0.0039336	2.11115
FBgn0039238	914.763	0.888413	0.23406	3.79566	0.000147249	0.00402023	2.10461
FBgn0002578	978.806	-4.98821	1.31425	-3.79548	0.000147355	0.00402766	2.09043
FBgn0004242	11915.1	-1.20413	0.317564	-3.79178	0.000149569	0.00414084	2.04102
FBgn0053993	176.189	-1.90477	0.502356	-3.79167	0.000149637	0.00400029	2.15549
FBgn0031126	1749.24	0.660082	0.174108	3.79121	0.000149913	0.0043157	1.93054
FBgn0036460	798.737	-0.526765	0.138951	-3.791	0.000150041	0.00404946	2.11115
FBgn0032298	607.64	-0.780512	0.206015	-3.78862	0.000151485	0.00383475	2.30902
FBgn0033775	534.394	-1.12174	0.296197	-3.78715	0.000152385	0.00372113	2.43564
FBgn0086254	12244.8	-0.81286	0.214747	-3.7852	0.000153583	0.00423996	2.04102
FBgn0011016	3454.42	-0.527863	0.139653	-3.77982	0.000156939	0.00503884	1.62863
FBgn0032050	2270.56	-1.08512	0.287178	-3.77855	0.000157743	0.00523643	1.57116
FBgn0029837	729.079	-1.41913	0.375918	-3.7751	0.00015994	0.00427557	2.09043
FBgn0011836	1119.82	0.674684	0.178741	3.77464	0.000160241	0.0042741	2.10461
FBgn0044050	428.542	-1.53322	0.406523	-3.77155	0.000162234	0.00402587	2.30902
FBgn0263601	1692.51	0.620942	0.164744	3.76914	0.000163812	0.00461495	1.93054
FBgn0039178	1630.54	-0.970996	0.257927	-3.76461	0.000166808	0.00439291	2.10461
FBgn0027585	4467.27	0.875307	0.232597	3.7632	0.000167755	0.00503884	1.7446
FBgn0039817	206.483	-1.53115	0.407012	-3.76194	0.0001686	0.0039336	2.47683
FBgn0010383	1131.95	-1.05788	0.281915	-3.75249	0.000175088	0.00457985	2.09043
FBgn0036030	12785.3	0.884891	0.235857	3.75181	0.000175563	0.0046069	2.07821
FBgn0034655	910.188	1.02205	0.272549	3.74997	0.000176853	0.00462647	2.06935
FBgn0042186	444.226	-11.5492	3.0804	-3.74925	0.000177362	0.0043157	2.29008
FBgn0000636	2246.87	-0.652526	0.174075	-3.74855	0.000177862	0.00538115	1.70642
FBgn0085407	1335.59	-0.907854	0.242547	-3.74301	0.00018183	0.00551317	1.68559
FBgn0262148	33.3662	-1.99177	0.533153	-3.73584	0.00018709	0.0131503	0.57648
FBgn0003507	2078.6	-0.763354	0.204392	-3.73476	0.000187894	0.00586681	1.62863
FBgn0036910	763.895	-1.34391	0.359919	-3.73393	0.000188518	0.00484193	2.06935
FBgn0052226	754.031	0.519465	0.139201	3.73177	0.000190139	0.00482105	2.11115
FBgn0003977	855.015	0.707384	0.189713	3.7287	0.00019247	0.00484193	2.11115
FBgn0038412	638.365	-1.25408	0.337027	-3.72101	0.000198429	0.00467502	2.29008
FBgn0010015	1498.19	0.881583	0.236999	3.71977	0.000199406	0.00498973	2.11115
FBgn0032681	765.964	-0.763587	0.205379	-3.71795	0.000200847	0.00500044	2.11115
FBti0062040	60.3394	-1.6594	0.446946	-3.71274	0.000205024	0.0139927	0.57648
FBgn0024740	344.4	-2.11589	0.570644	-3.7079	0.000208982	0.00483202	2.30902
FBgn0062928	508.498	-1.15625	0.312323	-3.70209	0.000213831	0.00498973	2.25829
FBgn0052774	208.331	-8.87048	2.39748	-3.69993	0.000215662	0.00468553	2.47683
FBgn0032774	9692.81	0.821519	0.222186	3.69743	0.000217792	0.00587538	1.87575
FBgn0032587	2050.75	0.55018	0.148832	3.69666	0.000218457	0.00639865	1.68559
FBgn0034047	65.4789	-2.72847	0.738106	-3.69658	0.000218519	0.0156202	0.527943
FBgn0039282	721.635	-1.26054	0.341425	-3.692	0.000222496	0.00550895	2.06935
FBgn0259823	602.011	-1.06441	0.28898	-3.68334	0.000230199	0.00538024	2.21453
FBgn0035355	305.026	-1.22325	0.332131	-3.68304	0.000230472	0.00496994	2.45645
FBgn0052406	480.908	-1.63464	0.444057	-3.68115	0.00023218	0.00534862	2.25829
FBgn0051814	359.535	-1.75096	0.475889	-3.67935	0.000233833	0.00537295	2.25829
FBgn0030027	323.028	-1.32298	0.359803	-3.67694	0.000236046	0.0054751	2.21453
FBgn0036837	30483.1	0.94282	0.256486	3.67592	0.000236993	0.00587538	2.04102
FBgn0033221	1102.94	-1.43745	0.392175	-3.66533	0.000247019	0.0059058	2.11115
FBgn0038353	10236.1	-3.95866	1.08076	-3.66285	0.000249423	0.00688665	1.74992
FBgn0036667	464.349	-0.714338	0.195129	-3.66085	0.000251381	0.00578695	2.21453
FBgn0002592	38.3504	-1.7714	0.483906	-3.66064	0.000251591	0.0114277	0.941479
FBgn0065110	50.8409	2.08646	0.571292	3.65218	0.000260019	0.016536	0.57648
FBgn0265274	2462.99	-0.566112	0.155074	-3.6506	0.000261628	0.00727981	1.72413
FBgn0033668	99.3403	-1.2822	0.351747	-3.64523	0.000267149	0.00604782	2.21453
FBgn0037941	553.462	-1.40403	0.385188	-3.64507	0.000267322	0.00604782	2.21453
FBgn0015904	352.772	-1.27834	0.350792	-3.64414	0.000268283	0.00605466	2.21453
FBgn0039584	651.559	-1.36854	0.375701	-3.64263	0.000269869	0.00607553	2.21453
FBgn0034454	72.6525	-1.53391	0.421355	-3.64041	0.000272202	0.0184317	0.527943
FBgn0030218	803.136	0.679073	0.186632	3.63857	0.000274153	0.0068776	1.93054
FBgn0053202	970.028	-1.34613	0.370066	-3.63753	0.000275266	0.0064218	2.11115
FBgn0034480	2618.45	-1.05393	0.28983	-3.63638	0.000276498	0.00772373	1.68559
FBgn0029755	828.863	-0.755464	0.207754	-3.63634	0.000276536	0.00655	2.06935
FBgn0035094	2461.49	-2.00735	0.552115	-3.63575	0.00027717	0.00772463	1.68559
FBgn0028572	2255.15	-0.973394	0.267846	-3.63416	0.000278893	0.00771343	1.70642
FBgn0037976	1015.75	-1.16319	0.320531	-3.62893	0.000284593	0.00670851	2.06935
FBgn0020391	189.127	-0.80918	0.223374	-3.62254	0.000291725	0.00630452	2.29008
FBgn0261584	329.345	1.02555	0.283194	3.62136	0.000293061	0.00650202	2.21453
FBgn0037239	3621.11	0.639872	0.176696	3.62131	0.000293115	0.00826387	1.62863
FBgn0044028	136.398	-1.27003	0.351365	-3.61456	0.000300855	0.00609111	2.45645
FBgn0036975	2338.14	-0.884779	0.244897	-3.61287	0.000302828	0.00826387	1.68559
FBgn0036449	3169.11	1.07853	0.298553	3.61252	0.000303232	0.00826387	1.68559
FBgn0032741	609.26	-1.34476	0.372489	-3.6102	0.000305956	0.00623209	2.43564
FBgn0037816	222.906	-0.840035	0.233565	-3.59658	0.000322422	0.00684139	2.29008
FBgn0034215	1663.56	-0.928702	0.258517	-3.59242	0.000327624	0.00879416	1.68559
FBgn0011754	6023.76	0.428527	0.119449	3.58755	0.000333803	0.0087068	1.7446
FBgn0050361	610.67	-1.05141	0.293668	-3.58027	0.000343242	0.00684139	2.43564
FBgn0037757	1503.67	0.487619	0.136236	3.57922	0.000344618	0.00826387	1.93054
FBgn0036436	74.8992	-1.48203	0.414071	-3.57918	0.000344678	0.0138641	0.986809
FBgn0085192	368.229	-1.51063	0.422271	-3.57741	0.000347017	0.00722697	2.30902
FBgn0259241	438.74	-1.72707	0.482779	-3.57736	0.000347082	0.00746612	2.21453
FBgn0038292	1951.44	-1.67898	0.469359	-3.57718	0.000347321	0.00826387	1.93054
FBgn0264489	73587.8	0.808398	0.226114	3.57518	0.000349987	0.00898063	1.74992
FBgn0053300	36.2282	-3.8463	1.07593	-3.57486	0.00035042	0.0145037	0.941479
FBgn0085391	2992.44	-1.42827	0.400066	-3.57009	0.000356858	0.0094232	1.68559
FBgn0032506	871.239	-1.60577	0.449788	-3.57006	0.000356895	0.00793598	2.10461
FBgn0032803	191.186	-1.6204	0.45394	-3.56964	0.000357477	0.00746127	2.29008
FBgn0013772	234.329	1.55145	0.434657	3.56936	0.00035785	0.00746127	2.29008
FBgn0032253	1526.88	1.06445	0.298279	3.56863	0.000358857	0.00795492	2.10461
FBgn0031424	3004.16	-1.43091	0.401108	-3.56739	0.000360548	0.00934874	1.72413
FBgn0083987	82.2941	1.72793	0.484995	3.56278	0.000366948	0.00714113	2.47683
FBgn0039260	2683.75	0.592482	0.166369	3.56126	0.000369086	0.00960615	1.70642
FBgn0000039	521.303	-1.51867	0.427014	-3.55649	0.000375837	0.00793598	2.21453
FBgn0267137	65.9955	-2.01741	0.567371	-3.55571	0.000376958	0.0152801	0.941479
FBgn0264005	73.0923	-2.36083	0.664069	-3.5551	0.000377839	0.0235943	0.527943
FBgn0052626	9048.94	0.602463	0.169652	3.55116	0.000383536	0.00843586	2.07821
FBgn0039283	105.828	-1.47486	0.415404	-3.55041	0.000384628	0.00826387	2.15549
FBgn0003312	33.3885	-2.17545	0.613254	-3.54738	0.000389081	0.0156202	0.941479
FBgn0052644	70.3469	-7.61853	2.14849	-3.54599	0.000391138	0.0152122	0.986809
FBgn0040279	96.302	10.7721	3.03949	3.54404	0.000394048	0.00756102	2.47683
FBgn0008651	143.866	1.03706	0.292736	3.54265	0.000396135	0.00758335	2.47683
FBgn0038596	51.5007	-2.61188	0.737709	-3.54053	0.000399325	0.0230116	0.57648
FBgn0051445	2363.28	1.02304	0.289225	3.53718	0.000404428	0.0105182	1.68559
FBgn0053556	4026.86	0.797786	0.225545	3.53714	0.00040448	0.011118	1.57116
FBgn0034417	746.183	-0.848534	0.240143	-3.53345	0.00041018	0.00879416	2.10461
FBgn0037779	1084.03	-0.585997	0.166017	-3.52974	0.000415973	0.00886708	2.11115
FBgn0010240	552.121	-1.14959	0.325777	-3.52876	0.000417507	0.00828373	2.30902
FBgn0031913	2480.07	-1.15858	0.328407	-3.52789	0.00041889	0.011118	1.62863
FBgn0031474	3818.86	0.433947	0.123021	3.52743	0.00041961	0.0114277	1.57116
FBgn0035977	199.667	0.847968	0.241042	3.51794	0.000434918	0.00817339	2.47683
FBgn0033911	876.122	-1.32326	0.376566	-3.51402	0.000441372	0.00934874	2.11115
FBgn0051778	2132.77	1.0445	0.297738	3.50813	0.000451264	0.0114277	1.68559
FBgn0036220	317.134	-6.33267	1.80665	-3.50519	0.000456274	0.0094232	2.15549
FBgn0031926	133.247	-1.07798	0.30769	-3.50347	0.000459234	0.00852633	2.45645
FBgn0034959	1500.75	-0.623347	0.178126	-3.49947	0.000466176	0.00978568	2.11115
FBgn0262539	898.503	0.981729	0.280861	3.49542	0.000473312	0.00991389	2.11115
FBgn0264699	51.0725	2.45054	0.701343	3.49407	0.000475717	0.0280517	0.527943
FBgn0030437	62.339	-2.48086	0.710153	-3.49341	0.000476887	0.0280517	0.527943
FBgn0016047	199.163	-1.26844	0.363141	-3.49298	0.000477662	0.00875626	2.47683
FBgn0003301	3200.84	0.7864	0.225288	3.49064	0.000481858	0.0120142	1.68559
FBgn0034636	270.125	-1.18672	0.34003	-3.49004	0.000482942	0.00879416	2.47683
FBgn0033787	2090.83	-3.64706	1.04547	-3.48846	0.000485816	0.0119898	1.70642
FBgn0051547	1751.16	0.821076	0.235947	3.47991	0.000501573	0.0104702	2.10461
FBgn0038964	3125.82	-1.05883	0.304532	-3.47691	0.000507224	0.0124843	1.68559
FBgn0042102	373.965	-3.88083	1.11758	-3.47252	0.000515589	0.0102507	2.21453
FBgn0032126	76.9861	-5.29629	1.52535	-3.47217	0.000516262	0.0193311	0.941479
FBgn0262003	142.583	-1.44169	0.415382	-3.47076	0.000518991	0.0105325	2.15549
FBgn0031011	2564.34	0.823552	0.237424	3.4687	0.000522984	0.012671	1.70642
FBgn0262029	59.553	-1.49795	0.432014	-3.46736	0.000525594	0.0189075	0.986809
FBgn0053983	164.542	-3.22036	0.930269	-3.46175	0.000536669	0.0108215	2.15549
FBgn0035914	1158.92	0.74263	0.214586	3.46076	0.000538646	0.0130003	1.68559
FBgn0029629	4221.9	-0.394659	0.114117	-3.45836	0.000543481	0.0128272	1.7446
FBgn0045980	44.7708	1.63461	0.47309	3.45517	0.000549941	0.026144	0.671702
FBgn0039774	1069.57	-0.985124	0.285196	-3.4542	0.000551929	0.0113783	2.09043
FBgn0031109	413.032	6.54031	1.89456	3.45215	0.000556139	0.0100749	2.43564
FBgn0035541	1707.46	-0.912326	0.264279	-3.45213	0.000556177	0.0133169	1.68559
FBgn0010292	1151.09	-0.536073	0.155375	-3.45019	0.000560195	0.0114277	2.09043
FBgn0038087	321.264	-1.67609	0.486208	-3.44728	0.000566265	0.0107702	2.29008
FBgn0004117	10246.3	0.667237	0.194075	3.43804	0.000585949	0.0119193	2.07821
FBgn0003169	2657.3	0.423454	0.123224	3.43646	0.00058937	0.0138641	1.68559
FBgn0034187	2159.79	1.72038	0.500784	3.43538	0.000591721	0.0138923	1.68559
FBgn0262353	1118.26	-0.886602	0.258173	-3.43415	0.000594423	0.0119193	2.10461
FBgn0085428	351.879	-1.39577	0.406726	-3.43171	0.00059978	0.0114215	2.25829
FBgn0283471	13193.7	0.624759	0.182159	3.42975	0.000604134	0.0130765	1.87575
FBgn0040340	2067.98	-0.97353	0.283935	-3.42871	0.000606465	0.0120481	2.11115
FBgn0085443	2127.34	0.542032	0.158129	3.42778	0.000608547	0.0139408	1.72413
FBgn0039809	510.444	-0.733181	0.214018	-3.42579	0.000613015	0.0117551	2.21453
FBgn0026879	1384.09	-0.807285	0.23565	-3.42578	0.000613041	0.0142322	1.68559
FBgn0053526	8570.24	0.399297	0.116668	3.4225	0.000620471	0.0124193	2.07821
FBgn0050035	17944.8	0.650427	0.19017	3.42024	0.000625666	0.0134087	1.87575
FBgn0030091	1084.44	0.47777	0.139765	3.41838	0.000629951	0.0124843	2.09043
FBgn0261675	217.882	-2.69402	0.788239	-3.41777	0.000631369	0.0110557	2.47683
FBgn0028518	652.889	-4.10331	1.20073	-3.41735	0.000632334	0.0118658	2.25829
FBgn0034997	3094.9	0.651634	0.190748	3.41621	0.000634996	0.0153663	1.57116
FBgn0261575	17516.7	-1.84604	0.541154	-3.41131	0.000646508	0.0129683	2.04102
FBgn0034229	4544.94	1.15947	0.339961	3.4106	0.000648195	0.0129683	2.04102
FBgn0086673	41.1369	-2.4933	0.73166	-3.40773	0.000655045	0.0296561	0.671702
FBgn0035501	1419.59	0.872042	0.25596	3.40694	0.000656945	0.0135723	1.93054
FBgn0266446	5023.15	0.797528	0.234209	3.4052	0.000661149	0.0129683	2.07821
FBgn0261984	2198.24	0.428641	0.125879	3.4052	0.000661167	0.0151111	1.68559
FBgn0039464	2205.33	-0.831541	0.244253	-3.40443	0.000663035	0.0154497	1.62863
FBgn0051159	324.306	0.614442	0.180724	3.39989	0.000674121	0.0116781	2.45645
FBgn0263594	27267.5	-0.510617	0.150379	-3.39553	0.000684957	0.015108	1.74992
FBgn0033826	1267.09	-2.74653	0.809341	-3.39354	0.000689955	0.0137227	2.00139
FBgn0011758	155.203	-1.36055	0.401165	-3.39151	0.000695099	0.0128983	2.21453
FBgn0038181	24410.4	1.10613	0.326327	3.38964	0.000699833	0.0152801	1.74992
FBgn0026374	451.647	-0.492614	0.145433	-3.38721	0.000706062	0.012131	2.43564
FBgn0260004	553.922	1.06741	0.315245	3.38596	0.000709296	0.0121385	2.43564
FBgn0025632	243.026	0.650684	0.192262	3.38436	0.000713449	0.012131	2.45645
FBgn0041623	93.0041	2.39382	0.708345	3.37945	0.000726316	0.0129683	2.29008
FBgn0024897	48.7629	-1.77738	0.526304	-3.3771	0.000732554	0.0252829	0.941479
FBgn0038984	21015.3	-0.662801	0.196328	-3.37598	0.000735528	0.0158518	1.7446
FBgn0016754	1934.85	0.498295	0.147679	3.37418	0.000740353	0.0148584	1.93054
FBgn0040281	1752.51	-0.987201	0.292582	-3.3741	0.000740588	0.0162788	1.68559
FBgn0001083	188.104	-1.09799	0.325714	-3.37102	0.0007489	0.0135144	2.21453
FBgn0030187	143.941	-2.00169	0.594084	-3.36937	0.000753407	0.013304	2.29008
FBgn0036833	6369.86	-5.30256	1.57388	-3.36911	0.000754116	0.0161593	1.7446
FBgn0037849	247.042	-0.973952	0.289253	-3.36713	0.000759539	0.0127575	2.45645
FBgn0046113	158.289	1.11677	0.33176	3.36619	0.000762139	0.0134049	2.29008
FBgn0004567	152.024	-1.27465	0.378716	-3.3657	0.000763488	0.013963	2.15549
FBgn0036876	790.014	1.09171	0.324376	3.36558	0.000763835	0.0142077	2.11115
FBgn0004368	2434.68	0.463212	0.137657	3.36496	0.000765552	0.017074	1.62863
FBgn0030955	557.317	-1.50919	0.448712	-3.36337	0.000769969	0.0134892	2.29008
FBgn0035626	19.9914	-2.98133	0.88788	-3.35781	0.000785628	0.026563	0.941479
FBgn0028886	838.642	0.795355	0.236914	3.35714	0.000787524	0.0145083	2.11115
FBgn0051678	1942.68	0.525018	0.156633	3.3519	0.000802582	0.0147575	2.11115
FBgn0000100	52877.9	-1.0804	0.322351	-3.35162	0.000803397	0.0160741	1.87575
FBgn0031836	5410.56	0.409749	0.1223	3.35036	0.000807076	0.0168941	1.7446
FBgn0052554	72.8221	-1.26746	0.37942	-3.34053	0.000836193	0.0269318	0.986809
FBgn0035539	305.186	-0.815227	0.244057	-3.34032	0.00083683	0.0135144	2.47683
FBgn0053120	3262.64	-0.840887	0.251744	-3.34025	0.000837022	0.0178145	1.68559
FBgn0032494	5645.72	1.04662	0.313338	3.34022	0.000837135	0.0173384	1.74992
FBgn0038196	995.952	-0.942545	0.282401	-3.33762	0.000845002	0.0162722	1.93054
FBgn0001075	94.603	-1.42847	0.42829	-3.33528	0.000852141	0.0152014	2.15549
FBgn0035886	267.151	-6.6721	2.00191	-3.33286	0.000859571	0.0150102	2.21453
FBgn0027560	22966.9	0.962428	0.288859	3.33183	0.000862769	0.0168274	1.87575
FBgn0002941	103.351	-1.57926	0.474314	-3.32956	0.000869823	0.0153663	2.15549
FBgn0001311	56.2748	-1.81423	0.544991	-3.32891	0.00087186	0.028584	0.941479
FBgn0033405	103.819	1.36454	0.410256	3.32607	0.000880799	0.0152361	2.21453
FBgn0286782	47.3902	-3.048	0.917356	-3.3226	0.000891838	0.0431079	0.527943
FBgn0038916	207.878	-0.981902	0.295613	-3.32158	0.000895105	0.0142322	2.45645
FBgn0037723	235.711	-1.32298	0.398312	-3.32147	0.000895459	0.0142322	2.45645
FBgn0038467	1943.88	0.794602	0.239292	3.32064	0.000898105	0.016536	2.00139
FBgn0020378	849.56	1.05045	0.316695	3.31692	0.000910142	0.0161593	2.10461
FBgn0038601	804.093	-0.98125	0.29586	-3.3166	0.00091121	0.0161593	2.10461
FBgn0259150	1201.9	-0.834761	0.252007	-3.31245	0.00092481	0.0173384	1.93054
FBgn0030576	409.932	-0.926191	0.279679	-3.31162	0.000927581	0.0157779	2.21453
FBgn0036454	7241.29	0.806395	0.243673	3.30933	0.0009352	0.0178547	1.87575
FBgn0011824	816.99	-0.889032	0.268742	-3.30812	0.000939243	0.0175545	1.93054
FBgn0034572	1185.87	0.451377	0.136446	3.3081	0.00093931	0.0195098	1.68559
FBgn0031821	356.467	0.899187	0.272375	3.30128	0.000962441	0.0161909	2.21453
FBgn0031811	126.516	-1.00041	0.303466	-3.29661	0.000978585	0.0163428	2.21453
FBgn0015609	2971.94	-0.826027	0.250605	-3.29613	0.000980275	0.019702	1.72413
FBgn0001323	624.272	0.793618	0.240976	3.29335	0.000989998	0.0162722	2.25829
FBgn0037307	34.4574	1.97215	0.598934	3.29277	0.000992043	0.0312308	0.941479
FBgn0001229	82.5769	-1.40324	0.426281	-3.29182	0.000995418	0.016536	2.21453
FBgn0011554	347.38	-5.10842	1.55235	-3.29076	0.000999154	0.016536	2.21453
FBgn0035208	83.5613	-3.44107	1.04588	-3.29011	0.00100148	0.0169369	2.15549
FBgn0259233	96.3444	-1.5315	0.46578	-3.28804	0.00100888	0.0155572	2.45645
FBgn0263980	10878.9	0.852898	0.259486	3.28687	0.00101308	0.0190729	1.87575
FBgn0033659	1182.48	-2.63952	0.80323	-3.28613	0.00101575	0.0206706	1.68559
FBgn0029148	957.149	-0.869158	0.26497	-3.28022	0.00103727	0.0190072	1.93054
FBgn0029828	2651.05	0.980082	0.298849	3.27952	0.00103983	0.0222514	1.57116
FBgn0051663	1023.15	0.778471	0.237386	3.27934	0.0010405	0.0177438	2.11115
FBgn0010453	265.13	-0.916649	0.279722	-3.277	0.00104916	0.0175545	2.15549
FBgn0259219	3752.96	0.852303	0.260144	3.27628	0.00105184	0.0223974	1.57116
FBgn0053533	417.399	-2.80488	0.856225	-3.27586	0.0010534	0.0169736	2.25829
FBgn0283508	61.4724	-2.10015	0.642191	-3.27028	0.0010744	0.0485292	0.527943
FBgn0032523	25.9051	-7.57868	2.31927	-3.2677	0.00108426	0.0321967	0.986809
FBgn0024364	1655.24	-0.653875	0.200415	-3.26261	0.00110392	0.0194111	2.00139
FBgn0052856	247.674	-0.867576	0.265987	-3.26173	0.00110736	0.016536	2.45645
FBgn0051075	1626.85	1.13536	0.348199	3.26067	0.00111149	0.019917	1.93054
FBgn0050296	4481.33	0.64795	0.198717	3.26067	0.00111151	0.0215695	1.74992
FBgn0012034	25914.1	-0.588491	0.180527	-3.25984	0.00111475	0.0216621	1.7446
FBgn0034920	4124.85	0.983126	0.301618	3.2595	0.00111607	0.0190072	2.07821
FBgn0039204	572.318	-0.590942	0.18137	-3.25822	0.00112115	0.0178145	2.25829
FBgn0262004	56.6989	-1.44214	0.443392	-3.25252	0.00114386	0.043245	0.671702
FBgn0035815	1011.27	0.848327	0.260868	3.25194	0.0011462	0.0194255	2.06935
FBgn0033250	7929.93	1.27622	0.392836	3.24874	0.00115916	0.019702	2.04102
FBgn0083978	28.5702	-2.62752	0.80888	-3.24834	0.0011608	0.0483713	0.57648
FBgn0010014	1480.23	-1.04598	0.322163	-3.24675	0.00116733	0.0194253	2.11115
FBgn0001990	616.024	0.666912	0.205497	3.24535	0.00117305	0.0185368	2.25829
FBgn0036958	2845.83	0.504504	0.155574	3.24286	0.00118337	0.0230116	1.70642
FBgn0035282	1084.98	-2.07658	0.640668	-3.24127	0.00118997	0.0210724	1.93054
FBgn0035504	392.047	-1.02506	0.316333	-3.24045	0.00119339	0.0188253	2.25829
FBgn0023542	1374.19	-0.437008	0.134882	-3.23993	0.00119559	0.019702	2.11115
FBgn0034643	1974.66	0.378392	0.116808	3.23943	0.0011977	0.019702	2.11115
FBgn0005612	1812.68	-0.800845	0.247244	-3.23909	0.00119911	0.0234908	1.68559
FBgn0038146	1048.45	-0.65689	0.202833	-3.23858	0.00120125	0.0212008	1.93054
FBgn0038213	45.362	1.73248	0.535127	3.23751	0.00120577	0.0448025	0.671702
FBgn0036422	2732.21	-1.70408	0.528213	-3.22611	0.00125485	0.0243065	1.68559
FBgn0038354	276.344	-0.882372	0.273554	-3.22559	0.00125715	0.0200737	2.15549
FBgn0037563	2447.77	-8.1675	2.53392	-3.22327	0.00126735	0.024288	1.70642
FBgn0035734	911.595	1.18529	0.367888	3.22186	0.0012736	0.0208634	2.09043
FBgn0027108	5893.91	-0.4953	0.153776	-3.22093	0.00127777	0.0227154	1.87575
FBgn0053966	100.591	-2.24222	0.696754	-3.21809	0.00129046	0.0196945	2.29008
FBgn0033919	9004.19	0.808857	0.251788	3.21245	0.00131608	0.0217877	2.04102
FBgn0052227	270.878	-0.901244	0.280601	-3.21183	0.0013189	0.0189075	2.47683
FBgn0259878	317.752	0.807154	0.251545	3.20879	0.00133295	0.0200671	2.29008
FBgn0262103	1888.71	0.48812	0.152168	3.20778	0.00133763	0.0223969	2.00139
FBgn0024329	2999.32	0.501459	0.156509	3.20403	0.0013552	0.0265296	1.62863
FBgn0036155	337.664	0.694833	0.216886	3.20368	0.00135683	0.0203575	2.29008
FBgn0263235	1201.91	-3.46723	1.08295	-3.20165	0.00136644	0.0259679	1.68559
FBgn0037676	1042.14	-1.1984	0.374329	-3.20147	0.00136728	0.0220637	2.09043
FBgn0030234	1080.74	-0.952538	0.297656	-3.20013	0.00137364	0.0221295	2.09043
FBgn0039656	858.414	0.85691	0.267855	3.19916	0.00137828	0.0223564	2.06935
FBgn0033357	2105.12	-0.773495	0.241875	-3.19791	0.00138425	0.0276135	1.57116
FBgn0020762	2754.07	-0.625268	0.195665	-3.19561	0.00139534	0.0259652	1.72413
FBgn0037475	173.687	-1.67924	0.525801	-3.19367	0.00140474	0.019702	2.47683
FBgn0037936	1480.68	-0.746461	0.233762	-3.19325	0.00140681	0.0239462	1.93054
FBgn0000024	4007.47	-0.703161	0.220349	-3.19113	0.00141718	0.027442	1.62863
FBgn0052105	112.267	-1.35239	0.424102	-3.18884	0.00142847	0.0199173	2.47683
FBgn0037623	1284.43	0.328329	0.103146	3.18314	0.00145686	0.0273844	1.68559
FBgn0023522	2365.72	-0.468159	0.147102	-3.18255	0.00145982	0.0271475	1.70642
FBgn0250836	467.416	-6.09067	1.91512	-3.18031	0.00147116	0.0217424	2.29008
FBgn0029962	386.321	-1.23334	0.388422	-3.17525	0.00149707	0.0225796	2.21453
FBgn0036826	459.977	-0.869863	0.274219	-3.17215	0.00151317	0.0212008	2.43564
FBgn0038147	5502.62	-0.996318	0.314425	-3.1687	0.0015312	0.027467	1.74992
FBgn0026196	3383.79	-0.955753	0.301791	-3.16694	0.00154055	0.0280517	1.70642
FBgn0264775	303.259	-3.95193	1.24808	-3.16642	0.00154329	0.0213703	2.45645
FBgn0033052	3475.75	0.400743	0.126572	3.16613	0.00154483	0.0279533	1.72413
FBgn0038829	3487.36	-0.530896	0.167732	-3.16515	0.00155004	0.0281661	1.70642
FBgn0031064	1892.31	-0.943297	0.298106	-3.1643	0.00155456	0.0285102	1.68559
FBgn0030688	1342.19	-1.95861	0.619134	-3.16346	0.00155907	0.0241895	2.11115
FBgn0050172	465.109	-0.997261	0.315436	-3.16153	0.00156943	0.0228151	2.29008
FBgn0027866	3500.82	0.380061	0.12032	3.15876	0.00158442	0.0286163	1.70642
FBgn0061492	1280.95	-0.668088	0.211641	-3.15671	0.00159559	0.0289547	1.68559
FBgn0033791	507.815	-1.18295	0.375107	-3.15363	0.00161256	0.0232896	2.29008
FBgn0262867	441.087	-0.735805	0.233549	-3.15054	0.00162966	0.0237521	2.25829
FBgn0033170	388.934	1.252	0.39782	3.14716	0.00164864	0.0239511	2.25829
FBgn0036619	2404.12	1.48704	0.473071	3.14337	0.00167015	0.0299474	1.68559
FBgn0032752	1208.61	0.581697	0.185243	3.14019	0.00168841	0.027467	1.93054
FBgn0010044	82.7537	-2.01639	0.642639	-3.13767	0.00170296	0.0255089	2.15549
FBgn0040636	164.657	-0.98078	0.312719	-3.1363	0.00171095	0.0255687	2.15549
FBgn0264695	42950.9	0.862474	0.275065	3.13553	0.00171543	0.0283142	1.87575
FBgn0030510	672.304	-0.922294	0.294154	-3.13541	0.00171613	0.0244279	2.29008
FBgn0264894	9794.42	0.832759	0.265654	3.13475	0.00172003	0.0298411	1.74992
FBgn0034563	91.9994	-5.22228	1.66609	-3.13445	0.00172177	0.024469	2.29008
FBgn0063449	260.886	-0.913487	0.291439	-3.1344	0.00172204	0.023033	2.47683
FBgn0266566	249.822	-1.02714	0.327978	-3.13174	0.00173773	0.0254149	2.21453
FBgn0026630	2785.8	0.63418	0.203058	3.12314	0.00178932	0.0308898	1.72413
FBgn0033902	7013.64	0.625142	0.20022	3.12227	0.00179462	0.0307065	1.7446
FBgn0034879	674.149	-1.00792	0.322835	-3.12208	0.00179575	0.0254149	2.29008
FBgn0014018	4661.16	0.614253	0.196766	3.12175	0.00179781	0.0307065	1.74992
FBgn0029814	4799.09	-0.923998	0.296029	-3.12131	0.00180046	0.0273849	2.07821
FBgn0027085	1128.57	0.386201	0.124005	3.11441	0.00184316	0.027467	2.11115
FBgn0032615	40.4986	1.3691	0.439976	3.11176	0.00185973	0.0463536	0.986809
FBgn0032283	226.087	1.40173	0.450757	3.10972	0.00187263	0.026144	2.29008
FBgn0003353	924.256	0.636949	0.204932	3.10809	0.00188299	0.0296561	1.93054
FBgn0038198	2268.12	0.744496	0.239745	3.10537	0.00190043	0.032214	1.72413
FBgn0035325	281.685	-6.19963	1.99678	-3.10481	0.00190403	0.0276431	2.15549
FBgn0035917	31010.4	0.64301	0.207104	3.10478	0.00190422	0.0319402	1.74992
FBgn0004635	1474.73	-0.873794	0.281553	-3.10348	0.00191258	0.0299474	1.93054
FBgn0033301	105.546	-4.89019	1.57712	-3.10072	0.00193052	0.0254149	2.45645
FBgn0037538	618.796	0.455926	0.147105	3.09933	0.00193959	0.0255897	2.43564
FBgn0038324	228.601	0.611292	0.197349	3.09752	0.00195147	0.0255687	2.45645
FBgn0024689	1393.22	0.454886	0.146909	3.09639	0.00195894	0.0304878	1.93054
FBgn0264090	668.406	0.472065	0.15258	3.09389	0.00197549	0.0278731	2.21453
FBgn0039326	1351.62	-0.78982	0.25529	-3.09381	0.00197604	0.0287602	2.11115
FBgn0002570	8057.05	-1.40521	0.454312	-3.09306	0.00198106	0.0312308	1.87575
FBgn0004516	6066.15	-1.2063	0.390061	-3.09259	0.00198415	0.0328607	1.7446
FBgn0001079	589.944	0.511485	0.165401	3.09239	0.00198553	0.0273849	2.29008
FBgn0028863	1835.95	-0.990347	0.320339	-3.09156	0.00199108	0.0289547	2.10461
FBgn0011286	7440.32	1.04697	0.338885	3.08945	0.00200525	0.0315149	1.87575
FBgn0039419	2097.8	0.573	0.185601	3.08727	0.00202002	0.034992	1.62863
FBgn0031877	271.286	0.523045	0.169441	3.08689	0.00202265	0.0287894	2.15549
FBgn0052206	756.945	-1.16164	0.376453	-3.08576	0.0020303	0.0296191	2.09043
FBgn0039677	209.815	-1.85532	0.602101	-3.08141	0.00206026	0.0286293	2.21453
FBgn0036763	1008.82	0.67127	0.21786	3.0812	0.00206169	0.0300677	2.06935
FBgn0027579	4242.23	0.58241	0.189054	3.08066	0.00206544	0.0337198	1.74992
FBgn0010638	3648.67	-0.709511	0.230345	-3.08021	0.00206857	0.0343904	1.70642
FBgn0035578	139.817	-1.06923	0.347269	-3.07898	0.00207709	0.0294312	2.15549
FBgn0038818	1617.68	-0.884643	0.287936	-3.07236	0.00212375	0.0321967	1.93054
FBgn0035089	932.846	-1.00518	0.327907	-3.06544	0.00217351	0.0307065	2.11115
FBgn0085359	2056.91	1.21256	0.396189	3.06055	0.00220931	0.0330188	1.93054
FBgn0051901	2551.92	-3.37782	1.10399	-3.05964	0.00221602	0.0372507	1.62863
FBgn0021995	1829.05	-0.54843	0.179307	-3.05861	0.00222368	0.0312308	2.10461
FBgn0032010	4877.78	1.21511	0.397526	3.05667	0.00223809	0.0358445	1.7446
FBgn0002562	717.732	-5.97271	1.95415	-3.05642	0.00224	0.0318646	2.06935
FBgn0264672	644.048	0.326451	0.106883	3.05428	0.00225602	0.0301046	2.25829
FBgn0032144	6732.92	-3.1664	1.03687	-3.0538	0.00225961	0.0319402	2.07821
FBgn0031950	3053.59	0.385548	0.126424	3.04963	0.0022912	0.0391849	1.57116
FBgn0004687	5877.53	-0.638931	0.209524	-3.04944	0.00229271	0.0365185	1.7446
FBgn0051030	2054.48	-1.07503	0.353052	-3.04497	0.00232705	0.0375928	1.68559
FBgn0265180	5300.78	0.956004	0.314121	3.04343	0.00233899	0.0369092	1.7446
FBgn0038017	173.564	-1.05937	0.348159	-3.04278	0.00234405	0.0306632	2.29008
FBgn0035490	564.702	0.723368	0.237749	3.04256	0.00234573	0.0308898	2.25829
FBgn0035437	1787.27	0.406515	0.133657	3.04148	0.00235417	0.0324965	2.11115
FBgn0033691	507.143	-1.15366	0.379384	-3.04088	0.00235887	0.0306492	2.30902
FBgn0030778	895.721	-0.867566	0.285495	-3.03882	0.0023751	0.0326917	2.11115
FBgn0024491	747.9	2.45771	0.810201	3.03346	0.00241769	0.0334247	2.06935
FBgn0259244	1476.35	-0.663991	0.21899	-3.03205	0.00242895	0.0332048	2.10461
FBgn0040377	678.803	0.981523	0.323783	3.03143	0.00243401	0.0333581	2.09043
FBgn0052756	409.33	0.588304	0.194099	3.03094	0.00243792	0.0312308	2.30902
FBgn0083027	150.504	-1.02631	0.338643	-3.03067	0.00244015	0.0298655	2.47683
FBgn0037554	740.489	0.488326	0.161168	3.02992	0.00244619	0.0332898	2.11115
FBgn0029939	533.406	0.723239	0.238708	3.02981	0.00244707	0.0302314	2.43564
FBgn0037130	925.446	-0.751374	0.24821	-3.02717	0.00246853	0.0339764	2.06935
FBgn0038115	1208.13	0.484598	0.160208	3.0248	0.00248794	0.0350138	2.00139
FBgn0024250	860.403	-0.882879	0.292061	-3.02293	0.00250343	0.0343684	2.06935
FBgn0030634	367.594	-0.911695	0.301684	-3.02202	0.00251094	0.0328375	2.21453
FBgn0036881	96.5452	1.42483	0.471526	3.02174	0.00251325	0.0328375	2.21453
FBgn0020389	1407.86	-0.634066	0.209987	-3.01955	0.00253154	0.0398818	1.68559
FBgn0004431	138.335	-4.65815	1.54501	-3.01496	0.0025701	0.0332962	2.21453
FBgn0038034	408.205	-0.738362	0.244941	-3.01445	0.00257447	0.0326917	2.29008
FBgn0028473	28187.2	0.464331	0.154178	3.01165	0.00259834	0.0396363	1.74992
FBgn0034611	1471.27	-0.579742	0.192503	-3.01161	0.00259868	0.0348725	2.11115
FBgn0040850	535.002	-1.07927	0.35848	-3.01068	0.00260667	0.0327577	2.30902
FBgn0265192	2512.97	-0.434341	0.144282	-3.01037	0.0026093	0.0403419	1.70642
FBgn0085434	4573.4	0.787832	0.261752	3.00984	0.00261381	0.0378433	1.87575
FBgn0035452	109.466	1.19732	0.3979	3.00911	0.00262015	0.0312308	2.47683
FBgn0265185	1319.98	-2.638	0.876866	-3.00844	0.00262594	0.0372507	1.93054
FBgn0027334	793.85	-0.628106	0.208851	-3.00743	0.00263465	0.0350138	2.11115
FBgn0036921	3800.69	-0.549506	0.182778	-3.00641	0.00264354	0.0421133	1.62863
FBti0020425	255.179	-1.06043	0.352742	-3.00626	0.0026448	0.0339764	2.21453
FBgn0031069	5651.41	0.828049	0.275578	3.00477	0.00265782	0.0362461	2.04102
FBgn0032986	2944.34	0.341926	0.113979	2.99989	0.00270073	0.0410602	1.72413
FBgn0029896	12770	1.2376	0.412647	2.99917	0.00270718	0.0407334	1.7446
FBgn0065035	549.001	-0.68755	0.229301	-2.99847	0.00271343	0.0338026	2.29008
FBgn0033872	6697.51	-0.67118	0.223861	-2.9982	0.00271581	0.0407334	1.74992
FBgn0034582	215.772	-5.3999	1.80206	-2.99651	0.00273091	0.03488	2.21453
FBgn0038416	90.9851	-4.68296	1.56391	-2.9944	0.00274985	0.0324005	2.47683
FBgn0041252	194.837	-7.74569	2.58762	-2.99337	0.00275919	0.0350138	2.21453
FBgn0038947	11971.1	-0.460766	0.15412	-2.98966	0.00279286	0.0369403	2.07821
FBgn0039298	3320.73	1.03509	0.346558	2.98676	0.00281954	0.0428985	1.68559
FBgn0034002	656.876	0.596643	0.19982	2.98591	0.0028274	0.03488	2.29008
FBgn0035896	2993.77	-0.593312	0.198778	-2.98479	0.00283771	0.044037	1.62863
FBgn0028480	11900.7	-0.521061	0.174595	-2.98439	0.00284144	0.0422031	1.7446
FBgn0004047	501244	-1.26527	0.424078	-2.98359	0.00284891	0.0378547	2.04102
FBgn0001565	4187.67	0.302274	0.101316	2.98347	0.00285001	0.0422309	1.7446
FBgn0040349	223.886	-1.72754	0.579142	-2.98292	0.00285511	0.0332048	2.47683
FBgn0261547	2701.2	0.298681	0.100139	2.98266	0.00285757	0.0431578	1.68559
FBgn0036713	606.58	-1.41725	0.475313	-2.98172	0.00286637	0.0361157	2.21453
FBgn0051259	198.306	2.32384	0.779872	2.97977	0.00288462	0.0362461	2.21453
FBgn0266005	356.428	-0.852146	0.286137	-2.9781	0.00290037	0.0351935	2.30902
FBgn0052230	16822.4	-0.772548	0.259703	-2.97474	0.00293241	0.0428985	1.74992
FBgn0023214	412.445	-0.666157	0.223943	-2.97468	0.00293298	0.035834	2.29008
FBgn0085229	729.196	-0.665462	0.223738	-2.97429	0.00293663	0.0379987	2.09043
FBgn0030136	31988.4	-0.351632	0.118296	-2.97248	0.00295405	0.0412281	1.87575
FBgn0022770	136.881	-0.956159	0.321844	-2.97087	0.00296953	0.0369092	2.21453
FBgn0036273	607.752	0.543043	0.182897	2.96911	0.00298661	0.0365506	2.25829
FBgn0005198	2126.32	0.498475	0.167908	2.96873	0.00299032	0.0442252	1.70642
FBgn0264979	1169.52	0.780011	0.262761	2.96852	0.00299239	0.0407334	1.93054
FBgn0033936	1539.64	0.824389	0.277811	2.96745	0.00300285	0.0398818	2.00139
FBgn0000411	361.346	-0.903505	0.30461	-2.9661	0.00301599	0.0365466	2.29008
FBgn0001987	1584.45	-0.825594	0.278401	-2.96548	0.0030221	0.0387895	2.10461
FBgn0053051	311.654	-0.720199	0.242975	-2.96409	0.00303581	0.0365871	2.29008
FBgn0035244	1866.53	0.4479	0.151112	2.96402	0.00303644	0.0401309	2.00139
FBgn0038344	1022.51	0.714721	0.241193	2.96327	0.00304391	0.039421	2.06935
FBgn0051826	143.633	0.934925	0.315722	2.96123	0.00306414	0.0350138	2.45645
FBgn0037670	330.18	0.56588	0.191319	2.95778	0.00309863	0.0371426	2.29008
FBgn0031805	818.823	1.77683	0.601407	2.95445	0.00313227	0.0396363	2.11115
FBgn0085385	618.394	-0.889894	0.301421	-2.95233	0.0031539	0.0375517	2.29008
FBgn0011281	679.408	5.46303	1.85093	2.9515	0.00316237	0.0422309	1.93054
FBgn0038652	2804.11	0.6045	0.205033	2.94831	0.00319516	0.0474817	1.62863
FBgn0030625	724.997	0.686273	0.232798	2.94794	0.00319903	0.040154	2.10461
FBgn0259818	321.591	0.644488	0.218922	2.94391	0.00324093	0.0365506	2.45645
FBgn0264002	151.751	1.01893	0.346159	2.94354	0.00324484	0.0365506	2.45645
FBgn0039554	1626.67	0.435402	0.147936	2.94318	0.00324861	0.0471188	1.68559
FBgn0033750	158.948	0.557871	0.189597	2.9424	0.00325684	0.0400708	2.15549
FBgn0015568	2266.03	-0.593108	0.2017	-2.94054	0.00327639	0.0472943	1.68559
FBgn0032295	1200.95	0.457895	0.155761	2.93973	0.00328502	0.0422622	2.00139
FBgn0050020	2134.26	0.622202	0.211777	2.938	0.0033034	0.047183	1.70642
FBgn0010399	684.179	-1.05525	0.359241	-2.93744	0.00330934	0.0417046	2.06935
FBgn0033135	119.706	1.31097	0.446381	2.93688	0.00331528	0.0405255	2.15549
FBgn0033464	394.1	0.970535	0.33048	2.93674	0.00331683	0.0394137	2.25829
FBgn0028497	2298.36	0.384167	0.130831	2.93637	0.00332073	0.0497588	1.57116
FBgn0053127	816.596	-4.66668	1.58975	-2.93548	0.00333036	0.0436987	1.93054
FBgn0038363	522.814	-0.777979	0.265043	-2.9353	0.00333227	0.0374047	2.43564
FBgn0003149	16268.8	0.80283	0.273631	2.93399	0.00334633	0.0418303	2.07821
FBgn0027348	6583.55	-0.757266	0.258143	-2.93351	0.00335155	0.0468811	1.74992
FBgn0261953	157.403	-2.36334	0.805656	-2.93343	0.00335239	0.0400945	2.21453
FBgn0038926	487.304	-0.691225	0.235775	-2.93172	0.0033709	0.0397547	2.25829
FBgn0029898	1810.89	0.876375	0.298994	2.93108	0.0033779	0.041802	2.10461
FBgn0000721	9555.23	0.473233	0.161459	2.93097	0.00337906	0.047183	1.7446
FBgn0001296	1400.96	-0.941395	0.321282	-2.93012	0.00338831	0.0418303	2.10461
FBgn0001206	968.856	1.10502	0.377216	2.9294	0.00339614	0.0443409	1.93054
FBgn0035086	650.888	0.840473	0.286981	2.92868	0.00340409	0.0378547	2.43564
FBgn0052373	201.935	0.989994	0.338084	2.92824	0.00340883	0.0375517	2.47683
FBgn0283499	2613.62	0.512935	0.175188	2.92792	0.0034124	0.0495576	1.62863
FBgn0004575	5343.31	-0.933393	0.318914	-2.92678	0.00342489	0.0474817	1.7446
FBgn0001142	11321.4	0.730595	0.249656	2.92641	0.00342902	0.0429321	2.04102
FBgn0035557	121.763	-0.779537	0.266457	-2.92557	0.00343827	0.0377498	2.47683
FBgn0032076	1024.14	-0.960364	0.328633	-2.9223	0.00347457	0.0424546	2.10461
FBgn0024555	4972.8	0.35441	0.121314	2.92142	0.00348438	0.0428985	2.07821
FBgn0046685	671.721	0.60486	0.207122	2.92031	0.00349682	0.0412842	2.21453
FBgn0264962	5830.63	0.274683	0.0940848	2.91953	0.00350564	0.0461917	1.87575
FBgn0286506	2021.25	-0.436688	0.149645	-2.91816	0.00352101	0.0452977	1.93054
FBgn0262538	1809.91	0.747065	0.256095	2.91713	0.00353263	0.0453918	1.93054
FBgn0003062	2018.64	-1.20261	0.412666	-2.91424	0.00356553	0.0446057	2.00139
FBgn0031945	237.096	-1.018	0.349354	-2.91396	0.00356877	0.0388708	2.47683
FBgn0038484	107.541	-2.10867	0.723781	-2.9134	0.00357511	0.0388882	2.47683
FBgn0039479	198.517	0.969707	0.332907	2.91285	0.00358147	0.0391849	2.45645
FBgn0010452	482.333	-0.731667	0.251347	-2.91099	0.00360286	0.0395906	2.43564
FBgn0027529	4408.02	0.555029	0.190774	2.90935	0.00362185	0.044037	2.07821
FBgn0034053	670.432	0.817888	0.281249	2.90806	0.00363683	0.0397547	2.43564
FBgn0051133	375.03	0.576998	0.19849	2.90694	0.00364984	0.0416158	2.29008
FBgn0020257	1544.86	-0.547821	0.188616	-2.90442	0.00367929	0.0467067	1.93054
FBgn0085410	319.201	0.716129	0.246568	2.90439	0.00367964	0.0426748	2.21453
FBgn0033574	1524.64	0.708624	0.244222	2.90155	0.00371318	0.0444156	2.10461
FBti0063425	102.157	-3.82379	1.3192	-2.89855	0.00374888	0.0422309	2.29008
FBgn0000326	820.364	0.409171	0.141228	2.89724	0.0037646	0.0446057	2.11115
FBgn0027844	1199.34	-0.855549	0.295459	-2.89566	0.00378367	0.0448151	2.10461
FBgn0000045	8251.96	1.34946	0.466071	2.8954	0.00378677	0.0483713	1.87575
FBgn0015402	1417.17	0.354865	0.122641	2.89353	0.00380933	0.0467019	2.00139
FBgn0033960	251.147	0.631698	0.218324	2.8934	0.00381096	0.0436466	2.21453
FBgn0003187	1115.35	1.31653	0.455106	2.89281	0.00381813	0.0476652	1.93054
FBgn0031598	889.743	0.52184	0.180408	2.89255	0.00382131	0.0450104	2.11115
FBgn0038870	378.269	-0.58516	0.202367	-2.89158	0.00383315	0.0431578	2.25829
FBgn0038337	1006.64	1.10753	0.383309	2.88938	0.00385997	0.0461583	2.06935
FBgn0013674	703047	-0.867319	0.300705	-2.88428	0.00392305	0.0463743	2.07821
FBgn0000046	6398.6	0.541242	0.187746	2.88284	0.00394106	0.0496137	1.87575
FBgn0037000	509.877	-0.524612	0.182207	-2.87921	0.00398676	0.0448217	2.21453
FBgn0000658	127.513	-0.952059	0.331303	-2.87368	0.00405725	0.0422309	2.47683
FBgn0000439	449.255	-1.22248	0.425476	-2.87321	0.00406321	0.0446057	2.29008
FBgn0033297	825.538	-2.0809	0.724387	-2.87263	0.00407067	0.047183	2.10461
FBgn0014135	484.994	0.872717	0.303945	2.8713	0.00408784	0.0446057	2.29008
FBgn0026598	900.549	0.854077	0.297586	2.87002	0.00410452	0.0477466	2.06935
FBgn0038092	273.743	-2.12749	0.741544	-2.869	0.00411766	0.0460678	2.21453
FBgn0053988	1878.45	-1.32175	0.461149	-2.86622	0.00415401	0.0491715	2.00139
FBgn0032228	83.0406	-1.73244	0.604436	-2.8662	0.00415428	0.0431079	2.45645
FBgn0265967	715.041	1.08077	0.377084	2.86613	0.00415529	0.0476652	2.10461
FBgn0033752	770.369	0.427413	0.149187	2.86494	0.00417087	0.0476652	2.11115
FBgn0038301	529.306	0.550722	0.192235	2.86484	0.00417226	0.0463536	2.21453
FBgn0004569	871.069	-0.530651	0.185538	-2.86007	0.00423543	0.0487502	2.06935
FBgn0085390	834.753	0.566056	0.198045	2.85821	0.00426034	0.0489797	2.06935
FBgn0004118	745.227	0.911186	0.319014	2.85626	0.00428662	0.0485292	2.11115
FBgn0085397	276.392	-0.729261	0.255436	-2.85497	0.00430412	0.0463536	2.29008
FBgn0035043	632.956	-2.00646	0.703123	-2.85364	0.00432212	0.0473744	2.21453
FBgn0051989	436.895	0.604117	0.211762	2.85281	0.00433344	0.0446057	2.43564
FBgn0264272	552.038	0.685641	0.240374	2.85239	0.00433914	0.0446057	2.43564
FBgn0266100	517.378	-1.19704	0.419769	-2.85165	0.00434924	0.0463536	2.30902
FBgn0263234	495.982	-3.47261	1.22135	-2.84326	0.00446551	0.0483713	2.21453
FBgn0266429	156.467	-1.8286	0.644468	-2.83738	0.00454859	0.0497385	2.15549
FBgn0083120	145.236	-1.15358	0.406921	-2.8349	0.00458396	0.0499516	2.15549
FBgn0002878	536.797	0.743607	0.262373	2.83416	0.00459459	0.0485292	2.25829
FBgn0028533	581.265	-4.89834	1.72965	-2.83198	0.00462606	0.0483713	2.29008
FBgn0038849	468.105	0.828749	0.29266	2.83178	0.00462899	0.0483713	2.29008
FBgn0019949	643.537	0.519498	0.183915	2.82466	0.00473306	0.0491121	2.29008
FBgn0259832	387.641	-0.709338	0.251322	-2.82243	0.00476607	0.0474414	2.43564
FBgn0035313	185.149	-4.3457	1.54047	-2.82103	0.00478698	0.0473587	2.45645
FBgn0036240	541.69	0.834577	0.296408	2.81563	0.00486816	0.0499516	2.29008
FBgn0042094	512.052	-0.629567	0.224577	-2.80334	0.00505764	0.0491715	2.43564
FBgn0033124	476.177	-1.69765	0.606449	-2.79933	0.00512094	0.0496137	2.43564
FBgn0028855	137.528	-2.13522	0.763028	-2.79835	0.00513642	0.0491715	2.47683

## Sheet: Male abdomen v. head
	baseMean	log2FoldChange	lfcSE	stat	pvalue	padj	weight
FBgn0010044	337.287	-3.16616	0.292382	-10.8288	2.51334e-27	5.12376e-23	1.01475
FBgn0038020	2023.81	-1.47563	0.150503	-9.8046	1.07569e-22	8.79419e-19	1.26519
FBgn0033792	296.094	-2.16625	0.264373	-8.19391	2.52884e-16	1.71845e-12	1.01475
FBgn0264462	106.873	-1.89754	0.24374	-7.78508	6.96683e-15	2.58102e-10	0.111679
FBgn0032138	7323.17	0.667294	0.0891768	7.48282	7.27419e-14	1.37941e-10	2.72727
FBgn0038098	456.975	-1.34557	0.204858	-6.56829	5.08964e-11	1.11985e-07	1.56702
FBgn0035743	136.771	-3.48462	0.5488	-6.34952	2.15981e-10	4.44529e-06	0.111679
FBgn0028473	21810.9	0.690655	0.110896	6.22794	4.72618e-10	5.06284e-07	2.75877
FBgn0034935	1111.68	-0.995461	0.166022	-5.99594	2.02309e-09	1.74128e-06	3.00438
FBgn0042206	299.737	-1.2257	0.206646	-5.93141	3.00344e-09	5.10242e-06	1.01475
FBgn0031418	3572.33	-1.00705	0.173476	-5.80511	6.43227e-09	4.45942e-06	2.98389
FBgn0010038	243.078	-2.10945	0.364282	-5.79071	7.00887e-09	8.98641e-06	1.07564
FBgn0034438	1414.82	0.797675	0.138265	5.76919	7.96518e-09	5.10242e-06	2.92394
FBgn0011676	617.106	1.73153	0.302733	5.71966	1.0674e-08	1.13518e-05	1.14422
FBgn0033518	1024.36	-1.27481	0.222919	-5.71872	1.07327e-08	9.48521e-06	1.46298
FBgn0015316	211.901	-1.61251	0.282886	-5.70023	1.19647e-08	4.57658e-05	0.235142
FBgn0039349	3512.16	-0.616231	0.108545	-5.67722	1.36905e-08	7.30113e-06	2.98389
FBgn0037788	3095.38	-1.05131	0.186425	-5.6393	1.70744e-08	8.19521e-06	3.07861
FBgn0039827	143.086	1.14966	0.209495	5.48778	4.07026e-08	0.000828229	0.0203329
FBgn0262515	13048.6	-0.398114	0.0726926	-5.47668	4.33385e-08	1.82629e-05	2.72727
FBgn0001224	845.918	-1.39993	0.255723	-5.47441	4.38979e-08	3.39135e-05	1.33887
FBgn0030895	618.053	1.59472	0.291312	5.47427	4.39323e-08	3.61035e-05	1.14422
FBgn0051098	919.234	-0.448587	0.0826574	-5.42706	5.72884e-08	3.13566e-05	1.98921
FBgn0085419	622.183	0.803992	0.14923	5.38759	7.14094e-08	6.06572e-05	1.01475
FBgn0033446	13312.1	0.91914	0.172975	5.3137	1.07419e-07	3.43721e-05	3.07861
FBgn0039756	1998.77	-0.564849	0.109521	-5.15745	2.50332e-07	0.000132037	1.26519
FBgn0036285	1531.25	0.778052	0.151575	5.1331	2.85001e-07	7.84961e-05	3.00438
FBgn0002565	2017.24	3.38399	0.660145	5.12613	2.95756e-07	8.3803e-05	2.808
FBgn0011746	825.462	-0.762876	0.149243	-5.11162	3.194e-07	0.00011863	1.98921
FBgn0010039	541.748	-1.24356	0.243768	-5.10139	3.37163e-07	0.000267311	0.767435
FBgn0261610	846.843	0.40897	0.0803668	5.08879	3.60347e-07	0.000125669	1.97729
FBgn0010226	9165.26	-0.575059	0.113042	-5.08713	3.63528e-07	9.7073e-05	2.86928
FBgn0034396	316.743	0.673859	0.13277	5.07537	3.86733e-07	0.000215701	1.14422
FBgn0027525	7852.41	0.553354	0.110036	5.02883	4.93476e-07	0.000122685	2.86928
FBgn0032752	981.587	0.518784	0.104649	4.95739	7.14455e-07	0.000280628	1.46298
FBgn0036290	1073.13	-0.627717	0.126849	-4.94854	7.47724e-07	0.000285758	1.46298
FBgn0033826	569.308	-2.76559	0.561332	-4.92683	8.35744e-07	0.000512008	0.767435
FBgn0023542	1014.58	0.385225	0.0785698	4.90296	9.44017e-07	0.000325578	1.46298
FBgn0037671	7415.78	-0.409239	0.0836382	-4.89297	9.9324e-07	0.000215701	2.88659
FBgn0039629	855.862	0.712682	0.145706	4.89122	1.00211e-06	0.000290866	1.87559
FBgn0030484	4341.61	-0.582136	0.120684	-4.82363	1.40966e-06	0.000280628	2.88659
FBgn0029799	311.656	-0.875241	0.181969	-4.80985	1.51046e-06	0.000593662	1.14422
FBgn0031559	101.87	1.62666	0.33952	4.79107	1.65894e-06	0.00223024	0.235142
FBgn0051974	2492.02	-0.613138	0.128079	-4.78717	1.69146e-06	0.000316725	2.808
FBgn0285910	7835.23	-0.321419	0.0674494	-4.76534	1.88538e-06	0.000316725	3.07861
FBgn0030218	694.883	1.09698	0.230262	4.76404	1.89751e-06	0.000486716	1.87559
FBgn0053639	370.712	1.95326	0.412818	4.73153	2.22835e-06	0.00119939	0.739127
FBgn0033644	277.082	0.861708	0.183655	4.692	2.70545e-06	0.000774369	1.475
FBgn0050033	146.541	1.45528	0.31064	4.68478	2.80254e-06	0.00306491	0.233532
FBgn0037213	5635.52	0.360175	0.0769076	4.68321	2.82413e-06	0.000451834	3.07861
FBgn0052523	485.773	4.49708	0.96304	4.66967	3.0168e-06	0.00137832	0.767435
FBgn0024944	816.703	0.647933	0.138836	4.6669	3.05776e-06	0.000926385	1.33887
FBgn0050090	231.932	-1.26945	0.272903	-4.65164	3.29312e-06	0.00126669	1.01475
FBgn0036995	597.771	1.2951	0.279185	4.63884	3.5037e-06	0.00126746	1.01475
FBgn0031289	140.175	-0.921033	0.198657	-4.6363	3.54695e-06	0.00559093	0.145823
FBgn0028663	4241.01	-0.542031	0.117111	-4.62836	3.68567e-06	0.000594823	2.72727
FBgn0033268	17284.5	-1.18708	0.25927	-4.57853	4.68247e-06	0.00073995	2.72727
FBgn0032521	442.746	0.563633	0.123239	4.57349	4.79661e-06	0.00208544	0.767435
FBgn0036024	978.034	-2.76129	0.604892	-4.56493	4.99671e-06	0.00133111	1.33887
FBgn0052406	653.614	1.7061	0.375784	4.54009	5.62297e-06	0.00223024	0.767435
FBgn0020622	1947.56	-0.534954	0.118116	-4.52906	5.9248e-06	0.000593115	4.59219
FBgn0024740	396.282	1.12136	0.252206	4.4462	8.74022e-06	0.00244083	1.01475
FBgn0031939	481.959	0.732749	0.16502	4.44036	8.98084e-06	0.0024327	1.07564
FBgn0037536	4717.24	0.286651	0.0647159	4.42937	9.45081e-06	0.00126746	2.72727
FBgn0030740	3682.84	-0.375724	0.0851694	-4.41149	1.02662e-05	0.00126746	3.07861
FBgn0032015	1568.06	-0.309957	0.0704612	-4.39897	1.08764e-05	0.00126746	3.1144
FBgn0014417	560.398	0.519956	0.118255	4.39692	1.098e-05	0.00223024	1.56702
FBgn0051814	521.861	1.05209	0.240432	4.37585	1.20958e-05	0.00280805	1.14422
FBgn0030432	2434.42	0.406932	0.0930319	4.37411	1.2193e-05	0.00147259	2.808
FBgn0261588	1531.38	0.525472	0.120449	4.36261	1.28517e-05	0.00147259	3.00438
FBgn0044823	344.569	-0.60885	0.139802	-4.3551	1.33008e-05	0.00300592	1.14422
FBgn0052816	151.295	0.82719	0.193185	4.28184	1.85351e-05	0.0157453	0.145823
FBgn0034501	23672.8	0.570679	0.133598	4.27161	1.94069e-05	0.00223024	2.75877
FBgn0029810	7401.46	5.92625	1.3902	4.26287	2.01821e-05	0.00223024	2.72727
FBgn0041629	1865.56	-0.747978	0.176005	-4.24976	2.13998e-05	0.00223024	2.92394
FBgn0037238	1301.84	1.63922	0.386051	4.24612	2.17506e-05	0.00223024	2.92394
FBgn0038693	4210.61	1.28738	0.303904	4.23614	2.27392e-05	0.0024327	2.75877
FBgn0250910	569.11	0.977158	0.231078	4.2287	2.35043e-05	0.00373845	1.56702
FBgn0033735	1335.55	0.571823	0.135625	4.21622	2.48433e-05	0.00244083	2.92394
FBgn0263258	2066.43	0.382821	0.0908424	4.21412	2.50757e-05	0.00249644	2.808
FBgn0003261	28209.6	0.348627	0.0827298	4.21404	2.50844e-05	0.00253695	2.72727
FBgn0033108	2069.05	1.05891	0.251986	4.20225	2.64271e-05	0.00256174	2.808
FBgn0265002	514.688	0.874986	0.208972	4.1871	2.82543e-05	0.00586232	1.07564
FBgn0000244	4174	0.249576	0.0598417	4.17061	3.03791e-05	0.00280805	2.86928
FBgn0260971	361.312	1.28859	0.311347	4.13875	3.4921e-05	0.00685315	1.07564
FBgn0039925	479.171	0.69052	0.167757	4.11618	3.85206e-05	0.00872572	0.767435
FBgn0037057	1556.38	0.536656	0.130545	4.11091	3.94108e-05	0.00330936	3.00438
FBgn0051436	442.077	0.634705	0.15449	4.10839	3.98432e-05	0.00694094	1.14422
FBgn0033791	607.058	1.0929	0.266051	4.10787	3.99319e-05	0.00579296	1.56702
FBgn0035170	785.489	2.515	0.614256	4.09437	4.23309e-05	0.00530561	1.87559
FBgn0037766	819.78	2.11009	0.518264	4.07146	4.67199e-05	0.00681067	1.46298
FBgn0030343	2936.09	0.310003	0.0762993	4.06298	4.84498e-05	0.00399878	2.98389
FBgn0039703	599.54	3.28276	0.808687	4.05937	4.92063e-05	0.0101252	0.767435
FBgn0032643	1353.98	-0.377473	0.0930932	-4.05479	5.01801e-05	0.00286142	4.59219
FBgn0035010	410.057	3.36172	0.82908	4.05476	5.01859e-05	0.00867037	1.01475
FBgn0054026	1558.09	-2.57514	0.638751	-4.03153	5.54154e-05	0.00446023	2.98864
FBgn0038973	636.995	-2.80083	0.695118	-4.02928	5.59473e-05	0.00881959	1.07564
FBgn0034258	8540.98	0.407103	0.101048	4.02879	5.60653e-05	0.00443219	3.07861
FBgn0005614	23580.9	4.37297	1.08547	4.02866	5.60968e-05	0.00483505	2.75877
FBgn0029962	439.906	3.39608	0.846735	4.01079	6.0515e-05	0.00753667	1.56702
FBgn0025643	749.395	0.692902	0.172948	4.00642	6.16464e-05	0.00686805	1.87559
FBgn0259145	1051.47	2.65531	0.666393	3.9846	6.75931e-05	0.00694094	1.97729
FBgn0052091	772.475	0.689018	0.173354	3.97464	7.04856e-05	0.00853468	1.46298
FBgn0040923	2814.57	4.53558	1.14339	3.96677	7.2853e-05	0.00945404	1.26519
FBgn0024943	3276.32	2.35859	0.595625	3.95986	7.49942e-05	0.00587759	2.808
FBgn0053503	280.724	0.652928	0.165124	3.95417	7.68013e-05	0.0116533	1.01475
FBgn0035293	2779.54	0.585387	0.148269	3.94814	7.87592e-05	0.0061077	2.808
FBgn0033033	1333.84	0.577622	0.146349	3.94687	7.91791e-05	0.00586232	3.00438
FBgn0051664	224.641	1.38796	0.352389	3.93872	8.19163e-05	0.00919106	1.475
FBgn0033347	393.404	1.12588	0.286481	3.93002	8.49399e-05	0.0125318	1.01475
FBgn0083950	1563.41	1.67135	0.425897	3.92431	8.69774e-05	0.00623846	3.00438
FBgn0262736	71041	-0.319218	0.0817438	-3.90511	9.4184e-05	0.00694094	2.72727
FBgn0037354	1988.49	-0.737757	0.189711	-3.88885	0.000100721	0.00693523	3.00438
FBgn0031996	633.91	-0.376916	0.0969664	-3.88708	0.000101459	0.016009	0.767435
FBgn0260793	1431.57	3.65505	0.940636	3.88572	0.000102029	0.00694094	2.92394
FBgn0032506	1186.65	2.17002	0.56065	3.87054	0.000108593	0.00549656	4.59219
FBgn0020386	7706.6	0.453243	0.117121	3.86988	0.000108889	0.00696847	3.07861
FBgn0267089	254.733	3.2025	0.829243	3.86196	0.000112483	0.0116533	1.475
FBgn0029002	575.923	-0.656521	0.170409	-3.85262	0.000116863	0.0138287	1.14422
FBgn0039584	903.361	2.48126	0.644501	3.84989	0.000118173	0.0127685	1.33887
FBgn0039084	1482.1	0.540072	0.140369	3.84751	0.000119325	0.00782571	2.92394
FBgn0037163	1127.62	0.587786	0.152782	3.84723	0.000119459	0.00782571	2.92394
FBgn0004516	8853.35	3.45675	0.901391	3.83491	0.00012561	0.00805827	2.88659
FBgn0015577	3384.81	0.346276	0.0903586	3.83224	0.000126983	0.00794865	3.00438
FBgn0037754	1565.78	1.80728	0.472136	3.82789	0.000129248	0.00787625	3.1144
FBgn0038087	423.424	1.53087	0.400278	3.82451	0.000131031	0.0148062	1.14422
FBgn0029814	5427.54	3.20701	0.838641	3.82405	0.000131277	0.00853468	2.75877
FBgn0035696	2711.02	0.318151	0.083226	3.82273	0.000131982	0.00805827	3.00438
FBgn0028863	2654.69	2.80561	0.734023	3.82224	0.000132245	0.00805827	3.00438
FBgn0264273	927.836	0.894501	0.23466	3.8119	0.000137901	0.011436	1.87559
FBgn0083991	591.444	2.25348	0.591401	3.81041	0.000138739	0.0158825	1.07564
FBgn0001263	7477.95	5.15655	1.35429	3.80757	0.000140341	0.00875081	2.75877
FBgn0032433	1507.76	-0.69829	0.183463	-3.80617	0.000141137	0.00822356	3.1144
FBgn0039326	1780.88	-0.370003	0.097584	-3.79163	0.000149659	0.00875081	2.92394
FBgn0028662	6934.92	-0.407576	0.107601	-3.78785	0.000151957	0.00885379	2.88659
FBgn0030594	2825.37	1.27208	0.336234	3.78332	0.000154753	0.0153327	1.26519
FBgn0031275	951.213	0.628262	0.166089	3.78268	0.00015515	0.0148897	1.33887
FBgn0036986	562.865	3.23236	0.855926	3.77644	0.000159083	0.0181179	1.01475
FBgn0040502	4967.8	4.2696	1.13061	3.77636	0.000159134	0.00950449	2.72727
FBgn0024315	7269.1	-0.501046	0.133155	-3.76289	0.000167963	0.00987628	2.72727
FBgn0040823	547.301	0.996051	0.264728	3.76254	0.000168197	0.0181179	1.07564
FBgn0031824	573.619	0.597803	0.159817	3.74055	0.000183618	0.0232376	0.767435
FBgn0033739	3167.64	0.379573	0.101545	3.73796	0.000185519	0.0174065	1.26519
FBgn0030230	562.613	0.893864	0.239168	3.73739	0.000185943	0.0233129	0.767435
FBgn0038404	353.458	-0.860122	0.23021	-3.73625	0.000186786	0.0200414	1.01475
FBgn0033079	1932.07	0.623618	0.167075	3.73255	0.000189548	0.0100397	3.00438
FBgn0027095	1467.56	-0.372671	0.0999157	-3.72985	0.00019159	0.00987628	3.1144
FBgn0053512	798.261	2.89304	0.776192	3.72723	0.000193598	0.016009	1.46298
FBgn0086675	14555.7	2.92761	0.787867	3.71587	0.000202506	0.0110608	2.86928
FBgn0266095	932.975	4.69541	1.26447	3.71334	0.000204542	0.0178814	1.33887
FBgn0052544	416.352	1.01646	0.274026	3.70935	0.000207793	0.0215032	1.01475
FBgn0022097	4615.81	-0.413165	0.111514	-3.70505	0.000211352	0.0116533	2.75877
FBgn0037015	646.545	2.6953	0.728049	3.70208	0.000213836	0.0251711	0.767435
FBgn0259994	7937.24	1.5632	0.422731	3.69786	0.000217426	0.0120381	2.72727
FBgn0029974	1207.15	2.05235	0.555747	3.69295	0.000221664	0.00853468	4.59219
FBgn0041337	909.238	0.782739	0.212646	3.68095	0.000232367	0.0181533	1.46298
FBgn0266599	79628.2	0.278679	0.0760615	3.66387	0.000248434	0.0129753	2.72727
FBgn0030913	870.008	3.48357	0.950902	3.66344	0.000248848	0.0201307	1.33887
FBgn0039089	797.833	1.62517	0.443712	3.66267	0.000249604	0.0189757	1.46298
FBgn0028699	1888.42	-0.537007	0.146727	-3.65991	0.000252306	0.0125318	2.98864
FBgn0028879	1453.6	1.38146	0.377728	3.65728	0.000254903	0.00919106	4.59219
FBgn0035726	3095.04	-0.390731	0.10689	-3.65544	0.000256742	0.0129753	2.808
FBgn0086778	3485.87	3.26042	0.892033	3.65504	0.00025714	0.0129753	2.808
FBgn0036015	5076.58	5.22871	1.43239	3.65034	0.000261892	0.0125318	3.07861
FBgn0030508	1383.45	0.83926	0.229978	3.6493	0.000262952	0.0127685	2.98864
FBgn0033065	23751.9	-0.353321	0.0970461	-3.64075	0.000271841	0.0138287	2.72727
FBgn0033814	4786.09	-0.296397	0.0814405	-3.63942	0.000273249	0.0133215	2.88659
FBgn0265296	4194.66	1.92889	0.530772	3.63412	0.000278935	0.0138287	2.72727
FBgn0032170	2461.14	0.315174	0.0868471	3.62907	0.000284443	0.0138287	2.808
FBgn0032151	6585.75	3.10162	0.855079	3.62729	0.000286413	0.0138287	2.86928
FBgn0005564	1944.49	0.76137	0.210426	3.61824	0.000296611	0.0138287	2.92394
FBgn0053513	1079.23	2.27512	0.63078	3.60683	0.000309955	0.0230247	1.33887
FBgn0003249	13290.2	5.13584	1.42394	3.60679	0.000310013	0.0147894	2.72727
FBgn0033760	716.868	0.4816	0.133742	3.60095	0.000317056	0.0182261	1.97729
FBgn0033500	270.645	1.20391	0.334391	3.60031	0.000317837	0.0219591	1.475
FBgn0083956	7122.25	0.368707	0.102589	3.59401	0.00032563	0.0141608	3.07861
FBgn0028371	5953.2	0.441693	0.122936	3.59288	0.000327044	0.0147894	2.88659
FBgn0001565	2818.03	0.350366	0.0975365	3.59216	0.000327951	0.0242637	1.26519
FBgn0032798	1434.28	0.473652	0.13193	3.59019	0.000330443	0.0141608	3.1144
FBgn0039323	223.72	-1.06454	0.296836	-3.58629	0.000335416	0.0281917	1.01475
FBgn0038494	573.209	1.54655	0.432285	3.57762	0.000346741	0.0221135	1.56702
FBgn0033978	1553.79	-0.44107	0.123349	-3.57578	0.000349183	0.0147894	3.1144
FBgn0033936	1770.37	1.46423	0.409719	3.57373	0.000351928	0.0147894	3.1144
FBgn0041723	990.649	0.843445	0.236375	3.56825	0.000359369	0.0198933	1.97729
FBgn0261873	6508.36	0.410452	0.115115	3.56559	0.000363034	0.016009	2.75877
FBgn0085420	450.996	1.10861	0.311145	3.563	0.000366646	0.0287706	1.07564
FBgn0262512	3096.59	-0.508001	0.142599	-3.56245	0.000367406	0.0153327	3.00438
FBgn0004880	5904.81	2.18993	0.614989	3.56092	0.000369557	0.0162975	2.72727
FBgn0283536	7832.74	-0.417818	0.117484	-3.55638	0.000376001	0.0153327	3.07861
FBgn0038256	2512.54	-0.403241	0.113447	-3.55445	0.000378778	0.0153327	3.07861
FBgn0015038	589.851	0.536141	0.15089	3.55318	0.0003806	0.0292791	1.07564
FBgn0035379	280.409	-0.673225	0.189708	-3.54874	0.000387082	0.0243607	1.475
FBgn0038092	375.589	1.20975	0.341118	3.54641	0.000390512	0.0244507	1.475
FBgn0040918	1679.25	-0.235095	0.0663128	-3.54525	0.000392244	0.0125318	4.59219
FBgn0036997	445.334	0.968473	0.273594	3.53982	0.000400402	0.0381387	0.767435
FBgn0033067	782.586	3.08982	0.873009	3.53927	0.000401231	0.0266817	1.33887
FBgn0033196	2741.92	-0.354272	0.100115	-3.53867	0.000402151	0.0171255	2.808
FBgn0015520	1033.35	-0.415747	0.117613	-3.53486	0.000407984	0.0215579	1.97729
FBgn0032839	685.843	-2.92703	0.828541	-3.53275	0.000411261	0.0215887	1.97729
FBgn0013725	695.244	2.54072	0.719646	3.53051	0.000414758	0.0215887	1.97729
FBgn0051781	15254.5	0.392205	0.11114	3.52892	0.000417259	0.0178814	2.72727
FBgn0083963	934.183	1.13557	0.321825	3.52852	0.000417886	0.0216439	1.97729
FBgn0085422	329.823	1.05608	0.30004	3.51979	0.000431892	0.0308633	1.14422
FBgn0030887	825.199	0.485113	0.137913	3.51752	0.000435595	0.0221135	1.98921
FBgn0267337	573.864	0.617359	0.175608	3.51555	0.000438849	0.0337604	1.01475
FBgn0037724	1529.27	-2.18553	0.623753	-3.50384	0.000458593	0.0174065	3.1144
FBgn0034322	370.819	1.25795	0.359333	3.5008	0.000463865	0.027335	1.475
FBgn0029864	973.818	2.51778	0.719583	3.49894	0.000467112	0.0231615	1.97729
FBgn0259246	6718.92	0.971137	0.277877	3.49485	0.000474336	0.0192404	2.72727
FBgn0003514	5191.26	-0.325527	0.0933579	-3.48687	0.000488707	0.0197178	2.72727
FBgn0011726	5409.55	-0.304615	0.0873636	-3.48675	0.000488922	0.0181533	3.07861
FBgn0037326	1225.83	1.71299	0.491512	3.48514	0.000491888	0.018548	2.98864
FBgn0000535	2267.47	2.41848	0.695642	3.47662	0.00050778	0.0322946	1.26519
FBgn0283535	25635.7	-0.282679	0.0813101	-3.47656	0.000507893	0.018548	3.07861
FBgn0031770	941.32	1.90038	0.546697	3.4761	0.000508755	0.0241591	1.98921
FBgn0011336	3470.95	-0.234455	0.0675168	-3.47254	0.000515567	0.0187265	3.07861
FBgn0050411	271.785	0.760345	0.219183	3.469	0.000522404	0.0364021	1.07564
FBgn0037849	333.298	0.782262	0.225787	3.46461	0.000531008	0.035557	1.14422
FBgn0011824	356.614	0.62195	0.179539	3.46416	0.000531899	0.0449759	0.739127
FBgn0037896	576.916	3.07629	0.88858	3.46203	0.00053612	0.0287706	1.56702
FBgn0037993	436.865	1.45497	0.420822	3.45745	0.000545304	0.0360533	1.14422
FBgn0032429	892.377	-0.412072	0.119206	-3.45681	0.000546617	0.030672	1.46298
FBgn0000566	1603.6	-0.327795	0.0949045	-3.45395	0.000552442	0.0153327	4.59219
FBgn0087013	12203.2	0.353941	0.102724	3.44554	0.000569916	0.0215887	2.72727
FBgn0000448	1184.49	2.2849	0.66319	3.44532	0.000570392	0.0205002	2.98864
FBgn0037182	2340.78	0.239583	0.0695913	3.44271	0.000575918	0.0205002	3.00438
FBgn0050021	1613.22	0.428916	0.124629	3.44155	0.000578394	0.0208784	2.92394
FBgn0036620	843.603	2.11085	0.614648	3.43424	0.000594211	0.0266817	1.97729
FBgn0039709	566.64	0.443558	0.129302	3.43041	0.000602671	0.0313234	1.56702
FBgn0034286	750.552	1.69394	0.494502	3.42556	0.00061354	0.0281917	1.87559
FBgn0262477	1637.86	2.30505	0.67308	3.42462	0.000615653	0.0208784	3.1144
FBgn0030159	501.49	-0.678519	0.198359	-3.42066	0.000624695	0.0482501	0.767435
FBgn0033985	321.77	1.76014	0.514694	3.41977	0.000626734	0.040891	1.07564
FBgn0053523	5177.95	0.269072	0.0787546	3.41658	0.000634121	0.0221135	2.86928
FBgn0051036	435.104	0.957001	0.280827	3.40779	0.000654905	0.0328735	1.56702
FBgn0029082	471.102	0.70592	0.207899	3.3955	0.000685038	0.0442673	1.01475
FBgn0287209	1556.39	0.407674	0.120111	3.39413	0.000688462	0.0221135	3.1144
FBgn0266227	3208.66	2.46484	0.726709	3.39178	0.000694397	0.0236839	2.808
FBgn0032336	1815.04	-1.02937	0.303611	-3.39043	0.000697822	0.0230965	2.98864
FBgn0266429	223.191	1.52592	0.450118	3.39003	0.000698841	0.044448	1.01475
FBgn0039321	5495.91	0.319458	0.0942716	3.3887	0.000702241	0.0241553	2.75877
FBgn0287218	363.052	4.59541	1.35726	3.38579	0.000709731	0.0420709	1.14422
FBgn0003308	1015.64	0.624576	0.184635	3.38277	0.000717595	0.0299112	1.97729
FBgn0040074	3855.2	4.61295	1.36431	3.38116	0.00072181	0.0230965	3.07861
FBgn0085447	461.791	2.14211	0.63433	3.37697	0.000732892	0.0355708	1.56702
FBgn0085434	5823.71	0.695589	0.205982	3.37694	0.000732973	0.0232325	3.07861
FBgn0032010	6613.72	0.429873	0.12732	3.37631	0.000734641	0.0247663	2.72727
FBgn0001083	245.611	0.854303	0.253089	3.3755	0.000736814	0.0370237	1.475
FBgn0031461	1612.96	0.614232	0.182035	3.37425	0.000740163	0.0241322	2.92394
FBgn0037525	5849.42	0.775703	0.22994	3.3735	0.000742186	0.0248002	2.72727
FBgn0037690	445.574	1.51767	0.450295	3.37039	0.000750618	0.044448	1.07564
FBgn0265052	911.687	-0.331754	0.0984834	-3.36863	0.000755422	0.0322946	1.87559
FBgn0259211	2414.1	0.340321	0.101085	3.36668	0.000760776	0.0247998	2.808
FBgn0030724	3721.34	-0.27529	0.0818946	-3.36152	0.000775151	0.041692	1.26519
FBgn0050052	2176.77	2.1084	0.629394	3.34989	0.000808446	0.0243607	3.07861
FBgn0265187	769.412	0.452508	0.135305	3.34434	0.000824774	0.0403549	1.46298
FBgn0036391	993.285	1.01368	0.303242	3.34281	0.000829353	0.040439	1.46298
FBgn0031865	1492.98	0.78416	0.235332	3.33215	0.00086179	0.0259357	2.98864
FBgn0040775	3596.95	4.41728	1.32747	3.32758	0.000876027	0.0272313	2.808
FBgn0037676	1501.75	2.38076	0.71591	3.3255	0.000882607	0.0264472	2.98864
FBgn0031483	1209.42	-0.414743	0.124719	-3.32542	0.00088284	0.0205002	4.59219
FBgn0004919	2030.62	0.475425	0.143301	3.31766	0.000907733	0.0279808	2.808
FBgn0001138	281.689	1.08632	0.327508	3.31692	0.000910146	0.0478452	1.14422
FBgn0262801	820.311	-0.402107	0.121292	-3.3152	0.000915791	0.035557	1.98921
FBgn0030482	3588.3	0.835509	0.252503	3.30891	0.0009366	0.0268956	3.07861
FBgn0051221	14115.3	2.31755	0.700977	3.30616	0.000945828	0.027045	3.07861
FBgn0086677	4614.17	2.88773	0.8738	3.3048	0.000950446	0.0270619	3.07861
FBgn0052726	806.792	3.70294	1.12208	3.30008	0.000966589	0.0449844	1.33887
FBgn0051030	2827.08	0.819907	0.249043	3.29223	0.000993977	0.0281917	3.00438
FBgn0031562	965.514	-0.95048	0.288729	-3.29195	0.000994959	0.038468	1.87559
FBgn0030941	1575.77	0.395441	0.120137	3.29159	0.000996236	0.0281917	3.00438
FBgn0033918	3252.17	0.274708	0.0834775	3.29081	0.00099901	0.0281917	3.00438
FBgn0051547	3351.34	0.461463	0.140878	3.27562	0.00105431	0.0292791	2.98389
FBgn0033337	775.14	0.331053	0.101141	3.27319	0.00106343	0.0387663	1.97729
FBgn0019650	1971.52	1.13864	0.348129	3.27076	0.0010726	0.0291798	3.07861
FBgn0259108	9369.05	1.80998	0.553647	3.26921	0.0010785	0.0319557	2.72727
FBgn0030065	854.469	0.466195	0.142696	3.26705	0.00108673	0.040891	1.87559
FBgn0259150	1574.12	1.46359	0.448602	3.26256	0.00110411	0.0232421	4.59219
FBgn0002937	1067.45	2.75892	0.846364	3.25973	0.00111517	0.0470714	1.46298
FBgn0044328	666	1.29646	0.398016	3.25729	0.0011248	0.0449759	1.56702
FBgn0024232	1093.56	2.27846	0.700804	3.25122	0.00114913	0.040891	1.97729
FBgn0263780	695.382	1.15376	0.355132	3.24883	0.0011588	0.0478452	1.46298
FBgn0069973	806.151	2.40272	0.739671	3.24837	0.0011607	0.0478452	1.46298
FBgn0264598	3811.32	1.64565	0.506869	3.2467	0.00116753	0.031526	3.00438
FBgn0037936	1509.27	-0.48014	0.148089	-3.24225	0.00118591	0.0242637	4.59219
FBgn0015591	1744.99	-0.709156	0.218963	-3.2387	0.00120074	0.0325857	2.92394
FBgn0029824	866.559	0.29116	0.0899158	3.23813	0.00120314	0.0416809	1.97729
FBgn0036260	448.146	0.762728	0.235609	3.23726	0.00120683	0.0474165	1.56702
FBgn0263111	5019.54	1.09455	0.338242	3.23599	0.00121222	0.0331057	2.86928
FBgn0037917	3701.84	0.270937	0.0837544	3.2349	0.00121686	0.0323507	3.00438
FBgn0035245	684.42	1.03707	0.320923	3.23154	0.00123127	0.048906	1.46298
FBgn0052677	2353.38	1.88393	0.583146	3.23063	0.00123516	0.0325857	3.00438
FBgn0266354	2279.59	1.42924	0.442475	3.2301	0.00123747	0.0327452	2.98389
FBgn0004118	969.296	0.961579	0.29776	3.22938	0.0012406	0.0424169	1.97729
FBgn0039094	1055.18	0.625004	0.193808	3.22486	0.00126034	0.0497809	1.46298
FBgn0086706	8580.12	0.282402	0.0876349	3.22249	0.00127083	0.0355703	2.72727
FBgn0028996	3943.84	1.97415	0.612877	3.22112	0.00127691	0.035557	2.75877
FBgn0283680	1680.12	0.298954	0.0928249	3.22062	0.00127913	0.0251711	4.59219
FBgn0027565	788.535	0.326826	0.101551	3.21835	0.00128928	0.044448	1.87559
FBgn0023524	1066.18	1.9373	0.603447	3.21039	0.00132555	0.0440421	1.98921
FBgn0259222	2392.34	1.55892	0.487396	3.19847	0.00138159	0.036688	2.808
FBgn0027575	1927.12	0.84828	0.265467	3.19542	0.00139626	0.0360533	2.92394
FBgn0037976	1436.49	-0.677509	0.212536	-3.18774	0.00143388	0.035557	3.1144
FBgn0015519	1116.78	2.03472	0.638399	3.18723	0.00143644	0.035557	3.1144
FBgn0023531	4131.38	1.00158	0.314526	3.18442	0.00145043	0.038468	2.72727
FBgn0039647	5913.09	1.29993	0.408248	3.18417	0.00145169	0.0370237	2.88659
FBgn0031528	1688.54	0.482816	0.152044	3.17549	0.00149582	0.0375284	2.92394
FBgn0011288	8794.59	1.70309	0.53704	3.17125	0.00151784	0.036688	3.07861
FBgn0033872	9735.86	1.85616	0.586369	3.16552	0.00154805	0.0370237	3.07861
FBgn0036890	758.276	2.53622	0.801695	3.16357	0.00155849	0.0478452	1.97729
FBgn0027779	8654.11	-0.214981	0.0681261	-3.15563	0.00160152	0.0400927	2.86928
FBgn0039770	855.928	1.41912	0.44976	3.15529	0.00160336	0.0479146	1.98921
FBgn0035816	1269.1	1.65239	0.524174	3.15237	0.00161948	0.0292791	4.59219
FBgn0022959	23394.2	0.27231	0.0864768	3.14894	0.00163866	0.04153	2.72727
FBgn0032008	1209.43	0.911977	0.289708	3.14792	0.00164435	0.0384591	3.1144
FBgn0035630	5706.58	0.210852	0.0669863	3.14769	0.00164565	0.0407726	2.86928
FBgn0038662	7345.73	0.343406	0.109327	3.14109	0.0016832	0.040891	2.88659
FBgn0026084	5841.25	-0.376232	0.120019	-3.13477	0.00171991	0.0424948	2.72727
FBgn0085391	4115.06	2.23204	0.713354	3.12893	0.00175443	0.0416809	2.88659
FBgn0035505	2829.4	2.00366	0.640875	3.12645	0.0017693	0.0411272	3.00438
FBgn0036341	1118.95	-0.299904	0.0960198	-3.12336	0.00178801	0.041692	2.92394
FBgn0031401	2371.45	0.299588	0.0959437	3.12254	0.00179296	0.04153	2.98389
FBgn0039808	1438.44	1.14796	0.367953	3.11985	0.00180943	0.04153	3.00438
FBgn0034335	1880.59	-0.397658	0.127655	-3.11509	0.00183892	0.0411272	3.1144
FBgn0032946	27334.1	0.930245	0.299099	3.11015	0.0018699	0.0434891	2.86928
FBgn0036202	1473.92	0.91117	0.293371	3.10587	0.00189722	0.0426375	2.98864
FBgn0264953	2168.72	0.470531	0.15158	3.10418	0.00190808	0.0443441	2.808
FBgn0265959	3039.13	1.05129	0.338811	3.10287	0.00191654	0.0430005	2.98389
FBgn0032704	3994.32	-0.238831	0.0769919	-3.10203	0.00192201	0.044448	2.72727
FBgn0034117	1267.1	0.431932	0.139619	3.09364	0.00197715	0.0442673	2.92394
FBgn0036935	2334.76	2.07006	0.669766	3.09072	0.00199673	0.0440863	2.98389
FBgn0032783	4200.17	0.426474	0.138154	3.08694	0.0020223	0.044448	2.88659
FBgn0000108	16840.7	1.8167	0.58917	3.0835	0.00204582	0.0440421	3.07861
FBgn0014868	1639.43	-0.349074	0.113356	-3.07945	0.00207386	0.0440421	3.1144
FBgn0038652	3025.94	0.578583	0.18798	3.0779	0.00208466	0.044448	2.98389
FBgn0000303	1826.6	2.04892	0.665969	3.0766	0.00209373	0.044448	3.00438
FBgn0010611	3327.93	0.491781	0.159873	3.07607	0.00209748	0.044448	3.00438
FBgn0033377	5632.87	0.370039	0.120555	3.06945	0.00214453	0.0461531	2.88659
FBgn0000038	6605.33	1.49322	0.486851	3.06709	0.00216153	0.044448	3.07861
FBgn0020372	2962.85	1.18566	0.386672	3.06631	0.00216719	0.044448	3.07861
FBgn0034720	4390.92	0.41639	0.135974	3.06228	0.00219659	0.0470714	2.88659
FBgn0030613	2722.19	1.13629	0.371109	3.06188	0.0021995	0.0477997	2.808
FBgn0262357	1251.76	-1.91157	0.624434	-3.06129	0.00220388	0.0361021	4.59219
FBgn0024947	4341.17	-0.250935	0.0820541	-3.05817	0.00222696	0.0476438	2.86928
FBgn0259968	15186.7	-3.61639	1.18456	-3.05294	0.00226611	0.0483657	2.75877
FBgn0260499	13417.1	1.77385	0.582744	3.04396	0.00233483	0.0496085	2.72727
FBgn0085382	1235.16	1.71875	0.56476	3.04332	0.00233981	0.0476658	3.00438
FBgn0038195	6093.91	0.280249	0.0921698	3.04057	0.00236132	0.0483657	2.86928
FBgn0034277	2654.11	-0.291303	0.0959284	-3.03667	0.00239204	0.0479146	2.98389
FBgn0040364	1303.6	-0.525324	0.17304	-3.03585	0.00239859	0.0483657	2.92394
FBgn0031649	1198.19	-0.315142	0.103824	-3.03536	0.00240249	0.0479146	2.98864
FBgn0020521	3301.59	0.337799	0.111335	3.03406	0.00241284	0.0479146	3.00438
FBgn0264502	1470.5	1.92521	0.637294	3.02092	0.00252007	0.048906	3.00438
FBgn0263219	1638.89	1.4031	0.464787	3.0188	0.00253779	0.0498998	2.92394
FBgn0284245	214122	0.248745	0.0824935	3.01533	0.00256697	0.048864	3.07861
FBgn0024236	2763.36	0.256994	0.0852981	3.01289	0.00258771	0.048906	3.07861
FBgn0028704	11680.1	1.72927	0.57608	3.00178	0.00268407	0.0499609	3.07861
FBgn0025373	1602.14	-0.40909	0.138707	-2.94932	0.00318475	0.044448	4.59219
FBgn0250908	1307.32	1.52137	0.517199	2.94156	0.00326567	0.0447151	4.59219
FBgn0032911	1396.45	0.282143	0.097069	2.90662	0.00365359	0.0478452	4.59219
FBgn0010504	1819.13	0.360345	0.125158	2.87913	0.00398771	0.0498998	4.59219
