# Supplementary material for: Sex, tissue, and mitochondrial interactions modify the transcriptional response to rapamycin in Drosophila
Source: BMC Genomics. 2024 Aug 7;25:766. doi: 10.1186/s12864-024-10647-x (PMC11304892; doi:10.1186/s12864-024-10647-x)
Supplement: Supplementary file 7 — Supplementary Material 7: Table S7. GO enrichment analysis of genes with significant Tissue-by-Treatment interaction terms. Results of the clusterProfiler analyses (enrichGO followed by simplify functions) for the 3 tissue-by-treatment interactions (head vs. thorax, thorax vs. abdomen, and abdomen vs. head) for each sex. [file 12864_2024_10647_MOESM7_ESM.xlsx]

## Sheet: Female head v. thorax
NO SIGNIFICANT ENRICHMENT

## Sheet: Male head v. thorax
	ID	Description	GeneRatio	BgRatio	pvalue	p.adjust	qvalue	geneID	Count
GO:0006749	GO:0006749	glutathione metabolic process	8/111	51/11430	2.76016e-08	2.71048e-05	2.71048e-05	FBgn0010044/FBgn0042206/FBgn0010038/FBgn0038020/FBgn0010041/FBgn0030484/FBgn0034335/FBgn0039109	8
GO:0006805	GO:0006805	xenobiotic metabolic process	4/111	20/11430	3.62031e-05	0.0118505	0.0118505	FBgn0265052/FBgn0051300/FBgn0039319/FBgn0033887	4
GO:0071466	GO:0071466	cellular response to xenobiotic stimulus	4/111	20/11430	3.62031e-05	0.0118505	0.0118505	FBgn0265052/FBgn0051300/FBgn0039319/FBgn0033887	4
GO:0009410	GO:0009410	response to xenobiotic stimulus	4/111	25/11430	9.10512e-05	0.0223531	0.0223531	FBgn0265052/FBgn0051300/FBgn0039319/FBgn0033887	4

## Sheet: Female thorax v. abdomen
	ID	Description	GeneRatio	BgRatio	pvalue	p.adjust	qvalue	geneID	Count
GO:0007304	GO:0007304	chorion-containing eggshell formation	19/572	50/11350	1.16183e-12	1.85777e-09	1.72877e-09	FBgn0014465/FBgn0037405/FBgn0014464/FBgn0039709/FBgn0014076/FBgn0014466/FBgn0261963/FBgn0038011/FBgn0003980/FBgn0086265/FBgn0036938/FBgn0000427/FBgn0003979/FBgn0086266/FBgn0010383/FBgn0052602/FBgn0085362/FBgn0030439/FBgn0016660	19
GO:0030703	GO:0030703	eggshell formation	19/572	51/11350	1.76594e-12	1.85777e-09	1.72877e-09	FBgn0014465/FBgn0037405/FBgn0014464/FBgn0039709/FBgn0014076/FBgn0014466/FBgn0261963/FBgn0038011/FBgn0003980/FBgn0086265/FBgn0036938/FBgn0000427/FBgn0003979/FBgn0086266/FBgn0010383/FBgn0052602/FBgn0085362/FBgn0030439/FBgn0016660	19
GO:0098742	GO:0098742	cell-cell adhesion via plasma-membrane adhesion molecules	20/572	78/11350	1.02464e-09	7.18616e-07	6.68714e-07	FBgn0039709/FBgn0036715/FBgn0017590/FBgn0025878/FBgn0024189/FBgn0038247/FBgn0005775/FBgn0038498/FBgn0038494/FBgn0030617/FBgn0000636/FBgn0001075/FBgn0013433/FBgn0001083/FBgn0015609/FBgn0039584/FBgn0024836/FBgn0038087/FBgn0038092/FBgn0004839	20
GO:0007411	GO:0007411	axon guidance	35/572	253/11350	4.75725e-08	2.50231e-05	2.32855e-05	FBgn0261963/FBgn0029123/FBgn0001138/FBgn0264273/FBgn0264442/FBgn0034476/FBgn0027491/FBgn0032651/FBgn0030887/FBgn0041097/FBgn0004595/FBgn0034013/FBgn0033438/FBgn0036494/FBgn0000636/FBgn0010452/FBgn0001325/FBgn0261509/FBgn0013433/FBgn0052227/FBgn0053202/FBgn0010453/FBgn0015296/FBgn0015609/FBgn0005677/FBgn0003435/FBgn0024277/FBgn0020391/FBgn0024836/FBgn0033791/FBgn0261723/FBgn0000411/FBgn0001150/FBg…	35
GO:0006935	GO:0006935	chemotaxis	36/572	271/11350	8.73542e-08	3.66868e-05	3.41392e-05	FBgn0261963/FBgn0029123/FBgn0001138/FBgn0264273/FBgn0005775/FBgn0264442/FBgn0034476/FBgn0027491/FBgn0032651/FBgn0030887/FBgn0041097/FBgn0004595/FBgn0034013/FBgn0033438/FBgn0036494/FBgn0000636/FBgn0010452/FBgn0001325/FBgn0261509/FBgn0013433/FBgn0052227/FBgn0053202/FBgn0010453/FBgn0015296/FBgn0015609/FBgn0005677/FBgn0003435/FBgn0024277/FBgn0020391/FBgn0024836/FBgn0033791/FBgn0261723/FBgn0000411/FBg…	36
GO:0008039	GO:0008039	synaptic target recognition	12/572	50/11350	4.99204e-06	0.000700216	0.000651592	FBgn0264273/FBgn0005775/FBgn0264442/FBgn0030887/FBgn0041097/FBgn0010114/FBgn0000636/FBgn0035539/FBgn0085407/FBgn0010453/FBgn0033791/FBgn0052373	12
GO:0000904	GO:0000904	cell morphogenesis involved in differentiation	46/572	460/11350	6.26401e-06	0.000775263	0.000721428	FBgn0261963/FBgn0029123/FBgn0001138/FBgn0264273/FBgn0001319/FBgn0264442/FBgn0034476/FBgn0027491/FBgn0032651/FBgn0030887/FBgn0041097/FBgn0004595/FBgn0034013/FBgn0004102/FBgn0033438/FBgn0036494/FBgn0016047/FBgn0000636/FBgn0010452/FBgn0001325/FBgn0261509/FBgn0013433/FBgn0052227/FBgn0053202/FBgn0261984/FBgn0010453/FBgn0015296/FBgn0015609/FBgn0005677/FBgn0026319/FBgn0003435/FBgn0024277/FBgn0020391/FBg…	46
GO:0085029	GO:0085029	extracellular matrix assembly	8/572	22/11350	6.75822e-06	0.000789961	0.000735105	FBgn0039709/FBgn0014076/FBgn0003980/FBgn0086265/FBgn0033438/FBgn0003979/FBgn0086266/FBgn0085362	8
GO:0008037	GO:0008037	cell recognition	19/572	121/11350	9.21676e-06	0.000923431	0.000859307	FBgn0261963/FBgn0264273/FBgn0005775/FBgn0264442/FBgn0030887/FBgn0041097/FBgn0033438/FBgn0010114/FBgn0000636/FBgn0035539/FBgn0013433/FBgn0085407/FBgn0010453/FBgn0015609/FBgn0040099/FBgn0024836/FBgn0033791/FBgn0052373/FBgn0004839	19
GO:0040011	GO:0040011	locomotion	43/572	426/11350	1.00363e-05	0.000954229	0.000887966	FBgn0261963/FBgn0029123/FBgn0001138/FBgn0264273/FBgn0005775/FBgn0264442/FBgn0034476/FBgn0027491/FBgn0032651/FBgn0030887/FBgn0041097/FBgn0004595/FBgn0034013/FBgn0033438/FBgn0036494/FBgn0005638/FBgn0000636/FBgn0010452/FBgn0001325/FBgn0261509/FBgn0013433/FBgn0052227/FBgn0266129/FBgn0085407/FBgn0053202/FBgn0010453/FBgn0015296/FBgn0015609/FBgn0005677/FBgn0003435/FBgn0024277/FBgn0020391/FBgn0010399/FBg…	43
GO:0048858	GO:0048858	cell projection morphogenesis	43/572	429/11350	1.19531e-05	0.00096728	0.00090011	FBgn0261963/FBgn0029123/FBgn0001138/FBgn0264273/FBgn0001319/FBgn0264442/FBgn0034476/FBgn0027491/FBgn0032651/FBgn0030887/FBgn0041097/FBgn0004595/FBgn0034013/FBgn0004102/FBgn0033438/FBgn0036494/FBgn0016047/FBgn0000636/FBgn0010452/FBgn0001325/FBgn0261509/FBgn0013433/FBgn0052227/FBgn0053202/FBgn0261984/FBgn0010453/FBgn0015296/FBgn0015609/FBgn0005677/FBgn0003435/FBgn0024277/FBgn0020391/FBgn0005612/FBg…	43
GO:0120039	GO:0120039	plasma membrane bounded cell projection morphogenesis	43/572	429/11350	1.19531e-05	0.00096728	0.00090011	FBgn0261963/FBgn0029123/FBgn0001138/FBgn0264273/FBgn0001319/FBgn0264442/FBgn0034476/FBgn0027491/FBgn0032651/FBgn0030887/FBgn0041097/FBgn0004595/FBgn0034013/FBgn0004102/FBgn0033438/FBgn0036494/FBgn0016047/FBgn0000636/FBgn0010452/FBgn0001325/FBgn0261509/FBgn0013433/FBgn0052227/FBgn0053202/FBgn0261984/FBgn0010453/FBgn0015296/FBgn0015609/FBgn0005677/FBgn0003435/FBgn0024277/FBgn0020391/FBgn0005612/FBg…	43
GO:0030855	GO:0030855	epithelial cell differentiation	36/572	335/11350	1.38803e-05	0.00108163	0.00100652	FBgn0014465/FBgn0037405/FBgn0014464/FBgn0039709/FBgn0014076/FBgn0014466/FBgn0261963/FBgn0038011/FBgn0003980/FBgn0264442/FBgn0086265/FBgn0036938/FBgn0000964/FBgn0000427/FBgn0013725/FBgn0005638/FBgn0003979/FBgn0000658/FBgn0086266/FBgn0001075/FBgn0262111/FBgn0001083/FBgn0004959/FBgn0010383/FBgn0015296/FBgn0052602/FBgn0085362/FBgn0026319/FBgn0030439/FBgn0003255/FBgn0024836/FBgn0016660/FBgn0263510/FBg…	36
GO:0007267	GO:0007267	cell-cell signaling	47/572	490/11350	1.49786e-05	0.00112554	0.00104738	FBgn0039530/FBgn0024944/FBgn0034903/FBgn0030613/FBgn0029123/FBgn0002917/FBgn0001319/FBgn0005586/FBgn0028400/FBgn0038837/FBgn0033438/FBgn0028875/FBgn0013725/FBgn0036494/FBgn0053547/FBgn0000658/FBgn0051475/FBgn0270928/FBgn0010240/FBgn0053542/FBgn0037015/FBgn0004242/FBgn0010453/FBgn0031424/FBgn0044028/FBgn0000036/FBgn0005427/FBgn0039282/FBgn0033911/FBgn0004575/FBgn0010399/FBgn0036727/FBgn0000039/FBg…	47
GO:0009126	GO:0009126	purine nucleoside monophosphate metabolic process	6/572	15/11350	5.40411e-05	0.00355321	0.00330646	FBgn0039241/FBgn0020513/FBgn0000053/FBgn0038467/FBgn0000052/FBgn0042094	6
GO:0009167	GO:0009167	purine ribonucleoside monophosphate metabolic process	6/572	15/11350	5.40411e-05	0.00355321	0.00330646	FBgn0039241/FBgn0020513/FBgn0000053/FBgn0038467/FBgn0000052/FBgn0042094	6
GO:0007417	GO:0007417	central nervous system development	30/572	282/11350	8.675e-05	0.00536829	0.00499551	FBgn0262636/FBgn0261963/FBgn0029123/FBgn0001319/FBgn0032362/FBgn0264442/FBgn0041097/FBgn0004595/FBgn0040318/FBgn0004102/FBgn0033438/FBgn0039286/FBgn0045064/FBgn0000448/FBgn0003002/FBgn0266129/FBgn0086912/FBgn0044028/FBgn0005677/FBgn0005427/FBgn0024277/FBgn0039283/FBgn0024836/FBgn0003254/FBgn0260400/FBgn0265276/FBgn0000411/FBgn0066101/FBgn0010894/FBgn0284084	30
GO:0009127	GO:0009127	purine nucleoside monophosphate biosynthetic process	5/572	11/11350	0.000114524	0.0065124	0.00606017	FBgn0039241/FBgn0020513/FBgn0000053/FBgn0038467/FBgn0000052	5
GO:0009168	GO:0009168	purine ribonucleoside monophosphate biosynthetic process	5/572	11/11350	0.000114524	0.0065124	0.00606017	FBgn0039241/FBgn0020513/FBgn0000053/FBgn0038467/FBgn0000052	5
GO:0042693	GO:0042693	muscle cell fate commitment	5/572	14/11350	0.00043729	0.0209104	0.0194584	FBgn0001319/FBgn0002941/FBgn0015919/FBgn0015904/FBgn0003896	5
GO:0015849	GO:0015849	organic acid transport	14/572	102/11350	0.000572946	0.0256485	0.0238674	FBgn0034063/FBgn0038837/FBgn0030218/FBgn0037239/FBgn0036493/FBgn0031424/FBgn0250862/FBgn0033911/FBgn0031064/FBgn0035173/FBgn0036279/FBgn0030816/FBgn0030817/FBgn0033170	14
GO:0046942	GO:0046942	carboxylic acid transport	14/572	102/11350	0.000572946	0.0256485	0.0238674	FBgn0034063/FBgn0038837/FBgn0030218/FBgn0037239/FBgn0036493/FBgn0031424/FBgn0250862/FBgn0033911/FBgn0031064/FBgn0035173/FBgn0036279/FBgn0030816/FBgn0030817/FBgn0033170	14
GO:0007423	GO:0007423	sensory organ development	40/572	480/11350	0.0011759	0.0474214	0.0441284	FBgn0003339/FBgn0017590/FBgn0024189/FBgn0003326/FBgn0264442/FBgn0003174/FBgn0004595/FBgn0004102/FBgn0039286/FBgn0013725/FBgn0023179/FBgn0000658/FBgn0031414/FBgn0015919/FBgn0001325/FBgn0001075/FBgn0013433/FBgn0262111/FBgn0029003/FBgn0001083/FBgn0261649/FBgn0261984/FBgn0015296/FBgn0015609/FBgn0002592/FBgn0005677/FBgn0026319/FBgn0011758/FBgn0020391/FBgn0039283/FBgn0267337/FBgn0024836/FBgn0025360/FBg…	40
GO:0035150	GO:0035150	regulation of tube size	9/572	53/11350	0.00119455	0.0474214	0.0441284	FBgn0000658/FBgn0001075/FBgn0261341/FBgn0024836/FBgn0260653/FBgn0003254/FBgn0001311/FBgn0031097/FBgn0010894	9
GO:0042067	GO:0042067	establishment of ommatidial planar polarity	9/572	53/11350	0.00119455	0.0474214	0.0441284	FBgn0003326/FBgn0000658/FBgn0015919/FBgn0001075/FBgn0001083/FBgn0015609/FBgn0024836/FBgn0262029/FBgn0015904	9

## Sheet: Male thorax v. abdomen
	ID	Description	GeneRatio	BgRatio	pvalue	p.adjust	qvalue	geneID	Count
GO:0009636	GO:0009636	response to toxic substance	1985-07-01	72/11430	9.75986e-07	0.000738821	0.000691409	FBgn0033518/FBgn0015221/FBgn0033696/FBgn0050489/FBgn0053503/FBgn0015222/FBgn0032151	7
GO:0009628	GO:0009628	response to abiotic stimulus	1985-12-01	414/11430	5.21458e-05	0.0131581	0.0123137	FBgn0003423/FBgn0040308/FBgn0001263/FBgn0005614/FBgn0003249/FBgn0060296/FBgn0035996/FBgn0038257/FBgn0004623/FBgn0004516/FBgn0002031/FBgn0086778	12
GO:0009065	GO:0009065	glutamine family amino acid catabolic process	1985-03-01	13/11430	0.000107575	0.0203586	0.0190521	FBgn0003423/FBgn0011676/FBgn0004516	3
GO:0006766	GO:0006766	vitamin metabolic process	1985-03-01	16/11430	0.000207265	0.0313799	0.0293661	FBgn0053503/FBgn0030101/FBgn0085484	3
GO:0009581	GO:0009581	detection of external stimulus	1985-05-01	84/11430	0.000393354	0.0360273	0.0337153	FBgn0001263/FBgn0005614/FBgn0003249/FBgn0060296/FBgn0004623	5
GO:0009582	GO:0009582	detection of abiotic stimulus	1985-05-01	84/11430	0.000393354	0.0360273	0.0337153	FBgn0001263/FBgn0005614/FBgn0003249/FBgn0060296/FBgn0004623	5

## Sheet: Female abdomen v. head
	ID	Description	GeneRatio	BgRatio	pvalue	p.adjust	qvalue	geneID	Count
GO:0007304	GO:0007304	chorion-containing eggshell formation	20/676	50/11350	2.07935e-12	3.72392e-09	3.48097e-09	FBgn0014465/FBgn0037405/FBgn0014464/FBgn0014466/FBgn0014076/FBgn0039709/FBgn0003980/FBgn0085362/FBgn0038011/FBgn0086265/FBgn0052642/FBgn0030439/FBgn0086266/FBgn0261963/FBgn0003979/FBgn0036938/FBgn0000359/FBgn0000427/FBgn0010383/FBgn0052644	20
GO:0030703	GO:0030703	eggshell formation	20/676	51/11350	3.23257e-12	3.72392e-09	3.48097e-09	FBgn0014465/FBgn0037405/FBgn0014464/FBgn0014466/FBgn0014076/FBgn0039709/FBgn0003980/FBgn0085362/FBgn0038011/FBgn0086265/FBgn0052642/FBgn0030439/FBgn0086266/FBgn0261963/FBgn0003979/FBgn0036938/FBgn0000359/FBgn0000427/FBgn0010383/FBgn0052644	20
GO:0098742	GO:0098742	cell-cell adhesion via plasma-membrane adhesion molecules	20/676	78/11350	1.79322e-08	1.3772e-05	1.28735e-05	FBgn0036715/FBgn0039709/FBgn0017590/FBgn0024189/FBgn0025878/FBgn0005775/FBgn0038498/FBgn0038494/FBgn0038247/FBgn0038439/FBgn0013433/FBgn0030617/FBgn0000636/FBgn0039584/FBgn0038087/FBgn0001083/FBgn0001075/FBgn0015609/FBgn0053533/FBgn0038092	20
GO:0085029	GO:0085029	extracellular matrix assembly	9/676	22/11350	2.20466e-06	0.000725648	0.000678306	FBgn0014076/FBgn0039709/FBgn0003980/FBgn0085362/FBgn0033438/FBgn0086265/FBgn0086266/FBgn0003979/FBgn0000359	9
GO:0008039	GO:0008039	synaptic target recognition	13/676	50/11350	4.82784e-06	0.00139042	0.0012997	FBgn0030887/FBgn0264273/FBgn0005775/FBgn0264442/FBgn0041097/FBgn0010114/FBgn0000636/FBgn0085407/FBgn0035539/FBgn0010453/FBgn0033791/FBgn0001987/FBgn0052373	13
GO:0007411	GO:0007411	axon guidance	33/676	253/11350	1.71535e-05	0.00382959	0.00357974	FBgn0030887/FBgn0001138/FBgn0264273/FBgn0032651/FBgn0033438/FBgn0034013/FBgn0034476/FBgn0029123/FBgn0001325/FBgn0027491/FBgn0261963/FBgn0264442/FBgn0004595/FBgn0041097/FBgn0013433/FBgn0036494/FBgn0261588/FBgn0261509/FBgn0003435/FBgn0000636/FBgn0053202/FBgn0020391/FBgn0003312/FBgn0003169/FBgn0004368/FBgn0015609/FBgn0010453/FBgn0052227/FBgn0033791/FBgn0000411/FBgn0000721/FBgn0283499/FBgn0010452	33
GO:0010927	GO:0010927	cellular component assembly involved in morphogenesis	23/676	149/11350	2.29446e-05	0.00382959	0.00357974	FBgn0036715/FBgn0014076/FBgn0039709/FBgn0003980/FBgn0085362/FBgn0086265/FBgn0086266/FBgn0003979/FBgn0000356/FBgn0053519/FBgn0000359/FBgn0000427/FBgn0051926/FBgn0052774/FBgn0032126/FBgn0004117/FBgn0283471/FBgn0264695/FBgn0035917/FBgn0024689/FBgn0041252/FBgn0003149/FBgn0014135	23
GO:0040011	GO:0040011	locomotion	47/676	426/11350	2.92086e-05	0.00382959	0.00357974	FBgn0030887/FBgn0001138/FBgn0264273/FBgn0032651/FBgn0033438/FBgn0034013/FBgn0034476/FBgn0005775/FBgn0029123/FBgn0001325/FBgn0027491/FBgn0035113/FBgn0261963/FBgn0264442/FBgn0004595/FBgn0041097/FBgn0013433/FBgn0036494/FBgn0261588/FBgn0266129/FBgn0261509/FBgn0003435/FBgn0005638/FBgn0000636/FBgn0085407/FBgn0003977/FBgn0053202/FBgn0020391/FBgn0003312/FBgn0003169/FBgn0085443/FBgn0039464/FBgn0004368/FBg…	47
GO:0006935	GO:0006935	chemotaxis	34/676	271/11350	2.92195e-05	0.00382959	0.00357974	FBgn0030887/FBgn0001138/FBgn0264273/FBgn0032651/FBgn0033438/FBgn0034013/FBgn0034476/FBgn0005775/FBgn0029123/FBgn0001325/FBgn0027491/FBgn0261963/FBgn0264442/FBgn0004595/FBgn0041097/FBgn0013433/FBgn0036494/FBgn0261588/FBgn0261509/FBgn0003435/FBgn0000636/FBgn0053202/FBgn0020391/FBgn0003312/FBgn0003169/FBgn0004368/FBgn0015609/FBgn0010453/FBgn0052227/FBgn0033791/FBgn0000411/FBgn0000721/FBgn0283499/FBg…	34
GO:0061564	GO:0061564	axon development	39/676	330/11350	3.07893e-05	0.00382959	0.00357974	FBgn0030887/FBgn0025878/FBgn0001138/FBgn0264273/FBgn0032651/FBgn0033438/FBgn0034013/FBgn0034476/FBgn0005775/FBgn0029123/FBgn0001325/FBgn0027491/FBgn0261963/FBgn0264442/FBgn0004595/FBgn0041097/FBgn0013433/FBgn0036494/FBgn0261588/FBgn0261509/FBgn0003435/FBgn0000636/FBgn0053202/FBgn0020391/FBgn0003312/FBgn0003301/FBgn0003169/FBgn0085443/FBgn0004368/FBgn0015609/FBgn0010453/FBgn0052227/FBgn0033791/FBg…	39
GO:0097485	GO:0097485	neuron projection guidance	33/676	261/11350	3.2624e-05	0.00382959	0.00357974	FBgn0030887/FBgn0001138/FBgn0264273/FBgn0032651/FBgn0033438/FBgn0034013/FBgn0034476/FBgn0029123/FBgn0001325/FBgn0027491/FBgn0261963/FBgn0264442/FBgn0004595/FBgn0041097/FBgn0013433/FBgn0036494/FBgn0261588/FBgn0261509/FBgn0003435/FBgn0000636/FBgn0053202/FBgn0020391/FBgn0003312/FBgn0003169/FBgn0004368/FBgn0015609/FBgn0010453/FBgn0052227/FBgn0033791/FBgn0000411/FBgn0000721/FBgn0283499/FBgn0010452	33
GO:0048858	GO:0048858	cell projection morphogenesis	47/676	429/11350	3.49051e-05	0.00382959	0.00357974	FBgn0030887/FBgn0004102/FBgn0001138/FBgn0264273/FBgn0032651/FBgn0001319/FBgn0033438/FBgn0034013/FBgn0034476/FBgn0029123/FBgn0001325/FBgn0027491/FBgn0261963/FBgn0264442/FBgn0004595/FBgn0041097/FBgn0013433/FBgn0036494/FBgn0261588/FBgn0261509/FBgn0003435/FBgn0000636/FBgn0015904/FBgn0053202/FBgn0020391/FBgn0003312/FBgn0016047/FBgn0003301/FBgn0035541/FBgn0003169/FBgn0085443/FBgn0261984/FBgn0004368/FBg…	47
GO:0120039	GO:0120039	plasma membrane bounded cell projection morphogenesis	47/676	429/11350	3.49051e-05	0.00382959	0.00357974	FBgn0030887/FBgn0004102/FBgn0001138/FBgn0264273/FBgn0032651/FBgn0001319/FBgn0033438/FBgn0034013/FBgn0034476/FBgn0029123/FBgn0001325/FBgn0027491/FBgn0261963/FBgn0264442/FBgn0004595/FBgn0041097/FBgn0013433/FBgn0036494/FBgn0261588/FBgn0261509/FBgn0003435/FBgn0000636/FBgn0015904/FBgn0053202/FBgn0020391/FBgn0003312/FBgn0016047/FBgn0003301/FBgn0035541/FBgn0003169/FBgn0085443/FBgn0261984/FBgn0004368/FBg…	47
GO:0007631	GO:0007631	feeding behavior	12/676	54/11350	6.12619e-05	0.00547343	0.00511634	FBgn0032336/FBgn0032048/FBgn0266129/FBgn0003435/FBgn0050361/FBgn0003301/FBgn0034636/FBgn0039298/FBgn0036713/FBgn0261953/FBgn0000721/FBgn0283499	12
GO:0006936	GO:0006936	muscle contraction	8/676	26/11350	9.08656e-05	0.00721912	0.00674813	FBgn0027556/FBgn0037976/FBgn0004117/FBgn0085428/FBgn0283471/FBgn0263980/FBgn0264695/FBgn0011286	8
GO:0030855	GO:0030855	epithelial cell differentiation	38/676	335/11350	9.44565e-05	0.00725426	0.00678098	FBgn0014465/FBgn0037405/FBgn0014464/FBgn0014466/FBgn0014076/FBgn0039709/FBgn0003980/FBgn0085362/FBgn0038011/FBgn0086265/FBgn0052642/FBgn0030439/FBgn0004959/FBgn0086266/FBgn0261963/FBgn0003979/FBgn0264442/FBgn0000964/FBgn0036938/FBgn0000359/FBgn0013725/FBgn0000427/FBgn0263510/FBgn0284084/FBgn0005638/FBgn0010383/FBgn0003977/FBgn0052644/FBgn0085443/FBgn0001083/FBgn0001075/FBgn0264695/FBgn0001987/FBg…	38
GO:0007267	GO:0007267	cell-cell signaling	49/676	490/11350	0.000233635	0.0168217	0.0157242	FBgn0039530/FBgn0001319/FBgn0033438/FBgn0038837/FBgn0002917/FBgn0024944/FBgn0030613/FBgn0029123/FBgn0034903/FBgn0028400/FBgn0028875/FBgn0005586/FBgn0053547/FBgn0036494/FBgn0270928/FBgn0013725/FBgn0037015/FBgn0051475/FBgn0284084/FBgn0000036/FBgn0004242/FBgn0263601/FBgn0039282/FBgn0044028/FBgn0031424/FBgn0039260/FBgn0000039/FBgn0010240/FBgn0033911/FBgn0003301/FBgn0039774/FBgn0024897/FBgn0038984/FBg…	49
GO:0006613	GO:0006613	cotranslational protein targeting to membrane	6/676	17/11350	0.000306461	0.0197762	0.0184859	FBgn0086357/FBgn0025700/FBgn0031049/FBgn0040340/FBgn0010638/FBgn0033691	6
GO:0006614	GO:0006614	SRP-dependent cotranslational protein targeting to membrane	6/676	17/11350	0.000306461	0.0197762	0.0184859	FBgn0086357/FBgn0025700/FBgn0031049/FBgn0040340/FBgn0010638/FBgn0033691	6
GO:0009161	GO:0009161	ribonucleoside monophosphate metabolic process	6/676	19/11350	0.000606368	0.0358224	0.0334853	FBgn0039241/FBgn0020513/FBgn0036030/FBgn0052626/FBgn0038467/FBgn0042094	6
GO:0006364	GO:0006364	rRNA processing	19/676	141/11350	0.000684733	0.0379218	0.0354477	FBgn0030067/FBgn0033485/FBgn0033548/FBgn0052409/FBgn0263510/FBgn0065098/FBgn0032298/FBgn0029755/FBgn0038964/FBgn0010292/FBgn0011824/FBgn0029148/FBgn0024364/FBgn0038146/FBgn0026196/FBgn0034879/FBgn0265192/FBgn0030136/FBgn0003062	19
GO:0008037	GO:0008037	cell recognition	17/676	121/11350	0.000800612	0.0428979	0.0400992	FBgn0030887/FBgn0264273/FBgn0033438/FBgn0005775/FBgn0261963/FBgn0264442/FBgn0041097/FBgn0013433/FBgn0010114/FBgn0000636/FBgn0085407/FBgn0035539/FBgn0015609/FBgn0010453/FBgn0033791/FBgn0001987/FBgn0052373	17
GO:0008343	GO:0008343	adult feeding behavior	5/676	14/11350	0.000941401	0.0471519	0.0440757	FBgn0003435/FBgn0050361/FBgn0034636/FBgn0039298/FBgn0261953	5
GO:0009156	GO:0009156	ribonucleoside monophosphate biosynthetic process	5/676	14/11350	0.000941401	0.0471519	0.0440757	FBgn0039241/FBgn0020513/FBgn0036030/FBgn0052626/FBgn0038467	5
GO:0007271	GO:0007271	synaptic transmission, cholinergic	7/676	28/11350	0.00101443	0.0497287	0.0464843	FBgn0002917/FBgn0000036/FBgn0000039/FBgn0050296/FBgn0000024/FBgn0033872/FBgn0004118	7

## Sheet: Male abdomen v. head
	ID	Description	GeneRatio	BgRatio	pvalue	p.adjust	qvalue	geneID	Count
GO:0006811	GO:0006811	monoatomic ion transport	50/290	426/11430	3.46846e-20	5.19923e-17	4.58933e-17	FBgn0085419/FBgn0037671/FBgn0285910/FBgn0028663/FBgn0031939/FBgn0032015/FBgn0037238/FBgn0260971/FBgn0037766/FBgn0030343/FBgn0005614/FBgn0259145/FBgn0035293/FBgn0262736/FBgn0035696/FBgn0028863/FBgn0028662/FBgn0024315/FBgn0022097/FBgn0259994/FBgn0028879/FBgn0086778/FBgn0032151/FBgn0005564/FBgn0053513/FBgn0262512/FBgn0283536/FBgn0033196/FBgn0000535/FBgn0283535/FBgn0085434/FBgn0037690/FBgn0031865/FBg…	50
GO:0034220	GO:0034220	monoatomic ion transmembrane transport	40/290	299/11430	2.81679e-18	1.40746e-15	1.24235e-15	FBgn0085419/FBgn0037671/FBgn0285910/FBgn0028663/FBgn0031939/FBgn0032015/FBgn0037238/FBgn0260971/FBgn0030343/FBgn0005614/FBgn0259145/FBgn0262736/FBgn0028863/FBgn0028662/FBgn0022097/FBgn0259994/FBgn0028879/FBgn0086778/FBgn0032151/FBgn0005564/FBgn0262512/FBgn0283536/FBgn0000535/FBgn0283535/FBgn0085434/FBgn0037690/FBgn0051030/FBgn0051547/FBgn0259150/FBgn0263111/FBgn0004118/FBgn0015519/FBgn0033872/FBg…	40
GO:0007268	GO:0007268	chemical synaptic transmission	26/290	305/11430	6.07933e-08	9.11291e-06	8.04391e-06	FBgn0024944/FBgn0033739/FBgn0030230/FBgn0027095/FBgn0266599/FBgn0086778/FBgn0032151/FBgn0005564/FBgn0053513/FBgn0035379/FBgn0083963/FBgn0259246/FBgn0086677/FBgn0030941/FBgn0263111/FBgn0052677/FBgn0004118/FBgn0027575/FBgn0015519/FBgn0011288/FBgn0033872/FBgn0036341/FBgn0000303/FBgn0000038/FBgn0030613/FBgn0260499	26
GO:0098916	GO:0098916	anterograde trans-synaptic signaling	26/290	305/11430	6.07933e-08	9.11291e-06	8.04391e-06	FBgn0024944/FBgn0033739/FBgn0030230/FBgn0027095/FBgn0266599/FBgn0086778/FBgn0032151/FBgn0005564/FBgn0053513/FBgn0035379/FBgn0083963/FBgn0259246/FBgn0086677/FBgn0030941/FBgn0263111/FBgn0052677/FBgn0004118/FBgn0027575/FBgn0015519/FBgn0011288/FBgn0033872/FBgn0036341/FBgn0000303/FBgn0000038/FBgn0030613/FBgn0260499	26
GO:0042391	GO:0042391	regulation of membrane potential	13/290	80/11430	9.49423e-08	1.18599e-05	1.04686e-05	FBgn0260971/FBgn0086778/FBgn0032151/FBgn0000535/FBgn0085434/FBgn0037690/FBgn0263111/FBgn0004118/FBgn0015519/FBgn0039647/FBgn0264953/FBgn0000038/FBgn0260499	13
GO:0050953	GO:0050953	sensory perception of light stimulus	7/290	26/11430	2.73709e-06	0.000273527	0.00024144	FBgn0005614/FBgn0001263/FBgn0003249/FBgn0037896/FBgn0085447/FBgn0036260/FBgn0263111	7
GO:0050808	GO:0050808	synapse organization	23/290	305/11430	3.05523e-06	0.000286237	0.00025266	FBgn0011676/FBgn0037671/FBgn0051814/FBgn0035170/FBgn0020386/FBgn0004516/FBgn0040823/FBgn0033739/FBgn0053512/FBgn0037015/FBgn0029974/FBgn0085420/FBgn0083963/FBgn0259246/FBgn0037993/FBgn0050021/FBgn0034286/FBgn0086677/FBgn0259108/FBgn0263111/FBgn0000108/FBgn0034720/FBgn0085382	23
GO:0098742	GO:0098742	cell-cell adhesion via plasma-membrane adhesion molecules	11/290	78/11430	3.98476e-06	0.000351362	0.000310145	FBgn0039584/FBgn0038087/FBgn0039089/FBgn0265296/FBgn0038494/FBgn0038092/FBgn0039709/FBgn0001083/FBgn0085382/FBgn0263219/FBgn0250908	11
GO:0006749	GO:0006749	glutathione metabolic process	9/290	51/11430	4.59423e-06	0.000382597	0.000337716	FBgn0010044/FBgn0038020/FBgn0042206/FBgn0010038/FBgn0010039/FBgn0010226/FBgn0030484/FBgn0000566/FBgn0034335	9
GO:0019725	GO:0019725	cellular homeostasis	18/290	213/11430	7.91211e-06	0.000593013	0.000523449	FBgn0033518/FBgn0262515/FBgn0285910/FBgn0024944/FBgn0037238/FBgn0030343/FBgn0005614/FBgn0262736/FBgn0027095/FBgn0032151/FBgn0031461/FBgn0051030/FBgn0030941/FBgn0051547/FBgn0263111/FBgn0032946/FBgn0024236/FBgn0028704	18
GO:0010959	GO:0010959	regulation of metal ion transport	9/290	56/11430	1.02374e-05	0.000697537	0.000615711	FBgn0085419/FBgn0037766/FBgn0028863/FBgn0000535/FBgn0263111/FBgn0023524/FBgn0033872/FBgn0035505/FBgn0260499	9
GO:0006721	GO:0006721	terpenoid metabolic process	6/290	22/11430	1.34171e-05	0.000874448	0.000771869	FBgn0037896/FBgn0032336/FBgn0002937/FBgn0015591/FBgn0010611/FBgn0025373	6
GO:0044057	GO:0044057	regulation of system process	9/290	68/11430	5.10265e-05	0.00294187	0.00259677	FBgn0011676/FBgn0024944/FBgn0000535/FBgn0032336/FBgn0263111/FBgn0023524/FBgn0037976/FBgn0039770/FBgn0260499	9
GO:0055080	GO:0055080	monoatomic cation homeostasis	13/290	143/11430	6.91843e-05	0.00324085	0.00286068	FBgn0262515/FBgn0285910/FBgn0024944/FBgn0037238/FBgn0030343/FBgn0005614/FBgn0262736/FBgn0051030/FBgn0051547/FBgn0037936/FBgn0032946/FBgn0024236/FBgn0028704	13
GO:0007602	GO:0007602	phototransduction	8/290	60/11430	0.000126857	0.00543311	0.00479577	FBgn0005614/FBgn0037163/FBgn0001263/FBgn0003249/FBgn0002937/FBgn0036260/FBgn0263111/FBgn0265959	8
GO:0009628	GO:0009628	response to abiotic stimulus	24/290	414/11430	0.000140529	0.00585145	0.00516504	FBgn0001224/FBgn0037671/FBgn0285910/FBgn0005614/FBgn0024943/FBgn0037163/FBgn0004516/FBgn0001263/FBgn0086778/FBgn0003249/FBgn0028371/FBgn0037724/FBgn0032429/FBgn0002937/FBgn0036260/FBgn0263111/FBgn0027575/FBgn0039647/FBgn0034335/FBgn0032946/FBgn0264953/FBgn0265959/FBgn0000108/FBgn0085382	24
GO:0007409	GO:0007409	axonogenesis	20/290	318/11430	0.000174993	0.006726	0.005937	FBgn0002565/FBgn0261588/FBgn0033791/FBgn0264273/FBgn0266599/FBgn0265296/FBgn0028371/FBgn0035379/FBgn0030887/FBgn0011726/FBgn0085447/FBgn0031461/FBgn0001138/FBgn0086677/FBgn0030941/FBgn0259108/FBgn0000108/FBgn0034720/FBgn0263219/FBgn0010504	20
GO:0009584	GO:0009584	detection of visible light	6/290	35/11430	0.000221148	0.00764104	0.0067447	FBgn0005614/FBgn0001263/FBgn0002937/FBgn0036260/FBgn0263111/FBgn0265959	6
GO:0009583	GO:0009583	detection of light stimulus	8/290	65/11430	0.000224287	0.00764104	0.0067447	FBgn0005614/FBgn0037163/FBgn0001263/FBgn0003249/FBgn0002937/FBgn0036260/FBgn0263111/FBgn0265959	8
GO:0009581	GO:0009581	detection of external stimulus	9/290	84/11430	0.00026756	0.00871897	0.00769618	FBgn0005614/FBgn0037163/FBgn0001263/FBgn0003249/FBgn0002937/FBgn0036260/FBgn0263111/FBgn0264953/FBgn0265959	9
GO:0009582	GO:0009582	detection of abiotic stimulus	9/290	84/11430	0.00026756	0.00871897	0.00769618	FBgn0005614/FBgn0037163/FBgn0001263/FBgn0003249/FBgn0002937/FBgn0036260/FBgn0263111/FBgn0264953/FBgn0265959	9
GO:0009612	GO:0009612	response to mechanical stimulus	6/290	38/11430	0.000352876	0.0107951	0.00952878	FBgn0004516/FBgn0028371/FBgn0027575/FBgn0039647/FBgn0032946/FBgn0264953	6
GO:0001505	GO:0001505	regulation of neurotransmitter levels	10/290	107/11430	0.000379669	0.0113825	0.0100472	FBgn0033739/FBgn0030230/FBgn0266599/FBgn0259246/FBgn0263111/FBgn0027575/FBgn0011288/FBgn0036341/FBgn0000303/FBgn0030613	10
GO:2001257	GO:2001257	regulation of cation channel activity	5/290	26/11430	0.000431178	0.0125187	0.0110502	FBgn0085419/FBgn0028863/FBgn0000535/FBgn0033872/FBgn0260499	5
GO:0023061	GO:0023061	signal release	11/290	129/11430	0.00043427	0.0125187	0.0110502	FBgn0033739/FBgn0030230/FBgn0037015/FBgn0266599/FBgn0259246/FBgn0263111/FBgn0027575/FBgn0011288/FBgn0039770/FBgn0036341/FBgn0030613	11
GO:0050804	GO:0050804	modulation of chemical synaptic transmission	12/290	152/11430	0.000487964	0.0132992	0.0117392	FBgn0033739/FBgn0053513/FBgn0035379/FBgn0083963/FBgn0259246/FBgn0086677/FBgn0030941/FBgn0263111/FBgn0027575/FBgn0011288/FBgn0033872/FBgn0260499	12
GO:0099177	GO:0099177	regulation of trans-synaptic signaling	12/290	152/11430	0.000487964	0.0132992	0.0117392	FBgn0033739/FBgn0053513/FBgn0035379/FBgn0083963/FBgn0259246/FBgn0086677/FBgn0030941/FBgn0263111/FBgn0027575/FBgn0011288/FBgn0033872/FBgn0260499	12
GO:0042330	GO:0042330	taxis	19/290	329/11430	0.000729241	0.0189043	0.0166867	FBgn0002565/FBgn0037671/FBgn0261588/FBgn0033791/FBgn0037163/FBgn0264273/FBgn0266599/FBgn0265296/FBgn0028371/FBgn0035379/FBgn0030887/FBgn0031461/FBgn0001138/FBgn0086677/FBgn0030941/FBgn0265959/FBgn0085382/FBgn0263219/FBgn0010504	19
GO:0007269	GO:0007269	neurotransmitter secretion	9/290	97/11430	0.000779846	0.018961	0.0167368	FBgn0033739/FBgn0030230/FBgn0266599/FBgn0259246/FBgn0263111/FBgn0027575/FBgn0011288/FBgn0036341/FBgn0030613	9
GO:0071214	GO:0071214	cellular response to abiotic stimulus	8/290	78/11430	0.000784245	0.018961	0.0167368	FBgn0024943/FBgn0001263/FBgn0003249/FBgn0002937/FBgn0036260/FBgn0027575/FBgn0264953/FBgn0265959	8
GO:0104004	GO:0104004	cellular response to environmental stimulus	8/290	78/11430	0.000784245	0.018961	0.0167368	FBgn0024943/FBgn0001263/FBgn0003249/FBgn0002937/FBgn0036260/FBgn0027575/FBgn0264953/FBgn0265959	8
GO:0007186	GO:0007186	G protein-coupled receptor signaling pathway	15/290	235/11430	0.000966857	0.0226456	0.0199891	FBgn0053639/FBgn0024944/FBgn0250910/FBgn0265002/FBgn0035010/FBgn0001263/FBgn0031275/FBgn0003249/FBgn0031770/FBgn0266429/FBgn0015591/FBgn0036260/FBgn0027575/FBgn0037976/FBgn0265959	15
GO:0040011	GO:0040011	locomotion	22/290	426/11430	0.00125574	0.0285206	0.0251749	FBgn0002565/FBgn0037671/FBgn0036995/FBgn0261588/FBgn0033791/FBgn0037163/FBgn0264273/FBgn0266599/FBgn0265296/FBgn0028371/FBgn0035379/FBgn0030887/FBgn0003514/FBgn0262477/FBgn0031461/FBgn0001138/FBgn0086677/FBgn0030941/FBgn0265959/FBgn0085382/FBgn0263219/FBgn0010504	22
GO:0009416	GO:0009416	response to light stimulus	11/290	147/11430	0.00129211	0.0289085	0.0255174	FBgn0037671/FBgn0005614/FBgn0024943/FBgn0037163/FBgn0001263/FBgn0086778/FBgn0003249/FBgn0002937/FBgn0036260/FBgn0263111/FBgn0265959	11
GO:0006836	GO:0006836	neurotransmitter transport	10/290	126/11430	0.00136592	0.0296741	0.0261932	FBgn0031939/FBgn0033739/FBgn0030230/FBgn0266599/FBgn0259246/FBgn0263111/FBgn0027575/FBgn0011288/FBgn0036341/FBgn0030613	10
GO:0071482	GO:0071482	cellular response to light stimulus	6/290	49/11430	0.00141558	0.0298866	0.0263807	FBgn0024943/FBgn0001263/FBgn0003249/FBgn0002937/FBgn0036260/FBgn0265959	6
GO:0099500	GO:0099500	vesicle fusion to plasma membrane	3/290	10/11430	0.00169921	0.0330794	0.029199	FBgn0259246/FBgn0027575/FBgn0011288	3
GO:0017085	GO:0017085	response to insecticide	4/290	21/11430	0.00172703	0.0330928	0.0292108	FBgn0053503/FBgn0033065/FBgn0032151/FBgn0004118	4
GO:0098657	GO:0098657	import into cell	6/290	51/11430	0.00174762	0.0330928	0.0292108	FBgn0261873/FBgn0051547/FBgn0263111/FBgn0032946/FBgn0024236/FBgn0032911	6
GO:0140352	GO:0140352	export from cell	14/290	228/11430	0.00203823	0.0360655	0.0318348	FBgn0033739/FBgn0030230/FBgn0037015/FBgn0266599/FBgn0041723/FBgn0259246/FBgn0011726/FBgn0263111/FBgn0027575/FBgn0011288/FBgn0039770/FBgn0036341/FBgn0032946/FBgn0030613	14
GO:0006487	GO:0006487	protein N-linked glycosylation	5/290	38/11430	0.00256689	0.0418468	0.0369379	FBgn0032015/FBgn0011336/FBgn0287209/FBgn0014868/FBgn0034277	5
GO:0032409	GO:0032409	regulation of transporter activity	5/290	38/11430	0.00256689	0.0418468	0.0369379	FBgn0085419/FBgn0028863/FBgn0000535/FBgn0033872/FBgn0260499	5
GO:0046903	GO:0046903	secretion	14/290	234/11430	0.0025892	0.0418468	0.0369379	FBgn0005614/FBgn0033739/FBgn0030230/FBgn0037015/FBgn0266599/FBgn0041723/FBgn0259246/FBgn0011726/FBgn0263111/FBgn0027575/FBgn0011288/FBgn0039770/FBgn0036341/FBgn0030613	14
GO:1903530	GO:1903530	regulation of secretion by cell	8/290	95/11430	0.00280879	0.0442704	0.0390772	FBgn0033739/FBgn0030230/FBgn0037015/FBgn0041723/FBgn0011726/FBgn0263111/FBgn0027575/FBgn0039770	8
GO:0009063	GO:0009063	amino acid catabolic process	6/290	56/11430	0.0028352	0.0442704	0.0390772	FBgn0011676/FBgn0039349/FBgn0004516/FBgn0036997/FBgn0030482/FBgn0039094	6
GO:0007611	GO:0007611	learning or memory	11/290	163/11430	0.00293134	0.0443846	0.039178	FBgn0037671/FBgn0024944/FBgn0260793/FBgn0004516/FBgn0005564/FBgn0053513/FBgn0259246/FBgn0000535/FBgn0262477/FBgn0259108/FBgn0000108	11
GO:0048858	GO:0048858	cell projection morphogenesis	21/290	429/11430	0.00306541	0.0447241	0.0394776	FBgn0002565/FBgn0261588/FBgn0033791/FBgn0264273/FBgn0266599/FBgn0265296/FBgn0028371/FBgn0035379/FBgn0030887/FBgn0011726/FBgn0037896/FBgn0085447/FBgn0031461/FBgn0001138/FBgn0086677/FBgn0030941/FBgn0259108/FBgn0000108/FBgn0034720/FBgn0263219/FBgn0010504	21
GO:0120039	GO:0120039	plasma membrane bounded cell projection morphogenesis	21/290	429/11430	0.00306541	0.0447241	0.0394776	FBgn0002565/FBgn0261588/FBgn0033791/FBgn0264273/FBgn0266599/FBgn0265296/FBgn0028371/FBgn0035379/FBgn0030887/FBgn0011726/FBgn0037896/FBgn0085447/FBgn0031461/FBgn0001138/FBgn0086677/FBgn0030941/FBgn0259108/FBgn0000108/FBgn0034720/FBgn0263219/FBgn0010504	21
