# Supplementary material for: Sex, tissue, and mitochondrial interactions modify the transcriptional response to rapamycin in Drosophila
Source: BMC Genomics. 2024 Aug 7;25:766. doi: 10.1186/s12864-024-10647-x (PMC11304892; doi:10.1186/s12864-024-10647-x)
Supplement: Supplementary file 8 — Supplementary Material 8: Table S8. Rapamycin main effect differential expression analysis separated by mitonuclear genotype. Results of the DESeq2 analysis of contrasts between control and rapamycin treatments for each sex-tissue-mitonuclear genotype combination. [file 12864_2024_10647_MOESM8_ESM.xlsx]

## Sheet: Female Head OO
	baseMean	log2FoldChange	lfcSE	stat	pvalue	padj	weight
FBgn0043791	29056.8	-5.29526	0.318241	-16.6391	3.62764e-62	2.80671e-58	2.44733
FBgn0037167	1926.39	-4.42592	0.29973	-14.7664	2.41381e-49	1.27227e-45	1.79622
FBgn0040735	3351.66	-1.94519	0.141442	-13.7526	4.91079e-43	1.71223e-39	1.81023
FBgn0263402	320.183	-2.1155	0.157599	-13.4233	4.41704e-41	1.18309e-37	1.76734
FBgn0085195	11298.6	-2.5101	0.198555	-12.6418	1.24185e-36	2.10155e-33	2.23782
FBgn0036381	14990	-2.06769	0.168826	-12.2475	1.73348e-34	1.82353e-31	3
FBgn0010651	4145.88	-1.77541	0.146195	-12.1441	6.16332e-34	5.55726e-31	3
FBgn0032945	6122.57	-1.98155	0.170854	-11.5979	4.22504e-31	3.33338e-28	3
FBgn0036837	31319.8	-2.01498	0.174927	-11.519	1.05876e-30	7.42507e-28	3
FBgn0265661	110.412	-2.76557	0.255636	-10.8184	2.81674e-27	4.56971e-24	1.16714
FBgn0039241	4554.84	-2.11706	0.197905	-10.6974	1.04721e-26	8.05531e-24	2.23782
FBgn0037635	1638.82	-2.13483	0.200982	-10.622	2.35403e-26	1.77518e-23	2.09244
FBgn0037396	453.108	-1.4207	0.138125	-10.2856	8.17958e-25	6.74113e-22	1.76734
FBgn0034063	935.745	-1.53494	0.155681	-9.85953	6.23421e-23	4.77088e-20	1.76734
FBgn0035348	8803.6	-1.17471	0.123633	-9.50155	2.06792e-21	1.06664e-18	2.44733
FBgn0032482	10643.9	-1.0106	0.107773	-9.37708	6.78253e-21	3.58684e-18	2.23782
FBgn0038147	7876.78	1.57179	0.170415	9.2233	2.88083e-20	1.35421e-17	2.23782
FBgn0032382	5018.58	-0.972813	0.105512	-9.21992	2.97314e-20	1.35313e-17	2.44733
FBgn0020513	14742	-1.5192	0.166432	-9.12803	6.97553e-20	2.84051e-17	2.44733
FBgn0033782	2394.4	1.21314	0.133929	9.05809	1.32749e-19	7.34395e-17	1.71135
FBgn0083972	908.852	-1.21997	0.14014	-8.70539	3.16495e-18	1.36383e-15	2.09244
FBgn0036199	1325	-0.890191	0.102735	-8.66493	4.51782e-18	2.20014e-15	1.76734
FBgn0038142	127.92	3.19406	0.375454	8.50721	1.78173e-17	1.3062e-14	1.03314
FBgn0040104	119.382	-2.25106	0.265043	-8.49322	2.00997e-17	1.3062e-14	1.16714
FBgn0010222	1411.06	-1.8993	0.225619	-8.41815	3.82475e-17	1.53041e-14	1.79622
FBgn0037090	877.936	-1.69653	0.202011	-8.39821	4.53319e-17	1.53041e-14	2.0773
FBgn0261563	327.964	-0.961856	0.114727	-8.38386	5.12217e-17	1.26204e-14	3.34131
FBgn0030895	1034.03	-1.0516	0.126518	-8.31183	9.42345e-17	3.49195e-14	1.82494
FBgn0266406	82.7174	-2.05437	0.247936	-8.28589	1.17229e-16	6.71416e-14	1.03314
FBgn0003965	1513.02	-1.62458	0.196707	-8.25885	1.47078e-16	5.08312e-14	1.76734
FBgn0040502	18767.3	-1.19106	0.144623	-8.23566	1.78567e-16	4.69286e-14	2.40165
FBgn0086912	290.338	1.12122	0.136439	8.21776	2.07335e-16	4.05157e-14	3.34131
FBgn0030482	2812.85	-1.4254	0.17554	-8.12009	4.65844e-16	1.4881e-13	1.79622
FBgn0063923	2475.26	-1.11313	0.138065	-8.06239	7.48194e-16	2.35765e-13	1.76734
FBgn0001112	602.226	-0.894916	0.112664	-7.9432	1.97037e-15	6.91232e-13	1.54213
FBgn0025583	13746.5	-1.45692	0.187207	-7.78241	7.11571e-15	1.52929e-12	2.44733
FBgn0031805	964.716	-2.73471	0.352669	-7.75433	8.88134e-15	2.18798e-12	2.0773
FBgn0001142	9634.75	-0.884198	0.116687	-7.57754	3.52174e-14	7.30685e-12	2.40165
FBgn0261560	12841.8	0.864791	0.115438	7.49139	6.81488e-14	1.35197e-11	2.44733
FBgn0039239	355.548	-2.15036	0.289035	-7.4398	1.00839e-13	2.63506e-11	1.76734
FBgn0036015	17435.1	-1.14268	0.154735	-7.38477	1.52718e-13	2.40977e-11	3
FBgn0038652	1845	-0.817356	0.110849	-7.37362	1.66053e-13	4.23587e-11	1.76734
FBgn0013308	174.789	1.55022	0.211681	7.32342	2.41737e-13	5.93286e-11	1.76734
FBgn0031389	529.092	1.7922	0.245103	7.31204	2.63111e-13	5.93286e-11	1.90848
FBgn0019952	2758.62	-0.985558	0.135822	-7.25627	3.97917e-13	9.47383e-11	1.76734
FBgn0029831	2585.05	-2.91983	0.404238	-7.22306	5.08297e-13	1.15582e-10	1.81023
FBgn0035076	3888.88	1.12767	0.159689	7.06166	1.64528e-12	2.20946e-10	3
FBgn0034605	3376.84	-1.03246	0.146543	-7.04546	1.84853e-12	3.91423e-10	1.82494
FBgn0033446	10914.4	0.884857	0.125901	7.02821	2.09198e-12	3.43615e-10	2.40165
FBgn0267339	128.765	1.59227	0.228057	6.98189	2.91236e-12	9.2459e-10	1.12535
FBgn0033742	233.333	-1.08025	0.15489	-6.9743	3.07402e-12	6.2727e-10	1.81948
FBgn0034187	418.291	-1.42792	0.20667	-6.9092	4.87387e-12	5.52399e-10	3.34131
FBgn0035541	989.892	0.894757	0.129629	6.90246	5.11113e-12	8.8946e-10	2.09244
FBgn0031693	2337.02	-1.34238	0.194601	-6.89813	5.26899e-12	1.00207e-09	1.81023
FBgn0029932	2184.28	-0.612204	0.0888493	-6.89036	5.56498e-12	1.03946e-09	1.81023
FBgn0000565	3257.65	-0.989126	0.143657	-6.88534	5.76479e-12	1.06614e-09	1.79622
FBgn0029766	4733.34	-1.29244	0.187984	-6.87529	6.1865e-12	9.69374e-10	2.23782
FBgn0263510	663.743	0.74227	0.108982	6.81097	9.69402e-12	1.65827e-09	1.90848
FBgn0051075	1312.68	-1.34012	0.201399	-6.65408	2.8508e-11	5.00866e-09	1.79622
FBgn0023540	2114.83	0.810396	0.121851	6.6507	2.91704e-11	5.29101e-09	1.71135
FBgn0002565	14260.1	4.94699	0.744477	6.64492	3.03391e-11	4.05422e-09	2.40165
FBgn0265192	1908.76	0.535451	0.0814374	6.575	4.8654e-11	8.1411e-09	1.79622
FBgn0030921	437.192	-0.875981	0.133448	-6.56424	5.23006e-11	8.41645e-09	1.81021
FBgn0031110	274.46	-1.0613	0.161708	-6.56304	5.27231e-11	8.17333e-09	1.90848
FBgn0259937	1099.56	0.89086	0.135903	6.55511	5.56015e-11	8.11535e-09	2.09244
FBgn0040629	32.305	-5.99705	0.919199	-6.52421	6.83598e-11	1.89171e-08	0.977493
FBgn0030615	579.676	1.04903	0.160828	6.5227	6.90512e-11	1.07803e-08	1.81021
FBgn0033067	2730.88	-0.922357	0.141874	-6.50126	7.96505e-11	1.21533e-08	1.82494
FBgn0037819	4179.45	1.32146	0.204379	6.46574	1.00805e-10	9.64011e-09	3
FBgn0037228	1288.87	0.67247	0.10465	6.42592	1.31073e-10	1.95041e-08	1.76734
FBgn0035630	4822.28	0.524983	0.0818746	6.41203	1.43593e-10	1.3135e-08	3
FBgn0032050	660.856	0.969728	0.151609	6.39622	1.5927e-10	2.24525e-08	1.76734
FBgn0000046	2217.09	-0.573387	0.0896619	-6.39499	1.60554e-10	2.24525e-08	1.79622
FBgn0039629	1580.27	-0.708914	0.11091	-6.39182	1.63919e-10	2.24525e-08	1.82494
FBgn0052695	1279.25	-0.624616	0.0977762	-6.38822	1.67824e-10	2.08038e-08	2.09244
FBgn0036030	13702.9	-1.02391	0.161345	-6.34606	2.20894e-10	1.95041e-08	3
FBgn0035266	1668.42	1.08133	0.171318	6.31182	2.75764e-10	3.837e-08	1.76734
FBgn0085334	86.0859	-1.79297	0.285018	-6.29073	3.15968e-10	6.3285e-08	1.16714
FBgn0036622	697.217	0.760076	0.121189	6.27182	3.56845e-10	4.74681e-08	1.82494
FBgn0039827	140.685	-1.42276	0.227116	-6.26446	3.7411e-10	7.121e-08	1.12535
FBgn0034215	1605.97	0.894913	0.143135	6.25223	4.04642e-10	5.48767e-08	1.76734
FBgn0000052	3314.48	-0.809462	0.130309	-6.21185	5.23644e-10	6.67087e-08	1.76734
FBgn0038354	483.412	0.705177	0.113551	6.21024	5.29032e-10	6.36065e-08	1.90848
FBgn0032008	2561.97	-0.968149	0.155943	-6.20834	5.35471e-10	6.67087e-08	1.76734
FBgn0036240	287.238	-0.825444	0.13318	-6.19798	5.71915e-10	6.67087e-08	1.90848
FBgn0263241	947.929	-0.805652	0.130149	-6.19024	6.00719e-10	7.121e-08	1.79622
FBgn0030672	6252.77	0.585576	0.0946881	6.18426	6.23935e-10	6.36065e-08	2.23782
FBgn0027932	10143.6	0.836974	0.135386	6.18213	6.32415e-10	6.23259e-08	2.40165
FBgn0038964	1085.74	0.81459	0.132993	6.12506	9.06496e-10	9.18101e-08	2.0773
FBgn0023549	1422.38	-0.948309	0.155142	-6.11251	9.80779e-10	1.11827e-07	1.82494
FBgn0028480	14546	0.791728	0.129605	6.10875	1.00412e-09	7.121e-08	3
FBgn0036449	2676.78	-0.913131	0.149736	-6.09826	1.07228e-09	1.20931e-07	1.82494
FBgn0264979	695	-0.727359	0.119611	-6.08105	1.194e-09	1.33211e-07	1.82494
FBgn0033904	1031.3	1.37291	0.227603	6.03202	1.61927e-09	1.57021e-07	2.0773
FBgn0004430	30.5272	-4.08981	0.6791	-6.02239	1.71857e-09	4.36205e-07	0.717314
FBgn0014427	3533.52	-0.801539	0.134316	-5.96755	2.40848e-09	2.61744e-07	1.79622
FBgn0038914	35964.9	2.24038	0.37679	5.94597	2.74821e-09	2.28078e-07	2.40165
FBgn0053301	91.5228	-1.90295	0.321503	-5.91891	3.24077e-09	5.00727e-07	1.16714
FBgn0039152	4164.65	2.2076	0.373645	5.90829	3.45676e-09	2.95444e-07	2.23782
FBgn0043854	79.2991	-2.07095	0.350766	-5.90408	3.54623e-09	5.53145e-07	1.10357
FBgn0264987	83.9192	-1.36565	0.231623	-5.896	3.72429e-09	5.53145e-07	1.16714
FBgn0002719	30367.6	0.774222	0.13148	5.88852	3.89673e-09	2.56197e-07	3
FBgn0032699	1218.25	-1.05005	0.178559	-5.88068	4.08593e-09	4.19745e-07	1.82494
FBgn0260746	787.165	-0.99555	0.16956	-5.87137	4.32198e-09	4.35373e-07	1.82494
FBgn0040531	140.835	1.91012	0.325585	5.86671	4.44525e-09	6.39744e-07	1.12535
FBgn0011824	321.818	0.865385	0.147777	5.85601	4.74106e-09	2.74156e-07	3.34131
FBgn0030060	1532.58	-0.761664	0.130172	-5.85121	4.88021e-09	4.35373e-07	2.0773
FBgn0036016	73.4063	-1.61873	0.276901	-5.84586	5.03956e-09	6.87049e-07	1.16714
FBgn0033945	506.196	-0.990898	0.169567	-5.84369	5.10571e-09	5.59734e-07	1.54213
FBgn0026196	782.321	0.949588	0.162532	5.84249	5.14277e-09	5.198e-07	1.76734
FBgn0053056	2298.57	0.576548	0.0989504	5.82663	5.65563e-09	5.52878e-07	1.81023
FBgn0261113	22106.8	-0.623201	0.107024	-5.82298	5.78075e-09	3.64862e-07	3
FBgn0037818	346.471	0.844766	0.145208	5.81765	5.96822e-09	5.57876e-07	1.82494
FBgn0034538	1031.73	-0.547392	0.0942852	-5.8057	6.40968e-09	5.87548e-07	1.79622
FBgn0010383	1240.46	0.883217	0.152295	5.79937	6.65656e-09	5.53145e-07	2.0773
FBgn0038256	2172.75	-0.791405	0.136959	-5.7784	7.54139e-09	6.6311e-07	1.82494
FBgn0034501	25967.5	-0.954111	0.165254	-5.77359	7.76018e-09	5.81077e-07	2.23782
FBgn0053296	826.26	0.872107	0.151182	5.7686	7.99322e-09	6.91125e-07	1.82494
FBgn0036741	4962.9	-0.354192	0.0615043	-5.75882	8.47051e-09	5.85816e-07	2.40165
FBgn0039754	1898.88	-0.728242	0.126612	-5.75175	8.83237e-09	7.82054e-07	1.76734
FBgn0003062	616.127	0.794488	0.138265	5.74613	9.13108e-09	7.82884e-07	1.81021
FBgn0029507	1313.69	-1.07243	0.187003	-5.73482	9.76147e-09	8.36596e-07	1.79622
FBgn0029648	457.992	-0.899486	0.158077	-5.69017	1.26911e-08	1.062e-06	1.81021
FBgn0030067	363.386	1.0152	0.178628	5.68335	1.32082e-08	6.39744e-07	3.34131
FBgn0037248	711.931	0.823612	0.145244	5.67053	1.4236e-08	1.20096e-06	1.76734
FBgn0259716	1003.86	1.17588	0.207667	5.66232	1.49336e-08	1.07252e-06	2.09244
FBgn0031801	905.469	-0.678202	0.119899	-5.65642	1.54563e-08	1.28369e-06	1.76734
FBgn0261859	3708.11	0.463464	0.0820792	5.64655	1.63704e-08	1.34915e-06	1.76734
FBgn0033741	757.194	0.867029	0.15359	5.64507	1.65114e-08	1.35039e-06	1.76734
FBgn0000053	6023.25	-0.905006	0.160701	-5.63161	1.78537e-08	9.08762e-07	3
FBgn0027525	8649.86	0.35786	0.0638053	5.60862	2.03948e-08	1.23277e-06	2.44733
FBgn0262366	1078.66	0.713943	0.127425	5.60285	2.1086e-08	1.71145e-06	1.76734
FBgn0000078	1132.04	-1.09031	0.194913	-5.59385	2.22084e-08	1.73253e-06	1.82494
FBgn0030218	1179.52	-0.572387	0.102486	-5.58501	2.33682e-08	1.79601e-06	1.82494
FBgn0032521	481.499	0.655599	0.118025	5.55472	2.78053e-08	2.10583e-06	1.82494
FBgn0038799	1404.02	0.734118	0.1325	5.54053	3.01557e-08	2.25773e-06	1.82494
FBgn0029672	294.939	0.850654	0.154345	5.5114	3.55999e-08	2.5229e-06	1.90848
FBgn0041160	609.706	-0.839411	0.152332	-5.51039	3.58043e-08	2.63471e-06	1.82494
FBgn0260388	780.177	-0.766478	0.139369	-5.49963	3.80586e-08	2.8035e-06	1.81021
FBgn0039800	6945.56	0.80125	0.145713	5.49881	3.82359e-08	1.79601e-06	3
FBgn0039679	45.1188	2.84912	0.519682	5.48243	4.19512e-08	6.45807e-06	0.788465
FBgn0040064	7356.72	-0.654013	0.1194	-5.47749	4.314e-08	2.0021e-06	3
FBgn0000536	6872.16	0.568613	0.104289	5.4523	4.97213e-08	2.25773e-06	3
FBgn0003308	1582.69	-0.702738	0.129219	-5.43837	5.377e-08	3.88233e-06	1.79622
FBgn0016926	7883.54	0.490181	0.0902849	5.42927	5.65862e-08	3.32498e-06	2.23782
FBgn0028984	2047.97	-0.526373	0.0970238	-5.4252	5.78905e-08	4.09145e-06	1.81023
FBgn0001216	539.295	0.556149	0.102589	5.42113	5.92225e-08	3.99713e-06	1.90848
FBgn0263336	984.132	0.930982	0.171849	5.41743	6.04619e-08	3.77334e-06	2.09244
FBgn0266268	1073.93	-0.421251	0.0781375	-5.39115	7.00087e-08	4.25185e-06	2.09244
FBgn0014135	516.979	-0.536722	0.0996969	-5.38354	7.30343e-08	5.82304e-06	1.54213
FBti0061471	243.817	1.04044	0.193912	5.36552	8.07157e-08	3.19868e-06	3.34131
FBgn0036145	4390.03	0.636199	0.118814	5.35459	8.57502e-08	4.50713e-06	2.40165
FBgn0261625	937.007	-0.603805	0.113155	-5.3361	9.49678e-08	6.48069e-06	1.76734
FBgn0038984	27522.4	0.693571	0.130359	5.32046	1.03507e-07	5.30354e-06	2.44733
FBgn0046878	281.1	-0.855499	0.161039	-5.31236	1.08213e-07	7.10621e-06	1.82494
FBgn0030251	6864.99	-0.756076	0.142537	-5.30443	1.13028e-07	5.75326e-06	2.44733
FBgn0002563	60701.5	-2.66747	0.503123	-5.30184	1.14644e-07	5.79742e-06	2.44733
FBgn0022160	6759.17	-0.749605	0.141759	-5.2879	1.23732e-07	6.29369e-06	2.40165
FBgn0036460	485.529	0.613546	0.116154	5.28217	1.27661e-07	7.96596e-06	1.90848
FBgn0039182	694.758	0.503558	0.0953445	5.28146	1.28161e-07	8.35417e-06	1.81021
FBgn0034718	3418.43	0.631873	0.119791	5.27481	1.32893e-07	8.51146e-06	1.82494
FBgn0054054	154.531	-1.35072	0.257076	-5.25415	1.48709e-07	1.97307e-05	0.788465
FBgn0036826	139.477	1.00188	0.190886	5.24857	1.53281e-07	1.52022e-05	1.10357
FBgn0035770	22492.2	0.531867	0.101718	5.22882	1.70598e-07	8.35417e-06	2.40165
FBgn0041342	7546.1	-0.49194	0.0947187	-5.19369	2.06162e-07	9.78577e-06	2.44733
FBgn0037144	199.337	1.12257	0.216171	5.19299	2.06945e-07	1.2896e-05	1.81948
FBgn0030087	8775	-0.412067	0.0794547	-5.18618	2.14647e-07	1.10744e-05	2.23782
FBgn0042627	224.084	1.31339	0.253821	5.17446	2.28574e-07	1.34131e-05	1.90848
FBgn0010226	2652.07	-0.679706	0.131788	-5.15755	2.502e-07	1.52022e-05	1.81023
FBgn0034331	10357.9	-0.751964	0.14596	-5.15184	2.57936e-07	1.2991e-05	2.23782
FBgn0038146	523.061	0.523012	0.101613	5.1471	2.64545e-07	1.81464e-05	1.54213
FBgn0037817	725.26	-0.609473	0.118458	-5.14504	2.67459e-07	1.62813e-05	1.76734
FBgn0039676	433.474	2.02889	0.394429	5.14387	2.69136e-07	1.62908e-05	1.76734
FBgn0033981	651.58	0.622803	0.121086	5.14349	2.69688e-07	1.61198e-05	1.81021
FBgn0037643	16496.5	-0.524501	0.101978	-5.14329	2.69967e-07	1.34131e-05	2.23782
FBgn0031836	4014.51	-0.393594	0.0765372	-5.14252	2.71072e-07	1.34131e-05	2.23782
FBgn0039678	20420.6	2.61124	0.509084	5.1293	2.90818e-07	1.11245e-05	3
FBgn0028360	2367.02	0.733219	0.143059	5.12528	2.97095e-07	1.8262e-05	1.71135
FBgn0043783	6063.68	1.59552	0.31257	5.10452	3.31642e-07	1.26097e-05	3
FBgn0260747	9570.35	-0.443736	0.0870211	-5.09918	3.41128e-07	1.5457e-05	2.40165
FBgn0037955	2157.98	0.487562	0.0958694	5.08569	3.66301e-07	2.14453e-05	1.76734
FBgn0039801	2848.34	0.983302	0.193385	5.08469	3.68218e-07	2.20222e-05	1.71135
FBgn0039094	783.463	-1.06196	0.20902	-5.08066	3.76132e-07	2.05044e-05	1.90848
FBgn0039084	1404.45	-0.571553	0.112568	-5.07741	3.82614e-07	2.19204e-05	1.79622
FBgn0037137	1485.09	0.601721	0.11921	5.04756	4.47489e-07	2.48276e-05	1.79622
FBgn0033101	1732.27	0.66493	0.131862	5.04263	4.59177e-07	2.25027e-05	2.0773
FBgn0086254	11047	0.82602	0.164407	5.02423	5.05445e-07	1.79225e-05	3
FBgn0038829	3380.54	0.424095	0.0846498	5.01	5.44313e-07	2.9885e-05	1.79622
FBgn0035087	4356.4	0.461808	0.0921852	5.00956	5.45542e-07	2.25715e-05	2.44733
FBgn0053113	23383.5	0.362689	0.072604	4.99544	5.8703e-07	2.4031e-05	2.44733
FBgn0010292	562.579	0.511696	0.102724	4.98128	6.31639e-07	3.37818e-05	1.82494
FBgn0031548	167.55	0.841298	0.168997	4.97817	6.41873e-07	3.42556e-05	1.81948
FBgn0035720	52407.3	-0.235866	0.0473985	-4.97622	6.48368e-07	2.6264e-05	2.44733
FBgn0033485	572.211	0.560558	0.112745	4.9719	6.63e-07	4.05006e-05	1.54213
FBgn0035985	5005.56	0.586373	0.118242	4.95908	7.0828e-07	2.37789e-05	3
FBgn0038407	2481.53	0.691237	0.139932	4.93982	7.81939e-07	4.24101e-05	1.71135
FBgn0014396	2674.09	-0.860487	0.174562	-4.9294	8.24844e-07	4.21591e-05	1.82494
FBgn0259111	8774.32	0.499253	0.10143	4.92215	8.55981e-07	3.69529e-05	2.23782
FBgn0022069	802.134	0.467844	0.0952248	4.91305	8.96714e-07	4.53126e-05	1.81021
FBgn0038197	3611.52	0.56398	0.114828	4.91152	9.03743e-07	4.54478e-05	1.81023
FBgn0036731	102.733	-1.07621	0.219143	-4.91099	9.06179e-07	6.65218e-05	1.16714
FBti0062178	16.2487	-2.71871	0.5544	-4.90388	9.3962e-07	0.000107803	0.717314
FBgn0031305	9438.46	0.802148	0.163601	4.90308	9.43442e-07	3.77577e-05	2.40165
FBgn0050046	1557.16	-0.53221	0.108671	-4.89743	9.70985e-07	4.89747e-05	1.79622
FBgn0038194	8918.89	-0.564346	0.115382	-4.89112	1.00262e-06	3.97227e-05	2.40165
FBgn0012034	37374	0.599394	0.122728	4.88392	1.03996e-06	4.05902e-05	2.40165
FBgn0035423	6538.86	0.538289	0.110234	4.88316	1.04399e-06	4.28813e-05	2.23782
FBgn0024364	418.323	0.534708	0.109518	4.88237	1.04817e-06	5.34758e-05	1.76734
FBgn0039677	338.684	2.18862	0.448787	4.87674	1.07855e-06	3.16687e-05	3.34131
FBgn0038306	362.343	0.598324	0.122717	4.87564	1.08458e-06	5.34928e-05	1.81948
FBgn0030425	3562.4	0.674315	0.13837	4.87329	1.09756e-06	5.43194e-05	1.79622
FBgn0038037	4649.99	0.450159	0.0924384	4.86983	1.11695e-06	4.28813e-05	2.40165
FBgn0086365	529.147	-1.07236	0.220552	-4.86214	1.16121e-06	5.43194e-05	1.90848
FBgn0033928	73.6587	-1.39338	0.286681	-4.86038	1.1716e-06	0.000116747	0.788465
FBgn0032925	515.064	0.665097	0.136962	4.85609	1.19729e-06	5.99135e-05	1.76734
FBgn0031824	1073.84	-0.793276	0.163513	-4.85145	1.22562e-06	6.07923e-05	1.76734
FBgn0265297	98964.8	0.320606	0.0661058	4.8499	1.23524e-06	3.93757e-05	3
FBgn0262531	430.748	1.16925	0.242237	4.82689	1.38682e-06	6.56014e-05	1.81948
FBgn0038467	1557.87	-0.776024	0.160896	-4.82314	1.41318e-06	5.99135e-05	2.0773
FBgn0035878	672.052	0.478714	0.0992618	4.82274	1.41602e-06	7.72737e-05	1.54213
FBgn0037723	279.804	0.904261	0.187607	4.81998	1.4357e-06	4.05006e-05	3.34131
FBgn0034186	335.951	-0.552575	0.11468	-4.81842	1.44701e-06	6.55552e-05	1.90848
FBgn0036022	22203	-0.893801	0.186117	-4.80237	1.568e-06	6.11403e-05	2.23782
FBgn0034528	645.224	0.68416	0.142484	4.80167	1.57348e-06	7.38059e-05	1.81021
FBgn0064237	1893.78	-0.53266	0.11111	-4.79398	1.63506e-06	8.00483e-05	1.71135
FBgn0044810	5755.04	3.04048	0.635995	4.78066	1.74722e-06	6.319e-05	2.40165
FBgn0004512	1288.47	-0.435784	0.0912512	-4.77565	1.79128e-06	7.35491e-05	2.0773
FBgn0030679	2247.29	-0.529627	0.111056	-4.76899	1.85148e-06	8.7385e-05	1.76734
FBgn0029823	4820.47	-0.723608	0.152732	-4.73777	2.16082e-06	7.46353e-05	2.44733
FBgn0028886	791.666	-0.456168	0.096415	-4.73129	2.23093e-06	9.70797e-05	1.90848
FBgn0045800	934.846	-0.543158	0.115097	-4.71913	2.36859e-06	0.000108913	1.76734
FBgn0030271	651.462	0.574846	0.121963	4.71328	2.43765e-06	0.000108913	1.82494
FBgn0039297	240.683	-0.82929	0.176032	-4.71101	2.4649e-06	0.000109295	1.82494
FBgn0033431	371.012	-0.638829	0.135631	-4.71004	2.47672e-06	0.000112437	1.76734
FBgn0036254	498.226	0.726886	0.1546	4.70173	2.57968e-06	0.000113855	1.81021
FBgn0259714	1115.16	0.448849	0.0955061	4.69968	2.60563e-06	0.000115409	1.79622
FBgn0004513	2475.15	0.336633	0.0717272	4.69324	2.6891e-06	0.000119052	1.76734
FBgn0284251	545.271	0.61345	0.130903	4.68631	2.7818e-06	0.00011548	1.90848
FBgn0052190	4643.94	0.324021	0.0692648	4.678	2.89684e-06	0.000107036	2.23782
FBgn0051103	1283.7	0.414647	0.0886706	4.67627	2.92145e-06	0.000124741	1.82494
FBgn0039464	2785.89	0.441924	0.0945264	4.67513	2.93761e-06	0.000128988	1.76734
FBgn0263504	74.6011	1.5204	0.325894	4.66531	3.08149e-06	0.000262419	0.788465
FBgn0031049	1716.49	0.535988	0.11493	4.6636	3.10719e-06	0.000131589	1.82494
FBgn0263199	3813.17	-0.754107	0.161793	-4.66092	3.14796e-06	0.000132773	1.82494
FBgn0033268	24444	0.419111	0.0900085	4.65635	3.21863e-06	0.000107803	2.44733
FBgn0015577	4532.11	0.653023	0.14032	4.65381	3.25855e-06	0.000109323	2.40165
FBgn0027348	7514.63	1.30762	0.281127	4.65137	3.29733e-06	0.00011625	2.23782
FBgn0036146	724.753	0.451837	0.0972604	4.64564	3.39019e-06	0.000162093	1.54213
FBgn0267073	244.008	-0.76842	0.165503	-4.64294	3.43482e-06	0.000137414	1.90848
FBgn0037561	362.673	0.542491	0.116865	4.64204	3.44992e-06	0.000143379	1.82494
FBgn0262150	1084.12	-0.719043	0.154935	-4.64093	3.46851e-06	0.000143379	1.82494
FBgn0040256	594.55	-0.75524	0.162938	-4.63514	3.56704e-06	0.000148062	1.81021
FBgn0263706	2375.25	0.37507	0.0810277	4.62891	3.67595e-06	0.000151978	1.81023
FBgn0034943	580.527	-0.613403	0.132852	-4.61721	3.88934e-06	0.000162093	1.76734
FBgn0259715	8586.37	0.775609	0.168126	4.61325	3.96426e-06	0.000135802	2.23782
FBgn0025592	2840.13	0.477319	0.103507	4.61148	3.9981e-06	0.000162093	1.81023
FBgn0029969	1096.6	-0.369628	0.0805811	-4.58703	4.49592e-06	0.000179416	1.82494
FBgn0026630	2852.59	-0.38606	0.0841717	-4.58658	4.50564e-06	0.000184953	1.76734
FBgn0034638	19715.7	-0.448687	0.0978738	-4.58434	4.55419e-06	0.000143379	2.40165
FBgn0041205	1661.77	0.314544	0.0686322	4.58303	4.58278e-06	0.000162093	2.0773
FBgn0033830	354.785	-5.61525	1.22673	-4.5774	4.70795e-06	0.000186443	1.82494
FBgn0034243	1782.46	0.367849	0.0803933	4.57562	4.74805e-06	0.000188253	1.81023
FBgn0039311	675.433	0.507907	0.111505	4.55502	5.23797e-06	0.000195371	1.90848
FBgn0023542	951.937	0.418244	0.0919746	4.54738	5.43182e-06	0.000212862	1.79622
FBgn0010052	152.451	1.23034	0.270667	4.54559	5.47811e-06	0.000339192	1.03314
FBgn0266452	1386.73	0.317826	0.0701049	4.53358	5.79918e-06	0.000196548	2.09244
FBgn0052523	2748.08	-1.67625	0.369971	-4.53075	5.87742e-06	0.000237336	1.71135
FBgn0287234	2949.21	0.435787	0.0963704	4.522	6.1258e-06	0.000232818	1.82494
FBgn0262109	167623	-0.309757	0.0685079	-4.52148	6.141e-06	0.000152598	3
FBgn0005626	3694.39	0.363891	0.0806432	4.51235	6.41121e-06	0.00024487	1.79622
FBgn0031069	5200.59	-0.756329	0.167638	-4.51168	6.43154e-06	0.000188253	2.44733
FBgn0036824	11574.7	-0.650524	0.144204	-4.51115	6.44784e-06	0.000188253	2.44733
FBgn0031925	274.438	0.806992	0.179166	4.50416	6.66353e-06	0.000249446	1.81948
FBgn0033139	92.0888	-1.21767	0.270548	-4.50075	6.77134e-06	0.000374419	1.12535
FBgn0031692	3364.91	-0.55609	0.12363	-4.49801	6.85918e-06	0.000255084	1.82494
FBgn0045038	2703.91	0.432664	0.0962027	4.49742	6.87815e-06	0.000267966	1.71135
FBgn0037788	2355.96	0.479497	0.106633	4.49673	6.90078e-06	0.000262419	1.76734
FBgn0037000	390.186	0.63171	0.140497	4.49626	6.91587e-06	0.000247711	1.90848
FBgn0030272	5266.18	0.449763	0.100032	4.4962	6.91782e-06	0.000203512	2.40165
FBgn0046876	312.533	-0.61626	0.137151	-4.49331	7.01241e-06	0.000265476	1.76734
FBgn0047135	6587.47	0.527063	0.117561	4.4833	7.34966e-06	0.000179107	3
FBgn0037835	2403.06	0.760896	0.169823	4.48054	7.44558e-06	0.000278918	1.76734
FBgn0016715	1119.04	-0.718578	0.160707	-4.47136	7.77246e-06	0.000284493	1.79622
FBti0062477	312.053	0.986244	0.220679	4.46912	7.85403e-06	0.000284493	1.81948
FBgn0032685	1437.43	-0.61007	0.136992	-4.45333	8.45489e-06	0.000270415	2.0773
FBgn0032638	296.555	-3.78166	0.850153	-4.44821	8.65906e-06	0.00031181	1.81948
FBgn0034046	3757.55	0.420702	0.0947106	4.44197	8.9137e-06	0.000334746	1.71135
FBgn0033397	329.558	-0.668944	0.150806	-4.43579	9.17367e-06	0.000326947	1.81948
FBgn0036876	1025.7	-0.64682	0.145977	-4.43097	9.38082e-06	0.000332192	1.82494
FBgn0259736	4536.74	0.392177	0.0886763	4.42257	9.75354e-06	0.000226327	3
FBgn0032782	1531.65	-0.418069	0.0945482	-4.42175	9.79052e-06	0.000342031	1.82494
FBgn0028744	656.778	0.61217	0.138502	4.41994	9.87272e-06	0.000343745	1.82494
FBgn0038840	447.989	0.644494	0.145941	4.41613	1.00484e-05	0.000350358	1.81021
FBgn0264748	778.805	-0.871125	0.197352	-4.41407	1.01446e-05	0.000402512	1.54213
FBgn0052121	292.577	-0.664087	0.150688	-4.40703	1.04796e-05	0.000219952	3.34131
FBgn0034356	2654.69	-1.40954	0.320002	-4.40479	1.05887e-05	0.000382868	1.71135
FBgn0032470	177.324	-0.843634	0.191616	-4.40273	1.06896e-05	0.000223532	3.34131
FBgn0010391	2025.79	0.382786	0.0870333	4.39815	1.09176e-05	0.000374419	1.81023
FBgn0050033	613.806	-0.888538	0.202249	-4.39329	1.11648e-05	0.000366795	1.90848
FBgn0032587	1251.65	-0.483785	0.110278	-4.38697	1.14941e-05	0.000347871	2.09244
FBgn0283472	7863.28	0.435675	0.099382	4.38384	1.16605e-05	0.000262419	3
FBgn0029148	380.143	0.773835	0.176629	4.38112	1.18068e-05	0.000243304	3.34131
FBgn0022288	593.587	0.547094	0.12499	4.37711	1.20261e-05	0.000402512	1.82494
FBgn0034716	1348.41	0.371331	0.0849575	4.37079	1.23796e-05	0.000372419	2.0773
FBgn0031490	853.021	0.420673	0.0963023	4.36826	1.25243e-05	0.000402512	1.90848
FBgn0032639	84.4604	-1.57056	0.359655	-4.36684	1.26055e-05	0.000651457	1.10357
FBgn0029755	332.94	0.631235	0.144827	4.35853	1.3094e-05	0.000436844	1.82494
FBgn0010435	12346.1	0.237601	0.0545836	4.35297	1.34305e-05	0.000351788	2.40165
FBgn0066101	3810.87	-0.278921	0.0640951	-4.35168	1.35097e-05	0.000451473	1.81023
FBgn0036697	3786.59	0.388714	0.0894454	4.34583	1.38753e-05	0.000458488	1.82494
FBgn0031317	943.76	0.542218	0.124996	4.33789	1.43855e-05	0.000472339	1.82494
FBgn0266418	2492.37	-0.37651	0.0868318	-4.33608	1.45044e-05	0.000480816	1.79622
FBgn0034879	285.206	0.676915	0.156197	4.33372	1.46608e-05	0.000480816	1.81948
FBgn0038947	10971.5	0.504925	0.116867	4.3205	1.55675e-05	0.000392332	2.44733
FBgn0261955	22936.7	0.424798	0.0983466	4.3194	1.56456e-05	0.000334746	3
FBgn0052409	306.411	0.689546	0.159801	4.31504	1.59578e-05	0.000311833	3.34131
FBgn0033519	108.302	-0.879713	0.204038	-4.31152	1.6214e-05	0.000846621	1.03314
FBgn0033174	301.387	0.569143	0.132081	4.30905	1.63954e-05	0.000319284	3.34131
FBgn0266590	231.565	0.722714	0.167916	4.30402	1.67728e-05	0.000520035	1.90848
FBgn0031558	1572.2	-0.724026	0.168241	-4.30351	1.68115e-05	0.000541711	1.82494
FBgn0031645	21104.9	0.815247	0.189711	4.29732	1.72879e-05	0.000436862	2.40165
FBgn0262721	91.2242	-1.09788	0.255498	-4.29703	1.73104e-05	0.000832183	1.12535
FBti0018951	124.99	-1.60061	0.372646	-4.29525	1.74496e-05	0.000818186	1.16714
FBgn0032154	112.4	0.825748	0.192399	4.29185	1.77188e-05	0.000863687	1.10357
FBgn0262656	2574.35	0.768849	0.179294	4.28819	1.80131e-05	0.000576846	1.82494
FBgn0034883	74.0468	-1.03508	0.241505	-4.28594	1.81965e-05	0.00087754	1.10357
FBgn0014006	1677.27	0.34659	0.0809202	4.28311	1.843e-05	0.000592509	1.79622
FBgn0031657	281.238	0.557602	0.130208	4.28238	1.84902e-05	0.000590256	1.81948
FBgn0024740	497.857	-0.79156	0.184887	-4.28131	1.85795e-05	0.000592509	1.81021
FBti0062252	16.3254	-2.58095	0.60446	-4.26984	1.95616e-05	0.00134471	0.717314
FBgn0041150	6084.22	0.318667	0.0747309	4.2642	2.00622e-05	0.000528826	2.23782
FBgn0031969	2508.97	0.432518	0.101496	4.26141	2.0314e-05	0.000636772	1.82494
FBgn0036262	25713.2	0.763752	0.179227	4.26136	2.03182e-05	0.000502171	2.40165
FBgn0266581	697.38	0.455228	0.106941	4.2568	2.07374e-05	0.000623474	1.90848
FBgn0027929	228.524	-0.935521	0.220161	-4.24926	2.14481e-05	0.000666346	1.82494
FBgn0259229	350.701	0.705359	0.165997	4.24924	2.14501e-05	0.000666346	1.82494
FBgn0027073	2422.74	-0.330226	0.07782	-4.24346	2.20098e-05	0.000701897	1.76734
FBgn0034290	13575	0.636444	0.150235	4.23632	2.27212e-05	0.000590256	2.23782
FBgn0261393	953.306	-0.529923	0.125261	-4.23056	2.33112e-05	0.000733183	1.76734
FBgn0015570	2291.28	0.651841	0.154088	4.23032	2.33358e-05	0.000733183	1.76734
FBgn0036862	6892.69	0.355086	0.0839701	4.22872	2.35023e-05	0.000470917	3
FBgn0038484	87.3456	2.10796	0.500193	4.21428	2.50571e-05	0.00115262	1.10357
FBgn0011754	4970.95	-0.285579	0.0678096	-4.21148	2.53698e-05	0.000596616	2.44733
FBgn0032029	1340	0.391293	0.0930089	4.20705	2.58729e-05	0.000701897	2.0773
FBgn0031417	2470.11	0.821878	0.195402	4.20608	2.59834e-05	0.00082612	1.71135
FBgn0038795	718.684	-0.753826	0.179479	-4.20007	2.66831e-05	0.000771827	1.90848
FBgn0028936	674.592	-0.581866	0.138579	-4.1988	2.68328e-05	0.000773901	1.90848
FBgn0261584	369.31	-0.804652	0.192447	-4.18117	2.90011e-05	0.00087754	1.76734
FBgn0004364	2494.75	0.63701	0.152392	4.18008	2.91411e-05	0.00087754	1.76734
FBgn0039711	450.545	0.455322	0.109073	4.17448	2.98663e-05	0.00087754	1.81021
FBgn0002567	6286.5	0.214209	0.0514081	4.16684	3.08849e-05	0.000709071	2.44733
FBgn0038865	1991.63	-0.594043	0.142605	-4.16566	3.10448e-05	0.000907064	1.81023
FBgn0001125	8094.25	-0.739163	0.177456	-4.16532	3.1091e-05	0.000725228	2.40165
FBgn0052068	2494.31	0.525206	0.126141	4.16364	3.13219e-05	0.000932801	1.76734
FBgn0030593	8455.42	-1.19311	0.286617	-4.16272	3.14484e-05	0.0007314	2.40165
FBgn0027619	4274.5	0.398285	0.0957776	4.15844	3.20434e-05	0.000785887	2.23782
FBgn0040609	844.443	-1.89004	0.455101	-4.15301	3.28128e-05	0.000973827	1.76734
FBgn0027791	417.613	0.635231	0.152976	4.15248	3.28886e-05	0.000576846	3.34131
FBgn0003141	2038.67	0.385391	0.0929867	4.14459	3.40429e-05	0.000985894	1.79622
FBgn0000592	17205.7	0.449892	0.10857	4.1438	3.41593e-05	0.000828179	2.23782
FBgn0036684	1996.45	-0.325177	0.078489	-4.14297	3.42841e-05	0.00100359	1.76734
FBgn0035337	189.98	0.720827	0.174007	4.14252	3.43508e-05	0.000984798	1.81948
FBgn0050359	4513.74	0.521357	0.126235	4.13006	3.62672e-05	0.000824025	2.40165
FBgn0002931	193.971	-0.767537	0.185878	-4.12926	3.63932e-05	0.000989249	1.90848
FBgn0024491	568.302	-2.68608	0.650679	-4.12812	3.65745e-05	0.00106482	1.76734
FBgn0034480	3823.83	0.68853	0.166792	4.12809	3.65793e-05	0.00104256	1.81023
FBgn0032834	106.801	1.08631	0.26347	4.12311	3.73798e-05	0.00161551	1.10357
FBgn0285917	5155.44	-0.220147	0.0534068	-4.12209	3.75452e-05	0.000889871	2.23782
FBgn0050000	936.481	-0.457847	0.111293	-4.11389	3.89043e-05	0.000979617	2.0773
FBgn0261805	103.803	-0.814087	0.198043	-4.11065	3.94544e-05	0.00225059	0.788465
FBgn0029525	396.125	0.555415	0.135127	4.11032	3.95103e-05	0.00113792	1.76734
FBgn0032026	1742.65	-0.381215	0.0927762	-4.10897	3.97421e-05	0.00111446	1.82494
FBgn0037518	416.512	-0.502753	0.122691	-4.09772	4.17248e-05	0.00119527	1.76734
FBgn0031011	2322.36	-0.520323	0.127009	-4.09675	4.18986e-05	0.00122641	1.71135
FBgn0035121	4245.75	0.506399	0.123725	4.09295	4.25927e-05	0.000932801	2.40165
FBgn0038597	373.542	0.507642	0.124321	4.08333	4.43941e-05	0.00122546	1.81948
FBgn0259175	1964.06	-0.385298	0.0943753	-4.08261	4.45323e-05	0.00128648	1.71135
FBgn0040582	3036.38	-0.640506	0.156945	-4.08109	4.48256e-05	0.00123388	1.81023
FBgn0037779	1108.99	0.462587	0.113362	4.08062	4.49162e-05	0.00122965	1.82494
FBgn0038601	329.797	0.632927	0.155206	4.07797	4.54302e-05	0.000752778	3.34131
FBgn0029763	1522.94	0.348189	0.085433	4.07558	4.59002e-05	0.00112774	2.0773
FBgn0033453	1262.27	0.613165	0.150572	4.07224	4.65641e-05	0.00126807	1.82494
FBgn0039929	2262.54	0.424568	0.104375	4.06771	4.74781e-05	0.00128648	1.82494
FBgn0040099	5150.48	0.58623	0.144126	4.06748	4.75239e-05	0.00108975	2.23782
FBgn0039690	1177.12	0.431818	0.106411	4.058	4.94948e-05	0.00135169	1.79622
FBgn0001258	694.892	-0.724721	0.178686	-4.05585	4.99525e-05	0.00134621	1.82494
FBgn0287613	45.9003	-1.55341	0.383192	-4.05387	5.03771e-05	0.00208281	1.10357
FBgn0038395	301.838	0.560185	0.138415	4.04714	5.18465e-05	0.00143534	1.76734
FBgn0050026	163.46	-1.02679	0.254025	-4.04208	5.29796e-05	0.00217469	1.10357
FBgn0266758	5293.69	-0.305709	0.0756681	-4.04013	5.34218e-05	0.00120539	2.23782
FBgn0030061	550.202	0.616778	0.153005	4.03108	5.55206e-05	0.00169158	1.54213
FBgn0061492	1137.47	0.371598	0.0922265	4.02918	5.59708e-05	0.00149289	1.82494
FBgn0031851	418.017	0.520137	0.129099	4.02899	5.60172e-05	0.00153493	1.76734
FBgn0051301	980.506	0.335173	0.0832214	4.02749	5.63764e-05	0.00154084	1.76734
FBgn0032405	410.239	0.502041	0.124923	4.01879	5.84966e-05	0.00149289	1.90848
FBgn0267796	222.653	-0.581149	0.144768	-4.01434	5.96112e-05	0.00161279	1.76734
FBgn0003257	582.321	-0.772039	0.192542	-4.00971	6.07933e-05	0.00162832	1.76734
FBgn0052512	831.643	0.600572	0.149877	4.00709	6.1471e-05	0.00155187	1.90848
FBgn0033379	704.198	0.508547	0.127019	4.00373	6.23524e-05	0.00162201	1.82494
FBgn0035452	159.907	-1.0118	0.252905	-4.00073	6.31471e-05	0.00239891	1.16714
FBgn0030638	865.706	-0.479328	0.119918	-3.99712	6.41173e-05	0.001659	1.82494
FBgn0039306	301.204	0.555578	0.139041	3.99579	6.44782e-05	0.00166918	1.81948
FBgn0003278	349.202	0.662074	0.165807	3.99305	6.52301e-05	0.00162201	1.90848
FBgn0030798	1136.17	0.328499	0.0824085	3.98623	6.71313e-05	0.00171333	1.82494
FBgn0036332	179.034	0.779774	0.19563	3.98596	6.72078e-05	0.00171333	1.82494
FBgn0063498	573.892	0.486203	0.122042	3.98391	6.77899e-05	0.00202028	1.54213
FBgn0085360	2270.15	0.717964	0.180245	3.98327	6.79729e-05	0.00177622	1.76734
FBgn0041191	3464.74	0.493675	0.12406	3.97931	6.91162e-05	0.00176762	1.81023
FBgn0032283	399.818	-0.639325	0.160891	-3.97364	7.0782e-05	0.00179225	1.81948
FBgn0052726	4062.26	0.409839	0.103435	3.96229	7.42338e-05	0.0015007	2.40165
FBgn0267408	4809.12	-0.700066	0.176721	-3.96142	7.45043e-05	0.00159597	2.23782
FBgn0259748	25.5859	6.23873	1.57857	3.95215	7.74525e-05	0.00380001	0.812497
FBgn0034443	590.354	0.499874	0.126571	3.94935	7.8363e-05	0.00203285	1.76734
FBgn0029715	2130.74	0.362014	0.0917685	3.94487	7.98448e-05	0.00203307	1.79622
FBgn0027330	205.004	0.734259	0.186355	3.9401	8.14464e-05	0.00122546	3.34131
FBgn0030796	2222.93	0.525808	0.13357	3.93658	8.26497e-05	0.0021825	1.71135
FBgn0034471	223.518	-0.857853	0.21815	-3.93241	8.40989e-05	0.00209755	1.82494
FBgn0036686	593.316	0.445647	0.113534	3.92524	8.66427e-05	0.00247981	1.54213
FBgn0037913	6896.72	0.279944	0.0713553	3.92324	8.73664e-05	0.00170396	2.40165
FBgn0053926	8043.34	0.695953	0.177413	3.92279	8.75303e-05	0.00170396	2.40165
FBgn0039829	152.595	0.756919	0.193371	3.91434	9.06519e-05	0.00439799	0.788465
FBgn0039073	1158.41	1.38546	0.354088	3.91275	9.12503e-05	0.00225059	1.82494
FBgn0053093	9.21122	-3.15466	0.807489	-3.90675	9.3546e-05	0.00726737	0.448863
FBgn0031936	2789.22	0.566351	0.14509	3.90344	9.48332e-05	0.00238504	1.76734
FBgn0052675	3777.72	-0.297142	0.0762305	-3.89794	9.70159e-05	0.00248477	1.71135
FBgn0032282	579.665	-1.43991	0.369531	-3.89659	9.75569e-05	0.00238169	1.82494
FBgn0263601	1727.62	-0.407746	0.104786	-3.89123	9.97377e-05	0.00216439	2.09244
FBgn0034194	1012.16	-0.345855	0.0890362	-3.88443	0.000102568	0.00253788	1.76734
FBgn0001341	274.083	0.584742	0.150598	3.88279	0.000103265	0.00248477	1.82494
FBgn0030504	1005.35	0.46475	0.11983	3.87841	0.000105144	0.00225467	2.09244
FBgn0036681	11.1124	-2.74832	0.709343	-3.87446	0.000106861	0.00806416	0.448863
FBgn0033548	217.49	0.643829	0.166313	3.87118	0.00010831	0.00155783	3.34131
FBgn0033093	783.53	0.58367	0.150846	3.86932	0.000109141	0.00263954	1.76734
FBgn0025643	1683.05	-0.485001	0.125355	-3.86902	0.000109273	0.00233216	2.09244
FBgn0025390	700.693	-0.552634	0.143042	-3.86344	0.0001118	0.00254994	1.90848
FBgn0250757	1607.62	0.362613	0.0939291	3.8605	0.000113156	0.00271824	1.76734
FBgn0036875	1100.59	-0.500087	0.129561	-3.85984	0.000113461	0.00239891	2.09244
FBgn0034909	800.792	-0.529251	0.137157	-3.85872	0.00011398	0.00258187	1.90848
FBgn0262081	5829.35	0.284755	0.0738136	3.85776	0.000114429	0.00176762	3
FBgn0032408	347.081	0.52601	0.136394	3.85653	0.000115006	0.00275651	1.76734
FBgn0029629	3477.21	0.334122	0.0868749	3.84601	0.000120056	0.00281867	1.79622
FBgn0267914	24.8593	1.67602	0.435894	3.84501	0.000120548	0.00467961	0.977493
FBgn0033507	126.854	0.728678	0.189639	3.84244	0.000121817	0.00421744	1.12535
FBgn0027552	5292.27	0.495161	0.128892	3.84167	0.000122198	0.00227761	2.40165
FBgn0022774	2049.89	0.686825	0.178927	3.83857	0.000123752	0.00289898	1.79622
FBgn0038183	517.988	0.461146	0.120186	3.83694	0.000124576	0.00295121	1.76734
FBgn0036354	78.624	0.958781	0.249957	3.83579	0.00012516	0.00575809	0.788465
FBgn0032805	90.4669	-0.840277	0.21913	-3.8346	0.000125767	0.00436822	1.10357
FBgn0030310	498.006	-0.754628	0.196837	-3.83378	0.000126189	0.00292671	1.81021
FBgn0031097	924.195	0.788315	0.205738	3.83164	0.00012729	0.00262387	2.09244
FBgn0037747	1507.42	0.294849	0.0769671	3.83085	0.000127702	0.00262638	2.09244
FBgn0033799	1163.97	0.455369	0.118935	3.82873	0.000128806	0.00264436	2.0773
FBgn0033926	1239.04	-1.26363	0.330047	-3.82865	0.000128849	0.00295121	1.82494
FBgn0052302	13.5715	3.59814	0.940819	3.82448	0.000131049	0.00638901	0.735279
FBgn0029170	353.019	0.550675	0.144029	3.82336	0.000131648	0.0030798	1.76734
FBgn0036870	14.0632	-2.17667	0.569762	-3.82031	0.000133286	0.00961129	0.448863
FBgn0039326	902.74	0.376484	0.0985532	3.8201	0.000133396	0.0030798	1.79622
FBgn0063492	414.21	-0.577849	0.151371	-3.81744	0.000134845	0.00307496	1.82494
FBgn0085359	1673.53	-0.84003	0.220217	-3.81456	0.000136427	0.00311964	1.79622
FBgn0031520	601.985	-0.484921	0.127128	-3.81442	0.000136505	0.00311078	1.81021
FBgn0035298	1427.26	-0.372501	0.0976699	-3.81387	0.000136806	0.00312153	1.79622
FBgn0027584	1412.15	0.608465	0.159633	3.81165	0.000138044	0.00280871	2.0773
FBgn0085427	3022.98	-0.246609	0.0647115	-3.8109	0.000138461	0.00311964	1.82494
FBgn0031701	310.425	1.0677	0.280466	3.80688	0.00014073	0.00315372	1.82494
FBgn0030720	591.873	0.609386	0.160181	3.80436	0.000142171	0.0030798	1.90848
FBgn0019643	3498.52	0.465381	0.122554	3.79735	0.000146253	0.00344298	1.71135
FBgn0035524	448.943	0.552588	0.145592	3.79545	0.000147375	0.00331518	1.81021
FBgn0030398	441.486	-0.571048	0.150497	-3.79442	0.00014799	0.00332187	1.81021
FBgn0262007	21.0669	2.29508	0.606329	3.78521	0.000153577	0.00670237	0.812497
FBgn0029765	1512.5	0.596414	0.157597	3.78441	0.000154072	0.00341581	1.82494
FBgn0037926	904.304	0.411629	0.10884	3.78195	0.000155603	0.00348259	1.79622
FBgn0259938	2946.55	-0.362495	0.0961138	-3.77152	0.000162258	0.00358819	1.81023
FBgn0029999	227.84	0.537133	0.142454	3.77057	0.000162876	0.00358039	1.82494
FBgn0016081	5817.44	-0.30338	0.0806865	-3.75999	0.000169923	0.00248477	3
FBgn0026403	1262.75	-0.766406	0.204034	-3.75627	0.000172464	0.00386559	1.76734
FBgn0264953	4694.58	-0.413629	0.11017	-3.75445	0.000173724	0.00316798	2.23782
FBgn0053558	6389.64	-0.222164	0.0591781	-3.75416	0.000173925	0.00296401	2.44733
FBgn0039290	762.112	-0.350318	0.0933724	-3.75184	0.000175543	0.00391043	1.76734
FBgn0035484	2814.37	0.677159	0.180489	3.75181	0.00017556	0.00391043	1.76734
FBgn0029801	4412.64	0.309763	0.0825655	3.75172	0.000175627	0.00254994	3
FBgn0266599	87796.8	0.24312	0.0648391	3.74959	0.000177123	0.00256021	3
FBgn0027108	6245.7	0.351905	0.0941033	3.73956	0.000184343	0.00263657	3
FBgn0036428	18692.8	0.52623	0.140735	3.73916	0.000184636	0.00263657	3
FBgn0260722	582.564	0.421459	0.11272	3.739	0.00018475	0.00384278	1.90848
FBgn0250820	1328.82	0.275511	0.073786	3.73392	0.00018852	0.00404137	1.82494
FBgn0020503	10983.1	0.245238	0.0656938	3.73305	0.000189174	0.00268315	3
FBgn0020305	342.16	0.507716	0.136136	3.72949	0.000191871	0.00411704	1.81948
FBgn0035523	1991.56	0.26127	0.0700613	3.72916	0.000192119	0.00432928	1.71135
FBgn0031489	4727.27	0.241718	0.064926	3.72297	0.000196895	0.00332409	2.40165
FBgn0010770	326.637	0.501412	0.134705	3.72229	0.000197428	0.00256021	3.34131
FBgn0040259	2525.89	-0.308542	0.0829449	-3.71985	0.000199343	0.00426406	1.81023
FBgn0013949	3065.08	0.459358	0.123548	3.71805	0.000200766	0.00436302	1.76734
FBgn0250862	25.4325	-1.88434	0.508167	-3.70811	0.00020881	0.00740817	0.977493
FBgn0264776	854.356	-0.536198	0.144697	-3.70566	0.000210838	0.0044374	1.81021
FBgn0028327	7704.86	0.277727	0.0750391	3.7011	0.000214663	0.00381584	2.23782
FBgn0039479	253.094	-0.694821	0.187777	-3.70024	0.000215396	0.0044877	1.82494
FBgn0039735	959.243	0.325527	0.0881607	3.69243	0.000222124	0.0047596	1.76734
FBgn0037714	1332.34	0.427054	0.115872	3.68557	0.000228195	0.00424024	2.09244
FBgn0010339	852.571	0.313475	0.0850725	3.6848	0.000228882	0.00488488	1.76734
FBgn0039332	1374.77	0.51414	0.139768	3.67853	0.000234584	0.00432928	2.09244
FBgn0038074	150.737	-1.99597	0.543109	-3.67509	0.00023777	0.00745822	1.10357
FBgn0284246	380.128	0.434487	0.118236	3.67473	0.000238097	0.00492609	1.81948
FBgn0035692	1824.07	0.284804	0.0775389	3.67304	0.00023968	0.00520185	1.71135
FBgn0000139	1096.86	0.301549	0.0821879	3.66902	0.000243483	0.00508257	1.79622
FBgn0050431	2523.44	1.1108	0.302857	3.66775	0.000244696	0.00527761	1.71135
FBgn0035213	657.944	0.445331	0.121471	3.66616	0.000246222	0.00487605	1.90848
FBgn0015037	4911.02	-0.476559	0.130016	-3.66537	0.00024698	0.00396449	2.44733
FBgn0086691	2854.21	-0.581297	0.158681	-3.66332	0.000248972	0.00512647	1.81023
FBgn0034047	18.2332	2.63088	0.719942	3.65429	0.000257892	0.00874889	0.977493
FBgn0011204	1742.52	0.28038	0.0768972	3.64617	0.000266176	0.00550533	1.76734
FBgn0003116	907.963	0.513531	0.140914	3.64428	0.000268144	0.00540228	1.82494
FBgn0030893	268.467	-0.454911	0.125091	-3.63664	0.000276222	0.0055387	1.81948
FBgn0036772	248.618	0.538812	0.1485	3.62837	0.000285218	0.00344298	3.34131
FBgn0017482	321.263	0.645362	0.177923	3.6272	0.000286516	0.0054984	1.90848
FBgn0050045	37.457	1.68385	0.464788	3.62283	0.000291395	0.0115729	0.788465
FBgn0037073	896.313	0.42337	0.116863	3.6228	0.000291434	0.00520185	2.0773
FBgn0265074	17.5606	-1.88343	0.519978	-3.62213	0.00029219	0.0124003	0.717314
FBgn0033875	9954.4	0.362349	0.100121	3.61912	0.000295606	0.00389513	3
FBgn0025700	2121.61	0.432315	0.119585	3.61512	0.000300214	0.00599282	1.81023
FBgn0039685	336.197	-3.72107	1.02997	-3.61279	0.000302918	0.00600459	1.81948
FBgn0265530	34.5007	1.30482	0.361329	3.61117	0.00030482	0.00906425	1.10357
FBgn0026250	12462.1	0.314398	0.0871102	3.6092	0.000307142	0.00512592	2.23782
FBgn0027610	5246.73	-0.495896	0.137438	-3.60815	0.000308389	0.00402991	3
FBgn0038473	928.611	0.405344	0.112355	3.60769	0.000308931	0.00619128	1.79622
FBgn0026702	75.4139	1.02515	0.284483	3.60355	0.000313898	0.0122176	0.788465
FBgn0032940	5554.07	0.403345	0.111936	3.60334	0.000314151	0.00520185	2.23782
FBgn0266376	391.704	0.551324	0.153132	3.60032	0.000317828	0.00379981	3.34131
FBgn0021995	696.176	0.406253	0.1129	3.59833	0.000320264	0.00646187	1.76734
FBgn0053143	2186.28	-0.218992	0.060864	-3.59805	0.000320615	0.00638901	1.79622
FBgn0039682	22681.1	-0.694011	0.193202	-3.59216	0.000327951	0.00424164	3
FBgn0063493	369.839	-0.795185	0.221388	-3.59182	0.00032838	0.0064286	1.82494
FBgn0038946	3382.76	0.357021	0.0994668	3.58935	0.000331509	0.00655652	1.79622
FBgn0028540	880.771	0.546258	0.152324	3.58616	0.000335583	0.00672033	1.76734
FBgn0031359	3455.78	-0.297535	0.083184	-3.57683	0.000347782	0.0069258	1.76734
FBgn0031313	2259.46	-0.448196	0.125656	-3.56686	0.000361284	0.00716803	1.76734
FBgn0051778	3461.94	-0.603116	0.169161	-3.56533	0.000363401	0.00719671	1.76734
FBti0063249	74.3379	1.01033	0.283455	3.56435	0.000364765	0.010572	1.10357
FBgn0027621	9159.17	-0.289007	0.0811551	-3.56117	0.000369207	0.00558712	2.40165
FBgn0038236	2943.84	0.675094	0.189861	3.55573	0.000376936	0.0072158	1.82494
FBgn0052708	208.158	0.583079	0.164	3.55537	0.000377454	0.00434758	3.34131
FBgn0034128	1188.6	0.425347	0.11976	3.55168	0.000382783	0.00651108	2.09244
FBgn0027602	370.176	0.595744	0.167868	3.54888	0.000386874	0.00442014	3.34131
FBgn0032322	2588.97	1.00844	0.284237	3.54789	0.000388329	0.00777158	1.71135
FBgn0262539	848.605	0.442851	0.124857	3.54688	0.000389828	0.00740817	1.82494
FBgn0030156	409.045	-0.494508	0.13945	-3.54614	0.000390922	0.00764283	1.76734
FBgn0034761	2583.05	0.461778	0.130342	3.54281	0.000395891	0.00788737	1.71135
FBgn0023477	6384.25	0.537345	0.151861	3.53839	0.000402571	0.00595545	2.44733
FBgn0087002	294840	0.694372	0.196252	3.53816	0.000402921	0.00504584	3
FBgn0004569	980.741	0.412657	0.116818	3.53247	0.000411701	0.0078339	1.79622
FBgn0037051	2461.54	0.279113	0.0791456	3.52658	0.000420965	0.00830253	1.71135
FBgn0086451	536.599	0.65332	0.185264	3.52642	0.000421215	0.00902046	1.54213
FBgn0036018	469.42	0.446544	0.126672	3.52521	0.000423146	0.00809556	1.76734
FBgn0032010	4975.43	-0.413579	0.117371	-3.52368	0.000425598	0.00524655	3
FBgn0051777	1828.01	0.647104	0.183723	3.52218	0.000428018	0.00802341	1.81023
FBgn0259176	30030.9	0.293915	0.0835067	3.51966	0.000432099	0.00530596	3
FBgn0266931	52.1989	-1.08604	0.308934	-3.51545	0.000439006	0.0117141	1.16714
FBgn0038349	3952.83	-0.289475	0.0824198	-3.5122	0.000444414	0.00543603	3
FBgn0032456	7021.1	-0.350384	0.0999444	-3.50579	0.000455256	0.00714673	2.23782
FBgn0035619	30.5343	-1.94008	0.553427	-3.50557	0.000455629	0.0164007	0.812497
FBgn0031184	333.942	0.499322	0.142479	3.50452	0.000457428	0.00512296	3.34131
FBgn0036187	264.108	0.532618	0.152073	3.50237	0.000461131	0.00850868	1.81948
FBgn0000406	42916.5	-0.647237	0.184866	-3.50111	0.00046333	0.00680256	2.40165
FBgn0261270	627.548	0.439228	0.125551	3.4984	0.00046805	0.00864991	1.81021
FBgn0034394	8767.8	0.674983	0.192981	3.49766	0.000469365	0.00677515	2.44733
FBgn0083984	86.6725	-0.88811	0.253928	-3.49749	0.000469659	0.0171672	0.788465
FBgn0002780	3571.82	0.488785	0.139763	3.49724	0.000470106	0.00870942	1.79622
FBgn0030000	271.467	0.497338	0.142233	3.49664	0.00047115	0.00831766	1.90848
FBgn0033247	1152.32	-0.470871	0.134877	-3.49111	0.000481021	0.00874889	1.82494
FBgn0032298	410.644	0.457147	0.131003	3.4896	0.000483737	0.00902046	1.76734
FBgn0039240	1942.15	-0.216774	0.0621425	-3.48834	0.000486029	0.00904035	1.76734
FBgn0030612	665.95	-0.41215	0.118195	-3.48704	0.000488403	0.00885928	1.82494
FBgn0033205	441.68	-0.413683	0.118773	-3.48298	0.000495862	0.00902046	1.81021
FBgn0030588	582.562	-0.698095	0.200639	-3.47936	0.000502606	0.00909568	1.81021
FBgn0036759	994.194	0.530531	0.152525	3.47832	0.000504575	0.00917072	1.79622
FBgn0038196	397.996	0.691415	0.198922	3.47582	0.000509303	0.00555037	3.34131
FBgn0015777	10786.9	0.414776	0.119387	3.47423	0.000512329	0.00728658	2.44733
FBgn0266042	55.2129	-0.981401	0.283036	-3.46741	0.000525496	0.0188074	0.788465
FBgn0050151	1664.38	-0.431608	0.124536	-3.46572	0.00052882	0.00849987	2.09244
FBgn0086450	2510.57	0.360134	0.103955	3.46433	0.000531552	0.00959485	1.79622
FBgn0263231	6892.96	0.28991	0.0837139	3.4631	0.000533982	0.0076685	2.40165
FBgn0086676	10902.7	-0.586204	0.16928	-3.46293	0.000534334	0.00638901	3
FBgn0031663	437.574	0.362665	0.104747	3.4623	0.000535572	0.00959485	1.81021
FBgn0030520	11957.6	-0.270026	0.0780127	-3.4613	0.000537568	0.00770597	2.40165
FBgn0037387	5862.23	0.428806	0.123991	3.45837	0.000543447	0.00777158	2.40165
FBgn0031860	1005.02	-0.497668	0.144113	-3.45332	0.000553737	0.00992731	1.79622
FBgn0037135	9930.3	0.281606	0.0816955	3.44702	0.000566805	0.00788737	2.44733
FBgn0027334	495.693	0.546781	0.158691	3.44557	0.000569849	0.0103304	1.76734
FBgn0031877	212.191	-0.470886	0.136879	-3.44016	0.000581375	0.0102547	1.81948
FBgn0033661	586.911	0.634359	0.184526	3.43778	0.000586511	0.00991326	1.90848
FBgn0052549	9202.86	-0.401125	0.117304	-3.41952	0.000627314	0.00870749	2.40165
FBgn0266084	1982.41	0.24807	0.0726068	3.41661	0.000634051	0.0111841	1.81023
FBgn0085192	203.368	0.862507	0.252918	3.41023	0.00064909	0.0115692	1.76734
FBgn0026079	523.641	0.407131	0.119426	3.40906	0.000651875	0.0114216	1.81021
FBgn0030189	377.508	-0.523123	0.153456	-3.40894	0.000652168	0.0113876	1.81948
FBgn0031500	644.2	0.374497	0.109961	3.40572	0.000659905	0.0115237	1.81021
FBgn0036224	192.331	-0.638905	0.187666	-3.40447	0.000662929	0.0115022	1.82494
FBgn0265194	3354.61	-0.250863	0.0737122	-3.40327	0.000665837	0.0115692	1.81023
FBgn0267398	3084.13	0.222987	0.0655881	3.39981	0.000674331	0.0115729	1.82494
FBgn0033906	3625.59	0.259259	0.0762653	3.39943	0.000675257	0.01186	1.76734
FBgn0026439	11818.6	0.354501	0.104297	3.39896	0.000676417	0.00917899	2.40165
FBgn0000008	1189.29	0.273477	0.080463	3.39879	0.000676836	0.0118683	1.76734
FBgn0032494	5953.68	0.415259	0.122237	3.39715	0.000680911	0.00777158	3
FBgn0036618	16.6472	-2.36092	0.695411	-3.395	0.000686281	0.0357425	0.448863
FBgn0003390	633.483	0.60634	0.178661	3.3938	0.000689299	0.0118393	1.81021
FBgn0036680	443.186	-0.531383	0.156695	-3.39119	0.000695901	0.0121429	1.76734
FBgn0052194	128.786	-0.742033	0.218821	-3.39106	0.000696239	0.017723	1.12535
FBgn0031126	798.114	-0.475381	0.140258	-3.38933	0.000700636	0.0115692	1.90848
FBgn0263748	11.2971	5.22949	1.54377	3.38748	0.000705385	0.0255114	0.717314
FBgn0025595	4081.37	0.504473	0.148975	3.38629	0.000708448	0.00802341	3
FBgn0037415	80.3802	-1.43693	0.4244	-3.38579	0.000709724	0.0174771	1.16714
FBgn0039509	818.84	0.360338	0.106426	3.38579	0.00070973	0.0122842	1.76734
FBgn0029885	928.953	0.410671	0.1214	3.3828	0.000717512	0.012239	1.79622
FBgn0036257	3490.27	0.301303	0.0890841	3.38224	0.000718981	0.0122176	1.81023
FBgn0041711	857.354	0.403082	0.119361	3.377	0.000732817	0.0126024	1.76734
FBgn0266168	13.9122	-2.12421	0.629375	-3.3751	0.000737881	0.0240169	0.812497
FBgn0025739	54.3531	1.09217	0.323786	3.37313	0.000743193	0.0188634	1.10357
FBgn0014455	1892.99	-0.309895	0.0920414	-3.36691	0.000760168	0.0128419	1.79622
FBgn0033902	7917.15	-0.295742	0.0878849	-3.36511	0.000765132	0.00854736	3
FBgn0038105	2205.46	-0.549137	0.163242	-3.36395	0.000768355	0.0135157	1.71135
FBgn0034293	153.101	0.60319	0.179332	3.36354	0.0007695	0.0187061	1.16714
FBgn0033817	679.924	0.449685	0.1337	3.3634	0.000769888	0.0131664	1.76734
FBgn0035575	458.434	0.71868	0.213809	3.36132	0.000775718	0.0123934	1.90848
FBgn0014469	6144.8	-0.310516	0.092385	-3.36111	0.000776305	0.0101974	2.44733
FBgn0010741	1045.28	0.324992	0.0967815	3.358	0.000785099	0.0117141	2.09244
FBgn0033781	379.699	0.634297	0.189099	3.35431	0.000795645	0.0131664	1.82494
FBgn0020389	1589.29	0.518206	0.154805	3.34747	0.000815532	0.0120391	2.09244
FBgn0286833	15.6084	1.9789	0.59131	3.34663	0.000817999	0.027938	0.735279
FBgn0035791	1737.54	0.63733	0.190718	3.34175	0.000832524	0.0122176	2.09244
FBgn0029950	598.895	0.503635	0.150767	3.34049	0.000836296	0.0137732	1.82494
FBgn0052687	5654.27	-0.268364	0.0804224	-3.33693	0.000847106	0.00918669	3
FBgn0042092	212.406	0.562934	0.169115	3.32871	0.000872482	0.00870749	3.34131
FBgn0050090	121.293	0.737728	0.221881	3.32488	0.000884568	0.021651	1.10357
FBgn0032507	558.091	0.775028	0.233326	3.32165	0.000894854	0.0140702	1.90848
FBgn0026409	39091	0.213811	0.0644352	3.31823	0.000905906	0.0123632	2.23782
FBgn0053265	10.2379	4.29965	1.297	3.31507	0.000916214	0.0309276	0.717314
FBgn0000261	9225.02	-0.390424	0.117773	-3.31506	0.000916242	0.00986863	3
FBgn0261698	4052.17	-0.198778	0.0599842	-3.31385	0.000920225	0.0117141	2.44733
FBgn0038250	1159.46	-0.31839	0.0960811	-3.31376	0.000920508	0.0150171	1.82494
FBgn0030711	553.704	0.400419	0.120888	3.31232	0.000925252	0.0150708	1.82494
FBgn0035063	218.746	0.566307	0.171056	3.31065	0.000930787	0.00911004	3.34131
FBgn0036364	641.441	-0.49433	0.149451	-3.30763	0.000940886	0.017504	1.54213
FBgn0033702	232.315	0.508265	0.154314	3.29372	0.000988722	0.0159049	1.82494
FBgn0264672	768.684	-0.291555	0.0885844	-3.29127	0.000997378	0.0154859	1.90848
FBgn0038720	948.49	-0.282094	0.0857363	-3.29025	0.00100097	0.016077	1.82494
FBgn0259098	273.868	0.840834	0.255881	3.28603	0.00101609	0.0156783	1.90848
FBgn0039081	2825.34	0.38055	0.115828	3.28546	0.00101816	0.0168079	1.76734
FBgn0035432	2647.94	0.226203	0.0688528	3.28531	0.00101869	0.0171672	1.71135
FBgn0034915	724.693	0.33178	0.100989	3.2853	0.00101873	0.0187061	1.54213
FBgn0039703	2261.76	-0.698795	0.212868	-3.28277	0.00102794	0.0169005	1.76734
FBgn0003863	137.444	3.73388	1.14017	3.27486	0.00105715	0.0262179	1.03314
FBgn0001149	9295.29	-0.369638	0.112952	-3.27254	0.00106587	0.0113256	3
FBgn0051211	5972.72	-0.259966	0.0794651	-3.27145	0.00106997	0.0113501	3
FBgn0034275	541.575	-0.466306	0.142637	-3.26918	0.00107858	0.0170958	1.82494
FBgn0020642	20.4043	-1.53872	0.4709	-3.26762	0.00108458	0.0320352	0.812497
FBgn0020306	4834.61	0.281817	0.0863692	3.26293	0.00110266	0.0147394	2.23782
FBgn0027579	5031.89	-0.474261	0.145424	-3.26123	0.00110931	0.0115729	3
FBgn0040733	9510.85	-0.589629	0.181182	-3.25434	0.00113656	0.0150734	2.23782
FBgn0051523	9244.61	0.357471	0.110028	3.24892	0.00115843	0.0119471	3
FBgn0034140	5088.56	-0.541815	0.166934	-3.24568	0.00117169	0.0154908	2.23782
FBgn0037607	14730.5	0.611406	0.188574	3.24227	0.00118582	0.0156287	2.23782
FBgn0259226	514.613	0.425716	0.131378	3.24038	0.00119369	0.0187061	1.81021
FBgn0035656	523.777	-0.396181	0.122288	-3.23974	0.00119639	0.0187061	1.81021
FBgn0053505	157.869	0.57057	0.176159	3.23894	0.00119973	0.0276157	1.10357
FBgn0030855	313.62	0.458232	0.141517	3.238	0.0012037	0.0190491	1.76734
FBgn0039151	6916.21	0.474879	0.14679	3.2351	0.00121601	0.0148395	2.44733
FBgn0040398	16785.8	0.515235	0.159408	3.23217	0.00122854	0.0149688	2.44733
FBgn0036035	479.433	0.515308	0.159862	3.22345	0.00126658	0.019443	1.81021
FBgn0261286	453.542	0.443829	0.137727	3.22252	0.00127067	0.0188074	1.90848
FBgn0050154	133.292	-0.633434	0.196597	-3.222	0.00127301	0.0299888	1.03314
FBgn0033571	358.656	0.428887	0.133121	3.22177	0.00127401	0.0188097	1.90848
FBgn0260456	790.118	0.320076	0.0993756	3.22087	0.001278	0.019443	1.82494
FBgn0053519	3532.17	-0.255778	0.0794137	-3.22083	0.0012782	0.019728	1.79622
FBgn0034512	37600.9	-0.551029	0.171204	-3.21855	0.00128841	0.0130113	3
FBgn0027795	118.572	-0.66287	0.206189	-3.21487	0.00130505	0.0287795	1.12535
FBgn0038989	399.34	0.430462	0.1339	3.21481	0.00130531	0.0190971	1.90848
FBgn0032287	1759.31	0.484039	0.150719	3.21154	0.00132027	0.0205389	1.76734
FBgn0000964	871.329	0.480261	0.149569	3.21096	0.0013229	0.0202991	1.79622
FBgn0034997	3975.2	-0.423522	0.131903	-3.21086	0.00132339	0.0170958	2.23782
FBgn0037489	549.658	0.400453	0.12473	3.21055	0.0013248	0.0200667	1.82494
FBgn0039312	211.284	0.523146	0.162971	3.21006	0.00132705	0.0205757	1.76734
FBgn0038742	1545.43	0.46894	0.146086	3.21002	0.00132728	0.0182205	2.0773
FBgn0030630	603.619	0.356935	0.111216	3.20937	0.00133026	0.0194091	1.90848
FBgn0051036	1046.45	-0.270378	0.0842626	-3.20875	0.00133313	0.0181958	2.09244
FBgn0034247	139.562	-0.582047	0.181413	-3.2084	0.00133474	0.0383877	0.788465
FBgn0037529	1295.62	-0.32208	0.100403	-3.20787	0.00133723	0.0202254	1.82494
FBgn0262353	1483.48	0.472869	0.14743	3.20742	0.00133932	0.0183581	2.0773
FBgn0270926	2350.88	-0.433975	0.135459	-3.20375	0.00135652	0.0209417	1.76734
FBgn0050421	2740.56	-0.277555	0.086655	-3.20299	0.0013601	0.020719	1.79622
FBgn0003888	867.606	0.689515	0.215368	3.20156	0.00136684	0.0210404	1.76734
FBgn0085484	1349.06	0.338571	0.105776	3.20082	0.00137039	0.0210647	1.76734
FBgn0052856	183.422	0.561362	0.175404	3.20039	0.00137243	0.0210658	1.76734
FBgn0035356	603.054	0.519424	0.162398	3.19847	0.00138158	0.0237354	1.54213
FBgn0028879	2479.39	-0.197086	0.0616208	-3.19837	0.00138209	0.0209631	1.79622
FBgn0038552	1208.52	0.393232	0.122978	3.19757	0.0013859	0.0212119	1.76734
FBgn0038072	945.13	-0.261176	0.0817281	-3.19567	0.00139506	0.0188634	2.0773
FBgn0035308	306.073	0.416575	0.130569	3.19045	0.0014205	0.0210853	1.82494
FBgn0037652	812.023	0.298831	0.0937236	3.18842	0.00143051	0.0205693	1.90848
FBgn0050197	7065.47	0.275647	0.0865216	3.18588	0.00144317	0.0170958	2.44733
FBgn0265767	2914.66	0.464985	0.146066	3.1834	0.00145559	0.0216886	1.81023
FBgn0032907	175.288	0.551328	0.173282	3.18168	0.00146423	0.0132129	3.34131
FBgn0262734	11588.8	0.256721	0.0808088	3.1769	0.00148861	0.0174771	2.44733
FBgn0010044	60.833	-1.23291	0.388834	-3.17078	0.00152028	0.03277	1.10357
FBgn0036997	1352.73	-0.443502	0.139926	-3.16954	0.00152679	0.0224701	1.82494
FBgn0038129	1045.68	0.395584	0.124879	3.16774	0.00153627	0.0232148	1.76734
FBgn0030703	8753.98	0.260961	0.0825626	3.16077	0.00157353	0.0154939	3
FBgn0013771	1188.67	0.265656	0.0840714	3.15988	0.00157833	0.0207602	2.0773
FBgn0015035	1641.81	0.471997	0.149376	3.1598	0.00157876	0.0237232	1.76734
FBgn0032266	259.604	-0.425317	0.134693	-3.15768	0.00159029	0.0224121	1.90848
FBgn0035089	1070.42	0.578094	0.183166	3.15611	0.00159886	0.0237039	1.79622
FBgn0037012	621.001	0.434379	0.137642	3.15587	0.00160023	0.0265159	1.54213
FBgn0023212	5795.38	0.419089	0.132868	3.15418	0.00160949	0.0157742	3
FBgn0030081	170.433	0.529643	0.167961	3.15336	0.00161401	0.0240838	1.76734
FBgn0263593	9449.49	-0.319456	0.101318	-3.15299	0.00161609	0.0188634	2.40165
FBgn0034214	370.122	0.404041	0.128168	3.15242	0.00161924	0.0145192	3.34131
FBgn0266005	240.552	0.576996	0.183059	3.15197	0.00162175	0.0237039	1.81948
FBgn0031034	9.73972	-2.54108	0.806527	-3.15065	0.00162909	0.047685	0.735279
FBgn0030177	567.522	0.374196	0.118812	3.14948	0.00163563	0.0237354	1.82494
FBgn0051901	10.646	3.88754	1.23493	3.14799	0.00164396	0.0383215	0.977493
FBgn0023531	7552.05	-0.242534	0.0770472	-3.14786	0.00164468	0.0190971	2.40165
FBgn0030336	4117.57	-0.212162	0.0674114	-3.14727	0.00164803	0.0188634	2.44733
FBgn0039817	399.668	0.555914	0.176796	3.14439	0.00166434	0.0240838	1.82494
FBgn0020304	7194.69	0.250797	0.0797964	3.14296	0.00167246	0.0205389	2.23782
FBgn0001128	38352.1	0.477243	0.151941	3.14098	0.00168381	0.0164007	3
FBgn0039500	91.0345	-0.659084	0.209957	-3.13914	0.00169443	0.0357601	1.10357
FBgn0265726	1967.82	-0.244492	0.0779347	-3.13714	0.00170604	0.0247163	1.81023
FBgn0032253	1675.49	-0.379698	0.121044	-3.13687	0.00170765	0.0251311	1.76734
FBgn0030941	1606.55	-0.244572	0.0781155	-3.1309	0.00174272	0.0249062	1.82494
FBgn0035785	86.5825	-0.719464	0.229802	-3.13081	0.00174328	0.0383555	1.03314
FBgn0033169	365.98	0.416128	0.132932	3.13039	0.00174575	0.0249152	1.82494
FBgn0025637	5532.88	0.268164	0.0856928	3.12937	0.00175181	0.0198154	2.44733
FBgn0035811	784.3	-0.427016	0.136593	-3.1262	0.0017708	0.0244014	1.90848
FBgn0033631	2017.1	0.49963	0.160024	3.12222	0.0017949	0.0255114	1.82494
FBgn0019938	724.55	0.394249	0.126294	3.12167	0.00179826	0.026177	1.76734
FBgn0035906	2592.47	0.237584	0.076131	3.12073	0.00180401	0.0262179	1.76734
FBgn0033686	165.842	0.597922	0.191644	3.11996	0.00180873	0.0370084	1.12535
FBgn0030929	133.492	4.92136	1.5775	3.11973	0.00181017	0.0370084	1.12535
FBgn0051373	38.714	1.17536	0.376803	3.11929	0.0018129	0.037019	1.12535
FBgn0038053	1897.73	0.248775	0.0797626	3.11894	0.00181503	0.0260316	1.79622
FBgn0058470	3275.25	0.360819	0.115816	3.11545	0.00183665	0.0262179	1.79622
FBgn0039099	1211.33	0.432306	0.138893	3.11251	0.00185502	0.023643	2.09244
FBgn0000326	788.356	-0.276734	0.0889567	-3.11089	0.00186525	0.0268602	1.76734
FBgn0040786	57.5971	0.850984	0.273664	3.1096	0.00187343	0.0406819	1.03314
FBgn0051248	1202.56	0.330774	0.106396	3.10888	0.00187798	0.0263315	1.82494
FBgn0035438	3884.17	-0.298724	0.0961413	-3.10714	0.00188908	0.0180109	3
FBgn0262009	36.0644	-1.18427	0.381453	-3.10463	0.00190515	0.0373736	1.16714
FBgn0035755	363.56	0.61261	0.19743	3.10293	0.00191614	0.0267941	1.82494
FBgn0036886	411.277	0.458354	0.147852	3.10008	0.00193466	0.0168671	3.34131
FBgn0034496	431.727	0.403257	0.130138	3.09869	0.00194376	0.027693	1.76734
FBgn0086856	359.672	0.393134	0.126875	3.09859	0.00194446	0.0169005	3.34131
FBgn0266411	6845.4	-0.258023	0.0834066	-3.09356	0.00197773	0.0221804	2.40165
FBgn0262870	2871.93	0.323171	0.104475	3.0933	0.00197944	0.0276157	1.81023
FBgn0032393	1554.4	-0.306625	0.0991374	-3.09293	0.0019819	0.0247717	2.09244
FBgn0037513	2059.03	0.300216	0.0971434	3.09045	0.00199856	0.0276157	1.82494
FBgn0031902	930.512	0.350882	0.113539	3.0904	0.00199885	0.0276157	1.82494
FBgn0002121	2329.37	0.324645	0.105158	3.08722	0.00202039	0.0291682	1.71135
FBgn0034974	300.087	-0.404454	0.131146	-3.08399	0.00204242	0.0287168	1.76734
FBgn0046763	2269.26	-0.257271	0.0834251	-3.08385	0.00204338	0.0284926	1.79622
FBgn0033912	27124.5	0.286653	0.0930085	3.08201	0.00205609	0.0229286	2.40165
FBgn0039109	1732.53	-0.29167	0.0946785	-3.08064	0.00206557	0.0283863	1.82494
FBgn0026718	1071.94	-0.332152	0.107838	-3.08011	0.00206926	0.0287168	1.79622
FBgn0263605	250.023	0.419366	0.136226	3.07846	0.00208077	0.0276157	1.90848
FBgn0038257	1344.08	-1.28779	0.418469	-3.07738	0.0020883	0.0258516	2.09244
FBgn0040340	1848.46	0.388015	0.126138	3.07613	0.00209708	0.0288974	1.79622
FBgn0038818	3347.33	0.307863	0.100084	3.07604	0.00209767	0.0287134	1.82494
FBgn0039178	3562.76	0.226478	0.0736417	3.07541	0.00210217	0.029948	1.71135
FBgn0030102	169.021	-0.545269	0.17734	-3.07471	0.00210707	0.0287168	1.82494
FBgn0027329	1697.94	0.20389	0.0663379	3.07351	0.00211556	0.0293978	1.76734
FBgn0034629	1172.37	0.359889	0.117396	3.0656	0.00217236	0.0293104	1.82494
FBgn0040060	287.973	3.39428	1.10796	3.06353	0.00218741	0.028669	1.90848
FBgn0034075	1734.79	-0.298008	0.0973198	-3.06215	0.00219753	0.0299295	1.79622
FBgn0013269	710.443	0.406602	0.132903	3.05939	0.00221788	0.0297697	1.82494
FBgn0003366	2531.96	-0.286228	0.0935747	-3.05882	0.0022221	0.0304915	1.76734
FBgn0026150	513.647	0.402853	0.131724	3.05831	0.00222586	0.0288974	1.90848
FBgn0022710	3230.51	0.292298	0.0956302	3.05654	0.00223906	0.0315589	1.71135
FBgn0034624	34.2017	1.23206	0.403344	3.0546	0.0022536	0.0429121	1.16714
FBgn0011770	1802.36	0.531287	0.173971	3.05388	0.00225904	0.0304915	1.79622
FBgn0261283	10478.8	-0.225324	0.0739285	-3.04786	0.00230474	0.0247163	2.44733
FBgn0052267	726.014	0.473329	0.155347	3.04692	0.00231203	0.0315589	1.76734
FBgn0038243	719.498	-0.381357	0.125455	-3.03979	0.00236743	0.0321066	1.76734
FBgn0039856	1604.97	0.41523	0.136851	3.03416	0.00241204	0.0287168	2.09244
FBgn0023527	518.833	0.351132	0.115889	3.02989	0.00244644	0.0323106	1.81021
FBgn0027560	30978.5	-0.454002	0.149845	-3.02981	0.00244707	0.0258647	2.44733
FBgn0032734	101.948	-1.06846	0.352922	-3.02747	0.00246609	0.0478996	1.10357
FBgn0034756	340.909	-0.509644	0.16834	-3.02747	0.00246611	0.0323106	1.82494
FBgn0036550	385.844	0.419908	0.138735	3.02669	0.00247246	0.033195	1.76734
FBgn0035982	1565.36	0.441518	0.145929	3.02558	0.0024816	0.0328231	1.79622
FBgn0263260	795.066	0.276208	0.0913145	3.0248	0.002488	0.0327355	1.81021
FBgn0021795	2465.32	0.370659	0.122672	3.02156	0.00251479	0.0345218	1.71135
FBgn0039102	5086.43	-0.321627	0.106499	-3.02	0.00252778	0.0225985	3
FBgn0030839	236.746	-0.437126	0.144756	-3.01974	0.00252988	0.0318754	1.90848
FBgn0032387	460.968	-0.580207	0.192151	-3.01953	0.00253165	0.0318754	1.90848
FBgn0263594	13710.9	0.326925	0.108281	3.01923	0.0025342	0.0268602	2.40165
FBgn0039828	403.762	0.342366	0.113572	3.01451	0.00257391	0.033479	1.81948
FBgn0020416	4963.69	0.500653	0.166205	3.01227	0.00259303	0.0231163	3
FBgn0030348	457.318	0.527942	0.175667	3.00535	0.00265272	0.0387753	1.54213
FBgn0026879	1008.21	0.429586	0.143214	2.99962	0.0027032	0.0357425	1.76734
FBgn0023529	5755.92	0.27123	0.0904761	2.99781	0.00271924	0.0297697	2.23782
FBgn0034511	1207.87	-0.583057	0.194514	-2.9975	0.00272202	0.0315672	2.0773
FBgn0030136	29623.2	0.221863	0.0740934	2.99437	0.0027501	0.029948	2.23782
FBgn0031117	396.1	-0.446567	0.149167	-2.99374	0.00275583	0.035432	1.82494
FBgn0046114	4688.33	-0.241879	0.0807974	-2.99366	0.00275657	0.0241983	3
FBgn0035517	528.493	0.387619	0.129568	2.99164	0.00277485	0.0357453	1.81021
FBgn0031776	483.562	0.414456	0.138592	2.99047	0.00278553	0.0357947	1.81021
FBgn0039849	1120.88	-0.25083	0.0838871	-2.99008	0.00278901	0.0360743	1.79622
FBgn0015795	9469.3	0.191742	0.0642499	2.98432	0.00284208	0.0291764	2.40165
FBgn0250753	17458	0.231996	0.0777638	2.98335	0.00285115	0.0248214	3
FBgn0085282	192.414	-0.78333	0.262599	-2.98299	0.0028545	0.0364046	1.81948
FBgn0053556	3623.21	-0.168353	0.0564961	-2.97991	0.00288334	0.0370084	1.79622
FBgn0051635	5867.21	-0.213033	0.0715108	-2.97904	0.00289155	0.0291682	2.44733
FBgn0261641	4456.69	-0.266889	0.0896949	-2.97551	0.00292497	0.0293903	2.44733
FBgn0033374	270.287	0.406774	0.136734	2.97492	0.00293062	0.0370084	1.82494
FBgn0032051	410.837	0.415101	0.13972	2.97094	0.00296889	0.0373736	1.81948
FBgn0037182	2143.29	0.230959	0.0778294	2.96751	0.00300223	0.0381441	1.79622
FBgn0034479	6025.81	0.870821	0.293603	2.96598	0.00301724	0.0259806	3
FBgn0087013	13125.3	0.320024	0.10793	2.9651	0.0030258	0.0260189	3
FBgn0032701	652.426	0.423418	0.142844	2.9642	0.0030347	0.0435297	1.54213
FBgn0262560	261.332	0.465918	0.157271	2.96252	0.00305133	0.0381441	1.82494
FBgn0038422	838.607	-0.321763	0.108733	-2.95921	0.00308433	0.0383717	1.82494
FBgn0033915	3682.18	0.226938	0.0767196	2.95801	0.00309628	0.0386481	1.81023
FBgn0032684	1884.89	0.303628	0.102804	2.95345	0.00314244	0.0393892	1.79622
FBgn0030562	318.793	0.390822	0.132391	2.95203	0.0031569	0.024744	3.34131
FBgn0031149	1553.2	0.22799	0.0772732	2.95043	0.00317327	0.0357425	2.0773
FBgn0262867	740.978	0.291608	0.099003	2.94544	0.00322493	0.0455897	1.54213
FBgn0030041	13526.2	-0.419681	0.14265	-2.94204	0.00326059	0.0324175	2.40165
FBgn0005536	7093.77	0.156619	0.0532491	2.94126	0.00326877	0.0276157	3
FBgn0022343	1459.32	0.243357	0.0827537	2.94074	0.00327424	0.0403474	1.82494
FBgn0030350	2303.51	0.62205	0.211898	2.93561	0.00332893	0.0420585	1.76734
FBgn0027279	10994	-0.224939	0.0766427	-2.9349	0.00333653	0.027938	3
FBgn0034717	2333.45	0.493483	0.168298	2.9322	0.00336566	0.0424725	1.76734
FBgn0013576	18999.6	0.183891	0.0627745	2.92939	0.00339627	0.033479	2.40165
FBgn0264821	1279.21	-0.299251	0.102197	-2.92817	0.00340961	0.0429121	1.76734
FBgn0033820	71241.4	0.371833	0.127206	2.92307	0.00346603	0.033479	2.44733
FBgn0000454	3539.13	-0.182987	0.0626025	-2.923	0.00346674	0.0429121	1.79622
FBgn0024289	4413.42	1.09494	0.374599	2.92297	0.00346708	0.0340412	2.40165
FBgn0033555	608.773	0.272444	0.0932635	2.92123	0.00348653	0.0481597	1.54213
FBgn0032139	734.451	0.289215	0.0990915	2.91866	0.00351535	0.0484978	1.54213
FBgn0035162	639.627	0.393408	0.134955	2.9151	0.00355579	0.0435017	1.81021
FBgn0267659	259.168	0.634567	0.217718	2.91463	0.00356115	0.0417143	1.90848
FBgn0260942	1885.67	-0.360076	0.123606	-2.91311	0.00357852	0.0443939	1.76734
FBgn0003867	2110.57	0.278449	0.095591	2.91292	0.00358063	0.0455897	1.71135
FBgn0264489	18258	-0.208662	0.0716631	-2.9117	0.00359465	0.0345218	2.44733
FBgn0026593	2524.41	0.44596	0.15317	2.91153	0.00359661	0.0438467	1.81023
FBgn0034237	12432.6	-0.361753	0.124299	-2.91035	0.00361025	0.0370274	2.23782
FBgn0037553	991.545	0.509182	0.174967	2.91016	0.00361246	0.0437359	1.82494
FBgn0284253	1271.64	0.211373	0.0726536	2.90932	0.00362212	0.0442956	1.79622
FBgn0031250	316.903	0.369623	0.127164	2.90667	0.00365295	0.0276157	3.34131
FBgn0017558	14207.4	-0.395831	0.136515	-2.89954	0.00373707	0.0302787	3
FBgn0032919	1687.55	0.369947	0.127609	2.89907	0.00374273	0.0404696	2.0773
FBgn0283478	3163.64	0.19464	0.0672171	2.8957	0.00378317	0.0476747	1.71135
FBgn0260003	5336.88	-0.184576	0.0638006	-2.89302	0.00381557	0.0385722	2.23782
FBgn0034335	2031.13	-0.271342	0.0938439	-2.89142	0.0038351	0.0456349	1.82494
FBgn0032987	55473.7	0.25743	0.0890662	2.89033	0.00384841	0.0370084	2.40165
FBgn0034647	284.916	0.606327	0.209821	2.88974	0.00385563	0.0459619	1.81948
FBgn0052666	4950.89	-0.273854	0.0947986	-2.8888	0.00386718	0.0366223	2.44733
FBgn0035082	409.618	0.418265	0.144982	2.88495	0.00391476	0.046474	1.82494
FBgn0037439	473.781	0.409546	0.141985	2.88444	0.00392114	0.047685	1.76734
FBgn0036279	3313.35	0.223162	0.0773878	2.88368	0.00393054	0.0477451	1.76734
FBgn0027086	2016	0.292887	0.101597	2.88285	0.00394099	0.047432	1.79622
FBgn0033775	830.979	0.340013	0.11815	2.8778	0.0040046	0.047432	1.82494
FBgn0000504	2006.96	0.461814	0.160476	2.87777	0.004005	0.0495115	1.71135
FBgn0027598	6807.77	-0.169269	0.0588258	-2.87746	0.00400887	0.0374598	2.44733
FBgn0037163	2468.76	0.209615	0.0728532	2.87723	0.00401185	0.0474636	1.82494
FBgn0010551	3321.93	-0.239868	0.0834775	-2.87345	0.00406016	0.0481597	1.79622
FBgn0004867	33838.7	0.352669	0.122848	2.87077	0.00409473	0.0325499	3
FBgn0037121	418.162	0.382501	0.133274	2.87003	0.00410439	0.029948	3.34131
FBgn0032513	1444.37	0.220866	0.0769694	2.86952	0.00411092	0.0481417	1.82494
FBgn0036760	244.397	0.557062	0.194355	2.86621	0.00415416	0.0496395	1.76734
FBgn0036537	1530.32	0.372563	0.130087	2.86394	0.00418402	0.0442953	2.0773
FBgn0027790	2346.33	0.229885	0.0803529	2.86094	0.00422391	0.0496395	1.79622
FBgn0030246	1404.47	-0.216989	0.0758947	-2.85907	0.00424882	0.0493666	1.82494
FBgn0037087	369.602	0.351223	0.122886	2.85812	0.00426156	0.0494592	1.82494
FBgn0014133	9495.19	-0.147177	0.0515429	-2.85543	0.00429784	0.0338236	3
FBgn0259231	300.878	-0.419331	0.147073	-2.85117	0.00435591	0.0315258	3.34131
FBgn0086687	122065	0.352035	0.123621	2.84769	0.00440384	0.0345218	3
FBgn0027945	4101.15	0.268827	0.0945165	2.84423	0.00445184	0.0438518	2.23782
FBgn0003321	5115.06	-0.231857	0.082015	-2.827	0.00469861	0.0456349	2.23782
FBgn0040736	16903.8	-1.17835	0.417434	-2.82284	0.00476009	0.0431252	2.44733
FBgn0003360	53323.9	0.281585	0.09988	2.81924	0.00481382	0.0370084	3
FBgn0259238	1009.91	0.287536	0.102031	2.81811	0.00483079	0.0493652	2.0773
FBgn0015622	13566.2	0.175544	0.062357	2.81514	0.00487555	0.043863	2.44733
FBgn0026576	7319.79	0.490754	0.174682	2.80941	0.00496324	0.0443939	2.44733
FBgn0287423	137673	0.455556	0.162154	2.80941	0.00496325	0.0443939	2.44733
FBgn0261575	19684.9	1.23105	0.43873	2.80595	0.00501692	0.0448222	2.44733
FBgn0260005	5249.87	0.237622	0.0847592	2.8035	0.00505513	0.0383489	3
FBgn0010772	7774.57	-0.187187	0.0668335	-2.80079	0.00509776	0.0384873	3
FBgn0008651	247.187	-0.376325	0.134417	-2.79969	0.00511514	0.0357425	3.34131
FBgn0028646	9648.25	-0.378551	0.13546	-2.79456	0.00519703	0.0493535	2.23782
FBgn0026415	30363.3	-0.232785	0.0836291	-2.78354	0.00537697	0.0479017	2.40165
FBgn0039321	7345.4	0.195248	0.0702786	2.7782	0.00546602	0.0408281	3
FBgn0285949	21461.8	0.249175	0.0897023	2.7778	0.00547281	0.0478996	2.44733
FBgn0034258	9411.17	-0.250544	0.0903227	-2.77388	0.00553929	0.0413264	3
FBgn0038746	329.697	0.410785	0.14866	2.76325	0.00572286	0.0386544	3.34131
FBgn0013981	11643.2	0.359119	0.130177	2.75871	0.00580304	0.0429389	3
FBgn0285952	22693.9	0.222946	0.0815213	2.73481	0.00624156	0.0454379	3
FBgn0036974	4335.14	0.211388	0.077389	2.73149	0.00630477	0.0456349	3
FBgn0046113	206.943	-0.407974	0.15236	-2.6777	0.00741288	0.047685	3.34131
FBgn0035415	176.93	0.504068	0.188695	2.67133	0.00755504	0.0481597	3.34131

## Sheet: Female Head SO
	baseMean	log2FoldChange	lfcSE	stat	pvalue	padj	weight
FBgn0043791	29056.8	-4.37023	0.284657	-15.3526	3.40176e-53	2.14707e-49	3
FBgn0040735	3351.66	-1.8522	0.127253	-14.5552	5.40923e-48	2.66964e-44	1.91831
FBgn0033782	2394.4	1.6069	0.120203	13.3683	9.26866e-41	2.4983e-37	2.34162
FBgn0037167	1926.39	-3.24691	0.267146	-12.1541	5.45813e-34	1.62659e-30	1.58844
FBgn0040502	18767.3	-1.54075	0.129425	-11.9046	1.12028e-32	1.4018e-29	3.02646
FBgn0036381	14990	-1.77319	0.151058	-11.7385	8.09373e-32	1.55755e-28	1.63991
FBgn0001112	602.226	-1.17126	0.101007	-11.5959	4.32426e-31	9.01927e-28	1.13479
FBgn0039241	4554.84	-2.05013	0.177248	-11.5665	6.09218e-31	9.01927e-28	1.63991
FBgn0085195	11298.6	-2.00561	0.177617	-11.2917	1.44148e-29	1.84932e-26	1.63991
FBgn0030895	1034.03	-1.24043	0.113609	-10.9184	9.41248e-28	7.61119e-25	2.34162
FBgn0010651	4145.88	-1.42205	0.131022	-10.8536	1.91823e-27	1.09103e-24	3.02646
FBgn0263402	320.183	-1.51763	0.140581	-10.7954	3.61851e-27	3.16888e-24	1.80181
FBgn0035348	8803.6	-1.16423	0.110538	-10.5324	6.12699e-26	3.03292e-23	2.94244
FBgn0036015	17435.1	-1.42623	0.138449	-10.3015	6.93784e-25	3.189e-22	2.94244
FBgn0032945	6122.57	-1.48924	0.153049	-9.73044	2.2363e-22	9.40984e-20	3
FBgn0036837	31319.8	-1.51222	0.156491	-9.66332	4.31662e-22	1.68793e-19	3.02646
FBgn0039084	1404.45	-0.959759	0.101104	-9.49283	2.24849e-21	7.92527e-19	3.16004
FBgn0033067	2730.88	-1.20569	0.1271	-9.48617	2.39671e-21	1.07669e-18	2.34162
FBgn0010222	1411.06	-1.90351	0.202027	-9.42202	4.42499e-21	1.88325e-18	2.34162
FBgn0038484	87.3456	4.25484	0.45382	9.37561	6.87756e-21	1.4862e-17	0.365101
FBgn0032008	2561.97	-1.29018	0.13971	-9.2347	2.59003e-20	1.27625e-17	1.67327
FBgn0034187	418.291	-1.72107	0.187083	-9.19951	3.59594e-20	1.20593e-17	2.82309
FBgn0032382	5018.58	-0.86819	0.0944752	-9.18961	3.94274e-20	1.20819e-17	2.94244
FBgn0020513	14742	-1.36608	0.148944	-9.17183	4.65072e-20	1.27625e-17	3
FBgn0038147	7876.78	1.395	0.152519	9.14637	5.88793e-20	1.70893e-17	2.60953
FBgn0265661	110.412	-2.08994	0.234699	-8.90476	5.35034e-19	3.94064e-16	0.952172
FBgn0030615	579.676	1.26873	0.143785	8.82376	1.10683e-18	3.81383e-16	2.11354
FBgn0037090	877.936	-1.60469	0.182348	-8.80017	1.36612e-18	4.08247e-16	2.26295
FBgn0036030	13702.9	-1.26256	0.144356	-8.74614	2.20777e-18	4.89908e-16	2.94244
FBgn0039754	1898.88	-0.991216	0.113534	-8.73059	2.53355e-18	9.74234e-16	1.58844
FBgn0030921	437.192	-1.06014	0.121577	-8.71987	2.78517e-18	8.31734e-16	2.11354
FBgn0261560	12841.8	0.890993	0.103213	8.63255	5.99985e-18	1.36048e-15	2.60953
FBgn0025583	13746.5	-1.44445	0.167505	-8.62334	6.50288e-18	1.42986e-15	2.60953
FBgn0036622	697.217	0.927611	0.107843	8.60152	7.86668e-18	3.86066e-15	1.13479
FBgn0034629	1172.37	0.876269	0.105129	8.3352	7.73677e-17	1.92536e-14	2.11354
FBgn0002719	30367.6	0.97992	0.117587	8.33357	7.84396e-17	1.41453e-14	3
FBgn0036587	808.02	-0.844474	0.101345	-8.33265	7.90558e-17	1.93115e-14	2.09498
FBgn0033742	233.333	-1.16259	0.140738	-8.26064	1.44888e-16	3.41588e-14	2.11354
FBgn0085334	86.0859	-2.07777	0.254438	-8.16611	3.18488e-16	1.50797e-13	0.952172
FBgn0037819	4179.45	1.48325	0.182603	8.1228	4.55551e-16	7.51676e-14	2.94244
FBgn0267339	128.765	1.53895	0.190755	8.0677	7.16359e-16	2.59763e-13	1.21437
FBgn0038194	8918.89	-0.83348	0.103347	-8.06484	7.33335e-16	1.17978e-13	2.94244
FBgn0031110	274.46	-1.19268	0.148092	-8.05366	8.03562e-16	1.31455e-13	2.82309
FBgn0086912	290.338	0.938442	0.119352	7.86283	3.75536e-15	8.76994e-13	1.80181
FBgn0000046	2217.09	-0.627566	0.0800054	-7.84405	4.36243e-15	1.10643e-12	1.58844
FBgn0051075	1312.68	-1.4203	0.18126	-7.83574	4.66103e-15	8.56599e-13	2.34162
FBgn0029823	4820.47	-1.07115	0.136772	-7.83163	4.81599e-15	1.13484e-12	1.63991
FBgn0037635	1638.82	-1.40747	0.179818	-7.82718	4.98924e-15	9.07544e-13	2.26295
FBgn0013949	3065.08	0.862188	0.110546	7.79933	6.22363e-15	1.22863e-12	1.91831
FBgn0037396	453.108	-0.950127	0.121885	-7.79528	6.4265e-15	1.12027e-12	2.26295
FBgn0032482	10643.9	-0.744069	0.0964824	-7.71196	1.23895e-14	1.53331e-12	3
FBgn0040259	2525.89	-0.572161	0.0743753	-7.69289	1.43844e-14	2.67895e-12	1.91831
FBgn0034215	1605.97	0.976554	0.127641	7.6508	1.99739e-14	2.30161e-12	3.16004
FBgn0036022	22203	-1.26397	0.166489	-7.59191	3.15229e-14	3.68449e-12	3
FBgn0038964	1085.74	0.903316	0.11922	7.57687	3.53987e-14	5.20442e-12	2.34162
FBgn0042627	224.084	1.69494	0.224273	7.55747	4.10999e-14	6.57518e-12	2.11354
FBgn0023540	2114.83	0.817089	0.108477	7.53239	4.98188e-14	9.89048e-12	1.67327
FBgn0263510	663.743	0.727013	0.097141	7.4841	7.20379e-14	1.30524e-11	1.80181
FBgn0035969	44.8222	-2.23635	0.304042	-7.35539	1.90375e-13	5.14497e-11	1.0779
FBgn0035186	807.378	0.696981	0.0950371	7.33378	2.23751e-13	3.84971e-11	1.80181
FBgn0040582	3036.38	-1.02833	0.140417	-7.32338	2.41809e-13	3.84971e-11	1.91831
FBgn0063923	2475.26	-0.905871	0.124114	-7.29871	2.9055e-13	4.48113e-11	1.91831
FBgn0035630	4822.28	0.533812	0.0731799	7.29452	2.99723e-13	3.20636e-11	3
FBgn0035770	22492.2	0.662348	0.0909994	7.27859	3.37315e-13	3.51735e-11	3.02646
FBgn0012034	37374	0.795664	0.109757	7.24934	4.18802e-13	4.1591e-11	3.02646
FBgn0034186	335.951	-0.753908	0.104964	-7.18253	6.84332e-13	1.85535e-10	0.983668
FBgn0033101	1732.27	0.844556	0.117866	7.16539	7.75649e-13	9.50319e-11	2.34162
FBgn0053056	2298.57	0.633545	0.0884229	7.16495	7.78167e-13	9.71827e-11	2.26295
FBgn0038142	127.92	2.15974	0.301827	7.15558	8.33218e-13	1.97135e-10	1.11155
FBgn0010591	2858.96	0.543443	0.0761861	7.1331	9.81301e-13	1.69531e-10	1.58844
FBgn0036016	73.4063	-1.83423	0.258046	-7.10815	1.17607e-12	2.41287e-10	1.21437
FBgn0038799	1404.02	0.839595	0.118206	7.10279	1.2226e-12	1.67496e-10	2.03253
FBgn0003062	616.127	0.877791	0.124577	7.04618	1.83895e-12	2.22635e-10	2.11354
FBgn0032638	296.555	-5.38139	0.764992	-7.03457	1.99874e-12	2.2299e-10	2.26295
FBgn0001142	9634.75	-0.734171	0.104406	-7.03188	2.03765e-12	1.82122e-10	3.02646
FBgn0002570	172.986	-1.30302	0.185738	-7.01536	2.29354e-12	2.10729e-10	2.82309
FBgn0013308	174.789	1.24626	0.178919	6.96548	3.27296e-12	2.81441e-10	2.82309
FBgn0038914	35964.9	2.34621	0.33698	6.96248	3.34343e-12	2.7406e-10	3
FBgn0052190	4643.94	0.429696	0.061886	6.94335	3.8292e-12	5.32691e-10	1.63991
FBgn0031490	853.021	0.61174	0.0881358	6.94088	3.89671e-12	4.02747e-10	2.26295
FBgn0034471	223.518	-1.40264	0.203002	-6.9095	4.86381e-12	4.02747e-10	2.82309
FBgn0036199	1325	-0.638775	0.0925087	-6.90502	5.0197e-12	5.56709e-10	2.03253
FBgn0259937	1099.56	0.840168	0.121756	6.90045	5.18374e-12	3.93177e-10	3.16004
FBgn0037818	346.471	0.877491	0.127679	6.87264	6.30233e-12	5.155e-10	2.82309
FBgn0040629	32.305	-6.17805	0.899172	-6.87083	6.38307e-12	8.18336e-09	0.152262
FBgn0030398	441.486	-0.923122	0.134906	-6.84272	7.77014e-12	8.18964e-10	2.11354
FBgn0011824	321.818	0.895814	0.130977	6.83946	7.94924e-12	9.7137e-10	1.80181
FBgn0259716	1003.86	1.25643	0.185196	6.78433	1.16625e-11	1.20096e-09	2.11354
FBgn0040104	119.382	-1.59646	0.237822	-6.71284	1.90874e-11	3.99553e-09	0.952172
FBgn0083972	908.852	-0.844	0.125755	-6.71149	1.92649e-11	1.83179e-09	2.26295
FBgn0003965	1513.02	-1.17699	0.176182	-6.68056	2.38033e-11	2.49159e-09	2.03253
FBgn0052523	2748.08	-2.20523	0.331218	-6.65794	2.77686e-11	2.58168e-09	2.26295
FBgn0029932	2184.28	-0.527557	0.0798645	-6.60565	3.9577e-11	3.56083e-09	2.26295
FBgn0035087	4356.4	0.542567	0.0822079	6.59994	4.11334e-11	2.85297e-09	3
FBgn0000078	1132.04	-1.15965	0.176266	-6.57902	4.73574e-11	3.08441e-09	3.16004
FBgn0016926	7883.54	0.530336	0.0806977	6.57189	4.96818e-11	3.83506e-09	2.60953
FBgn0038095	129.878	1.76851	0.271193	6.52123	6.97315e-11	1.24994e-08	1.0779
FBgn0032050	660.856	0.874394	0.134751	6.48894	8.64421e-11	8.13839e-09	2.09498
FBgn0029170	353.019	0.803503	0.12535	6.41008	1.45448e-10	1.52596e-08	1.80181
FBgn0001216	539.295	0.582066	0.0908228	6.40881	1.46658e-10	1.52596e-08	1.80181
FBgn0032282	579.665	-2.11792	0.332118	-6.37701	1.80574e-10	1.60008e-08	2.09498
FBgn0033906	3625.59	0.434423	0.0681315	6.37625	1.81482e-10	1.52596e-08	2.26295
FBgn0026196	782.321	0.923616	0.145335	6.35509	2.08309e-10	1.69224e-08	2.26295
FBgn0038829	3380.54	0.479312	0.0754961	6.34883	2.16963e-10	1.74559e-08	2.26295
FBgn0029831	2585.05	-2.29049	0.362008	-6.32718	2.49678e-10	1.98968e-08	2.26295
FBgn0034063	935.745	-0.885098	0.140605	-6.29494	3.07515e-10	2.59905e-08	2.11354
FBgn0032639	84.4604	-2.01898	0.320913	-6.29138	3.1465e-10	5.53732e-08	0.952172
FBgn0033431	371.012	-0.783478	0.125117	-6.26194	3.80205e-10	6.30924e-08	0.983668
FBgn0039152	4164.65	2.08987	0.333941	6.2582	3.89445e-10	2.64098e-08	2.60953
FBgn0039629	1580.27	-0.624631	0.0998841	-6.25356	4.01197e-10	3.42895e-08	2.03253
FBgn0262366	1078.66	0.712202	0.114747	6.20671	5.41051e-10	3.97735e-08	2.34162
FBgn0041180	10160.1	-0.392764	0.0632919	-6.20559	5.44926e-10	3.24692e-08	2.94244
FBgn0033904	1031.3	1.24862	0.201309	6.2025	5.55744e-10	4.18931e-08	2.26295
FBgn0031805	964.716	-1.93944	0.315072	-6.15554	7.48208e-10	5.87993e-08	2.11354
FBgn0000053	6023.25	-0.883729	0.14371	-6.1494	7.77782e-10	4.38312e-08	3
FBgn0025595	4081.37	0.819313	0.13334	6.14454	8.01964e-10	7.71649e-08	1.63991
FBgn0026593	2524.41	0.841991	0.137031	6.14451	8.02092e-10	7.62741e-08	1.67327
FBgn0039801	2848.34	1.06259	0.173024	6.14132	8.18405e-10	5.95472e-08	2.26295
FBgn0038467	1557.87	-0.884509	0.144057	-6.13999	8.25242e-10	6.31903e-08	2.11354
FBgn0024740	497.857	-1.01082	0.165722	-6.09951	1.06395e-09	1.39787e-07	1.13479
FBgn0022069	802.134	0.519222	0.0851683	6.09642	1.08471e-09	8.10235e-08	2.09498
FBgn0035985	5005.56	0.643713	0.105654	6.09265	1.11057e-09	6.82914e-08	2.60953
FBgn0033741	757.194	0.828284	0.136675	6.06023	1.35926e-09	9.95181e-08	2.09498
FBgn0031389	529.092	1.30907	0.216086	6.0581	1.37743e-09	9.95181e-08	2.11354
FBgn0040340	1848.46	0.68203	0.112676	6.053	1.42171e-09	1.34504e-07	1.58844
FBgn0264987	83.9192	-1.2535	0.207652	-6.03654	1.5745e-09	5.51738e-07	0.365101
FBgn0030588	582.562	-1.08006	0.179375	-6.02124	1.73083e-09	2.13929e-07	1.13479
FBgn0040733	9510.85	-0.975381	0.162148	-6.01539	1.79455e-09	9.46572e-08	2.94244
FBgn0039800	6945.56	0.78248	0.130346	6.00309	1.936e-09	9.96676e-08	2.94244
FBgn0027945	4101.15	0.506988	0.0847315	5.98347	2.18438e-09	1.91074e-07	1.63991
FBgn0039182	694.758	0.50127	0.0841116	5.95958	2.5289e-09	1.78569e-07	2.09498
FBgn0053110	1973.81	-0.517361	0.0868476	-5.95712	2.56726e-09	2.2338e-07	1.58844
FBgn0037697	2003.29	-0.57073	0.0961229	-5.9375	2.89404e-09	1.87718e-07	2.26295
FBgn0052121	292.577	-0.795596	0.134079	-5.93379	2.96014e-09	1.90528e-07	2.26295
FBgn0050438	436.052	-0.631264	0.106409	-5.93241	2.98527e-09	1.90679e-07	2.26295
FBgn0030425	3562.4	0.73289	0.123837	5.9182	3.25474e-09	2.04234e-07	2.26295
FBgn0039703	2261.76	-1.1269	0.190456	-5.91685	3.28174e-09	2.61526e-07	1.67327
FBgn0037643	16496.5	-0.539575	0.0912545	-5.91285	3.3623e-09	2.71485e-07	1.63991
FBgn0039316	957.315	-0.861124	0.146275	-5.88702	3.93215e-09	2.28751e-07	2.34162
FBgn0033446	10914.4	0.661343	0.112587	5.87405	4.25279e-09	2.04234e-07	2.94244
FBgn0053926	8043.34	0.932542	0.158785	5.87299	4.28002e-09	2.25045e-07	2.60953
FBgn0026576	7319.79	0.915158	0.15627	5.85627	4.73372e-09	2.2338e-07	2.94244
FBgn0030067	363.386	0.931846	0.159729	5.83392	5.41406e-09	2.58302e-07	2.82309
FBgn0037817	725.26	-0.622202	0.106977	-5.8162	6.0202e-09	3.71961e-07	2.11354
FBgn0003308	1582.69	-0.672821	0.115712	-5.81459	6.0782e-09	2.58302e-07	3.16004
FBgn0039297	240.683	-0.933153	0.161051	-5.79416	6.86642e-09	8.47272e-07	0.983668
FBgn0025643	1683.05	-0.649886	0.112189	-5.79277	6.92329e-09	2.88086e-07	3.16004
FBgn0028984	2047.97	-0.50372	0.087148	-5.78005	7.46763e-09	5.63366e-07	1.67327
FBgn0263706	2375.25	0.416802	0.0721563	5.77637	7.63272e-09	5.72008e-07	1.67327
FBgn0014135	516.979	-0.517629	0.0896965	-5.7709	7.88513e-09	4.80559e-07	2.11354
FBgn0034512	37600.9	-0.883194	0.153137	-5.76735	8.05295e-09	4.00225e-07	2.60953
FBgn0261805	103.803	-1.05183	0.182697	-5.75727	8.54857e-09	9.56488e-07	1.0779
FBgn0037137	1485.09	0.610684	0.106463	5.73609	9.68847e-09	5.93801e-07	2.03253
FBgn0262150	1084.12	-0.798322	0.139483	-5.72343	1.04394e-08	5.63366e-07	2.34162
FBgn0033485	572.211	0.573501	0.100625	5.6994	1.2023e-08	6.57524e-07	2.26295
FBgn0034511	1207.87	-0.986158	0.174382	-5.65514	1.55716e-08	8.12364e-07	2.34162
FBgn0038832	431.167	-0.532575	0.0943022	-5.64754	1.62763e-08	1.82156e-06	0.983668
FBgn0031692	3364.91	-0.6234	0.110619	-5.63555	1.74499e-08	1.06322e-06	1.91831
FBgn0286723	1225.41	-2.32372	0.413052	-5.62575	1.84705e-08	7.18671e-07	3.16004
FBgn0028360	2367.02	0.718774	0.127935	5.61827	1.92874e-08	9.87107e-07	2.34162
FBgn0029672	294.939	0.765635	0.136494	5.6093	2.03146e-08	1.05578e-06	2.26295
FBgn0000052	3314.48	-0.652568	0.116573	-5.59793	2.16923e-08	1.28987e-06	1.91831
FBgn0050026	163.46	-1.26832	0.226907	-5.58959	2.2761e-08	5.81497e-06	0.365101
FBgn0264979	695	-0.60051	0.107581	-5.58192	2.37874e-08	1.28987e-06	2.11354
FBgn0010391	2025.79	0.43377	0.0777506	5.57899	2.41925e-08	1.20017e-06	2.34162
FBgn0033374	270.287	0.718258	0.128828	5.57532	2.47068e-08	2.64217e-06	0.983668
FBgn0032925	515.064	0.679086	0.121891	5.57124	2.52932e-08	1.5728e-06	1.80181
FBgn0047135	6587.47	0.585202	0.105071	5.56958	2.55354e-08	1.00479e-06	3.02646
FBgn0260746	787.165	-0.843874	0.151616	-5.56586	2.60856e-08	1.41179e-06	2.09498
FBgn0029969	1096.6	-0.407081	0.0733154	-5.55247	2.81659e-08	1.05481e-06	3.16004
FBgn0035541	989.892	0.641804	0.115643	5.54986	2.85905e-08	1.52464e-06	2.11354
FBgn0086450	2510.57	0.51539	0.0929346	5.54573	2.92726e-08	2.00543e-06	1.58844
FBgn0037144	199.337	1.06781	0.192767	5.53938	3.03552e-08	1.24145e-06	2.82309
FBgn0022288	593.587	0.617003	0.111475	5.53489	3.11429e-08	1.64607e-06	2.09498
FBgn0053296	826.26	0.739904	0.13392	5.52498	3.29516e-08	2.00165e-06	1.80181
FBgn0019952	2758.62	-0.670224	0.121633	-5.51021	3.5841e-08	2.28513e-06	1.67327
FBgn0036686	593.316	0.556742	0.101047	5.50971	3.59425e-08	3.24004e-06	1.13479
FBgn0027330	205.004	0.91454	0.166381	5.49666	3.87057e-08	2.28513e-06	1.80181
FBgn0061492	1137.47	0.451944	0.0823264	5.48966	4.02718e-08	2.14384e-06	2.03253
FBgn0004430	30.5272	-3.76204	0.685797	-5.48564	4.11982e-08	0.000112985	0.0227116
FBgn0031824	1073.84	-0.805859	0.146973	-5.48303	4.18105e-08	2.21311e-06	2.03253
FBgn0263241	947.929	-0.636322	0.116478	-5.463	4.68143e-08	1.64607e-06	3.16004
FBgn0064237	1893.78	-0.542631	0.0995249	-5.45221	4.97473e-08	3.09313e-06	1.67327
FBgn0035266	1668.42	0.833076	0.152898	5.44857	5.07761e-08	2.54133e-06	2.11354
FBgn0266406	82.7174	-1.17929	0.217568	-5.42035	5.94841e-08	5.27741e-06	1.0779
FBgn0032283	399.818	-0.784276	0.145132	-5.40387	6.52179e-08	6.15394e-06	0.983668
FBgn0037955	2157.98	0.462134	0.0855672	5.40083	6.63321e-08	4.07584e-06	1.58844
FBgn0038733	3358.49	-0.342571	0.0634382	-5.40008	6.66123e-08	3.46057e-06	1.91831
FBgn0036765	596.208	-0.656399	0.121768	-5.39058	7.02293e-08	3.37633e-06	2.09498
FBgn0050154	133.292	-0.946071	0.175716	-5.3841	7.28074e-08	6.88197e-06	0.952172
FBgn0038306	362.343	0.580938	0.107977	5.3802	7.44023e-08	3.32917e-06	2.26295
FBgn0037779	1108.99	0.543057	0.100942	5.3799	7.45271e-08	3.24004e-06	2.34162
FBgn0024364	418.323	0.523712	0.0973706	5.37855	7.50898e-08	6.88197e-06	0.983668
FBgn0031489	4727.27	0.315291	0.0587247	5.36896	7.91901e-08	3.13995e-06	2.60953
FBgn0264750	1756.59	0.401893	0.0750548	5.35466	8.57151e-08	3.75504e-06	2.26295
FBgn0031801	905.469	-0.57498	0.107428	-5.35225	8.68687e-08	2.87579e-06	3.16004
FBgn0030218	1179.52	-0.488111	0.0912913	-5.34675	8.95485e-08	3.90254e-06	2.26295
FBgn0038146	523.061	0.485736	0.0908771	5.34497	9.04302e-08	4.82397e-06	1.80181
FBgn0027525	8649.86	0.304747	0.0570587	5.34094	9.24682e-08	3.17189e-06	3
FBgn0026079	523.641	0.572963	0.107312	5.33921	9.33523e-08	4.32688e-06	2.09498
FBgn0022343	1459.32	0.396431	0.0742645	5.33809	9.39302e-08	3.93547e-06	2.34162
FBgn0020389	1589.29	0.734283	0.13824	5.31164	1.08645e-07	3.44445e-06	3.16004
FBgn0031558	1572.2	-0.797925	0.150641	-5.29687	1.17805e-07	5.30353e-06	2.11354
FBgn0010292	562.579	0.48458	0.0915849	5.29105	1.21618e-07	5.44781e-06	2.11354
FBgn0030520	11957.6	-0.368998	0.0698093	-5.2858	1.25157e-07	4.63344e-06	2.60953
FBgn0040531	140.835	1.46643	0.277631	5.28192	1.27837e-07	1.01155e-05	1.0779
FBgn0034480	3823.83	0.785655	0.149134	5.2681	1.37841e-07	7.35769e-06	1.67327
FBgn0041160	609.706	-0.725797	0.138198	-5.25188	1.50555e-07	1.10667e-05	1.13479
FBgn0035121	4245.75	0.579619	0.110472	5.24673	1.54822e-07	5.58905e-06	2.60953
FBgn0010226	2652.07	-0.6191	0.118038	-5.24493	1.56342e-07	6.16693e-06	2.34162
FBgn0036824	11574.7	-0.676408	0.129032	-5.24216	1.58708e-07	5.701e-06	2.60953
FBgn0037248	711.931	0.672474	0.128377	5.23828	1.62084e-07	6.88197e-06	2.11354
FBgn0025700	2121.61	0.559367	0.106928	5.23126	1.6836e-07	8.77966e-06	1.67327
FBgn0010052	152.451	1.19698	0.228895	5.22939	1.70068e-07	1.29892e-05	1.0779
FBgn0034538	1031.73	-0.445685	0.0854326	-5.2168	1.82041e-07	7.88786e-06	2.03253
FBgn0030672	6252.77	0.439631	0.0846278	5.19488	2.04857e-07	6.39944e-06	2.94244
FBgn0021795	2465.32	0.570318	0.109823	5.19306	2.06871e-07	1.096e-05	1.58844
FBgn0032266	259.604	-0.626763	0.120726	-5.19161	2.08482e-07	1.71502e-05	0.983668
FBgn0024558	536.177	0.520601	0.100483	5.181	2.20704e-07	9.12592e-06	2.09498
FBgn0028886	791.666	-0.439291	0.0848216	-5.179	2.23083e-07	9.12592e-06	2.11354
FBgn0283472	7863.28	0.460086	0.0888748	5.17678	2.25748e-07	7.69036e-06	2.60953
FBgn0030336	4117.57	-0.312353	0.0603396	-5.17657	2.25998e-07	6.83071e-06	3.02646
FBgn0034479	6025.81	1.35785	0.262546	5.17186	2.31776e-07	6.88197e-06	3.02646
FBgn0034046	3757.55	0.43674	0.0844517	5.17148	2.32253e-07	8.69472e-06	2.34162
FBgn0015570	2291.28	0.712243	0.137814	5.16816	2.36415e-07	1.16826e-05	1.67327
FBgn0053301	91.5228	-1.4947	0.290007	-5.15401	2.54971e-07	1.88985e-05	1.0779
FBgn0027580	19209	0.660064	0.128231	5.14744	2.64063e-07	7.78822e-06	3
FBgn0025592	2840.13	0.476199	0.0925477	5.14544	2.66888e-07	1.37131e-05	1.58844
FBgn0250820	1328.82	0.342205	0.0665114	5.14505	2.67444e-07	9.78563e-06	2.34162
FBgn0036449	2676.78	-0.689945	0.13412	-5.14423	2.68623e-07	1.31593e-05	1.67327
FBgn0036731	102.733	-1.03686	0.201668	-5.14144	2.72644e-07	1.93518e-05	1.11155
FBgn0032408	347.081	0.632597	0.12308	5.13974	2.75126e-07	1.03233e-05	2.26295
FBgn0039827	140.685	-1.04289	0.203584	-5.12265	3.01272e-07	1.9492e-05	1.21437
FBgn0034915	724.693	0.464451	0.0909538	5.10645	3.2827e-07	2.24487e-05	1.13479
FBgn0259111	8774.32	0.462741	0.0906617	5.10404	3.32475e-07	9.5385e-06	3
FBgn0039151	6916.21	0.670022	0.131337	5.10153	3.36918e-07	1.09139e-05	2.60953
FBgn0027348	7514.63	1.27583	0.251436	5.07419	3.89158e-07	1.10667e-05	2.94244
FBgn0014427	3533.52	-0.609507	0.120289	-5.06702	4.04099e-07	1.91333e-05	1.67327
FBgn0001125	8094.25	-0.804099	0.158789	-5.06394	4.10676e-07	1.12693e-05	3.02646
FBti0061471	243.817	0.877833	0.174238	5.03814	4.70078e-07	1.68813e-05	2.26295
FBgn0035878	672.052	0.447133	0.0889144	5.0288	4.93565e-07	3.17976e-05	1.13479
FBgn0038256	2172.75	-0.615878	0.122615	-5.02286	5.09087e-07	2.07646e-05	1.91831
FBgn0086365	529.147	-0.990237	0.197596	-5.01141	5.40324e-07	1.89963e-05	2.26295
FBgn0038984	27522.4	0.583954	0.11659	5.0086	5.48279e-07	2.52217e-05	1.63991
FBgn0034247	139.562	-0.819848	0.163708	-5.00799	5.50026e-07	4.03612e-05	0.952172
FBgn0015622	13566.2	0.279024	0.0557753	5.00265	5.65481e-07	1.73863e-05	2.60953
FBgn0010770	326.637	0.605542	0.121134	4.99893	5.7648e-07	2.4527e-05	1.80181
FBgn0050045	37.457	1.90167	0.381441	4.98549	6.18035e-07	4.03558e-05	1.0779
FBgn0029766	4733.34	-0.838537	0.168496	-4.9766	6.47124e-07	1.72286e-05	3.02646
FBgn0010638	2878.05	0.521887	0.104908	4.97471	6.53461e-07	2.24487e-05	2.26295
FBgn0029525	396.125	0.597839	0.120294	4.96982	6.70139e-07	2.2887e-05	2.26295
FBgn0035452	159.907	-1.11722	0.225773	-4.94845	7.48082e-07	5.37056e-05	0.952172
FBgn0032603	2253.95	-0.505906	0.102279	-4.94635	7.56195e-07	2.45645e-05	2.34162
FBgn0283478	3163.64	0.297471	0.0602466	4.93755	7.91085e-07	3.57202e-05	1.58844
FBgn0031693	2337.02	-0.858504	0.174149	-4.9297	8.23551e-07	3.55704e-05	1.67327
FBgn0029765	1512.5	0.694887	0.140974	4.92917	8.25795e-07	2.63937e-05	2.34162
FBgn0038720	948.49	-0.375215	0.0761955	-4.92438	8.46297e-07	2.78792e-05	2.26295
FBgn0030156	409.045	-0.616216	0.125285	-4.91852	8.72008e-07	2.37753e-05	2.82309
FBgn0010424	216.039	-0.63791	0.129699	-4.9184	8.72552e-07	3.04167e-05	2.11354
FBgn0034605	3376.84	-0.644816	0.131304	-4.91087	9.0673e-07	2.86409e-05	2.34162
FBgn0020642	20.4043	-2.18753	0.44585	-4.90642	9.27533e-07	0.000498658	0.0931751
FBgn0028327	7704.86	0.328474	0.0670756	4.89707	9.72775e-07	2.45645e-05	3
FBgn0036741	4962.9	-0.270075	0.0551702	-4.8953	9.8156e-07	2.45645e-05	3.02646
FBgn0264489	18258	-0.313787	0.0641039	-4.89497	9.83223e-07	2.79779e-05	2.60953
FBgn0037135	9930.3	0.35765	0.0730908	4.89323	9.91935e-07	2.53303e-05	2.94244
FBgn0032387	460.968	-0.850497	0.174175	-4.88299	1.04487e-06	4.03694e-05	1.80181
FBgn0040734	736.087	-0.845076	0.1735	-4.87076	1.11172e-06	4.26386e-05	1.80181
FBgn0039828	403.762	0.502608	0.103231	4.86876	1.12303e-06	3.57202e-05	2.26295
FBgn0004512	1288.47	-0.396004	0.0814519	-4.86181	1.16315e-06	4.03558e-05	2.03253
FBgn0034331	10357.9	-0.635037	0.130639	-4.86101	1.16788e-06	3.25931e-05	2.60953
FBgn0262560	261.332	0.692838	0.142742	4.85378	1.21129e-06	8.12423e-05	0.983668
FBgn0284253	1271.64	0.314271	0.0647727	4.85191	1.2228e-06	3.73127e-05	2.34162
FBgn0035076	3888.88	0.691914	0.14272	4.84804	1.24686e-06	3.0503e-05	3
FBgn0266581	697.38	0.461936	0.0955972	4.83211	1.35097e-06	4.14069e-05	2.26295
FBgn0038552	1208.52	0.532278	0.110335	4.8242	1.40568e-06	4.27707e-05	2.26295
FBgn0266599	87796.8	0.279144	0.0579982	4.81298	1.48698e-06	3.55704e-05	3.02646
FBgn0037723	279.804	0.793994	0.165095	4.80932	1.51447e-06	3.81874e-05	2.82309
FBgn0039239	355.548	-1.25033	0.260457	-4.80051	1.58264e-06	5.91878e-05	1.80181
FBgn0015527	771.131	0.46559	0.0972468	4.78771	1.68695e-06	5.4364e-05	2.11354
FBgn0030593	8455.42	-1.22754	0.256418	-4.78727	1.69066e-06	4.03558e-05	2.94244
FBgn0283427	127348	0.808692	0.168936	4.78697	1.69321e-06	4.03558e-05	2.94244
FBgn0038652	1845	-0.47336	0.0990762	-4.77774	1.77277e-06	7.38894e-05	1.58844
FBgn0034276	573.185	-0.962187	0.201749	-4.76924	1.84925e-06	5.91688e-05	2.11354
FBgn0032805	90.4669	-0.966851	0.202909	-4.76495	1.88898e-06	0.000121963	0.952172
FBgn0030482	2812.85	-0.747475	0.156918	-4.76346	1.90298e-06	5.51542e-05	2.34162
FBgn0034275	541.575	-0.606021	0.127462	-4.75451	1.98928e-06	6.35697e-05	2.09498
FBgn0028480	14546	0.54912	0.115878	4.73879	2.15001e-06	4.87374e-05	3.02646
FBgn0029629	3477.21	0.368206	0.0778144	4.73185	2.22479e-06	6.35697e-05	2.34162
FBgn0028744	656.778	0.584139	0.123508	4.72955	2.25015e-06	6.62956e-05	2.26295
FBgn0031305	9438.46	0.691223	0.14633	4.72372	2.31571e-06	9.06377e-05	1.63991
FBgn0031851	418.017	0.538609	0.114434	4.70672	2.51731e-06	7.38894e-05	2.26295
FBgn0036029	63.2817	-1.333	0.284611	-4.68357	2.81921e-06	0.000139109	1.21437
FBgn0027334	495.693	0.668112	0.142729	4.68097	2.85516e-06	8.83756e-05	2.09498
FBgn0027074	466.409	-0.530762	0.113403	-4.68031	2.86448e-06	8.81875e-05	2.11354
FBgn0003339	620.243	-0.422508	0.0903521	-4.67623	2.92192e-06	8.9342e-05	2.11354
FBgn0040256	594.55	-0.681661	0.14638	-4.65678	3.21195e-06	0.000111399	1.80181
FBgn0031689	6622.13	-0.739527	0.158842	-4.65573	3.22838e-06	8.13383e-05	2.60953
FBgn0051301	980.506	0.345655	0.0742968	4.65235	3.28175e-06	9.02625e-05	2.34162
FBgn0031417	2470.11	0.812732	0.174884	4.64726	3.36374e-06	0.000123187	1.67327
FBgn0260388	780.177	-0.580933	0.125294	-4.63658	3.54226e-06	0.000121255	1.80181
FBgn0037934	525.268	-0.429288	0.0926498	-4.63345	3.59621e-06	0.000182389	1.13479
FBgn0033453	1262.27	0.627324	0.135525	4.62884	3.67725e-06	0.000109086	2.11354
FBgn0038746	329.697	0.619221	0.133966	4.62223	3.79638e-06	0.00010624	2.26295
FBgn0010383	1240.46	0.628977	0.136143	4.61998	3.83783e-06	0.00010414	2.34162
FBgn0034470	10070.6	-0.586802	0.127088	-4.61729	3.88777e-06	8.38752e-05	3.02646
FBgn0016013	924.032	-0.546242	0.118413	-4.61304	3.96815e-06	8.22741e-05	3.16004
FBgn0036870	14.0632	-2.82065	0.611706	-4.61112	4.00501e-06	0.00167814	0.0931751
FBgn0032699	1218.25	-0.73725	0.159939	-4.60958	4.03489e-06	0.000118131	2.11354
FBgn0027562	1988.01	-0.59202	0.128472	-4.60816	4.06243e-06	0.000109086	2.34162
FBgn0265059	30.745	-1.62502	0.352861	-4.60527	4.11931e-06	0.00171191	0.0931751
FBgn0031775	776.004	0.616289	0.134044	4.59765	4.27285e-06	0.000117222	2.26295
FBgn0001128	38352.1	0.623709	0.135885	4.58997	4.43318e-06	0.000107225	2.60953
FBgn0015577	4532.11	0.575691	0.125426	4.58989	4.4348e-06	9.45641e-05	3
FBgn0039679	45.1188	1.89735	0.413656	4.58678	4.50138e-06	0.000258714	0.952172
FBgn0033781	379.699	0.776837	0.169587	4.58076	4.63285e-06	0.000125048	2.26295
FBgn0030060	1532.58	-0.536707	0.117206	-4.5792	4.66766e-06	0.000134029	2.11354
FBgn0026630	2852.59	-0.345224	0.0754007	-4.57853	4.68266e-06	0.000170702	1.58844
FBgn0085194	824.224	-0.717662	0.157029	-4.57026	4.87119e-06	0.000138983	2.11354
FBgn0058006	933.158	-0.544944	0.11925	-4.56975	4.88304e-06	9.8516e-05	3.16004
FBgn0037051	2461.54	0.323111	0.0707747	4.56535	4.9866e-06	0.000134029	2.26295
FBgn0029715	2130.74	0.374406	0.0820639	4.56237	5.05802e-06	0.000155713	1.91831
FBgn0029999	227.84	0.581229	0.127441	4.56079	5.09625e-06	0.000136238	2.26295
FBgn0031250	316.903	0.520401	0.114248	4.55501	5.23825e-06	0.000290585	0.983668
FBgn0259175	1964.06	-0.383986	0.084431	-4.54792	5.4178e-06	0.000185223	1.67327
FBgn0036260	767.509	-0.498957	0.110002	-4.53591	5.73569e-06	0.000151397	2.26295
FBgn0001341	274.083	0.60282	0.132997	4.53257	5.82701e-06	0.000185223	1.80181
FBgn0050151	1664.38	-0.504282	0.111287	-4.53137	5.86022e-06	0.000162542	2.11354
FBgn0011016	2644.43	0.371304	0.0821028	4.52243	6.11351e-06	0.00015497	2.34162
FBgn0003885	3422.4	0.270112	0.059758	4.52009	6.18131e-06	0.000155713	2.34162
FBgn0026315	379.783	-0.550817	0.122274	-4.50478	6.64407e-06	0.000208423	1.80181
FBgn0039509	818.84	0.429028	0.0953246	4.5007	6.77287e-06	0.000211203	1.80181
FBgn0030638	865.706	-0.487005	0.108281	-4.4976	6.87254e-06	0.000175321	2.26295
FBgn0265297	98964.8	0.26543	0.0591242	4.48937	7.14346e-06	0.000160974	2.60953
FBgn0029507	1313.69	-0.752762	0.167869	-4.48423	7.31769e-06	0.000139109	3.16004
FBgn0040257	50.1497	-1.29354	0.288671	-4.48103	7.42824e-06	0.000329048	1.21437
FBgn0034528	645.224	0.568903	0.127069	4.47711	7.56591e-06	0.000190684	2.26295
FBgn0030720	591.873	0.639042	0.142781	4.47569	7.61658e-06	0.000357998	1.13479
FBgn0259682	20744.9	0.445631	0.0996498	4.47196	7.75042e-06	0.000152486	3.02646
FBgn0023549	1422.38	-0.62175	0.139157	-4.46797	7.89658e-06	0.000217005	2.03253
FBgn0030000	271.467	0.565044	0.126509	4.46642	7.95399e-06	0.000164657	2.82309
FBgn0036759	994.194	0.608007	0.136207	4.46383	8.05058e-06	0.000220586	2.03253
FBgn0032512	724.031	0.357154	0.0800637	4.46087	8.16273e-06	0.000249364	1.80181
FBgn0017482	321.263	0.70273	0.157575	4.45967	8.2086e-06	0.000430546	0.983668
FBgn0038395	301.838	0.555787	0.125079	4.44348	8.85146e-06	0.000459259	0.983668
FBgn0034796	1428.51	0.456358	0.102798	4.43935	9.02326e-06	0.000166361	3.16004
FBgn0032253	1675.49	-0.482033	0.10874	-4.4329	9.29742e-06	0.000170702	3.16004
FBgn0034047	18.2332	2.69643	0.608664	4.43008	9.41965e-06	0.00228345	0.152262
FBgn0031645	21104.9	0.749617	0.169665	4.41823	9.95142e-06	0.000192309	2.94244
FBgn0036240	287.238	-0.519387	0.117855	-4.40702	1.04803e-05	0.000209208	2.82309
FBgn0040309	11555.8	0.407664	0.0927418	4.39569	1.10422e-05	0.000208423	3
FBgn0038597	373.542	0.486463	0.110816	4.38984	1.13432e-05	0.000567427	0.983668
FBgn0067905	5318.29	-1.16438	0.265354	-4.38803	1.14383e-05	0.000213594	3
FBgn0264898	12.7169	-2.56929	0.585542	-4.38789	1.14458e-05	0.013072	0.0227116
FBgn0034718	3418.43	0.469128	0.107001	4.38432	1.1635e-05	0.000384197	1.58844
FBgn0023542	951.937	0.362098	0.0826603	4.38055	1.1838e-05	0.000303883	2.11354
FBgn0022774	2049.89	0.699627	0.159984	4.37309	1.22498e-05	0.000384197	1.67327
FBgn0286786	323.95	0.6454	0.147591	4.37291	1.22602e-05	0.000240443	2.82309
FBgn0086443	1880.83	0.324397	0.0742354	4.36984	1.24338e-05	0.000346695	1.91831
FBgn0260764	75.1791	-0.919994	0.210562	-4.36923	1.24684e-05	0.000567427	1.0779
FBgn0040211	919.925	-0.545094	0.124859	-4.36567	1.26731e-05	0.00022269	3.16004
FBgn0040398	16785.8	0.621743	0.142582	4.36061	1.29703e-05	0.00024334	2.94244
FBgn0036876	1025.7	-0.567767	0.130251	-4.35902	1.30645e-05	0.000303573	2.34162
FBgn0037439	473.781	0.554193	0.127324	4.35263	1.34516e-05	0.000341393	2.11354
FBgn0003278	349.202	0.640987	0.147301	4.35154	1.35182e-05	0.000391355	1.80181
FBti0062178	16.2487	-2.67738	0.615324	-4.35118	1.35408e-05	0.0397413	0.00695219
FBgn0013307	1887.97	0.493506	0.113594	4.34447	1.39614e-05	0.000321641	2.34162
FBgn0039821	539.985	-0.45867	0.105578	-4.34435	1.3969e-05	0.000402188	1.80181
FBgn0035544	1357.72	0.514862	0.118778	4.33466	1.45985e-05	0.000253548	3.16004
FBgn0037724	45.3864	-1.97239	0.455388	-4.33124	1.48272e-05	0.000738984	0.952172
FBgn0267207	31.657	1.505	0.347767	4.32762	1.50731e-05	0.016278	0.0227116
FBgn0034045	954.188	-0.53521	0.123813	-4.32275	1.54097e-05	0.000394387	2.03253
FBgn0030504	1005.35	0.461974	0.106885	4.32216	1.54509e-05	0.000363157	2.26295
FBgn0031520	601.985	-0.48737	0.113467	-4.29524	1.74501e-05	0.000733427	1.13479
FBgn0000100	52189	0.367878	0.0857368	4.29078	1.78045e-05	0.000318269	3.02646
FBgn0033912	27124.5	0.35669	0.0832242	4.28589	1.8201e-05	0.000369938	2.60953
FBgn0263607	840.731	-0.359265	0.0839085	-4.28163	1.85529e-05	0.000453204	2.09498
FBgn0266448	639.555	-0.48545	0.113388	-4.28131	1.85798e-05	0.000515179	1.80181
FBgn0036681	11.1124	-2.59639	0.607612	-4.27311	1.92766e-05	0.0050448	0.121193
FBgn0034474	2502.56	-0.401135	0.0939205	-4.271	1.94598e-05	0.000441268	2.26295
FBgn0029755	332.94	0.547206	0.128146	4.27018	1.95317e-05	0.000467868	2.11354
FBgn0034647	284.916	0.798137	0.187178	4.26405	2.00753e-05	0.000913564	0.983668
FBgn0027932	10143.6	0.516164	0.121072	4.26328	2.01449e-05	0.000601036	1.63991
FBgn0038198	3474.7	-0.399322	0.09381	-4.25671	2.07453e-05	0.000466625	2.26295
FBgn0039479	253.094	-0.719943	0.16917	-4.25574	2.08356e-05	0.000567427	1.80181
FBgn0001124	7616.67	-0.360197	0.0846488	-4.25519	2.08868e-05	0.000414089	2.60953
FBgn0066101	3810.87	-0.243639	0.0573278	-4.24993	2.13839e-05	0.000475871	2.26295
FBgn0039690	1177.12	0.401963	0.0947622	4.24181	2.21729e-05	0.000371118	3.16004
FBgn0031313	2259.46	-0.478299	0.112816	-4.23963	2.23884e-05	0.000679088	1.58844
FBgn0040305	1181.11	0.342886	0.0809224	4.23722	2.26303e-05	0.000377718	3.16004
FBgn0043783	6063.68	1.18409	0.279462	4.23704	2.26489e-05	0.000391355	3.02646
FBgn0031317	943.76	0.475669	0.112614	4.22388	2.40127e-05	0.00056169	2.11354
FBgn0038989	399.34	0.511255	0.121255	4.21636	2.48274e-05	0.000545253	2.26295
FBgn0036697	3786.59	0.337108	0.0799805	4.21487	2.4992e-05	0.000741811	1.58844
FBgn0020655	1756.66	0.260303	0.0617965	4.21226	2.52827e-05	0.000745995	1.58844
FBgn0033820	71241.4	0.47874	0.113785	4.20743	2.58296e-05	0.000439139	3.02646
FBgn0263605	250.023	0.5061	0.120387	4.20395	2.62301e-05	0.000469147	2.82309
FBgn0035173	3073.12	-0.321564	0.0767289	-4.19092	2.77828e-05	0.000809744	1.58844
FBgn0033317	1253.09	0.302074	0.0722554	4.18064	2.90693e-05	0.00046698	3.16004
FBgn0087013	13125.3	0.40345	0.0965453	4.17886	2.92968e-05	0.000823045	1.63991
FBgn0036460	485.529	0.430984	0.103156	4.17796	2.9413e-05	0.000679088	2.09498
FBgn0051324	1399.39	0.516253	0.123594	4.177	2.95385e-05	0.000637013	2.26295
FBgn0039219	713.135	0.436744	0.104578	4.17626	2.96346e-05	0.000679809	2.09498
FBgn0035982	1565.36	0.54347	0.130386	4.16816	3.0707e-05	0.000488055	3.16004
FBgn0039257	921.191	0.623636	0.149644	4.16747	3.08e-05	0.000661338	2.26295
FBgn0030305	599.896	0.344514	0.0826711	4.16729	3.08246e-05	0.000661338	2.26295
FBgn0052344	716.699	0.508773	0.12213	4.16583	3.10223e-05	0.000701831	2.11354
FBgn0015011	323.291	-0.510214	0.122568	-4.16269	3.14521e-05	0.00055224	2.82309
FBgn0029896	6110.62	-0.443023	0.106574	-4.15694	3.22545e-05	0.000535736	3
FBgn0051313	3380.09	-0.580374	0.139791	-4.15172	3.29981e-05	0.000679088	2.34162
FBgn0027929	228.524	-0.823557	0.198498	-4.14895	3.33999e-05	0.000742498	2.11354
FBgn0034879	285.206	0.580938	0.140095	4.14674	3.37241e-05	0.00085193	1.80181
FBgn0031260	1997.29	0.508938	0.122827	4.14353	3.42007e-05	0.000954777	1.58844
FBgn0053505	157.869	0.660071	0.159318	4.14311	3.42622e-05	0.0012984	1.11155
FBgn0038354	483.412	0.411407	0.0993261	4.14198	3.44318e-05	0.000761658	2.11354
FBgn0045038	2703.91	0.354592	0.0856599	4.13953	3.48014e-05	0.000829743	1.91831
FBgn0261563	327.964	-0.432969	0.104594	-4.13951	3.48051e-05	0.000872943	1.80181
FBgn0033397	329.558	-0.562119	0.135944	-4.13492	3.55078e-05	0.000741811	2.26295
FBgn0023527	518.833	0.431646	0.104767	4.12005	3.78787e-05	0.000823669	2.11354
FBgn0029648	457.992	-0.588443	0.142898	-4.11792	3.82308e-05	0.000829311	2.11354
FBgn0041712	1325.24	-0.517299	0.125882	-4.10939	3.96704e-05	0.000852285	2.11354
FBgn0027084	2482.16	0.395076	0.096148	4.10904	3.97315e-05	0.000924945	1.91831
FBgn0032029	1340	0.342122	0.0833076	4.10673	4.01297e-05	0.000818979	2.26295
FBgn0034243	1782.46	0.294724	0.071812	4.10411	4.05876e-05	0.000942652	1.91831
FBgn0031939	309.68	-0.518303	0.126332	-4.10272	4.0833e-05	0.000693354	2.82309
FBgn0003068	782.199	0.451268	0.110106	4.09848	4.15879e-05	0.00101638	1.80181
FBgn0037146	16755.8	0.51313	0.125428	4.09102	4.29476e-05	0.00112702	1.63991
FBgn0000533	612.113	-0.486681	0.119245	-4.08135	4.4774e-05	0.00108262	1.80181
FBgn0261113	22106.8	-0.390461	0.0957743	-4.07688	4.56438e-05	0.000738001	2.94244
FBgn0050431	2523.44	1.10356	0.270744	4.07605	4.5808e-05	0.000910437	2.26295
FBgn0031500	644.2	0.396356	0.0973937	4.06963	4.70888e-05	0.00112702	1.80181
FBgn0034140	5088.56	-0.607919	0.149536	-4.06536	4.79575e-05	0.000838516	2.60953
FBgn0022710	3230.51	0.346766	0.0853465	4.06304	4.84384e-05	0.00109661	1.91831
FBgn0038181	7150.27	-0.291424	0.0717707	-4.0605	4.89687e-05	0.000774252	2.94244
FBgn0039543	1723.34	0.431424	0.106348	4.05672	4.97676e-05	0.000741811	3.16004
FBgn0036364	641.441	-0.544207	0.134179	-4.05583	4.99559e-05	0.00118239	1.80181
FBgn0030658	1027.42	0.286463	0.07063	4.05582	4.99584e-05	0.00107485	2.03253
FBgn0039678	20420.6	1.84593	0.455253	4.05473	5.01913e-05	0.000773452	3.02646
FBgn0023477	6384.25	0.550165	0.135755	4.05262	5.06462e-05	0.000776637	3.02646
FBti0063517	44.1524	-1.76885	0.436648	-4.05096	5.10077e-05	0.00165008	1.21437
FBgn0025678	1882.64	0.323566	0.0798786	4.05072	5.10604e-05	0.00132607	1.58844
FBgn0004867	33838.7	0.444894	0.109891	4.04851	5.15457e-05	0.000890524	2.60953
FBgn0039450	1061.87	0.287476	0.0712225	4.03631	5.42994e-05	0.00101875	2.34162
FBgn0038074	150.737	-1.9855	0.492837	-4.02873	5.60792e-05	0.00177726	1.21437
FBgn0266758	5293.69	-0.272837	0.0677411	-4.02764	5.63389e-05	0.000955141	2.60953
FBgn0032587	1251.65	-0.39683	0.0987687	-4.01777	5.87504e-05	0.00118278	2.11354
FBgn0037182	2143.29	0.278486	0.0693705	4.01448	5.95781e-05	0.00150148	1.58844
FBgn0024997	574.532	0.415673	0.103551	4.0142	5.96465e-05	0.00119813	2.11354
FBgn0021995	696.176	0.403767	0.100645	4.01178	6.02626e-05	0.00136486	1.80181
FBgn0259238	1009.91	0.361894	0.0902597	4.00947	6.08541e-05	0.00087234	3.16004
FBgn0023212	5795.38	0.475913	0.118769	4.00705	6.14818e-05	0.000911518	3.02646
FBgn0039676	433.474	1.39642	0.348548	4.00639	6.16535e-05	0.00124384	2.09498
FBgn0038840	447.989	0.520192	0.129883	4.00507	6.19979e-05	0.00117367	2.26295
FBgn0012037	1027.7	-0.340149	0.0849496	-4.00412	6.22479e-05	0.00117574	2.26295
FBgn0041342	7546.1	-0.339469	0.0847981	-4.00327	6.24734e-05	0.00094372	2.94244
FBgn0287613	45.9003	-1.28907	0.322362	-3.99881	6.36606e-05	0.00220137	1.0779
FBgn0053120	4658.27	0.521221	0.130493	3.99424	6.49029e-05	0.00108262	2.60953
FBgn0020306	4834.61	0.308078	0.0771656	3.99243	6.53998e-05	0.00157319	1.63991
FBgn0036919	1454.44	0.3932	0.0985604	3.98943	6.6233e-05	0.00130412	2.11354
FBgn0030177	567.522	0.424005	0.10633	3.98762	6.67396e-05	0.00131967	2.09498
FBgn0050421	2740.56	-0.308705	0.0774813	-3.98425	6.76946e-05	0.00142168	1.91831
FBgn0033464	592.923	-0.479193	0.120363	-3.98123	6.85605e-05	0.00134418	2.09498
FBgn0027079	1202.91	0.311433	0.0783419	3.97531	7.02876e-05	0.00130224	2.26295
FBgn0030630	603.619	0.396517	0.099763	3.97459	7.05017e-05	0.00130224	2.26295
FBgn0037747	1507.42	0.272543	0.0686033	3.97275	7.1049e-05	0.000992369	3.16004
FBgn0020305	342.16	0.480917	0.121098	3.97131	7.14793e-05	0.0015682	1.80181
FBgn0028855	324.139	-0.847016	0.213344	-3.9702	7.18126e-05	0.00263807	0.983668
FBgn0034290	13575	0.53295	0.134339	3.96721	7.27199e-05	0.00106246	3
FBgn0052409	306.411	0.565031	0.14246	3.96624	7.30145e-05	0.00111809	2.82309
FBgn0030839	236.746	-0.536032	0.135149	-3.96624	7.3016e-05	0.00132816	2.26295
FBgn0036662	641.472	0.364612	0.0919399	3.96576	7.31617e-05	0.00140353	2.11354
FBgn0004364	2494.75	0.539291	0.135995	3.96551	7.32404e-05	0.00130412	2.34162
FBgn0036880	38.8182	-1.49666	0.37754	-3.96426	7.3625e-05	0.00224657	1.21437
FBgn0027329	1697.94	0.235042	0.0593656	3.95923	7.51922e-05	0.00135889	2.26295
FBgn0000406	42916.5	-0.654501	0.165369	-3.95782	7.56373e-05	0.00111381	2.94244
FBgn0042092	212.406	0.592851	0.149897	3.95505	7.65172e-05	0.00166139	1.80181
FBgn0014033	1102.2	-0.553702	0.140055	-3.95345	7.70323e-05	0.00134828	2.34162
FBgn0038183	517.988	0.4255	0.107788	3.94758	7.89463e-05	0.00253813	1.13479
FBgn0025454	8226.33	-0.430938	0.109245	-3.94468	7.99069e-05	0.00116601	2.94244
FBgn0034335	2031.13	-0.332509	0.0844164	-3.93892	8.18508e-05	0.00195141	1.58844
FBgn0039844	4396.51	-0.290038	0.0736591	-3.93756	8.23132e-05	0.00192004	1.63991
FBgn0265192	1908.76	0.28589	0.0726645	3.93439	8.34087e-05	0.00148177	2.26295
FBgn0030855	313.62	0.494816	0.125945	3.92883	8.53611e-05	0.00150369	2.26295
FBgn0010339	852.571	0.299672	0.0763484	3.92506	8.67091e-05	0.00184765	1.80181
FBgn0046113	206.943	-0.537836	0.137033	-3.92486	8.67804e-05	0.00152548	2.26295
FBgn0029148	380.143	0.618566	0.157639	3.92394	8.71123e-05	0.0012984	2.82309
FBgn0037057	2012.58	0.390814	0.0998333	3.91467	9.05277e-05	0.00153466	2.34162
FBgn0027584	1412.15	-0.55448	0.141786	-3.91069	9.20344e-05	0.00123372	3.16004
FBgn0030007	844.283	0.342033	0.087486	3.90957	9.24601e-05	0.00170091	2.11354
FBgn0030589	596.686	-0.484592	0.123989	-3.90835	9.29299e-05	0.00170604	2.11354
FBgn0040653	45038.8	-0.964427	0.246824	-3.90735	9.33151e-05	0.00130224	3
FBgn0034509	4577.94	-0.461821	0.11824	-3.90578	9.3923e-05	0.00131967	2.94244
FBgn0261596	28678.8	0.331974	0.0850221	3.90456	9.43955e-05	0.00130656	3
FBgn0265967	103.865	-0.736825	0.188778	-3.90313	9.49563e-05	0.00345845	0.952172
FBgn0261270	627.548	0.435524	0.111992	3.88889	0.000100706	0.00209981	1.80181
FBgn0039348	2417.48	0.345871	0.0890093	3.88578	0.000102001	0.00174181	2.26295
FBgn0023529	5755.92	0.31405	0.0808604	3.88385	0.000102815	0.00141072	2.94244
FBgn0038422	838.607	-0.376646	0.0970619	-3.88047	0.000104253	0.00216093	1.80181
FBgn0034440	406.055	0.622452	0.160481	3.87867	0.000105028	0.00149247	2.82309
FBgn0040064	7356.72	-0.414816	0.106948	-3.87866	0.000105033	0.00140414	3.02646
FBgn0085359	1673.53	-0.763933	0.197119	-3.8755	0.000106408	0.00137118	3.16004
FBgn0063491	3590.21	0.561924	0.145024	3.87471	0.000106753	0.00175811	2.34162
FBgn0038180	183.312	-0.65595	0.169342	-3.87353	0.000107272	0.00221476	1.80181
FBgn0019938	724.55	0.436456	0.11273	3.87168	0.000108086	0.00194445	2.11354
FBgn0041205	1661.77	0.237509	0.0613743	3.86985	0.000108904	0.00140033	3.16004
FBgn0039483	1861.65	-0.340089	0.0879043	-3.86885	0.00010935	0.0023981	1.67327
FBgn0031980	18931.3	0.262869	0.0680779	3.86131	0.000112782	0.00150178	3
FBgn0027073	2422.74	-0.269884	0.0698981	-3.86111	0.000112875	0.00184765	2.34162
FBgn0261832	88.1347	-1.101	0.285507	-3.8563	0.000115117	0.00408062	0.952172
FBgn0010220	722.635	0.353142	0.0916627	3.85263	0.000116858	0.00355817	1.13479
FBgn0266284	659.595	0.397542	0.103223	3.85129	0.000117497	0.00196236	2.26295
FBgn0032685	1437.43	-0.470047	0.122185	-3.84701	0.00011957	0.00194445	2.34162
FBgn0000045	1026.54	-0.492149	0.127938	-3.84679	0.000119676	0.0021231	2.11354
FBgn0284251	545.271	0.446304	0.116112	3.84375	0.00012117	0.00245824	1.80181
FBgn0262563	717.433	0.461955	0.120212	3.84284	0.000121618	0.00215329	2.11354
FBgn0085427	3022.98	-0.221822	0.0577404	-3.84172	0.000122175	0.00196801	2.34162
FBgn0050046	1557.16	-0.37447	0.0975556	-3.83853	0.000123774	0.00155158	3.16004
FBgn0032940	5554.07	0.383712	0.100087	3.83377	0.000126195	0.0027389	1.63991
FBgn0259736	4536.74	0.302922	0.0790261	3.83318	0.000126495	0.00165299	3
FBgn0035213	657.944	0.416343	0.108639	3.83236	0.000126921	0.00224657	2.09498
FBgn0035909	3370.88	0.342246	0.0893756	3.8293	0.000128506	0.00273859	1.67327
FBgn0031049	1716.49	0.392103	0.102597	3.82178	0.000132494	0.00165008	3.16004
FBgn0033387	1241.97	-0.236142	0.0618186	-3.81992	0.000133493	0.00240545	2.03253
FBgn0037607	14730.5	0.644012	0.168631	3.81906	0.00013396	0.00194795	2.60953
FBgn0259938	2946.55	-0.32786	0.085867	-3.81823	0.000134412	0.00255141	1.91831
FBgn0032026	1742.65	-0.316257	0.0829498	-3.81264	0.000137492	0.00169517	3.16004
FBgn0050090	121.293	0.779958	0.204577	3.81253	0.000137551	0.00423168	1.0779
FBgn0032701	652.426	0.486601	0.127722	3.80985	0.000139052	0.00412849	1.13479
FBgn0039298	2965.46	-0.488423	0.128229	-3.809	0.000139531	0.00263339	1.91831
FBgn0036975	3409.83	0.384264	0.100943	3.80674	0.00014081	0.00311994	1.58844
FBgn0038398	1315.06	-0.351481	0.0924051	-3.8037	0.00014255	0.00231607	2.26295
FBgn0035695	2049.02	-0.238983	0.062928	-3.79772	0.000146032	0.00272999	1.91831
FBgn0038473	928.611	0.381241	0.100546	3.79171	0.000149611	0.00264976	2.03253
FBgn0259715	8586.37	0.570015	0.150357	3.79108	0.000149993	0.00194445	2.94244
FBgn0034194	1012.16	-0.305225	0.080693	-3.78254	0.000155235	0.00273377	2.03253
FBgn0016715	1119.04	-0.546398	0.144665	-3.77699	0.000158735	0.00277443	2.03253
FBgn0036454	9697.55	-0.208729	0.0552942	-3.77489	0.000160081	0.00199114	3.02646
FBgn0033557	412.731	0.466974	0.123731	3.7741	0.000160589	0.00272999	2.11354
FBgn0037835	2403.06	0.57213	0.151625	3.77333	0.000161086	0.00258708	2.26295
FBgn0039114	16059.9	0.447327	0.118611	3.77137	0.000162353	0.00229192	2.60953
FBgn0033507	126.854	0.635274	0.168627	3.76734	0.000164997	0.0119808	0.365101
FBgn0003116	907.963	0.473386	0.12582	3.7624	0.000168289	0.00282339	2.11354
FBgn0261286	453.542	0.462269	0.122906	3.76115	0.000169132	0.00327932	1.80181
FBgn0260942	1885.67	-0.415636	0.110685	-3.75513	0.00017325	0.00273519	2.26295
FBgn0266452	1386.73	0.234715	0.0625388	3.7531	0.000174658	0.00303565	2.03253
FBgn0013269	710.443	0.446805	0.119082	3.75207	0.00017538	0.00338175	1.80181
FBgn0085220	592.195	0.409883	0.109404	3.74652	0.000179308	0.00302922	2.09498
FBgn0031538	4385.69	0.49071	0.131102	3.74296	0.000181866	0.00228345	2.94244
FBgn0030251	6864.99	-0.476662	0.127606	-3.73541	0.000187406	0.00260505	2.60953
FBgn0030817	733.924	-0.323978	0.0867795	-3.73335	0.00018895	0.00361685	1.80181
FBgn0034997	3975.2	-0.440812	0.118204	-3.72925	0.000192052	0.00264976	2.60953
FBgn0030941	1606.55	-0.260392	0.0699386	-3.72315	0.000196752	0.00336938	2.03253
FBgn0261108	1953.37	-0.343532	0.0923278	-3.72079	0.000198603	0.00416531	1.58844
FBgn0052695	1279.25	-0.329695	0.0887373	-3.71541	0.000202877	0.00305497	2.34162
FBgn0086347	1602.68	0.30038	0.0808511	3.71522	0.000203026	0.00315176	2.26295
FBgn0034484	219.021	-0.511961	0.137998	-3.7099	0.000207341	0.0064064	0.983668
FBgn0031940	31.6726	1.27263	0.343206	3.70807	0.000208846	0.0446754	0.0931751
FBgn0030239	861.328	0.532185	0.143619	3.70552	0.000210957	0.00396587	1.80181
FBgn0052068	2494.31	0.417528	0.112734	3.70366	0.000212508	0.00437514	1.58844
FBgn0035082	409.618	0.480929	0.130034	3.69848	0.000216896	0.00355237	2.11354
FBgn0037073	896.313	0.385129	0.104202	3.696	0.000219027	0.00327378	2.34162
FBgn0038865	1991.63	-0.474321	0.128462	-3.69229	0.000222243	0.00393134	1.91831
FBgn0011509	918.694	0.308832	0.083755	3.68733	0.000226618	0.00336938	2.34162
FBgn0261535	326.596	0.437468	0.118752	3.68388	0.000229708	0.00704098	0.983668
FBgn0030789	164.459	0.519138	0.141112	3.67891	0.000234235	0.0065817	1.0779
FBgn0002565	14260.1	2.44711	0.665468	3.67727	0.000235744	0.00316773	2.60953
FBgn0086451	536.599	0.607757	0.165342	3.67576	0.000237143	0.00432659	1.80181
FBgn0035063	218.746	0.561681	0.153273	3.66457	0.000247757	0.0037488	2.26295
FBgn0039767	1667.51	0.344808	0.0941425	3.66261	0.000249654	0.00413105	2.03253
FBgn0063494	1335.77	-0.387184	0.105766	-3.66074	0.000251484	0.00414659	2.03253
FBgn0086408	255.214	-0.4239	0.115839	-3.65939	0.000252818	0.00380473	2.26295
FBgn0043854	79.2991	-1.15313	0.315274	-3.65755	0.00025464	0.00789984	0.952172
FBgn0038407	2481.53	0.457333	0.125143	3.65448	0.000257703	0.00376147	2.34162
FBgn0041096	516.781	-0.335987	0.0920468	-3.65018	0.000262055	0.00414792	2.11354
FBgn0031635	1146.96	0.306142	0.0841458	3.63824	0.000274509	0.00429947	2.11354
FBgn0035524	448.943	0.472648	0.129972	3.63654	0.000276328	0.00432847	2.09498
FBgn0087002	294840	0.637903	0.175532	3.63412	0.000278934	0.00367994	2.60953
FBgn0036750	34.3653	-1.43463	0.394947	-3.63245	0.000280744	0.0185007	0.365101
FBgn0041150	6084.22	0.242091	0.0667019	3.62945	0.000284027	0.00373356	2.60953
FBgn0262353	1483.48	0.478878	0.132245	3.62115	0.000293296	0.00453036	2.11354
FBgn0001258	694.892	-0.579651	0.160178	-3.61879	0.000295985	0.00431468	2.26295
FBgn0028542	236.831	-0.576713	0.159454	-3.6168	0.00029827	0.00871246	0.983668
FBgn0038197	3611.52	0.371001	0.102647	3.61434	0.000301115	0.00498693	1.91831
FBgn0031055	704.25	0.364543	0.100896	3.61305	0.000302614	0.00465823	2.11354
FBgn0038601	329.797	0.503529	0.139457	3.61064	0.00030544	0.00890839	0.983668
FBgn0005670	298.774	0.769345	0.213125	3.60983	0.000306395	0.00372968	2.82309
FBgn0027086	2016	0.327254	0.0907213	3.60725	0.000309465	0.00432944	2.34162
FBgn0032981	51.1271	-0.965331	0.267728	-3.60565	0.000311378	0.0201608	0.365101
FBgn0033174	301.387	0.430584	0.119717	3.59668	0.000322304	0.00488577	2.11354
FBgn0041623	148.242	-0.53366	0.148407	-3.59591	0.000323256	0.00952341	0.952172
FBgn0086254	11047	0.52819	0.146997	3.59321	0.000326634	0.00378727	2.94244
FBgn0035656	523.777	-0.389687	0.10872	-3.58431	0.000337972	0.00509113	2.09498
FBgn0039102	5086.43	-0.341553	0.0954161	-3.57962	0.000344099	0.00389917	3
FBgn0034717	2333.45	0.539307	0.150716	3.5783	0.000345842	0.00477564	2.34162
FBgn0036405	369.534	0.358567	0.100241	3.57706	0.00034748	0.00491133	2.26295
FBgn0033978	1012.6	-0.373281	0.104421	-3.57476	0.000350551	0.00482083	2.34162
FBgn0038312	257.097	0.57601	0.161179	3.57372	0.00035194	0.00495762	2.26295
FBgn0032051	410.837	0.445689	0.124747	3.57275	0.000353252	0.00416531	2.82309
FBgn0264821	1279.21	-0.327007	0.0916229	-3.56905	0.000358273	0.00533179	2.11354
FBgn0020545	1376.57	0.375879	0.105423	3.56544	0.000363244	0.00556576	2.03253
FBgn0035401	580.686	0.3328	0.093348	3.56515	0.000363641	0.00507969	2.26295
FBgn0038349	3952.83	-0.262704	0.0737518	-3.562	0.000368041	0.00459645	2.60953
FBgn0051523	9244.61	0.350246	0.0983642	3.56071	0.000369858	0.00413904	3
FBgn0031149	1553.2	0.245064	0.0688447	3.55966	0.000371331	0.00567102	2.03253
FBgn0034496	431.727	0.413064	0.116072	3.55869	0.00037271	0.00518905	2.26295
FBgn0037926	904.304	0.34591	0.0972967	3.55521	0.000377682	0.00404121	3.16004
FBgn0027608	9361.84	-0.257196	0.0723596	-3.55442	0.000378816	0.00416531	3.02646
FBgn0032154	112.4	0.616969	0.173595	3.55407	0.000379316	0.00955853	1.11155
FBgn0003748	15124	0.328117	0.0923564	3.55272	0.000381265	0.00422178	3
FBgn0026179	4423.02	-0.158057	0.0445262	-3.54974	0.000385606	0.00431553	2.94244
FBgn0040227	4035.03	0.239704	0.0675281	3.54969	0.000385679	0.00477564	2.60953
FBgn0031184	333.942	0.452851	0.128199	3.53242	0.000411776	0.0047319	2.82309
FBgn0030271	651.462	0.380206	0.107646	3.53202	0.000412402	0.0100751	1.13479
FBgn0031097	924.195	0.646386	0.183017	3.53184	0.000412682	0.00431468	3.16004
FBgn0266418	2492.37	-0.274368	0.0777507	-3.52882	0.000417412	0.0065817	1.91831
FBgn0043792	532.76	-0.511342	0.144964	-3.52736	0.000419725	0.010239	1.13479
FBgn0262838	646.496	-0.73214	0.207625	-3.52627	0.000421465	0.00704154	1.80181
FBgn0030309	2852.57	0.544408	0.154557	3.52237	0.000427702	0.00567102	2.34162
FBgn0032601	579.287	-0.470148	0.133516	-3.52128	0.000429463	0.0104308	1.13479
FBgn0021875	506.003	0.332115	0.0943224	3.52106	0.000429821	0.00716975	1.80181
FBgn0036974	4335.14	0.242837	0.069063	3.51616	0.000437829	0.0047319	3
FBgn0036300	508.905	0.399929	0.113859	3.51249	0.000443933	0.00738173	1.80181
FBgn0013348	302.088	-0.512914	0.146053	-3.51182	0.000445044	0.00605595	2.26295
FBgn0036886	411.277	0.465586	0.132587	3.51155	0.000445493	0.00739549	1.80181
FBgn0038129	1045.68	0.391472	0.111488	3.51135	0.000445833	0.00605595	2.26295
FBgn0261955	22936.7	0.30845	0.0879259	3.50807	0.000451376	0.00481095	3.02646
FBgn0036985	74.3946	0.959943	0.273658	3.50783	0.000451785	0.0102839	1.21437
FBgn0011204	1742.52	0.240485	0.0685968	3.50577	0.000455288	0.00616437	2.26295
FBgn0032138	9432.98	0.196464	0.0560548	3.50485	0.000456868	0.00547946	2.60953
FBgn0036992	6114.75	-0.410541	0.11716	-3.50409	0.000458164	0.00486305	3.02646
FBgn0264087	9985.5	0.21107	0.0602397	3.50384	0.000458595	0.00486305	3.02646
FBgn0267073	244.008	-0.526466	0.15045	-3.49927	0.000466532	0.00767251	1.80181
FBgn0027601	4415.91	-0.262776	0.0751146	-3.49834	0.000468166	0.00493942	3.02646
FBgn0011638	1604.44	0.324552	0.0927831	3.49797	0.000468813	0.00633723	2.26295
FBgn0033450	117.366	-0.62927	0.180075	-3.49448	0.000474986	0.0129926	0.952172
FBgn0038742	1545.43	0.457495	0.130924	3.49435	0.000475219	0.00640266	2.26295
FBgn0038810	1121.36	0.404239	0.115697	3.49394	0.000475948	0.00640266	2.26295
FBgn0015714	3744.34	-0.238755	0.0683384	-3.49372	0.000476336	0.00740435	1.91831
FBgn0050359	4513.74	0.393991	0.112838	3.49164	0.000480068	0.00569379	2.60953
FBgn0026409	39091	0.201207	0.057629	3.49141	0.000480477	0.00848273	1.63991
FBgn0005536	7093.77	0.165746	0.0474941	3.48983	0.000483328	0.00505675	3.02646
FBgn0054054	154.531	-0.799114	0.22899	-3.48974	0.000483498	0.010863	1.21437
FBgn0032015	1396.45	0.35216	0.101061	3.48465	0.000492781	0.0049626	3.16004
FBgn0263199	3813.17	-0.50466	0.144901	-3.48279	0.000496222	0.00894889	1.58844
FBgn0037087	369.602	0.383637	0.110179	3.48194	0.000497794	0.00809794	1.80181
FBgn0285949	21461.8	0.279482	0.0802719	3.48169	0.00049826	0.00589791	2.60953
FBgn0033702	232.315	0.462359	0.132818	3.48115	0.000499258	0.00552578	2.82309
FBgn0031548	167.55	0.501773	0.144163	3.48059	0.000500313	0.00552834	2.82309
FBgn0010408	6625.06	0.485214	0.139625	3.47514	0.000510595	0.00543998	2.94244
FBgn0031497	1136.45	0.312739	0.090059	3.47261	0.000515429	0.0075499	2.03253
FBgn0038072	945.13	-0.253863	0.0731156	-3.47208	0.000516445	0.00689203	2.26295
FBgn0040260	1419.15	-0.223533	0.0644106	-3.47045	0.000519594	0.00758705	2.03253
FBgn0039290	762.112	-0.287624	0.0829963	-3.4655	0.000529239	0.00848273	1.80181
FBgn0000565	3257.65	-0.445987	0.128712	-3.46499	0.000530252	0.00940606	1.58844
FBgn0037121	418.162	0.413835	0.119478	3.46369	0.000532817	0.00852255	1.80181
FBgn0033945	506.196	-0.53182	0.15365	-3.46123	0.000537705	0.0124612	1.13479
FBgn0033382	2377.37	0.238262	0.0688846	3.45885	0.000542487	0.00920371	1.67327
FBgn0035631	1355.46	0.282892	0.0818141	3.45774	0.000544736	0.00541304	3.16004
FBgn0034394	8767.8	0.596	0.172547	3.45412	0.000552088	0.00569379	3
FBgn0287234	2949.21	0.2967	0.0860087	3.44966	0.000561299	0.00719306	2.34162
FBgn0086856	359.672	0.390387	0.113259	3.44684	0.000567181	0.00899678	1.80181
FBgn0287423	137673	0.499068	0.145032	3.44109	0.000579385	0.00605595	2.94244
FBgn0031663	437.574	0.31961	0.0929557	3.43831	0.000585364	0.00817723	2.09498
FBgn0033169	365.98	0.410858	0.119497	3.43822	0.000585561	0.0148974	0.983668
FBgn0028936	674.592	-0.43031	0.12534	-3.43315	0.000596614	0.0083087	2.09498
FBgn0003141	2038.67	0.284764	0.0829638	3.43238	0.000598302	0.00992741	1.67327
FBgn0032770	451.632	0.678746	0.197811	3.43129	0.000600716	0.0135824	1.13479
FBgn0004117	4875.58	-0.331585	0.0966383	-3.43119	0.000600937	0.00609361	3.02646
FBgn0037632	1504.78	0.212178	0.0619039	3.42754	0.00060908	0.00793835	2.26295
FBgn0037163	2468.76	0.222936	0.0651134	3.42382	0.000617481	0.00915159	1.91831
FBgn0051777	1828.01	0.562767	0.164476	3.42158	0.000622583	0.0080801	2.26295
FBgn0287225	863.764	0.329237	0.096227	3.42146	0.000622853	0.0080801	2.26295
FBgn0036698	554.477	-0.396477	0.11596	-3.41909	0.00062832	0.00972452	1.80181
FBgn0032507	558.091	0.710566	0.207957	3.41688	0.000633426	0.014187	1.13479
FBgn0013772	223.649	-0.604451	0.177027	-3.41445	0.000639115	0.00870177	2.11354
FBgn0086357	7979.21	0.220695	0.0646465	3.41387	0.000640472	0.00642165	3.02646
FBgn0039756	1351.01	-0.293147	0.0858792	-3.41348	0.000641391	0.00828207	2.26295
FBgn0037814	791.931	0.428844	0.125905	3.40608	0.00065903	0.014662	1.13479
FBgn0030511	526.914	0.301514	0.0885324	3.4057	0.000659958	0.00899678	2.09498
FBgn0030367	873.9	-0.414954	0.121873	-3.40481	0.000662096	0.00639885	3.16004
FBgn0036826	139.477	0.553822	0.162683	3.4043	0.000663342	0.0375573	0.365101
FBgn0000473	7081.49	-0.291879	0.0857406	-3.4042	0.000663572	0.00755877	2.60953
FBgn0034943	580.527	-0.40484	0.118945	-3.4036	0.000665042	0.00848273	2.26295
FBgn0010015	373.743	-0.337892	0.0993149	-3.40223	0.000668385	0.0166442	0.983668
FBgn0034356	2654.69	-0.972816	0.286106	-3.4002	0.000673375	0.0114182	1.58844
FBgn0086359	6147.77	0.312809	0.0920712	3.39747	0.000680119	0.00771094	2.60953
FBgn0004797	2822.6	-0.351918	0.103789	-3.39071	0.000697113	0.0117207	1.58844
FBgn0030594	33.7558	-1.30931	0.386214	-3.39012	0.000698622	0.0155364	1.11155
FBgn0035484	2814.37	0.546052	0.161239	3.3866	0.000707638	0.0118475	1.58844
FBgn0000536	6872.16	0.31549	0.0931874	3.38554	0.000710373	0.00801637	2.60953
FBgn0031008	493.064	0.406064	0.11998	3.38444	0.000713224	0.00948027	2.11354
FBgn0036254	498.226	0.465504	0.137589	3.3833	0.000716205	0.0155606	1.13479
FBgn0041194	11174.5	-0.433413	0.128485	-3.37325	0.000742869	0.00739549	3
FBgn0036742	670.87	-0.325703	0.096623	-3.37087	0.000749323	0.00934897	2.26295
FBgn0032694	1828.97	0.222915	0.0661851	3.36806	0.000756995	0.0119808	1.67327
FBgn0266268	1073.93	-0.236904	0.0703924	-3.36547	0.000764123	0.00924986	2.34162
FBgn0030990	1392.99	0.245837	0.0730982	3.36311	0.000770705	0.00931559	2.34162
FBgn0033139	92.0888	-0.823204	0.244839	-3.36222	0.000773184	0.0174578	1.0779
FBgn0036334	1619.1	0.264153	0.0785868	3.3613	0.000775779	0.00934897	2.34162
FBgn0034664	77.737	-0.726775	0.216251	-3.3608	0.000777174	0.0426972	0.365101
FBgn0053556	3623.21	-0.168966	0.0502992	-3.35921	0.000781654	0.0110695	1.91831
FBgn0030878	791.25	0.409091	0.121783	3.35919	0.000781719	0.00964743	2.26295
FBgn0031702	2830.73	0.498038	0.148363	3.3569	0.000788223	0.0129644	1.58844
FBgn0030679	2247.29	-0.334266	0.0996407	-3.35471	0.000794483	0.0130091	1.58844
FBgn0085294	106.525	-0.657903	0.196188	-3.35343	0.000798172	0.0199153	0.952172
FBgn0034734	425.735	0.562906	0.16828	3.34507	0.00082263	0.00844953	2.82309
FBgn0021874	295.73	0.415431	0.124199	3.34488	0.000823172	0.0120819	1.80181
FBgn0027552	5292.27	0.385397	0.115235	3.34446	0.000824439	0.00900934	2.60953
FBgn0052282	1058.98	-0.487764	0.146096	-3.33866	0.00084185	0.0112038	2.03253
FBgn0034860	7942.2	-0.361921	0.10841	-3.33845	0.000842472	0.00832784	2.94244
FBgn0031265	364.219	0.408116	0.122278	3.33761	0.000845035	0.0108927	2.11354
FBgn0050345	449.109	-0.306818	0.0919383	-3.33721	0.00084623	0.0108927	2.11354
FBgn0016120	6416.06	0.222544	0.0667479	3.3341	0.000855769	0.00830973	3
FBgn0004926	2725.99	0.256128	0.0768571	3.33252	0.000860624	0.0104668	2.26295
FBgn0028675	190.103	-0.470367	0.141199	-3.33124	0.000864589	0.0104846	2.26295
FBgn0035423	6538.86	0.328084	0.098536	3.32958	0.000869764	0.00841972	3
FBgn0003517	53557.4	0.280656	0.0843138	3.32871	0.000872505	0.0094071	2.60953
FBgn0032782	1531.65	-0.283142	0.0850865	-3.3277	0.000875673	0.0103221	2.34162
FBgn0038747	1532.16	0.366741	0.110212	3.32758	0.000876023	0.0105925	2.26295
FBgn0032322	2588.97	0.844608	0.254056	3.32449	0.000885798	0.0135824	1.67327
FBgn0034501	25967.5	-0.491314	0.147831	-3.3235	0.000888966	0.0138333	1.63991
FBgn0038053	1897.73	0.236584	0.0712647	3.3198	0.000900824	0.013771	1.67327
FBgn0027094	1704.23	0.263421	0.0794395	3.31599	0.000913187	0.0106555	2.34162
FBgn0004644	107.527	-0.598371	0.180609	-3.31307	0.000922777	0.0197727	1.11155
FBgn0284436	1709.7	0.301005	0.0909157	3.31081	0.000930261	0.0111517	2.26295
FBgn0267978	4474.18	0.388763	0.117473	3.30939	0.000934998	0.00904788	2.94244
FBgn0053993	430.108	-0.364546	0.110264	-3.30612	0.000945973	0.0220988	0.983668
FBgn0027791	417.613	0.448933	0.135937	3.30252	0.000958204	0.0136261	1.80181
FBgn0262009	36.0644	-1.19495	0.361921	-3.3017	0.000961006	0.0189437	1.21437
FBgn0035692	1824.07	0.228723	0.0693072	3.30013	0.000966413	0.0114863	2.26295
FBgn0020493	2434.94	-0.22357	0.067761	-3.29939	0.000968938	0.0151777	1.58844
FBgn0036018	469.42	0.370638	0.112356	3.29878	0.00097106	0.0201781	1.13479
FBgn0002733	207.813	0.410516	0.124498	3.29736	0.000975982	0.0115836	2.26295
FBgn0037930	900.108	0.299007	0.0907852	3.29356	0.000989257	0.0117079	2.26295
FBgn0029763	1522.94	0.251268	0.0763071	3.29285	0.000991758	0.0117207	2.26295
FBgn0085282	192.414	-0.781128	0.237304	-3.29168	0.000995919	0.0124094	2.11354
FBgn0030061	550.202	0.449573	0.136663	3.28965	0.00100312	0.0124644	2.11354
FBgn0037561	362.673	0.34366	0.104482	3.28918	0.00100479	0.014187	1.80181
FBgn0263740	2429.55	0.231325	0.0703461	3.28838	0.00100767	0.013524	1.91831
FBgn0052170	674.719	0.310279	0.0943645	3.28809	0.00100869	0.0142094	1.80181
FBgn0029866	1656.96	-0.275278	0.0837214	-3.28802	0.00100893	0.0129644	2.03253
FBgn0027619	4274.5	0.281349	0.0855883	3.28724	0.00101175	0.00961705	2.94244
FBgn0032521	481.499	0.343277	0.104512	3.28457	0.0010214	0.0119808	2.26295
FBgn0053113	23383.5	0.212917	0.0648992	3.28073	0.00103539	0.00979834	2.94244
FBgn0023514	741.952	0.361098	0.110132	3.27877	0.0010426	0.0129797	2.09498
FBgn0038610	1293.55	-0.411635	0.125577	-3.27796	0.0010456	0.0122022	2.26295
FBgn0015037	4911.02	-0.380259	0.116302	-3.26957	0.00107712	0.0111813	2.60953
FBgn0054003	186.314	0.496867	0.152089	3.26694	0.00108717	0.0105526	2.82309
FBgn0259896	853.647	-0.545912	0.167111	-3.26676	0.00108785	0.013296	2.11354
FBgn0003076	8189.09	0.357721	0.109573	3.26469	0.00109584	0.0113269	2.60953
FBgn0001986	704.129	0.353412	0.108299	3.26329	0.00110128	0.013524	2.09498
FBgn0039685	336.197	-3.00208	0.920488	-3.2614	0.00110864	0.0152495	1.80181
FBgn0033661	586.911	0.538108	0.165016	3.26094	0.00111044	0.0128691	2.26295
FBgn0034401	851.274	0.26127	0.0801615	3.25929	0.00111691	0.0129262	2.26295
FBgn0000139	1096.86	0.238191	0.0730942	3.25869	0.00111927	0.0098483	3.16004
FBgn0030096	450.942	0.319515	0.0980552	3.25852	0.00111995	0.022554	1.13479
FBgn0020416	4963.69	0.483962	0.148695	3.25472	0.00113504	0.0116656	2.60953
FBgn0001187	2795.23	-0.449872	0.138391	-3.25072	0.00115112	0.0131764	2.26295
FBgn0039757	38416.6	0.348514	0.107256	3.24936	0.00115667	0.0118043	2.60953
FBgn0010747	1951.69	0.24988	0.0769127	3.24888	0.0011586	0.0132438	2.26295
FBgn0051547	2658.21	-0.234543	0.0722296	-3.24719	0.00116552	0.0151375	1.91831
FBgn0004567	306.807	-0.375063	0.115544	-3.24607	0.0011701	0.0159488	1.80181
FBgn0034808	1907.86	-0.25079	0.0772606	-3.24603	0.00117027	0.0170657	1.67327
FBgn0036278	631.779	-0.286354	0.0883238	-3.24209	0.00118655	0.0142305	2.11354
FBgn0040923	6770.4	-0.390058	0.120341	-3.24127	0.00118997	0.0175927	1.63991
FBgn0025456	1291.03	0.384457	0.118737	3.23789	0.00120417	0.0104722	3.16004
FBgn0035162	639.627	0.390961	0.120881	3.23427	0.00121953	0.013771	2.26295
FBgn0035771	1914.1	0.225877	0.070062	3.22396	0.0012643	0.0182255	1.67327
FBgn0250757	1607.62	0.268855	0.0835617	3.21744	0.00129338	0.0151968	2.11354
FBgn0039735	959.243	0.253998	0.0789488	3.21725	0.00129426	0.0151968	2.11354
FBgn0039073	1158.41	1.01669	0.316051	3.21686	0.00129601	0.0144783	2.26295
FBgn0004852	3168.99	0.311839	0.0970298	3.21385	0.00130969	0.0196875	1.58844
FBgn0025621	1755.41	0.222264	0.0692059	3.21164	0.00131981	0.0189053	1.67327
FBgn0010621	1498.9	0.362273	0.112821	3.21103	0.0013226	0.0113053	3.16004
FBgn0001149	9295.29	-0.324766	0.101141	-3.21103	0.00132261	0.0117575	3
FBgn0038071	91.0468	-0.780893	0.243196	-3.21096	0.0013229	0.026742	1.0779
FBgn0036684	1996.45	-0.225628	0.0702707	-3.21085	0.00132344	0.0143071	2.34162
FBgn0062928	359.733	0.539944	0.168182	3.21046	0.00132521	0.0123795	2.82309
FBgn0262035	1167.15	-0.382427	0.119168	-3.20914	0.00133132	0.0155504	2.11354
FBgn0260632	2504.23	0.184482	0.0575242	3.20704	0.00134108	0.0148825	2.26295
FBgn0034724	2532.47	0.349855	0.109091	3.207	0.00134128	0.0200109	1.58844
FBgn0032640	1873.39	0.241012	0.0755168	3.1915	0.00141536	0.015099	2.34162
FBgn0034494	3012.03	-0.288884	0.0905546	-3.19017	0.00142192	0.0151375	2.34162
FBgn0039677	338.684	1.26014	0.396041	3.18183	0.00146348	0.0159033	2.26295
FBgn0003137	8232.44	-0.325573	0.102511	-3.17597	0.00149336	0.0211829	1.63991
FBgn0030086	2072.99	0.3066	0.0965383	3.17594	0.00149351	0.0216323	1.58844
FBgn0002772	3988.16	-0.262692	0.0828515	-3.17063	0.00152108	0.0146965	2.60953
FBgn0029994	5737.7	-0.185007	0.0585395	-3.16037	0.00157567	0.0134307	3.02646
FBgn0031461	2669.59	0.345836	0.109477	3.15897	0.00158328	0.0226846	1.58844
FBgn0033929	822.57	0.252957	0.0800976	3.15811	0.00158797	0.0206533	1.80181
FBgn0030013	1224.63	0.484823	0.153552	3.15739	0.00159189	0.013072	3.16004
FBgn0031359	3455.78	-0.235312	0.0745484	-3.1565	0.00159673	0.0198	1.91831
FBgn0031879	1051.87	0.28725	0.0910368	3.15531	0.00160325	0.018274	2.11354
FBgn0026565	228.332	0.506213	0.160544	3.15311	0.00161542	0.0343221	0.983668
FBgn0037489	549.658	0.350431	0.111251	3.1499	0.00163327	0.0175208	2.26295
FBgn0032652	3921.28	-0.156919	0.0499007	-3.14462	0.00166304	0.015692	2.60953
FBgn0031011	2322.36	-0.357766	0.113881	-3.14157	0.00168044	0.0236782	1.58844
FBgn0031764	244.512	0.441017	0.140388	3.14141	0.00168138	0.0148974	2.82309
FBgn0004611	7230.02	-0.238666	0.0759816	-3.1411	0.00168312	0.0141728	3.02646
FBgn0033232	1106.9	0.336506	0.107136	3.14093	0.00168414	0.0174819	2.34162
FBgn0020618	49170.5	0.319149	0.101786	3.13547	0.00171577	0.0235005	1.63991
FBgn0261625	937.007	-0.317533	0.101335	-3.1335	0.00172733	0.0201147	2.03253
FBgn0040832	928.232	-0.455825	0.1456	-3.13067	0.00174406	0.0185194	2.26295
FBgn0035227	7576.54	0.354215	0.113196	3.12923	0.00175267	0.0147105	3
FBgn0014863	9653.87	-0.327684	0.104753	-3.12817	0.00175899	0.0147439	3
FBgn0002563	60701.5	-1.40583	0.45	-3.12406	0.00178371	0.0148974	3
FBgn0286213	21153.9	0.417864	0.133812	3.12276	0.00179165	0.0167963	2.60953
FBgn0032961	1666.2	0.227157	0.0728081	3.11994	0.00180891	0.0208047	2.03253
FBgn0040532	10452.3	0.309984	0.099358	3.11987	0.00180932	0.0169401	2.60953
FBgn0038981	1223.94	0.252461	0.0810305	3.11563	0.00183549	0.0210325	2.03253
FBgn0034295	196.64	-0.627787	0.201604	-3.11396	0.00184597	0.0385818	0.983668
FBgn0035298	1427.26	-0.273032	0.0877042	-3.1131	0.00185133	0.0205874	2.11354
FBgn0014469	6144.8	-0.257614	0.0827693	-3.11244	0.0018555	0.0153089	3
FBgn0031040	150.91	0.447394	0.143786	3.11152	0.00186125	0.039824	0.952172
FBgn0036656	40.0002	-1.10219	0.35427	-3.11117	0.00186347	0.032465	1.21437
FBgn0027090	1232.38	0.235594	0.0757734	3.1092	0.00187597	0.0191535	2.34162
FBgn0033631	2017.1	0.44411	0.14288	3.10827	0.00188185	0.0224881	1.91831
FBgn0003676	1297.42	0.248647	0.080004	3.10793	0.00188403	0.0214946	2.03253
FBgn0040775	9119.58	-0.532239	0.17126	-3.10778	0.00188499	0.0253669	1.63991
FBgn0038360	899.733	0.245449	0.0789853	3.10753	0.00188657	0.0208404	2.11354
FBgn0029897	23607.9	0.300513	0.0969158	3.10076	0.00193022	0.0258643	1.63991
FBgn0050033	613.806	-0.564089	0.18196	-3.10007	0.00193477	0.0201781	2.26295
FBgn0025724	2406.78	0.217131	0.070041	3.10006	0.00193482	0.0197046	2.34162
FBgn0034198	5403.45	-0.290438	0.0938065	-3.09614	0.00196057	0.0181455	2.60953
FBgn0037807	491.976	-0.374194	0.120863	-3.09602	0.00196134	0.0215921	2.09498
FBgn0052194	128.786	-0.619231	0.200018	-3.09587	0.00196237	0.0375921	1.0779
FBgn0032752	1161.53	-0.279094	0.0902036	-3.09405	0.00197445	0.0200075	2.34162
FBgn0063493	369.839	-0.619234	0.200207	-3.09298	0.00198161	0.0215974	2.11354
FBgn0035636	72.2068	-0.968713	0.313263	-3.09233	0.00198595	0.0342164	1.21437
FBgn0025625	2190.34	0.284795	0.0921495	3.09058	0.00199765	0.0206615	2.26295
FBgn0050000	936.481	-0.309561	0.100382	-3.08384	0.00204344	0.0210325	2.26295
FBgn0029922	1471.28	-0.211176	0.0685451	-3.08084	0.00206416	0.0230032	2.03253
FBgn0034611	1043.07	0.365348	0.118636	3.07957	0.002073	0.0230179	2.03253
FBgn0023214	379.109	0.467401	0.151853	3.07799	0.00208402	0.022554	2.11354
FBgn0032456	7021.1	-0.274862	0.0894444	-3.07299	0.00211926	0.017215	3
FBgn0035947	1449.14	0.270635	0.0881166	3.07133	0.00213109	0.0228923	2.11354
FBgn0284246	380.128	0.326963	0.106531	3.06917	0.00214654	0.0230032	2.11354
FBgn0037842	524.16	0.394786	0.12865	3.06868	0.0021501	0.0230137	2.11354
FBgn0036332	179.034	0.529289	0.172566	3.06717	0.00216097	0.0230476	2.11354
FBgn0015801	2781.66	0.213396	0.0696116	3.06552	0.00217295	0.0214946	2.34162
FBti0062477	312.053	0.59561	0.194546	3.06153	0.00220209	0.0187197	2.82309
FBgn0262801	692.895	0.31309	0.102286	3.06094	0.00220646	0.0267136	1.80181
FBgn0266570	582.907	0.335252	0.109625	3.05817	0.00222697	0.0237638	2.09498
FBgn0260006	696.295	-0.355778	0.116436	-3.05557	0.00224636	0.0239142	2.09498
FBgn0027621	9159.17	-0.22205	0.0726783	-3.05524	0.0022488	0.0179688	3.02646
FBgn0040089	545.262	0.428603	0.140293	3.05506	0.00225017	0.0226571	2.26295
FBgn0038016	1709.55	0.182427	0.0597235	3.05453	0.00225412	0.0238142	2.11354
FBgn0086687	122065	0.337227	0.11057	3.0499	0.00228919	0.0205874	2.60953
FBgn0031969	2508.97	0.27561	0.0904043	3.04864	0.00229877	0.0308587	1.58844
FBgn0032078	1407.05	-0.190964	0.0626752	-3.04689	0.00231222	0.022554	2.34162
FBgn0020909	274.121	0.433492	0.142345	3.04536	0.002324	0.0279756	1.80181
FBgn0024509	1693.36	0.270133	0.0887261	3.04457	0.00233013	0.0178545	3.16004
FBgn0000547	3210.51	-0.183642	0.0603254	-3.0442	0.00233301	0.023212	2.26295
FBgn0032139	734.451	0.266182	0.0874506	3.04379	0.00233616	0.0415132	1.13479
FBgn0011205	1876.12	0.510864	0.167851	3.04355	0.00233807	0.0266493	1.91831
FBgn0039040	1319.07	-0.350773	0.115306	-3.04211	0.00234924	0.0228051	2.34162
FBgn0034354	273.36	-0.504691	0.166004	-3.04022	0.00236403	0.0234926	2.26295
FBgn0026879	1008.21	0.389223	0.128047	3.0397	0.00236818	0.0256833	2.03253
FBgn0035501	1928.88	-0.291105	0.0957983	-3.03873	0.00237578	0.0317403	1.58844
FBgn0030102	169.021	-0.487423	0.160623	-3.03458	0.00240869	0.0252146	2.11354
FBgn0034638	19715.7	-0.265663	0.0875999	-3.03269	0.00242386	0.0214946	2.60953
FBgn0243514	182.252	-0.625305	0.206492	-3.02822	0.00245997	0.0241592	2.26295
FBgn0032704	3317.44	0.232658	0.0768464	3.02758	0.00246522	0.023591	2.34162
FBgn0036619	6891.46	-0.559815	0.185068	-3.02491	0.00248706	0.0321214	1.63991
FBgn0050349	774.138	0.321419	0.106497	3.01811	0.00254354	0.0302715	1.80181
FBgn0002609	68.0149	0.65686	0.217686	3.01747	0.00254894	0.0422362	1.21437
FBgn0051469	196.512	-0.416872	0.138161	-3.01729	0.00255044	0.0264152	2.11354
FBgn0036257	3490.27	0.239894	0.0795653	3.01506	0.00256927	0.033917	1.58844
FBgn0040736	16903.8	-1.1253	0.373392	-3.01373	0.0025806	0.0202586	3
FBgn0034743	16895.8	0.35012	0.116181	3.01359	0.00258177	0.0205874	2.94244
FBgn0037714	1332.34	0.311867	0.1035	3.0132	0.00258507	0.0267121	2.11354
FBgn0003257	582.321	-0.523912	0.173946	-3.01192	0.00259601	0.0307915	1.80181
FBgn0038862	1340.65	0.2097	0.0696278	3.01173	0.00259766	0.0253625	2.26295
FBgn0044810	5755.04	1.71094	0.568606	3.00901	0.00262102	0.0335886	1.63991
FBgn0040377	328.013	-0.385047	0.127983	-3.00859	0.00262466	0.0214946	2.82309
FBgn0031877	212.191	-0.37777	0.125605	-3.00759	0.00263325	0.0215387	2.82309
FBgn0036145	4390.03	0.318063	0.106183	2.99543	0.00274055	0.0235613	2.60953
FBgn0002069	457.88	0.273027	0.0911699	2.9947	0.00274713	0.0476236	1.13479
FBgn0003388	92.331	0.673245	0.224884	2.99374	0.00275579	0.0485914	1.11155
FBgn0027280	3667.36	-0.238114	0.079636	-2.99004	0.00278945	0.0268281	2.26295
FBgn0262125	4855.97	0.321779	0.107647	2.98921	0.00279704	0.021472	3.02646
FBgn0037513	2059.03	0.259651	0.0869745	2.98537	0.00283237	0.0352215	1.67327
FBgn0259977	778.208	-0.390363	0.130857	-2.98312	0.00285325	0.029145	2.11354
FBgn0033379	704.198	0.336802	0.11319	2.97555	0.00292464	0.0339986	1.80181
FBgn0003231	9408.8	0.186233	0.0626112	2.97443	0.00293533	0.0222605	3.02646
FBgn0259785	2252.87	0.186583	0.0628133	2.97045	0.00297368	0.0276074	2.34162
FBgn0033246	22452.1	0.418251	0.140812	2.97027	0.00297537	0.022626	3
FBgn0039525	1041.15	0.264494	0.0891021	2.96843	0.00299322	0.0286562	2.26295
FBgn0030087	8775	-0.211115	0.0711309	-2.96798	0.00299761	0.0230179	2.94244
FBgn0031604	392.402	0.356212	0.120065	2.96684	0.00300879	0.0287723	2.26295
FBgn0266084	1982.41	0.191028	0.0644027	2.96615	0.00301554	0.0288039	2.26295
FBgn0039161	438.12	0.31044	0.105026	2.95584	0.00311817	0.0316375	2.09498
FBgn0036035	479.433	0.424093	0.143562	2.95408	0.00313601	0.0317403	2.09498
FBgn0035023	3854.37	-0.276727	0.0936824	-2.95389	0.00313797	0.0263535	2.60953
FBgn0029147	603.764	-0.522393	0.176899	-2.95305	0.00314648	0.0316375	2.11354
FBgn0004638	3847.77	-0.189921	0.064383	-2.94986	0.00317913	0.0292461	2.34162
FBgn0063492	414.21	-0.404779	0.137381	-2.94639	0.00321505	0.0252146	2.82309
FBgn0038115	1588.69	-0.348856	0.118534	-2.94309	0.00324956	0.0298261	2.34162
FBgn0259176	30030.9	0.219588	0.0746756	2.94056	0.00327623	0.0241149	3.02646
FBgn0033699	28266.1	0.272002	0.0925165	2.94003	0.00328176	0.0241273	3.02646
FBgn0053978	1257.7	-0.22175	0.0755005	-2.93707	0.00331326	0.0303076	2.34162
FBgn0264695	25528	-0.208342	0.0710271	-2.93328	0.00335404	0.0252146	2.94244
FBgn0000559	130067	0.217326	0.0740924	2.93318	0.00335512	0.0248258	3
FBgn0039856	1604.97	0.357998	0.122245	2.92853	0.00340572	0.0349424	2.03253
FBgn0035331	470.881	-0.286403	0.0978353	-2.9274	0.00341812	0.0388752	1.80181
FBgn0038947	10971.5	0.304872	0.104486	2.91783	0.00352474	0.0258643	3
FBgn0030136	29623.2	0.1934	0.0662859	2.91767	0.0035266	0.029145	2.60953
FBgn0036620	2312.16	-0.354886	0.121636	-2.9176	0.00352731	0.037927	1.91831
FBgn0052407	1360.01	-0.253587	0.0870041	-2.91466	0.0035608	0.0363732	2.03253
FBgn0004403	12538	0.271102	0.0930209	2.91442	0.00356351	0.0258643	3.02646
FBgn0031190	3829.6	-0.187576	0.0643726	-2.91391	0.00356932	0.0447404	1.58844
FBgn0044050	1183.3	-0.401616	0.138439	-2.90102	0.00371946	0.0334521	2.34162
FBgn0030680	1065.45	-0.21316	0.0734855	-2.90071	0.00372321	0.0334521	2.34162
FBgn0000008	1189.29	0.207098	0.0714436	2.89876	0.00374647	0.0260126	3.16004
FBgn0003499	657.611	0.294913	0.101782	2.89748	0.00376169	0.0368715	2.11354
FBgn0002780	3571.82	0.361995	0.124965	2.89676	0.00377035	0.0338006	2.34162
FBgn0263336	984.132	0.445889	0.153952	2.8963	0.00377594	0.0382771	2.03253
FBgn0037686	21156.8	0.303151	0.104935	2.88894	0.00386545	0.0279756	3
FBgn0011260	1784.85	-0.267909	0.0928686	-2.88482	0.00391634	0.035971	2.26295
FBgn0013710	258.592	-0.692379	0.240173	-2.88283	0.00394115	0.0299706	2.82309
FBgn0023175	1445.44	0.20898	0.0725657	2.87987	0.00397837	0.0364607	2.26295
FBgn0034903	690.918	-0.250146	0.0869829	-2.8758	0.00403002	0.0392927	2.09498
FBgn0020907	3349.33	-0.288889	0.100459	-2.87569	0.00403145	0.0422433	1.91831
FBgn0000592	17205.7	0.278792	0.097056	2.87248	0.00407259	0.0329077	2.60953
FBgn0003861	85137.4	0.153134	0.0533757	2.86898	0.00411801	0.0295358	3
FBgn0003867	2110.57	0.245615	0.0856889	2.86636	0.00415227	0.0485914	1.67327
FBgn0032919	1687.55	0.326969	0.114082	2.86609	0.00415575	0.0399045	2.11354
FBgn0037553	991.545	0.447935	0.156379	2.86442	0.00417779	0.0414928	2.03253
FBgn0261258	3622.27	0.179152	0.0625658	2.86342	0.00419093	0.0489425	1.67327
FBgn0010602	2284.76	0.163396	0.0570888	2.86214	0.0042079	0.0438594	1.91831
FBgn0261988	3261.51	-0.19073	0.0666627	-2.86112	0.00422144	0.038394	2.26295
FBgn0051481	350.434	-0.31996	0.111835	-2.861	0.00422305	0.0464222	1.80181
FBgn0033093	783.53	0.385394	0.134754	2.85997	0.00423683	0.0465249	1.80181
FBgn0262656	2574.35	0.457712	0.160182	2.85744	0.00427069	0.0387157	2.26295
FBgn0031414	6772.69	0.157165	0.0550257	2.85621	0.00428738	0.0305768	3
FBgn0003390	633.483	0.45431	0.159287	2.85214	0.00434256	0.0417545	2.09498
FBgn0038257	1344.08	-1.06868	0.37472	-2.85194	0.00434537	0.0392927	2.26295
FBgn0036262	25713.2	0.456774	0.16029	2.84968	0.00437631	0.0308587	3.02646
FBgn0030081	170.433	0.421992	0.148146	2.8485	0.00439264	0.0328454	2.82309
FBgn0086674	2466.86	0.221908	0.0779268	2.84765	0.00440432	0.0386275	2.34162
FBgn0263601	1727.62	-0.267232	0.0938951	-2.84607	0.00442628	0.039824	2.26295
FBgn0036754	194.711	0.391054	0.137418	2.84573	0.00443102	0.039824	2.26295
FBgn0036124	787.143	0.324589	0.114093	2.84494	0.00444198	0.0398796	2.26295
FBgn0026143	403.591	0.303317	0.1068	2.84006	0.00451051	0.040365	2.26295
FBgn0027088	1135.2	0.23229	0.081827	2.8388	0.00452839	0.0404817	2.26295
FBgn0039864	1204.74	-0.379742	0.134011	-2.83366	0.00460189	0.0436274	2.11354
FBgn0011754	4970.95	-0.171934	0.0607482	-2.83027	0.00465093	0.032476	3.02646
FBgn0038771	1306.09	0.282677	0.0999534	2.82809	0.0046827	0.0315622	3.16004
FBgn0036369	1527.24	-0.174903	0.0620273	-2.81977	0.00480574	0.0414734	2.34162
FBgn0020385	6817.06	-0.366728	0.130509	-2.80999	0.00495437	0.0344767	3
FBgn0027091	729.815	0.224937	0.0800613	2.80956	0.00496096	0.0467554	2.09498
FBgn0266756	4536.58	-0.14614	0.0520813	-2.806	0.00501613	0.0392927	2.60953
FBgn0031542	196.605	-0.594177	0.211908	-2.80394	0.00504822	0.0445105	2.26295
FBgn0038279	1077.88	-0.245991	0.0878801	-2.79916	0.00512352	0.0437951	2.34162
FBgn0015794	1157.84	0.272771	0.0974494	2.79911	0.00512441	0.0476236	2.11354
FBgn0031062	277.474	0.324909	0.116309	2.7935	0.00521418	0.0457329	2.26295
FBgn0000492	854.947	0.813225	0.291384	2.79091	0.00525608	0.0460521	2.26295
FBgn0019932	1230.17	0.425447	0.152607	2.78786	0.00530572	0.0349746	3.16004
FBgn0002590	30953.5	0.364756	0.131249	2.77913	0.00545054	0.0375573	3
FBgn0036918	986.502	0.189652	0.0682764	2.77771	0.0054744	0.0476236	2.26295
FBgn0034075	1734.79	-0.24016	0.0867548	-2.76826	0.00563566	0.0487147	2.26295
FBgn0030272	5266.18	0.24615	0.0895186	2.74971	0.00596478	0.0399557	3.02646
FBgn0051973	2530.34	-0.222162	0.0808455	-2.74799	0.00599627	0.0499871	2.34162
FBgn0032820	5404.69	0.373569	0.136495	2.73687	0.0062026	0.0423272	2.94244
FBgn0004045	482362	0.399139	0.147228	2.71103	0.00670753	0.0442675	3.02646
FBgn0285950	45222.5	0.263689	0.0975575	2.70291	0.00687358	0.0455233	3
FBgn0260003	5336.88	-0.153273	0.0569615	-2.69082	0.00712756	0.0476236	2.94244
FBgn0027590	13071.3	0.317119	0.1179	2.68973	0.0071509	0.0470147	3
FBgn0259219	1559.98	-0.235765	0.0877847	-2.68572	0.00723734	0.0455233	3.16004
FBgn0014026	54245.4	0.264118	0.0985253	2.68072	0.00734646	0.0480501	3
FBgn0040364	1362.23	0.307519	0.114942	2.67542	0.00746357	0.0466825	3.16004

## Sheet: Male Head OO
	baseMean	log2FoldChange	lfcSE	stat	pvalue	padj	weight
FBgn0002565	4589.94	-1.9265	0.162902	-11.8261	2.86198e-32	2.56706e-28	2.18596
FBgn0261575	2201.63	-1.2452	0.120302	-10.3506	4.15816e-25	1.90934e-21	2.135
FBgn0031693	1626.89	-1.21544	0.123931	-9.80744	1.04588e-22	2.51492e-19	2.71798
FBgn0052523	1547.13	-1.26315	0.130374	-9.68865	3.36937e-22	1.13014e-18	1.4614
FBgn0043791	6277.15	-1.54262	0.161278	-9.56496	1.12246e-21	2.56801e-18	1.71402
FBgn0050033	422.36	-0.880801	0.101363	-8.68959	3.63765e-18	6.45562e-15	1.84138
FBgn0039703	1901.8	-0.888634	0.105651	-8.41102	4.06468e-17	6.81678e-14	1.4614
FBgn0034117	1796.09	-0.761593	0.0910242	-8.36692	5.91421e-17	5.65229e-14	2.93079
FBgn0032008	3090.17	-0.919019	0.110966	-8.28201	1.21118e-16	1.53482e-13	1.71916
FBgn0032282	1056.75	-1.31944	0.162958	-8.09678	5.64327e-16	4.07095e-13	2.71798
FBgn0002563	5743.94	-1.77594	0.222685	-7.97511	1.5225e-15	1.58329e-12	1.71402
FBgn0036837	16847.4	-0.737151	0.09548	-7.72047	1.15898e-14	1.10482e-11	1.71402
FBgn0031559	129.214	-1.82404	0.242602	-7.51865	5.53435e-14	8.14864e-11	0.832285
FBgn0039685	4056.03	-2.01481	0.269098	-7.48727	7.03222e-14	4.63093e-11	2.2903
FBgn0015569	1114.43	-0.501355	0.0672639	-7.45355	9.08647e-14	4.68201e-11	2.71798
FBgn0040502	15805.6	-0.849378	0.114139	-7.44159	9.9484e-14	7.58679e-11	1.71402
FBgn0036016	47.3341	-2.07501	0.281001	-7.38435	1.53205e-13	2.35186e-10	0.672234
FBgn0033742	213.21	-0.915678	0.124848	-7.33432	2.22842e-13	2.52016e-10	0.866864
FBgn0039316	1099.54	-0.620297	0.0847393	-7.32006	2.47857e-13	1.05176e-10	2.71798
FBgn0270926	2332.56	-0.714017	0.0980588	-7.28152	3.30074e-13	1.95843e-10	1.83587
FBgn0027578	3381.84	-0.715561	0.099618	-7.18305	6.81741e-13	3.46712e-10	1.83587
FBgn0036015	16164.1	-0.788104	0.110162	-7.15402	8.42733e-13	3.60708e-10	2.0822
FBgn0267408	5189.19	-0.911487	0.127732	-7.13595	9.61233e-13	3.93541e-10	2.0822
FBgn0041182	9081.5	-0.746154	0.105946	-7.0428	1.88414e-12	6.75995e-10	2.18596
FBgn0034438	1295.74	-0.896598	0.127624	-7.0253	2.13607e-12	6.48125e-10	2.6925
FBgn0041337	1039.16	-1.13542	0.163661	-6.93764	3.98701e-12	1.10621e-09	2.71798
FBgn0001112	503.753	-0.707241	0.105178	-6.72421	1.76546e-11	8.24617e-09	1.49919
FBgn0031801	1094.41	-0.873434	0.131302	-6.65209	2.88958e-11	7.15972e-09	2.93079
FBgn0010651	2913	-0.868849	0.131289	-6.61783	3.64504e-11	1.07603e-08	2.2903
FBgn0036428	11774.5	0.486676	0.0740271	6.5743	4.88836e-11	1.53437e-08	2.0822
FBgn0039094	1154.36	-1.01797	0.157058	-6.4815	9.08166e-11	2.13333e-08	2.6925
FBgn0032889	2625.71	-0.571468	0.0882724	-6.47392	9.54956e-11	2.74061e-08	2.135
FBgn0036824	9822.55	-0.634826	0.0982821	-6.45922	1.05242e-10	2.9288e-08	2.135
FBgn0038194	7077.21	-0.399996	0.0620412	-6.44727	1.13879e-10	3.06384e-08	2.0822
FBgn0041180	12496.4	-0.396877	0.0616533	-6.43724	1.21665e-10	3.10367e-08	2.135
FBgn0039827	108.503	-1.30821	0.204003	-6.41269	1.42973e-10	8.08452e-08	0.866864
FBgn0264748	610.205	-0.74168	0.115761	-6.40701	1.48401e-10	3.06384e-08	2.71798
FBgn0038142	229.87	1.12892	0.177864	6.34712	2.19389e-10	1.05566e-07	0.993843
FBgn0063493	586.933	-1.01319	0.160605	-6.30859	2.81587e-10	5.34558e-08	2.71798
FBgn0031824	675.578	-0.869576	0.137978	-6.30228	2.93304e-10	4.6181e-08	3.36561
FBgn0031432	853.518	-1.66557	0.266007	-6.26137	3.81613e-10	5.84944e-08	3.27986
FBgn0014469	5822.13	-0.489618	0.0791763	-6.1839	6.25373e-10	1.4021e-07	2.0822
FBgn0032266	967.273	-0.701392	0.115367	-6.07966	1.20441e-09	1.63175e-07	3.36561
FBgn0034187	317.581	-1.1523	0.190727	-6.04165	1.52549e-09	3.36593e-07	2.01958
FBgn0036022	20469.7	-0.686347	0.116718	-5.88041	4.09258e-09	8.19951e-07	2.0822
FBgn0032685	1042.25	-0.444103	0.0755789	-5.87602	4.20238e-09	6.73672e-07	2.71798
FBgn0033067	2483.14	-0.551505	0.0947272	-5.82204	5.8135e-09	1.30005e-06	1.71916
FBgn0040256	574.811	-0.526376	0.0904141	-5.82184	5.82049e-09	7.56409e-07	3.27986
FBgn0034045	869.63	-0.649884	0.111667	-5.81984	5.89049e-09	8.93647e-07	2.6925
FBgn0040732	17302.4	-1.33748	0.230464	-5.80344	6.49698e-09	1.25915e-06	2.02338
FBgn0053087	3884.78	-0.404007	0.0700511	-5.76732	8.05443e-09	1.3631e-06	2.18596
FBgn0051075	1774.2	-0.791826	0.137471	-5.75995	8.41368e-09	1.25039e-06	2.6925
FBgn0053301	36.7252	-1.90719	0.331795	-5.74811	9.02492e-09	4.61805e-06	0.672234
FBgn0038074	846.378	-1.66091	0.289429	-5.7386	9.54628e-09	1.32433e-06	2.71798
FBgn0003965	1170.46	-0.589531	0.104326	-5.65087	1.59639e-08	2.1326e-06	2.71798
FBgn0015038	648.025	-0.590617	0.105696	-5.58786	2.29884e-08	3.0437e-06	2.6925
FBgn0030588	479.841	-0.658535	0.118203	-5.5712	2.52988e-08	4.38593e-06	2.01958
FBgn0030594	67.4492	-1.27927	0.231571	-5.5243	3.30794e-08	1.2512e-05	0.849789
FBgn0036992	8044.95	0.576885	0.106724	5.40541	6.46607e-08	1.02383e-05	2.135
FBgn0024740	405.84	-1.07631	0.199731	-5.38879	7.09324e-08	1.14774e-05	2.01958
FBgn0030259	1054.83	0.471436	0.0882374	5.34281	9.15183e-08	1.12957e-05	2.6925
FBgn0039298	2812.03	-0.373599	0.0704762	-5.30107	1.15127e-07	1.7053e-05	2.135
FBgn0035539	511.408	-0.490635	0.092771	-5.28867	1.23212e-07	2.93966e-05	1.26431
FBgn0053503	131.657	-0.90662	0.171576	-5.28407	1.26345e-07	4.10582e-05	0.849789
FBgn0263120	22402	-0.395561	0.0749057	-5.28079	1.28629e-07	2.33558e-05	1.71402
FBgn0261563	350.005	-0.52553	0.0995968	-5.27657	1.31624e-07	3.09278e-05	1.26431
FBgn0031939	345.525	-0.637441	0.121657	-5.23967	1.60865e-07	3.72346e-05	1.26431
FBgn0030482	1821.21	-0.88204	0.17059	-5.17054	2.33421e-07	2.43998e-05	2.93079
FBgn0284245	171422	-0.272986	0.0532115	-5.1302	2.89428e-07	3.89342e-05	2.0822
FBgn0004512	1699.15	-0.479716	0.0939947	-5.10365	3.33172e-07	6.12335e-05	1.4614
FBgn0086348	1010.28	0.412874	0.0816528	5.05646	4.27118e-07	3.75486e-05	3.27986
FBgn0030218	771.038	-0.880488	0.174587	-5.04325	4.57689e-07	3.86428e-05	3.36561
FBgn0035348	10153.4	-0.62225	0.123917	-5.02152	5.1265e-07	6.36213e-05	2.135
FBgn0040629	30.0012	-2.8529	0.568984	-5.01403	5.33013e-07	0.000234736	0.530311
FBgn0015039	5115.03	-0.74028	0.148656	-4.97981	6.36482e-07	9.70781e-05	1.71402
FBgn0036208	726.929	-0.871979	0.175525	-4.96782	6.77083e-07	5.47843e-05	3.36561
FBgn0003308	1277.2	-0.539399	0.110365	-4.88742	1.02166e-06	0.000173509	1.4614
FBgn0038083	18.9259	-2.57616	0.5324	-4.83877	1.30644e-06	0.000332017	0.866864
FBgn0038398	13662	-0.552701	0.114321	-4.83465	1.33382e-06	0.000165706	2.02338
FBgn0051664	421.849	-0.871916	0.180769	-4.82338	1.41149e-06	0.000187869	1.84138
FBgn0031700	232.862	0.873448	0.18169	4.80736	1.5294e-06	0.000389106	0.832285
FBgn0020236	15072.1	-0.397442	0.0830082	-4.78798	1.68468e-06	0.000195848	2.0822
FBgn0031182	960.188	-0.679848	0.142008	-4.78738	1.68974e-06	0.000149227	2.88333
FBgn0260474	865.349	-0.623539	0.130579	-4.77519	1.79538e-06	0.000137622	3.36561
FBgn0037788	4143.04	0.303018	0.0636342	4.76188	1.91796e-06	0.000238183	1.83587
FBgn0035726	3543.19	-0.285908	0.0601869	-4.75034	2.03079e-06	0.000227439	2.135
FBgn0036995	199.277	-1.0372	0.219337	-4.72882	2.2583e-06	0.000526317	0.849789
FBgn0037230	4361.47	-0.572	0.1219	-4.69237	2.70057e-06	0.000285069	2.135
FBgn0263336	1234.75	-0.559619	0.119324	-4.6899	2.73335e-06	0.000234736	2.71798
FBgn0085195	4114.88	-1.73294	0.370021	-4.68336	2.82204e-06	0.000353684	1.71916
FBgn0033246	17254.9	-0.440512	0.0942036	-4.67617	2.92288e-06	0.000312765	2.0822
FBgn0052368	1093.14	0.800999	0.171525	4.66987	3.01395e-06	0.000237215	2.93079
FBgn0266369	2893.46	-0.389016	0.0834925	-4.6593	3.1729e-06	0.000389106	1.71916
FBgn0013772	255.652	0.538638	0.115628	4.65838	3.18711e-06	0.000509547	1.26431
FBgn0017561	1542.75	-0.329463	0.0720266	-4.57419	4.78071e-06	0.000338835	3.07377
FBgn0032603	2801.05	-0.432942	0.0949822	-4.55815	5.16073e-06	0.000493689	2.135
FBgn0063492	603.729	-0.748937	0.164608	-4.54983	5.36897e-06	0.000415929	2.6925
FBgn0034501	13143.3	-0.368271	0.0811162	-4.54005	5.62419e-06	0.000514759	2.18596
FBgn0002562	361.213	-2.01005	0.442894	-4.53844	5.66731e-06	0.000550208	2.01958
FBgn0000053	3190.05	-0.73241	0.161802	-4.52657	5.99492e-06	0.0006277	1.83587
FBgn0031069	5618	-0.379223	0.0840138	-4.51382	6.36708e-06	0.000565442	2.18596
FBgn0058160	1642.88	-0.360422	0.0799317	-4.50913	6.5095e-06	0.000458406	2.93079
FBgn0261393	458.99	-0.609275	0.135376	-4.5006	6.77614e-06	0.000693773	1.84138
FBgn0035969	86.0577	-1.47303	0.328128	-4.4892	7.1491e-06	0.00119051	0.972018
FBgn0035985	4265.16	0.322403	0.0719955	4.4781	7.531e-06	0.000787989	1.71916
FBgn0031011	2656.49	-0.274525	0.0616234	-4.45489	8.39358e-06	0.000727202	2.135
FBgn0034741	124.853	1.40845	0.317368	4.4379	9.08424e-06	0.00159279	0.866864
FBgn0039593	133.382	-0.780783	0.176174	-4.43188	9.34141e-06	0.00161288	0.866864
FBgn0002789	5263.11	0.432314	0.0976775	4.42593	9.60267e-06	0.000801702	2.135
FBgn0039656	1448.8	-0.329051	0.0744495	-4.41979	9.87968e-06	0.00112332	1.4614
FBgn0034186	362.882	-0.450101	0.101918	-4.41632	1.00394e-05	0.00125558	1.26431
FBgn0033728	2952.01	-0.389612	0.0884103	-4.40687	1.04878e-05	0.00080887	2.2903
FBgn0030607	1049.71	-0.561377	0.127408	-4.40612	1.05236e-05	0.000683525	2.93079
FBgn0031860	518.452	-0.669027	0.151952	-4.40288	1.06823e-05	0.00116422	1.49919
FBgn0032387	442.134	-0.686448	0.156245	-4.3934	1.1159e-05	0.00136263	1.26431
FBgn0087007	1607.02	-0.441599	0.100739	-4.38361	1.1673e-05	0.000729832	2.93079
FBgn0032076	1616.79	-0.717635	0.163972	-4.37657	1.20564e-05	0.000727202	3.07377
FBgn0036157	311.529	-0.725924	0.166258	-4.36624	1.26402e-05	0.00113103	1.84138
FBgn0031865	240.224	-0.694278	0.159553	-4.35139	1.35277e-05	0.00189277	0.993843
FBgn0033775	781.419	-0.469138	0.108004	-4.34369	1.40109e-05	0.000755769	3.36561
FBgn0032864	3411.96	-0.359145	0.0827166	-4.34187	1.41277e-05	0.00108307	2.18596
FBgn0014417	549.613	-0.4488	0.103373	-4.34154	1.41487e-05	0.000911787	2.6925
FBgn0025643	1964.78	-0.393515	0.0906562	-4.34074	1.42002e-05	0.000911787	2.71798
FBgn0031646	74.7991	-0.891548	0.206186	-4.324	1.53227e-05	0.00209881	0.993843
FBgn0015037	4507.56	-0.31044	0.0719567	-4.31427	1.60134e-05	0.00122594	2.0822
FBgn0039207	1247.19	-0.355012	0.0825195	-4.30217	1.69136e-05	0.00094639	3.07377
FBgn0005672	5504.39	0.223543	0.0520726	4.29292	1.76339e-05	0.0013284	2.0822
FBgn0031694	1395.75	-0.516387	0.120502	-4.28531	1.82484e-05	0.0018144	1.4614
FBgn0263200	2004.37	-0.445788	0.104109	-4.28194	1.85273e-05	0.0018144	1.4614
FBgn0037440	1257.48	-0.387187	0.090486	-4.27897	1.8776e-05	0.00108286	2.93079
FBgn0036211	9507.15	-0.249679	0.0583553	-4.27861	1.88068e-05	0.00133879	2.18596
FBgn0001233	22614.1	-0.252943	0.0593924	-4.25885	2.05482e-05	0.00151165	2.0822
FBgn0023549	739.62	-0.50732	0.119169	-4.25713	2.07065e-05	0.00107638	3.27986
FBgn0051445	2181.97	-0.46804	0.110156	-4.24887	2.14854e-05	0.0018144	1.71916
FBgn0001248	15384.8	-0.429907	0.10119	-4.24854	2.15171e-05	0.00160389	2.02338
FBgn0032684	1659.03	-0.474479	0.111733	-4.24653	2.17104e-05	0.00119051	2.93079
FBgn0086254	8158	-0.506428	0.119385	-4.24197	2.21569e-05	0.00183575	1.71402
FBgn0030796	2961.71	0.274469	0.0647366	4.23978	2.23736e-05	0.00183575	1.71916
FBgn0040104	22.3737	-1.73259	0.410891	-4.21668	2.47925e-05	0.00359465	0.866864
FBgn0003388	122.945	1.0308	0.246165	4.18743	2.82137e-05	0.0040528	0.832285
FBgn0015576	5371.6	-0.298669	0.0713618	-4.18527	2.84828e-05	0.00186839	2.135
FBgn0034229	7601.26	-0.550866	0.13192	-4.17576	2.96988e-05	0.00196942	2.0822
FBgn0036877	237.312	0.586701	0.14058	4.17342	3.00056e-05	0.00422241	0.832285
FBgn0261108	1633.8	-0.247462	0.0594673	-4.16131	3.16421e-05	0.00173248	2.6925
FBgn0030895	1825.73	-0.640698	0.154484	-4.14734	3.36358e-05	0.00162543	3.07377
FBgn0032945	2197.07	-1.16521	0.281088	-4.14535	3.3929e-05	0.00209881	2.18596
FBgn0086676	7282.91	-0.359261	0.0867031	-4.14357	3.41935e-05	0.00259678	1.71402
FBgn0037607	14932.1	-0.544255	0.131366	-4.14306	3.42707e-05	0.00259678	1.71402
FBgn0034512	28554	-0.43746	0.105763	-4.13623	3.53053e-05	0.002657	1.71402
FBgn0035090	8168.13	-0.423221	0.102514	-4.12844	3.65239e-05	0.00229648	2.135
FBgn0032856	289.122	0.467753	0.113324	4.12757	3.6661e-05	0.00309332	1.49919
FBgn0035476	105.796	-1.10969	0.268912	-4.12657	3.68209e-05	0.00429834	0.993843
FBgn0039006	407.497	-0.458181	0.111111	-4.12365	3.72913e-05	0.00254572	1.94064
FBgn0020513	7039.36	-0.572693	0.138952	-4.12153	3.76365e-05	0.00229648	2.18596
FBgn0002526	888.174	-0.633818	0.154629	-4.09895	4.15027e-05	0.0018144	3.27986
FBgn0031126	625.638	-0.407806	0.099493	-4.09884	4.15226e-05	0.00209466	2.71798
FBgn0028396	14684.1	-1.10659	0.270764	-4.08691	4.37161e-05	0.00259678	2.18596
FBgn0030040	466.874	-0.773376	0.18963	-4.07833	4.53595e-05	0.0037546	1.49919
FBgn0051636	399.907	-0.496401	0.122177	-4.06298	4.84498e-05	0.00305437	2.01958
FBgn0039152	1426.4	1.02087	0.254165	4.01658	5.90478e-05	0.00278405	2.71798
FBgn0250757	2120.04	0.230765	0.0576292	4.00431	6.21979e-05	0.00422241	1.71916
FBgn0032779	403.884	-0.421323	0.105426	-3.99637	6.43219e-05	0.004807	1.49919
FBgn0033174	394.14	0.434171	0.10932	3.97158	7.13969e-05	0.00420093	2.01958
FBgn0044812	2163.6	-1.08983	0.274609	-3.96865	7.22801e-05	0.0040528	2.135
FBgn0004362	2715.59	0.265343	0.066945	3.96359	7.38296e-05	0.0040528	2.18596
FBgn0015777	15870.1	0.205135	0.0517655	3.96277	7.40843e-05	0.0040528	2.18596
FBgn0039022	509.853	-0.499767	0.126397	-3.95396	7.6869e-05	0.00438468	2.01958
FBgn0040349	598.449	-0.816537	0.207579	-3.93361	8.36788e-05	0.00362437	2.88333
FBgn0039611	1396.09	-0.553964	0.140852	-3.93294	8.39121e-05	0.00378329	2.71798
FBgn0031897	8089.53	-0.358888	0.0914306	-3.92525	8.66406e-05	0.00532849	1.71402
FBgn0022355	61272.2	-0.561456	0.143239	-3.91971	8.86548e-05	0.00470619	2.135
FBgn0029763	1596.71	-0.287752	0.0734899	-3.91553	9.02041e-05	0.00620633	1.4614
FBgn0027657	5115.55	-0.356368	0.0911909	-3.90794	9.30878e-05	0.00492449	2.0822
FBgn0038681	2564.55	-0.349857	0.0895469	-3.90697	9.3459e-05	0.004807	2.18596
FBgn0034246	1765.71	-0.383642	0.0982484	-3.90482	9.42956e-05	0.00378297	3.07377
FBgn0085294	282.761	0.577768	0.148354	3.89451	9.83955e-05	0.00524872	2.01958
FBgn0264695	21177.1	-0.304695	0.0784136	-3.88574	0.000102017	0.0052494	2.0822
FBgn0032494	6726.36	-0.242882	0.0625801	-3.88114	0.000103967	0.00613042	1.71402
FBgn0032587	1641.82	0.358032	0.0926673	3.86362	0.000111717	0.00738355	1.4614
FBgn0085334	60.7273	-0.95217	0.246553	-3.86193	0.000112494	0.0101384	0.993843
FBgn0032835	4273.47	-0.32351	0.0839111	-3.85539	0.000115547	0.00532849	2.2903
FBgn0030921	673.724	-0.47743	0.123858	-3.85466	0.000115892	0.00458187	2.88333
FBgn0030013	1089.53	0.532749	0.138333	3.8512	0.000117542	0.00438468	3.07377
FBgn0038914	428.611	-1.80675	0.469316	-3.84976	0.000118234	0.00754298	1.49919
FBgn0038752	724.471	-0.380367	0.0988176	-3.84918	0.000118513	0.00487583	2.6925
FBgn0039023	659.318	-0.379961	0.0987364	-3.84824	0.000118972	0.00487583	2.71798
FBgn0038422	901.275	-0.300979	0.078243	-3.84672	0.000119708	0.0042011	3.36561
FBgn0035089	1179.75	-0.385349	0.100291	-3.84231	0.000121884	0.00495848	2.6925
FBgn0032783	3774.51	-0.2794	0.0727515	-3.84047	0.0001228	0.00582783	2.18596
FBgn0029769	896.019	-0.408358	0.10641	-3.83758	0.000124253	0.00497968	2.71798
FBgn0030189	425.994	-0.357707	0.0932419	-3.83634	0.000124883	0.00664878	1.84138
FBgn0011296	1324.89	0.69208	0.180774	3.82842	0.000128968	0.00514007	2.71798
FBgn0034480	2997.47	-0.526407	0.137514	-3.82802	0.00012918	0.00600356	2.18596
FBgn0034786	1025.66	-0.414221	0.108898	-3.80374	0.000142527	0.00552071	2.6925
FBgn0053120	1184.11	-0.606903	0.159824	-3.79732	0.000146269	0.00531814	2.93079
FBgn0037817	714.234	-0.304766	0.0802989	-3.79539	0.000147413	0.00536059	2.88333
FBgn0063923	2082.67	-0.51232	0.135182	-3.78986	0.000150732	0.00826489	1.71916
FBgn0035623	110.108	-0.876402	0.231357	-3.78809	0.00015181	0.0142966	0.849789
FBgn0002940	1.39746e+06	0.274657	0.0725447	3.78605	0.000153063	0.00679657	2.18596
FBgn0037228	939.218	-0.522444	0.138122	-3.78249	0.000155268	0.00588683	2.71798
FBgn0025456	988.455	-0.39409	0.10425	-3.78023	0.000156682	0.00588683	2.71798
FBgn0037807	633.364	-0.371889	0.0987451	-3.76615	0.000165786	0.00588683	2.88333
FBgn0036260	1129.44	-0.34689	0.0921538	-3.76425	0.000167048	0.00620642	2.6925
FBgn0033949	194.795	-0.768677	0.204294	-3.7626	0.000168159	0.0137656	0.993843
FBgn0015035	1502.69	-0.586223	0.155901	-3.76023	0.000169758	0.00627509	2.6925
FBgn0037635	983.224	-0.432707	0.115357	-3.75102	0.000176119	0.00647733	2.6925
FBti0020031	332.645	-0.512385	0.136603	-3.75091	0.000176195	0.00826366	2.01958
FBgn0034513	24.2005	-1.5407	0.41076	-3.75085	0.000176235	0.0157553	0.880801
FBgn0001253	343.68	0.494374	0.131937	3.74705	0.000178928	0.0105409	1.49919
FBgn0038799	1652.04	0.396833	0.106075	3.74104	0.000183258	0.00664315	2.71798
FBgn0026415	22355.4	-0.358015	0.0957119	-3.74055	0.000183618	0.00818581	2.135
FBgn0042083	618.22	-0.400174	0.106994	-3.74016	0.0001839	0.00666255	2.6925
FBgn0087002	168758	-0.442723	0.118802	-3.72658	0.000194096	0.0101384	1.71402
FBgn0259896	506.43	-0.695591	0.186832	-3.72308	0.000196804	0.0112889	1.49919
FBgn0038463	1599.75	-0.40672	0.109378	-3.71849	0.000200421	0.0116912	1.4614
FBgn0023534	1095.47	0.331807	0.0893219	3.71473	0.000203421	0.0117639	1.4614
FBgn0012034	21509.8	-0.355143	0.0957287	-3.70989	0.00020735	0.00925358	2.0822
FBgn0063497	1735.32	-0.333468	0.0899344	-3.7079	0.000208984	0.00739007	2.71798
FBgn0052425	5971.44	-0.340347	0.091987	-3.69995	0.000215642	0.00921053	2.18596
FBgn0030258	4478.44	0.466379	0.12615	3.69702	0.000218145	0.00940542	2.135
FBgn0001114	10531.6	-0.527234	0.142937	-3.68856	0.000225524	0.00967814	2.135
FBgn0001258	507.424	-0.532555	0.144428	-3.68735	0.0002266	0.010138	2.01958
FBgn0031305	3188.21	-0.545831	0.148093	-3.68573	0.000228044	0.0108704	1.83587
FBgn0030981	22.6406	-1.59187	0.43291	-3.67714	0.000235864	0.020362	0.866864
FBgn0045038	2790.34	0.237578	0.0646982	3.67209	0.000240578	0.0112889	1.83587
FBgn0041194	6673.27	-0.506923	0.138337	-3.6644	0.000247922	0.0103492	2.135
FBgn0034063	692.962	-0.336919	0.092212	-3.65374	0.000258444	0.00892041	2.71798
FBgn0029879	48.8872	-0.954203	0.261249	-3.65247	0.000259732	0.0216545	0.880801
FBgn0036975	2120.74	-0.203747	0.055975	-3.63996	0.000272684	0.0108704	2.18596
FBgn0029766	3462.36	-0.362008	0.0995185	-3.6376	0.000275191	0.0124535	1.83587
FBgn0038115	1570.83	-0.375368	0.103194	-3.63751	0.000275281	0.0150136	1.4614
FBgn0035282	527.458	-0.757818	0.208566	-3.63348	0.000279629	0.0125632	1.84138
FBgn0034390	253.063	-0.525348	0.14465	-3.63185	0.000281397	0.0125896	1.84138
FBgn0031562	268.927	0.645707	0.178146	3.62459	0.00028942	0.012443	1.94064
FBgn0040346	590.487	0.330756	0.0914438	3.61704	0.000297989	0.00999833	2.71798
FBti0020417	68.0725	-0.798599	0.221645	-3.60305	0.000314505	0.0229804	0.993843
FBgn0040239	2363.03	0.192983	0.0535743	3.60217	0.000315576	0.0116953	2.2903
FBgn0037324	736.398	0.715479	0.198815	3.59871	0.000319795	0.0100678	2.88333
FBgn0051547	2830.43	-0.366455	0.101878	-3.59701	0.000321894	0.0140894	1.83587
FBgn0034093	749.655	-0.278895	0.0777136	-3.58875	0.000332262	0.00936915	3.27986
FBgn0005391	40.0488	-1.65216	0.46052	-3.5876	0.000333737	0.025976	0.880801
FBti0019398	670.735	0.586397	0.163708	3.58197	0.00034101	0.0109879	2.6925
FBgn0039073	1300.05	-0.482594	0.134776	-3.58071	0.000342668	0.0103731	2.93079
FBgn0029932	2136.34	-0.307079	0.0859948	-3.57091	0.000355748	0.0162292	1.71916
FBgn0038302	166.189	-0.627158	0.175815	-3.56714	0.000360902	0.02786	0.866864
FBgn0038020	2302.86	0.438669	0.123236	3.55958	0.00037145	0.0140683	2.135
FBgn0000046	2063.86	0.227923	0.0641131	3.55502	0.000377955	0.0108112	3.07377
FBgn0036537	1444.63	0.221022	0.0622514	3.55047	0.000384546	0.0120184	2.6925
FBgn0030432	2889.55	0.230973	0.0650565	3.55034	0.000384727	0.016305	1.83587
FBgn0013303	3999.08	0.206605	0.0582874	3.54459	0.000393224	0.0175871	1.71916
FBgn0040532	14522.2	0.400959	0.113223	3.54134	0.000398106	0.0155554	2.02338
FBgn0036750	44.2405	-1.5675	0.442686	-3.54089	0.000398784	0.0298105	0.866864
FBgn0032668	17.6523	-1.51373	0.429362	-3.52553	0.000422633	0.0310365	0.866864
FBgn0259716	863.868	-0.454452	0.129553	-3.50785	0.000451741	0.0114921	3.36561
FBgn0031913	1310.91	-0.594382	0.169513	-3.50641	0.000454195	0.0123813	3.07377
FBgn0034087	2440.26	-0.298972	0.0853088	-3.50458	0.000457324	0.016305	2.18596
FBgn0028360	1736.83	0.348671	0.099802	3.49363	0.0004765	0.013338	2.93079
FBgn0031689	10360.9	-0.448405	0.128706	-3.48393	0.0004941	0.0181039	2.0822
FBgn0030612	455.794	-0.416752	0.119635	-3.48353	0.00049485	0.0235339	1.49919
FBgn0029896	8724.28	-0.216744	0.0625802	-3.46346	0.000533266	0.0185393	2.18596
FBgn0037262	847.648	0.262719	0.075918	3.46056	0.000539049	0.0134268	3.27986
FBgn0032010	5322.68	-0.258103	0.0747285	-3.45387	0.0005526	0.0191373	2.18596
FBgn0030326	59.0929	-1.00332	0.290779	-3.45047	0.000559606	0.0461073	0.672234
FBgn0033033	2941.79	-0.239973	0.0696247	-3.44667	0.000567542	0.0199697	2.135
FBgn0064237	815.723	-0.524914	0.152696	-3.43764	0.000586813	0.0140683	3.36561
FBgn0027073	1922.72	-0.356657	0.10379	-3.43634	0.000589631	0.0152273	3.07377
FBgn0063496	487.459	0.758648	0.220821	3.43558	0.000591277	0.0215804	2.01958
FBgn0034321	65.1496	-0.873635	0.25474	-3.42952	0.000604647	0.0374867	0.972018
FBgn0037709	444.933	-0.307347	0.0896866	-3.4269	0.000610518	0.0229304	1.94064
FBgn0039723	695.77	0.294786	0.0860574	3.42546	0.000613761	0.0175871	2.6925
FBgn0035695	2489.96	-0.239082	0.0699167	-3.41952	0.000627307	0.0213524	2.18596
FBgn0027611	14428.6	-0.334922	0.0979966	-3.41769	0.000631556	0.0213765	2.18596
FBgn0039864	834.721	-0.404693	0.118466	-3.4161	0.000635241	0.0179004	2.71798
FBgn0032820	1263.11	-0.441285	0.129503	-3.40752	0.000655559	0.0173347	2.93079
FBgn0039348	2363.26	0.29056	0.0855126	3.39786	0.000679161	0.0254506	1.83587
FBgn0019932	1072.52	-0.354468	0.104366	-3.39638	0.000682824	0.0301355	1.4614
FBgn0039711	475.498	0.405263	0.119366	3.39513	0.00068595	0.0238692	2.01958
FBgn0027579	3125.9	-0.261491	0.077053	-3.39366	0.000689665	0.0232127	2.135
FBgn0034766	179.138	1.52699	0.450062	3.39284	0.000691724	0.0461073	0.832285
FBgn0031925	4613.13	-0.392387	0.115716	-3.39094	0.000696525	0.0236864	2.0822
FBti0018969	376.416	-0.390184	0.115197	-3.38709	0.000706374	0.0252182	1.94064
FBgn0028526	10517.2	-0.397493	0.117538	-3.38183	0.000720041	0.0237862	2.135
FBgn0259974	86.1643	1.35726	0.401341	3.38181	0.000720098	0.0461073	0.866864
FBgn0038832	348.99	-0.340933	0.100922	-3.3782	0.000729631	0.0350316	1.26431
FBgn0033644	107.03	-0.701348	0.207824	-3.37472	0.000738896	0.046814	0.866864
FBgn0039008	379.262	0.350259	0.103791	3.37464	0.00073913	0.0252669	2.01958
FBgn0265086	70.6823	0.797668	0.237089	3.36442	0.000767059	0.0480598	0.866864
FBgn0063491	3601.23	-0.401973	0.119508	-3.36356	0.000769433	0.0296465	1.71916
FBgn0034143	539.127	0.342785	0.102044	3.3592	0.000781682	0.0283107	1.84138
FBgn0036354	122.988	0.696067	0.207433	3.35562	0.000791879	0.0455081	0.972018
FBgn0034494	2933.5	-0.337217	0.100531	-3.35435	0.000795525	0.0252182	2.18596
FBgn0027525	8790.63	0.199716	0.0596521	3.34801	0.000813951	0.0260453	2.135
FBgn0015513	3420.04	-0.212372	0.0635064	-3.34411	0.000825477	0.0263224	2.135
FBgn0261671	5006.03	-0.269156	0.0805501	-3.34147	0.000833353	0.0310365	1.71402
FBgn0261800	1054.86	-0.408453	0.12226	-3.34086	0.000835206	0.0226942	2.6925
FBgn0000416	33555.2	-0.199811	0.0599185	-3.33471	0.000853885	0.0316109	1.71402
FBgn0037878	776.451	0.280704	0.0842721	3.33093	0.000865576	0.0193945	3.36561
FBgn0032253	1523.02	-0.392195	0.117781	-3.32988	0.00086883	0.0232127	2.6925
FBgn0035147	3022.34	-0.466526	0.140142	-3.32895	0.000871753	0.0319688	1.71916
FBgn0052698	979.281	-0.304214	0.0914433	-3.32681	0.000878462	0.0232127	2.71798
FBgn0259918	1554.36	-0.301576	0.0906954	-3.32515	0.000883713	0.0213524	3.07377
FBgn0010228	9493.54	0.245795	0.0739267	3.32485	0.000884671	0.0323321	1.71402
FBgn0051778	1337.21	-0.369113	0.111528	-3.30961	0.000934276	0.0242981	2.6925
FBgn0053519	2830.21	-0.311141	0.0941702	-3.30402	0.000953082	0.0289786	2.18596
FBgn0033735	418.624	-0.377983	0.114442	-3.30284	0.000957104	0.0324562	1.84138
FBgn0039681	1667.85	0.274152	0.0831773	3.296	0.000980737	0.0236864	2.93079
FBgn0039024	2867.77	-0.478796	0.145301	-3.29519	0.000983554	0.0298105	2.135
FBgn0013763	16345.5	-0.331577	0.100653	-3.29427	0.000986783	0.0296846	2.18596
FBgn0031461	2211.21	-0.437545	0.132983	-3.29023	0.00100107	0.0298105	2.18596
FBgn0037215	2051.71	-0.227767	0.0695349	-3.27557	0.00105448	0.0251049	2.93079
FBgn0262719	320.2	-0.343745	0.105312	-3.26406	0.00109827	0.0421219	1.49919
FBgn0284221	734.169	-0.245083	0.0750899	-3.26387	0.00109903	0.0233672	3.36561
FBgn0003507	1883.6	-0.434097	0.133089	-3.26172	0.00110739	0.0276265	2.6925
FBgn0035791	521.54	-0.408081	0.125126	-3.26136	0.00110878	0.0338507	2.01958
FBgn0035076	4220.6	-0.479924	0.147465	-3.25448	0.00113599	0.0389594	1.71916
FBgn0043783	9251.34	-0.774647	0.238552	-3.24729	0.00116509	0.033753	2.135
FBgn0265767	3732.2	0.150795	0.0464428	3.2469	0.00116671	0.0398393	1.71916
FBgn0003731	3307.74	-0.241825	0.0744979	-3.24607	0.0011701	0.0332129	2.18596
FBgn0015033	718.134	-0.280124	0.0863136	-3.24542	0.00117277	0.0274999	2.88333
FBgn0032381	537.699	-0.373318	0.115111	-3.24311	0.00118231	0.0383818	1.84138
FBgn0035023	4350.42	-0.251971	0.077716	-3.24221	0.00118607	0.038502	1.83587
FBgn0036046	2661.17	-0.238164	0.073466	-3.24182	0.00118768	0.034184	2.135
FBgn0000317	1322.29	-0.248204	0.0766544	-3.23796	0.00120389	0.0265723	3.07377
FBgn0037798	468.348	0.286239	0.0886846	3.22761	0.00124829	0.0374043	2.01958
FBgn0027582	1982.06	-0.212556	0.0660095	-3.22008	0.00128154	0.0305977	2.6925
FBgn0265512	8206.92	0.179604	0.055915	3.21209	0.00131774	0.0385778	2.02338
FBgn0040805	1363.57	0.213825	0.0665858	3.21127	0.00132152	0.0296846	2.93079
FBgn0035383	1852.47	-0.285586	0.0890479	-3.2071	0.0013408	0.0495565	1.4614
FBgn0036199	1019.89	-0.295326	0.092308	-3.19935	0.00137737	0.0306089	2.88333
FBgn0260005	7359.59	0.177219	0.0553936	3.19927	0.00137774	0.0389594	2.0822
FBgn0032727	648.489	0.288008	0.0900639	3.19782	0.00138472	0.0276265	3.36561
FBgn0034534	1938.43	0.350334	0.109692	3.1938	0.00140415	0.0298105	3.07377
FBgn0016917	13482.6	-0.225744	0.0707592	-3.19031	0.0014212	0.0385778	2.18596
FBgn0037934	608.437	-0.336748	0.10581	-3.18258	0.00145968	0.0319688	2.88333
FBgn0002306	2071.03	-0.208949	0.0656706	-3.18178	0.00146372	0.044792	1.83587
FBgn0038251	739.2	0.325242	0.102264	3.18041	0.00147066	0.0320534	2.88333
FBgn0083956	8162.31	-0.291294	0.0915973	-3.18016	0.00147192	0.0408859	2.0822
FBgn0261554	2744.2	-0.254971	0.0802605	-3.17679	0.00148913	0.039871	2.18596
FBgn0032836	13819.5	-0.423941	0.13349	-3.17581	0.00149417	0.0398869	2.18596
FBgn0036549	1081.87	-0.4758	0.149899	-3.17414	0.00150283	0.034184	2.6925
FBgn0031741	271.52	-0.375364	0.118263	-3.17399	0.00150358	0.0436548	1.94064
FBgn0029885	810.555	0.312423	0.0984976	3.17189	0.00151451	0.034251	2.6925
FBgn0037899	5355.48	0.456906	0.144067	3.17149	0.0015166	0.0480598	1.71402
FBgn0024995	624.45	0.326899	0.103117	3.17016	0.00152355	0.0296846	3.36561
FBgn0025683	9779.15	-0.372649	0.117788	-3.16374	0.00155754	0.0420702	2.135
FBgn0265048	4242.03	-0.308256	0.0975712	-3.15929	0.00158152	0.0424679	2.135
FBgn0034885	7380.09	-0.485684	0.153947	-3.15487	0.00160568	0.0436548	2.0822
FBgn0035121	3153.83	-0.15179	0.0482944	-3.14301	0.00167218	0.0493337	1.83587
FBgn0029990	87938.7	-0.420792	0.134041	-3.13927	0.00169372	0.0436548	2.18596
FBgn0038467	1249.56	-0.33578	0.107117	-3.13471	0.00172024	0.034184	3.07377
FBgn0250848	3752.17	-0.30273	0.0966556	-3.13205	0.0017359	0.0455081	2.135
FBgn0011336	2472.68	-0.197552	0.0631323	-3.12917	0.00175299	0.0434989	2.2903
FBgn0031695	675.028	0.357511	0.114342	3.12668	0.00176789	0.0326959	3.36561
FBgn0035679	647.732	-0.394957	0.126513	-3.12186	0.00179712	0.0374867	2.88333
FBgn0028695	3092.2	-0.188251	0.0603547	-3.11909	0.00181413	0.0467985	2.135
FBgn0010401	1456.51	1.37388	0.44186	3.10931	0.00187524	0.0401414	2.71798
FBgn0039821	638.683	-0.267609	0.0872223	-3.06813	0.00215403	0.0383752	3.36561
FBgn0033926	1005.63	-0.322156	0.105039	-3.06702	0.00216204	0.0428635	2.88333
FBgn0050438	734.274	-0.311525	0.102479	-3.03989	0.00236663	0.0407907	3.36561
FBgn0027074	569.097	-0.270465	0.0894524	-3.02356	0.00249817	0.043413	3.27986
FBgn0032023	1878.33	0.21739	0.0719477	3.0215	0.00251523	0.0497368	2.71798
FBgn0031703	1415.36	-0.332565	0.110072	-3.02134	0.00251655	0.0497368	2.71798
FBgn0039817	541.893	-0.365319	0.120924	-3.02107	0.00251885	0.0477118	2.88333
FBgn0050046	791.373	-0.387091	0.129414	-2.99111	0.00277969	0.0467985	3.27986
FBgn0259977	735.182	-0.284081	0.0952142	-2.9836	0.00284881	0.0475703	3.27986

## Sheet: Male Head SO
	baseMean	log2FoldChange	lfcSE	stat	pvalue	padj	weight
FBgn0002565	4589.94	-3.45704	0.165159	-20.9316	2.76141e-97	2.11428e-93	2.56082
FBgn0002563	5743.94	-3.33546	0.223693	-14.9109	2.79939e-50	1.07152e-46	2.56121
FBgn0261575	2201.63	-1.65915	0.122116	-13.5867	4.80397e-42	1.23964e-38	2.53277
FBgn0052523	1547.13	-1.75384	0.130183	-13.4721	2.28203e-41	2.78778e-38	4.01249
FBgn0031693	1626.89	-1.53976	0.125047	-12.3135	7.66693e-35	8.85257e-32	3.3962
FBgn0039703	1901.8	-1.26299	0.105111	-12.0158	2.93669e-33	3.36264e-30	2.85389
FBgn0040502	15805.6	-1.28778	0.114107	-11.2857	1.54408e-29	1.6915e-26	2.55689
FBgn0039298	2812.03	-0.794305	0.0707103	-11.2332	2.80046e-29	2.54137e-26	2.70074
FBgn0039685	4056.03	-2.97497	0.269765	-11.028	2.80045e-28	2.25899e-25	2.70074
FBgn0031559	129.214	-2.82448	0.26028	-10.8517	1.95702e-27	4.83956e-24	0.792865
FBgn0032008	3090.17	-1.1793	0.110984	-10.6258	2.26076e-26	1.24934e-23	3.22547
FBgn0036015	16164.1	-1.14349	0.110105	-10.3855	2.8875e-25	1.6916e-22	2.57449
FBgn0032282	1056.75	-1.69042	0.163205	-10.3576	3.86415e-25	1.57351e-22	4.01249
FBgn0033067	2483.14	-0.964198	0.0943168	-10.223	1.56476e-24	8.28469e-22	2.64518
FBgn0034117	1796.09	-0.914924	0.0917541	-9.97148	2.0318e-23	8.2969e-21	3.201
FBgn0040732	17302.4	-2.21279	0.230581	-9.59657	8.26504e-22	3.9341e-19	2.57449
FBgn0027578	3381.84	-0.940833	0.100091	-9.39975	5.46952e-21	1.95577e-18	3.22547
FBgn0034438	1295.74	-1.20339	0.128911	-9.33509	1.00904e-20	3.43368e-18	3.201
FBgn0044812	2163.6	-2.56941	0.276024	-9.30865	1.29463e-20	5.27482e-18	2.53277
FBgn0001112	503.753	-0.945993	0.102793	-9.20287	3.4853e-20	2.14255e-17	1.5188
FBgn0263336	1234.75	-1.10772	0.121189	-9.14039	6.22259e-20	1.79622e-17	3.3962
FBgn0015569	1114.43	-0.614785	0.0686813	-8.95127	3.51423e-19	7.80558e-17	4.01249
FBgn0035089	1179.75	-0.893285	0.10207	-8.75168	2.102e-18	4.46584e-16	4.01249
FBgn0050033	422.36	-0.883204	0.102108	-8.64971	5.16324e-18	2.57734e-15	1.51073
FBgn0270926	2332.56	-0.846029	0.0978151	-8.64927	5.18315e-18	1.59171e-15	2.66029
FBgn0034479	1045.02	-0.786779	0.091544	-8.59455	8.35945e-18	2.04816e-15	3.201
FBgn0264748	610.205	-1.0093	0.11804	-8.55043	1.22626e-17	3.39267e-15	2.62475
FBgn0043791	6277.15	-1.3644	0.16101	-8.47403	2.37047e-17	6.75376e-15	2.45778
FBgn0284245	171422	-0.449992	0.053223	-8.45485	2.7944e-17	7.38907e-15	2.55689
FBgn0036022	20469.7	-0.983591	0.116664	-8.431	3.4273e-17	8.7605e-15	2.55689
FBgn0033742	213.21	-1.06251	0.126741	-8.38327	5.14769e-17	3.42861e-14	0.949607
FBgn0030588	479.841	-0.990094	0.119588	-8.27918	1.24021e-16	8.00227e-14	0.949607
FBgn0032889	2625.71	-0.710132	0.0887297	-8.00332	1.21112e-15	2.70493e-13	2.66029
FBgn0063493	586.933	-1.27721	0.16286	-7.84234	4.42229e-15	1.60679e-12	1.58716
FBgn0036837	16847.4	-0.74181	0.0954922	-7.76828	7.95583e-15	1.74013e-12	2.56121
FBgn0260474	865.349	-1.021	0.131895	-7.74101	9.86268e-15	2.57766e-12	2.02758
FBgn0014469	5822.13	-0.613221	0.0794568	-7.71767	1.18473e-14	2.5197e-12	2.56082
FBgn0028396	14684.1	-2.08063	0.270871	-7.68126	1.57533e-14	3.17361e-12	2.56121
FBgn0041182	9081.5	-0.811759	0.106137	-7.64825	2.03737e-14	3.92387e-12	2.56082
FBgn0015576	5371.6	-0.547587	0.0716019	-7.64765	2.0468e-14	3.92387e-12	2.55689
FBgn0031432	853.518	-2.03978	0.268148	-7.60693	2.80677e-14	4.70324e-12	2.85389
FBgn0002562	361.213	-3.45506	0.454557	-7.60093	2.94e-14	2.98739e-11	0.438544
FBgn0038142	229.87	1.36135	0.179215	7.5962	3.0495e-14	9.30271e-12	1.53032
FBgn0041337	1039.16	-1.23988	0.165556	-7.48919	6.92976e-14	2.6357e-11	1.19885
FBgn0263106	4342.12	-0.446943	0.0609268	-7.33574	2.20507e-13	3.63217e-11	2.64518
FBgn0085334	60.7273	-1.8191	0.249467	-7.29194	3.0553e-13	1.60756e-10	0.792865
FBgn0032783	3774.51	-0.527138	0.072953	-7.22572	4.98459e-13	7.86683e-11	2.70074
FBgn0063923	2082.67	-0.966809	0.135821	-7.11827	1.0929e-12	1.65297e-10	2.70074
FBgn0038194	7077.21	-0.442954	0.0622801	-7.11228	1.14142e-12	1.78325e-10	2.56121
FBgn0001233	22614.1	-0.421167	0.0594189	-7.08809	1.35972e-12	2.16945e-10	2.45778
FBgn0035090	8168.13	-0.724988	0.102689	-7.06004	1.66458e-12	2.45095e-10	2.56082
FBgn0039094	1154.36	-1.1112	0.157538	-7.05351	1.74462e-12	2.30836e-10	2.90561
FBgn0038074	846.378	-2.04352	0.290495	-7.03463	1.99794e-12	5.63378e-10	1.19885
FBgn0024740	405.84	-1.41727	0.202844	-6.987	2.80818e-12	6.07432e-10	1.51073
FBgn0036824	9822.55	-0.686297	0.0983232	-6.98001	2.95164e-12	4.10898e-10	2.56082
FBgn0036549	1081.87	-1.04815	0.150351	-6.97135	3.13908e-12	3.94696e-10	2.90561
FBgn0085195	4114.88	-2.57682	0.370457	-6.95578	3.50622e-12	3.94696e-10	3.22547
FBgn0031182	960.188	-0.996973	0.143468	-6.94909	3.67638e-12	9.55651e-10	1.19885
FBgn0083972	584.74	-0.677779	0.0976598	-6.9402	3.91534e-12	5.1312e-10	2.62475
FBgn0063497	1735.32	-0.62935	0.0907593	-6.93428	4.08287e-12	4.20916e-10	3.3962
FBgn0032266	967.273	-0.803729	0.116189	-6.91741	4.59976e-12	5.82381e-10	2.62475
FBgn0031801	1094.41	-0.90153	0.131341	-6.86405	6.6934e-12	7.40443e-10	2.90561
FBgn0034187	317.581	-1.31883	0.193362	-6.8205	9.07237e-12	1.78402e-09	1.51073
FBgn0030607	1049.71	-0.874365	0.128574	-6.80046	1.04285e-11	9.55651e-10	3.3962
FBgn0039593	133.382	-1.32091	0.194572	-6.7888	1.1307e-11	3.23876e-09	0.950712
FBgn0039321	7274.37	-0.345676	0.0513023	-6.73803	1.60545e-11	1.83466e-09	2.56082
FBgn0039316	1099.54	-0.575997	0.0857443	-6.71762	1.84715e-11	1.74066e-09	3.201
FBti0020417	68.0725	-1.70037	0.253169	-6.71634	1.86346e-11	7.37215e-09	0.660808
FBgn0032835	4273.47	-0.565744	0.084267	-6.71371	1.89735e-11	2.06821e-09	2.64518
FBgn0003965	1170.46	-0.706242	0.105202	-6.7132	1.90402e-11	1.45375e-09	4.01249
FBgn0032494	6726.36	-0.422724	0.0630049	-6.70938	1.95456e-11	2.25979e-09	2.45778
FBgn0038832	348.99	-0.685133	0.102268	-6.69942	2.09255e-11	1.20856e-08	0.438544
FBgn0036046	2661.17	-0.492398	0.0736873	-6.68226	2.35288e-11	2.47733e-09	2.66029
FBgn0040349	598.449	-1.39892	0.210776	-6.63701	3.20114e-11	3.09757e-09	2.85389
FBgn0040256	574.811	-0.612104	0.0923226	-6.63006	3.35561e-11	7.37215e-09	1.19885
FBgn0030594	67.4492	-1.57016	0.238253	-6.59029	4.38977e-11	7.40045e-09	1.53032
FBgn0036211	9507.15	-0.38527	0.0585011	-6.5857	4.52749e-11	4.75591e-09	2.55689
FBgn0051664	421.849	-1.2011	0.184355	-6.51511	7.26342e-11	1.20856e-08	1.51073
FBgn0026755	129.914	-1.48572	0.229922	-6.46186	1.03423e-10	3.61023e-08	0.660808
FBgn0038795	296.299	-0.830771	0.129336	-6.42333	1.33325e-10	2.65702e-08	1.18536
FBgn0267408	5189.19	-0.817427	0.127885	-6.39188	1.63853e-10	1.5512e-08	2.55689
FBgn0039827	108.503	-1.323	0.207022	-6.39062	1.65219e-10	2.58152e-08	1.53032
FBgn0032945	2197.07	-1.79285	0.28194	-6.35898	2.03102e-10	1.54327e-08	3.22547
FBgn0039073	1300.05	-0.861663	0.135923	-6.33934	2.30748e-10	1.42728e-08	4.01249
FBgn0031860	518.452	-0.970245	0.154035	-6.29888	2.99812e-10	4.44877e-08	1.5188
FBgn0052280	1497.11	-0.374542	0.059975	-6.24497	4.23894e-10	3.40528e-08	2.90561
FBgn0015037	4507.56	-0.451239	0.0722759	-6.24328	4.28483e-10	3.7945e-08	2.57449
FBgn0285952	15038.6	-0.342157	0.055264	-6.19132	5.96618e-10	5.19014e-08	2.56121
FBgn0030921	673.724	-0.76747	0.124117	-6.18345	6.27138e-10	6.6643e-08	2.02758
FBgn0035290	4719.58	-0.673799	0.109178	-6.17155	6.76226e-10	6.02155e-08	2.45778
FBgn0040104	22.3737	-2.65038	0.429495	-6.17091	6.78981e-10	4.39792e-07	0.267881
FBgn0086254	8158	-0.734761	0.119562	-6.14544	7.97429e-10	6.84034e-08	2.45778
FBgn0033728	2952.01	-0.540389	0.0881479	-6.13048	8.76129e-10	6.84034e-08	2.70074
FBgn0032587	1641.82	0.5677	0.0926264	6.12892	8.8476e-10	6.02155e-08	3.201
FBgn0015039	5115.03	-0.911311	0.148864	-6.12176	9.25464e-10	7.49811e-08	2.57449
FBgn0035726	3543.19	-0.365048	0.0602689	-6.05699	1.38696e-09	1.07603e-07	2.66029
FBgn0039084	1538.65	-0.427438	0.0709591	-6.02373	1.70448e-09	1.1981e-07	2.90561
FBgn0032076	1616.79	-0.988143	0.164898	-5.99246	2.06693e-09	1.30521e-07	3.201
FBgn0031913	1310.91	-1.01395	0.170072	-5.96189	2.49336e-09	1.46885e-07	3.3962
FBgn0035656	856.12	-0.464361	0.078032	-5.95089	2.6668e-09	3.96501e-07	1.19885
FBgn0032864	3411.96	-0.49402	0.0830669	-5.94726	2.72668e-09	2.06943e-07	2.53277
FBgn0058160	1642.88	-0.479213	0.0806079	-5.94499	2.76478e-09	1.91866e-07	2.85389
FBgn0038110	639.14	-0.488284	0.082187	-5.94114	2.83054e-09	1.94466e-07	2.85389
FBgn0087002	168758	-0.70469	0.118808	-5.93134	3.00474e-09	2.32723e-07	2.45778
FBgn0031694	1395.75	-0.719976	0.121421	-5.92959	3.03695e-09	2.06581e-07	2.85389
FBgn0032603	2801.05	-0.564741	0.0955057	-5.91316	3.35601e-09	2.37833e-07	2.66029
FBgn0036016	47.3341	-1.5642	0.264747	-5.9083	3.45662e-09	1.85074e-06	0.277424
FBgn0038398	13662	-0.675112	0.114337	-5.90459	3.53529e-09	2.55135e-07	2.56082
FBgn0029828	2376.33	-0.744008	0.126169	-5.8969	3.704e-09	2.55135e-07	2.66029
FBgn0031824	675.578	-0.817139	0.139171	-5.87146	4.31966e-09	4.64025e-07	1.58716
FBgn0039023	659.318	-0.58652	0.100513	-5.83528	5.3699e-09	4.55507e-07	2.02758
FBgn0001257	1512.21	-0.586022	0.100434	-5.83491	5.38207e-09	2.50471e-07	4.01249
FBgn0029639	1547.51	-0.700967	0.120401	-5.82196	5.81624e-09	3.66598e-07	2.85389
FBgn0041712	1052.63	-0.500788	0.0860208	-5.8217	5.82517e-09	3.63964e-07	2.90561
FBgn0038662	4190.77	-0.431018	0.0742123	-5.80791	6.32569e-09	4.37226e-07	2.53277
FBgn0038752	724.471	-0.570803	0.0985898	-5.78968	7.05226e-09	4.36495e-07	2.85389
FBgn0015038	648.025	-0.614176	0.106567	-5.76326	8.25033e-09	1.08817e-06	1.19885
FBgn0036208	726.929	-1.01447	0.176436	-5.7498	8.93497e-09	5.29187e-07	2.85389
FBgn0035985	4265.16	0.413065	0.0719062	5.74449	9.21963e-09	5.80777e-07	2.66029
FBgn0028526	10517.2	-0.675574	0.117683	-5.74064	9.4322e-09	6.12956e-07	2.55689
FBgn0260005	7359.59	0.315971	0.0552592	5.71799	1.07793e-08	6.8777e-07	2.56082
FBgn0033174	394.14	0.61945	0.108488	5.70987	1.13062e-08	1.79573e-06	0.949607
FBgn0261393	458.99	-0.783572	0.137398	-5.70292	1.1777e-08	1.21307e-06	1.51073
FBgn0043783	9251.34	-1.35417	0.238729	-5.67242	1.40792e-08	8.83455e-07	2.56121
FBgn0259716	863.868	-0.738726	0.130266	-5.67092	1.42033e-08	1.38158e-06	1.58716
FBgn0033079	1244.65	-0.61634	0.108814	-5.66418	1.47731e-08	7.04862e-07	3.3962
FBgn0037440	1257.48	-0.514705	0.0910184	-5.65496	1.55887e-08	6.40118e-07	4.01249
FBgn0038236	21711.3	-0.484834	0.0857505	-5.65401	1.56751e-08	9.77248e-07	2.55689
FBgn0001253	343.68	0.747616	0.132765	5.63114	1.79022e-08	5.37177e-06	0.438544
FBgn0026415	22355.4	-0.538948	0.0957492	-5.62874	1.81529e-08	1.15852e-06	2.45778
FBgn0030040	466.874	-1.07239	0.191144	-5.61037	2.01897e-08	1.95545e-06	1.51073
FBgn0063492	603.729	-0.928746	0.165633	-5.60726	2.05552e-08	1.90923e-06	1.58716
FBgn0052115	123.971	-0.938383	0.167942	-5.58754	2.30307e-08	4.68047e-06	0.660808
FBgn0038733	4558.56	-0.316362	0.0566677	-5.58275	2.36747e-08	1.47551e-06	2.45778
FBgn0035539	511.408	-0.512768	0.0918723	-5.58131	2.38714e-08	2.8204e-06	1.18536
FBgn0027657	5115.55	-0.507678	0.0913656	-5.55655	2.75158e-08	1.70161e-06	2.45778
FBgn0029769	896.019	-0.593689	0.106944	-5.55141	2.83378e-08	3.26379e-06	1.19885
FBgn0263120	22402	-0.415115	0.0749472	-5.53877	3.04597e-08	1.85074e-06	2.45778
FBgn0262035	946.578	-0.792015	0.14331	-5.52658	3.26525e-08	2.30478e-06	2.02758
FBgn0030157	5098.01	-0.770654	0.139816	-5.51189	3.54994e-08	2.01644e-06	2.55689
FBgn0037230	4361.47	-0.671335	0.122063	-5.49991	3.79981e-08	2.05923e-06	2.66029
FBgn0261560	5818.64	0.705553	0.128707	5.48183	4.20946e-08	2.33908e-06	2.55689
FBgn0029990	87938.7	-0.732795	0.134055	-5.46639	4.59286e-08	2.53377e-06	2.55689
FBgn0036157	311.529	-0.912855	0.167609	-5.44634	5.14158e-08	6.98426e-06	0.949607
FBgn0050083	421.708	-0.787885	0.144771	-5.44229	5.25995e-08	4.68047e-06	1.5188
FBgn0039864	834.721	-0.638936	0.117737	-5.4268	5.73722e-08	3.8797e-06	2.02758
FBgn0033949	194.795	-1.10092	0.202891	-5.42617	5.75758e-08	7.71048e-06	0.950712
FBgn0001114	10531.6	-0.775334	0.143054	-5.41987	5.96417e-08	3.22144e-06	2.57449
FBgn0033439	165.128	-0.793245	0.147245	-5.38725	7.15428e-08	9.1078e-06	0.950712
FBgn0085320	30.8788	-2.11839	0.393535	-5.38298	7.32609e-08	2.74267e-05	0.278581
FBgn0031011	2656.49	-0.331552	0.0616981	-5.37378	7.71045e-08	3.94639e-06	2.66029
FBgn0034143	539.127	0.552341	0.103487	5.33732	9.43316e-08	1.17332e-05	0.949607
FBgn0036975	2120.74	-0.295027	0.0552971	-5.3353	9.53888e-08	4.8099e-06	2.64518
FBgn0031939	345.525	-0.648878	0.121737	-5.33018	9.81153e-08	8.16273e-06	1.51073
FBgn0034045	869.63	-0.602087	0.113192	-5.31917	1.0424e-07	4.8389e-06	2.85389
FBgn0034390	253.063	-0.772539	0.145406	-5.31298	1.07847e-07	8.69373e-06	1.51073
FBgn0037228	939.218	-0.736155	0.139113	-5.29178	1.21129e-07	7.65578e-06	2.02758
FBgn0031897	8089.53	-0.48308	0.0915058	-5.27923	1.29725e-07	6.62058e-06	2.56121
FBgn0034229	7601.26	-0.696202	0.131981	-5.27503	1.32733e-07	6.69454e-06	2.57449
FBgn0044048	568.993	-0.827983	0.157048	-5.27217	1.34823e-07	8.3042e-06	2.02758
FBgn0034647	393.187	1.08928	0.20773	5.2437	1.57391e-07	1.53141e-05	1.18536
FBgn0023549	739.62	-0.628234	0.119956	-5.23722	1.63016e-07	7.85637e-06	2.62475
FBgn0025456	988.455	-0.54823	0.104865	-5.22794	1.71409e-07	1.6394e-05	1.19885
FBgn0032836	13819.5	-0.69678	0.133564	-5.21682	1.82024e-07	8.69373e-06	2.56121
FBgn0032387	442.134	-0.82881	0.159078	-5.21009	1.88748e-07	1.4495e-05	1.51073
FBgn0034063	692.962	-0.483405	0.0930614	-5.19448	2.05298e-07	1.18878e-05	2.02758
FBgn0039801	6185.25	-0.624987	0.120521	-5.18572	2.15187e-07	1.00542e-05	2.57449
FBgn0032613	839.333	-0.58912	0.113761	-5.17855	2.23613e-07	2.03175e-05	1.19885
FBgn0017561	1542.75	-0.372526	0.0719733	-5.17589	2.26825e-07	8.69373e-06	3.201
FBgn0037906	498.5	0.685448	0.132584	5.16991	2.34202e-07	1.72768e-05	1.5188
FBgn0263200	2004.37	-0.53924	0.104515	-5.15948	2.47642e-07	1.01895e-05	2.90561
FBgn0026563	391.074	-0.904651	0.175525	-5.15398	2.55014e-07	5.46938e-05	0.438544
FBgn0037936	1828.56	-0.318165	0.0619073	-5.13938	2.75653e-07	8.52516e-06	4.01249
FBgn0051778	1337.21	-0.573406	0.111699	-5.13349	2.84425e-07	1.05586e-05	3.201
FBgn0040261	19.5117	-2.55033	0.49743	-5.12701	2.94383e-07	8.95891e-05	0.278905
FBgn0262150	965.304	-0.752218	0.146995	-5.11731	3.09917e-07	2.7105e-05	1.19885
FBgn0033775	781.419	-0.556234	0.108846	-5.11028	3.21686e-07	2.17156e-05	1.58716
FBgn0010651	2913	-0.667726	0.131118	-5.09255	3.53277e-07	1.27827e-05	3.22547
FBgn0002789	5263.11	0.496159	0.0976367	5.08169	3.74094e-07	1.65819e-05	2.55689
FBgn0038681	2564.55	-0.455781	0.0900005	-5.06421	4.10105e-07	1.72768e-05	2.66029
FBgn0063491	3601.23	-0.605555	0.119692	-5.05926	4.20878e-07	1.75387e-05	2.64518
FBgn0034480	2997.47	-0.692444	0.137888	-5.02179	5.11934e-07	1.75387e-05	3.22547
FBgn0266369	2893.46	-0.421623	0.0839691	-5.02117	5.13571e-07	1.75387e-05	3.22547
FBgn0030895	1825.73	-0.775419	0.154496	-5.01902	5.19369e-07	1.95793e-05	2.90561
FBgn0032198	2593.91	-0.453056	0.0903849	-5.01252	5.37228e-07	2.17156e-05	2.66029
FBgn0031865	240.224	-0.779955	0.155887	-5.00334	5.63463e-07	6.42122e-05	0.792865
FBgn0040211	1408.05	0.492636	0.0985854	4.99705	5.82151e-07	1.65388e-05	4.01249
FBgn0032699	1291.45	0.632892	0.126758	4.99293	5.947e-07	2.18099e-05	2.90561
FBgn0037779	665.723	-0.509241	0.102155	-4.98497	6.19727e-07	3.13762e-05	2.02758
FBgn0034628	1618.29	-0.550088	0.110391	-4.9831	6.25726e-07	2.11754e-05	3.201
FBgn0053494	1404.29	-0.572932	0.115381	-4.96557	6.84994e-07	2.53016e-05	2.85389
FBgn0250757	2120.04	0.283585	0.0571949	4.95822	7.11433e-07	2.91399e-05	2.53277
FBgn0053120	1184.11	-0.795305	0.160635	-4.95101	7.38281e-07	2.44442e-05	3.201
FBgn0034454	164.45	-0.783534	0.158388	-4.94694	7.53889e-07	6.94907e-05	0.949607
FBgn0034885	7380.09	-0.76062	0.154029	-4.93816	7.88641e-07	3.27678e-05	2.45778
FBgn0032727	648.489	0.439878	0.0891505	4.93411	8.0517e-07	6.12959e-05	1.19885
FBgn0040477	254.522	0.78961	0.161253	4.89672	9.74513e-07	7.13246e-05	1.18536
FBgn0085405	1908.58	-0.418329	0.0855079	-4.89228	9.96756e-07	3.02868e-05	3.3962
FBgn0051636	399.907	-0.593049	0.121565	-4.87844	1.06929e-06	6.42122e-05	1.51073
FBgn0039754	2350.38	-0.504587	0.103531	-4.87377	1.0949e-06	4.34667e-05	2.53277
FBgn0086348	1010.28	0.389341	0.079922	4.87151	1.10751e-06	5.18938e-05	2.02758
FBgn0033875	9267.3	-0.48137	0.0988291	-4.87073	1.11184e-06	4.34667e-05	2.57449
FBgn0037817	714.234	-0.393136	0.0807238	-4.87014	1.11518e-06	4.31631e-05	2.62475
FBgn0035348	10153.4	-0.601617	0.123857	-4.85736	1.18958e-06	4.64627e-05	2.56121
FBgn0001248	15384.8	-0.49127	0.101235	-4.85279	1.21739e-06	4.73074e-05	2.56121
FBgn0039821	638.683	-0.426466	0.0880837	-4.84159	1.28801e-06	4.84251e-05	2.62475
FBgn0035777	17.3199	-2.19219	0.453084	-4.83837	1.30911e-06	0.00032405	0.278905
FBgn0031305	3188.21	-0.718116	0.148429	-4.83812	1.3107e-06	4.85769e-05	2.64518
FBgn0085201	292.17	-0.726054	0.150107	-4.83692	1.3187e-06	0.000113924	0.949607
FBgn0003464	4378.3	0.281959	0.0583189	4.83479	1.33289e-06	5.058e-05	2.53277
FBgn0031107	4347.94	0.35594	0.0736207	4.83479	1.33289e-06	4.86322e-05	2.66029
FBgn0038914	428.611	-2.2733	0.470288	-4.83384	1.33927e-06	0.000115219	0.949607
FBgn0036816	4520.19	-0.349956	0.0725521	-4.82352	1.41048e-06	5.18938e-05	2.57449
FBgn0036260	1129.44	-0.443247	0.0919401	-4.82105	1.42807e-06	4.84251e-05	2.90561
FBgn0031126	625.638	-0.485381	0.100758	-4.81728	1.45526e-06	7.8849e-05	1.58716
FBgn0041180	12496.4	-0.297292	0.0617752	-4.81248	1.49068e-06	5.46938e-05	2.55689
FBgn0028325	9871.82	-0.265211	0.0552275	-4.80216	1.56966e-06	5.70455e-05	2.55689
FBgn0038849	683.624	-0.385803	0.0803539	-4.8013	1.5764e-06	6.86095e-05	2.02758
FBgn0019932	1072.52	-0.502672	0.104766	-4.79804	1.60227e-06	4.86322e-05	3.201
FBgn0052647	12451.2	-0.362382	0.0756919	-4.7876	1.6879e-06	6.06642e-05	2.56121
FBgn0032684	1659.03	-0.535217	0.111951	-4.78082	1.74585e-06	5.60998e-05	2.90561
FBgn0036787	753.115	-0.706506	0.147884	-4.77743	1.77552e-06	0.000120098	1.19885
FBgn0034512	28554	-0.504167	0.105815	-4.7646	1.89231e-06	6.61082e-05	2.57449
FBgn0051445	2181.97	-0.526952	0.110621	-4.76358	1.90184e-06	6.69216e-05	2.53277
FBgn0265530	42.3652	-1.30851	0.275034	-4.75765	1.9586e-06	0.000466744	0.278905
FBgn0033033	2941.79	-0.330839	0.0695544	-4.75655	1.96932e-06	6.62759e-05	2.66029
FBgn0039006	407.497	-0.533066	0.112263	-4.74835	2.05079e-06	0.000112304	1.51073
FBgn0003495	1701.03	-0.31988	0.067375	-4.74776	2.05682e-06	4.95106e-05	4.01249
FBgn0264776	486.563	-0.714359	0.150509	-4.74627	2.072e-06	0.000112989	1.51073
FBgn0034277	2080.97	-0.329246	0.0693732	-4.74601	2.07467e-06	5.94884e-05	3.22547
FBgn0011746	1055.47	0.425679	0.0898671	4.73676	2.17161e-06	5.17636e-05	4.01249
FBgn0036623	3129.28	-0.309174	0.0653147	-4.7336	2.20568e-06	7.11684e-05	2.70074
FBgn0033735	418.624	-0.545655	0.115517	-4.72359	2.31716e-06	0.000154548	1.18536
FBgn0031914	7146.71	-0.316132	0.0669565	-4.72145	2.34171e-06	7.8849e-05	2.55689
FBgn0038463	1599.75	-0.521308	0.110566	-4.7149	2.41828e-06	6.70254e-05	3.201
FBgn0051769	5863.09	-0.466675	0.099057	-4.71118	2.46289e-06	8.23332e-05	2.56121
FBgn0029791	791.3	0.431401	0.0915934	4.70995	2.47775e-06	0.000125446	1.58716
FBgn0039737	19031.4	-0.32093	0.0682262	-4.70392	2.55218e-06	8.4509e-05	2.57449
FBgn0052282	1043.45	-0.782694	0.166665	-4.69622	2.65015e-06	6.86095e-05	3.3962
FBgn0040629	30.0012	-2.15603	0.45923	-4.69487	2.66777e-06	0.000619716	0.266261
FBgn0032685	1042.25	-0.35529	0.0757122	-4.69265	2.69695e-06	6.12959e-05	4.01249
FBgn0020637	27.8401	-1.86383	0.397199	-4.69244	2.6996e-06	0.000605102	0.278581
FBgn0039022	509.853	-0.59571	0.127287	-4.68006	2.86798e-06	0.000184588	1.18536
FBgn0016917	13482.6	-0.330722	0.0707994	-4.67125	2.99369e-06	0.000102499	2.45778
FBgn0038181	7036.54	-0.51021	0.10988	-4.64333	3.42837e-06	0.000111226	2.56082
FBgn0015033	718.134	-0.409746	0.0882568	-4.64265	3.43967e-06	0.000109338	2.62475
FBgn0034741	124.853	1.50623	0.32456	4.64084	3.46999e-06	0.00026118	0.950712
FBgn0054054	50.9333	-1.37923	0.297625	-4.63411	3.58468e-06	0.000769195	0.278581
FBgn0037684	350.382	-0.749499	0.161743	-4.6339	3.58847e-06	0.000181669	1.5188
FBgn0259977	735.182	-0.440923	0.0953106	-4.62617	3.72485e-06	0.000109338	2.85389
FBgn0285912	52.5863	1.24942	0.270149	4.62492	3.74738e-06	0.000833687	0.266261
FBgn0011296	1324.89	0.833931	0.180413	4.62233	3.79445e-06	0.000100181	3.201
FBgn0040900	267.377	-0.695418	0.150588	-4.61801	3.87432e-06	0.000191919	1.51073
FBgn0045038	2790.34	0.296792	0.0643657	4.61103	4.0068e-06	0.000122221	2.64518
FBgn0004777	108.692	-0.897955	0.195001	-4.60488	4.12697e-06	0.000304258	0.950712
FBgn0032381	537.699	-0.538142	0.116946	-4.60162	4.19226e-06	0.000206095	1.51073
FBgn0263598	6834.02	-0.282248	0.0614106	-4.59608	4.30516e-06	0.000140014	2.45778
FBgn0039486	434.035	-0.707738	0.154401	-4.58377	4.56665e-06	0.000638038	0.438544
FBgn0051673	738.254	-0.352507	0.0769372	-4.58176	4.61086e-06	0.000140014	2.62475
FBgn0001208	12633.6	-0.553072	0.120873	-4.57565	4.74741e-06	0.000147161	2.56082
FBgn0264746	194.884	-0.727559	0.159272	-4.56803	4.92337e-06	0.00049021	0.660808
FBgn0032285	37653.3	-0.615402	0.134852	-4.56353	5.03009e-06	0.000154671	2.56082
FBgn0034501	13143.3	-0.370194	0.081169	-4.56078	5.09635e-06	0.000155253	2.57449
FBgn0034943	217.758	-0.701447	0.154165	-4.54998	5.36515e-06	0.000380676	0.949607
FBgn0261584	122.202	-0.904245	0.198829	-4.54786	5.41936e-06	0.000258122	1.53032
FBgn0052425	5971.44	-0.417577	0.0919439	-4.54165	5.58145e-06	0.000168014	2.57449
FBgn0003996	330.339	0.466153	0.102897	4.5303	5.89013e-06	0.000275503	1.5188
FBgn0000459	1195.1	-0.362749	0.0800771	-4.53	5.89848e-06	0.00016081	2.85389
FBgn0034356	1447.43	-0.758893	0.167591	-4.52824	5.94778e-06	0.000120098	4.01249
FBgn0035023	4350.42	-0.351725	0.0776962	-4.52693	5.98481e-06	0.00017366	2.66029
FBgn0040309	9264.13	-0.427985	0.0946937	-4.51968	6.19333e-06	0.000184588	2.56082
FBgn0038302	166.189	-0.808161	0.178917	-4.51695	6.27365e-06	0.000513719	0.792865
FBgn0029879	48.8872	-1.21982	0.270479	-4.50985	6.48724e-06	0.00129516	0.277424
FBgn0263330	298.794	-0.831865	0.184632	-4.50554	6.62052e-06	0.000379021	1.18536
FBgn0030286	3938.39	0.275187	0.0610802	4.50535	6.62652e-06	0.000186463	2.70074
FBgn0035076	4220.6	-0.665467	0.147722	-4.50487	6.64143e-06	0.00016081	3.22547
FBgn0265356	2638.3	0.350671	0.0778725	4.50314	6.69566e-06	0.000191624	2.64518
FBgn0034471	24.9156	-1.64954	0.366557	-4.50009	6.79234e-06	0.00134507	0.278905
FBgn0051072	3864.5	0.227895	0.0507476	4.49075	7.09734e-06	0.000198894	2.66029
FBgn0053301	36.7252	-1.5679	0.350231	-4.47676	7.57827e-06	0.0015365	0.267881
FBgn0037890	3255.49	-0.294925	0.0660001	-4.46854	7.87538e-06	0.000219455	2.64518
FBgn0039759	157.833	0.893376	0.200062	4.46549	7.98873e-06	0.000357883	1.53032
FBgn0037643	16611.3	-0.250087	0.0560102	-4.46502	8.00605e-06	0.000229547	2.56121
FBgn0051324	1401.32	0.487651	0.109328	4.46045	8.17874e-06	0.000191919	3.201
FBgn0035734	1159.98	-0.407957	0.091471	-4.45996	8.19738e-06	0.000191919	3.201
FBgn0042083	618.22	-0.475792	0.106751	-4.45702	8.31082e-06	0.000290133	2.02758
FBgn0016126	18782.3	-0.261011	0.058634	-4.45153	8.52598e-06	0.000242287	2.57449
FBgn0037646	605.984	-0.45453	0.102132	-4.45043	8.56971e-06	0.000298095	2.02758
FBgn0023441	4536.62	-0.278478	0.0626865	-4.4424	8.89629e-06	0.00026118	2.45778
FBti0061471	167.127	-0.713447	0.160795	-4.43701	9.12158e-06	0.000820148	0.660808
FBgn0033204	255.897	-0.555182	0.125192	-4.43463	9.22297e-06	0.000506832	1.18536
FBgn0051326	5034.96	-0.427755	0.0964819	-4.43353	9.27039e-06	0.000268927	2.45778
FBgn0031637	7981.35	0.219562	0.0495248	4.43337	9.277e-06	0.00026118	2.56082
FBgn0038299	547.482	-0.675347	0.152536	-4.42747	9.5345e-06	0.00026118	2.62475
FBgn0037140	574.661	0.505234	0.114136	4.42658	9.57391e-06	0.00026118	2.62475
FBgn0003068	961.767	0.362528	0.0819907	4.42157	9.79848e-06	0.000525417	1.19885
FBgn0038290	236.34	-0.569446	0.128811	-4.42077	9.83497e-06	0.000636575	0.949607
FBgn0035969	86.0577	-1.35088	0.305935	-4.41558	1.00738e-05	0.000761832	0.792865
FBgn0030218	771.038	-0.768087	0.174507	-4.40147	1.07518e-05	0.000563603	1.19885
FBgn0027585	5730.58	0.290856	0.0662108	4.39287	1.11861e-05	0.000304258	2.57449
FBgn0030816	1713.87	-0.290755	0.0661929	-4.39254	1.12036e-05	0.000206589	4.01249
FBgn0010041	21.328	-1.96035	0.447163	-4.38397	1.16534e-05	0.00216981	0.278581
FBgn0037973	528.37	-0.753693	0.172	-4.38194	1.17627e-05	0.000617672	1.18536
FBgn0013763	16345.5	-0.441049	0.100705	-4.37963	1.18884e-05	0.000321639	2.56082
FBgn0030310	381.919	-0.722032	0.16516	-4.37171	1.23277e-05	0.000523502	1.5188
FBgn0036880	407.221	-0.814308	0.186507	-4.3661	1.26483e-05	0.000530141	1.5188
FBgn0038680	861.708	-0.35259	0.0808723	-4.35984	1.30158e-05	0.000318229	2.85389
FBgn0032820	1263.11	-0.567949	0.130453	-4.35366	1.33886e-05	0.000320377	2.90561
FBgn0037607	14932.1	-0.570835	0.131443	-4.34282	1.40667e-05	0.000375269	2.56082
FBgn0039611	1396.09	-0.614402	0.141618	-4.33844	1.43497e-05	0.000345918	2.85389
FBgn0020270	371.249	0.462223	0.106605	4.33585	1.45197e-05	0.000741266	1.18536
FBgn0027579	3125.9	-0.334516	0.0772425	-4.33072	1.4862e-05	0.000379021	2.66029
FBgn0002306	2071.03	-0.285874	0.0661863	-4.31924	1.5657e-05	0.000413673	2.53277
FBgn0041623	145.824	-0.668208	0.154811	-4.31629	1.58671e-05	0.00112753	0.792865
FBgn0005626	2974.83	-0.38227	0.088565	-4.31627	1.58689e-05	0.00039454	2.70074
FBgn0031734	6828.29	-0.286689	0.0664936	-4.31152	1.62136e-05	0.000422179	2.56121
FBgn0031717	901.535	-0.407439	0.0950687	-4.28574	1.82135e-05	0.000698758	1.58716
FBgn0010114	24750.7	0.181259	0.0423093	4.28414	1.83445e-05	0.00047284	2.56121
FBgn0032170	1899.56	0.267908	0.0626624	4.27542	1.90777e-05	0.000379793	3.3962
FBgn0037553	597.818	-0.736792	0.172863	-4.26229	2.02338e-05	0.000469635	2.85389
FBgn0037709	444.933	-0.384646	0.090288	-4.26022	2.04227e-05	0.00120479	0.949607
FBgn0037635	983.224	-0.485958	0.114536	-4.24283	2.20714e-05	0.000506832	2.85389
FBgn0001128	25452.7	-0.460847	0.10864	-4.24198	2.21557e-05	0.000547212	2.56082
FBgn0027611	14428.6	-0.415512	0.0981061	-4.23534	2.28211e-05	0.000558851	2.57449
FBgn0010217	37819.2	-0.19683	0.0465526	-4.22812	2.35654e-05	0.000600619	2.45778
FBgn0037447	665.989	0.388686	0.0919951	4.22507	2.38867e-05	0.00112583	1.19885
FBgn0053503	131.657	-0.733743	0.174166	-4.2129	2.52115e-05	0.00145406	0.949607
FBgn0038083	18.9259	-2.49311	0.592377	-4.20865	2.56905e-05	0.00421272	0.277424
FBgn0039483	1682	-0.368441	0.0875733	-4.20722	2.58527e-05	0.000522624	3.201
FBgn0010387	2903.3	-0.648574	0.154381	-4.20113	2.65589e-05	0.000526017	3.22547
FBgn0028690	2854.24	-0.214339	0.0510201	-4.20107	2.65656e-05	0.000526017	3.22547
FBgn0050438	734.274	-0.433706	0.103623	-4.18542	2.84634e-05	0.000618833	2.85389
FBgn0036665	289.535	-0.50522	0.120727	-4.18481	2.85403e-05	0.00162337	0.949607
FBgn0063494	1821.47	-0.446113	0.106628	-4.18382	2.86653e-05	0.000535569	3.3962
FBgn0003209	3771.65	0.24164	0.0577696	4.18283	2.87899e-05	0.000651122	2.70074
FBgn0035529	1006.26	-0.37477	0.0897252	-4.17686	2.95557e-05	0.000636575	2.85389
FBgn0039817	541.893	-0.509799	0.122146	-4.17369	2.99708e-05	0.00108258	1.58716
FBgn0038799	1652.04	0.439952	0.105638	4.1647	3.11763e-05	0.000506832	4.01249
FBgn0262167	594.784	0.421244	0.101177	4.16346	3.13463e-05	0.00111918	1.58716
FBgn0035791	521.54	-0.524714	0.126638	-4.14342	3.42166e-05	0.00366898	0.438544
FBgn0010435	12489.3	-0.205929	0.0500371	-4.11553	3.86291e-05	0.000886129	2.57449
FBgn0261477	3683.28	0.207954	0.0506058	4.1093	3.96864e-05	0.000922601	2.53277
FBgn0026061	2064.57	-0.330176	0.080392	-4.10707	4.00702e-05	0.000755202	3.201
FBgn0005278	10889.7	-0.237114	0.0577753	-4.10408	4.05934e-05	0.000925611	2.57449
FBgn0004512	1699.15	-0.385424	0.0939586	-4.10206	4.09489e-05	0.00073191	3.3962
FBgn0011770	1289.11	-0.539795	0.131977	-4.09007	4.31244e-05	0.000761832	3.3962
FBgn0036278	669.69	-0.324909	0.0795747	-4.08308	4.44434e-05	0.00152509	1.58716
FBgn0031814	6009.73	-0.272817	0.066911	-4.07731	4.55588e-05	0.00103667	2.55689
FBgn0036354	122.988	0.833486	0.205136	4.0631	4.84258e-05	0.00300135	0.792865
FBgn0016756	6929.92	0.264468	0.0651528	4.0592	4.9242e-05	0.00109748	2.56082
FBgn0033065	25370.2	-0.273038	0.0672899	-4.05763	4.95724e-05	0.00110016	2.56082
FBgn0039031	1300.4	-0.634972	0.156506	-4.05716	4.96725e-05	0.00100057	2.90561
FBgn0038366	259.499	0.558975	0.137781	4.05699	4.97085e-05	0.00499423	0.438544
FBgn0034500	1193.99	-0.344561	0.0850655	-4.05053	5.1101e-05	0.00102628	2.90561
FBgn0267073	201.712	-0.567281	0.140156	-4.04749	5.17705e-05	0.00272369	0.950712
FBgn0051075	1774.2	-0.55852	0.138031	-4.04633	5.20277e-05	0.000772744	4.01249
FBgn0039656	1448.8	-0.3068	0.0759121	-4.04152	5.31061e-05	0.00105384	2.90561
FBgn0025621	1578.69	0.395439	0.0978598	4.04087	5.32542e-05	0.00105384	2.90561
FBgn0010100	22569.7	-0.214031	0.0531439	-4.0274	5.63982e-05	0.00122371	2.57449
FBgn0024352	2338.09	-0.249362	0.0619269	-4.02671	5.65624e-05	0.00120132	2.64518
FBgn0052407	1347.87	-0.310257	0.0771424	-4.02187	5.77388e-05	0.00104326	3.201
FBgn0031069	5618	-0.337666	0.0839643	-4.02154	5.78195e-05	0.00125747	2.56121
FBgn0029932	2136.34	-0.3463	0.086135	-4.02043	5.80916e-05	0.00104326	3.22547
FBgn0038108	3686.64	0.258084	0.0643428	4.01107	6.0443e-05	0.00126919	2.64518
FBgn0029648	471.284	-0.789272	0.197268	-4.00102	6.30713e-05	0.00216981	1.51073
FBgn0032797	33374.3	0.237076	0.0593628	3.99368	6.50565e-05	0.00139175	2.57449
FBgn0020513	7039.36	-0.554551	0.139073	-3.98748	6.6779e-05	0.0014246	2.57449
FBgn0287234	4028.54	-0.339316	0.0851995	-3.9826	6.8164e-05	0.00146986	2.53277
FBgn0031700	232.862	0.711028	0.178641	3.98022	6.88526e-05	0.0034674	0.949607
FBgn0051313	4966.99	-0.555732	0.140445	-3.95694	7.59152e-05	0.00160812	2.55689
FBgn0034440	38.4153	-1.21661	0.307557	-3.95572	7.63029e-05	0.0105617	0.266261
FBgn0050431	1576.96	-0.612452	0.154944	-3.95274	7.72605e-05	0.00109748	4.01249
FBgn0266450	657.974	0.799223	0.202383	3.94906	7.84596e-05	0.00317995	1.19885
FBgn0038020	2302.86	0.48454	0.122998	3.93943	8.16759e-05	0.00164924	2.66029
FBgn0010348	12409.4	-0.198625	0.0505348	-3.93045	8.47857e-05	0.00176884	2.56082
FBgn0026878	208.89	-0.633932	0.161438	-3.92677	8.60925e-05	0.00414843	0.950712
FBgn0031012	545.924	-0.557235	0.142062	-3.92248	8.76429e-05	0.00223032	2.02758
FBgn0031907	1561.83	-0.550765	0.140635	-3.91628	8.9927e-05	0.00168804	2.85389
FBgn0015546	578.372	0.328816	0.0839628	3.91621	8.99527e-05	0.00181859	2.62475
FBgn0030981	22.6406	-1.73916	0.446248	-3.89728	9.72793e-05	0.0125461	0.277424
FBgn0031996	616.549	-0.321113	0.0825649	-3.88922	0.000100568	0.00185236	2.85389
FBgn0038957	435.835	0.391139	0.100655	3.88593	0.00010194	0.00397684	1.18536
FBgn0031942	617.556	-0.392532	0.101029	-3.88532	0.000102194	0.00395122	1.19885
FBgn0001187	1547.94	-0.634655	0.163363	-3.88493	0.000102359	0.00185236	2.90561
FBgn0037239	2884.53	-0.306205	0.0789417	-3.87888	0.000104939	0.00203158	2.70074
FBgn0010470	2552.3	-0.350615	0.0905672	-3.87133	0.000108244	0.00178803	3.22547
FBgn0027525	8790.63	0.230787	0.0596677	3.86788	0.000109787	0.00222131	2.55689
FBgn0038803	3300.38	0.197892	0.0512274	3.86301	0.000111999	0.0018351	3.22547
FBgn0014417	549.613	-0.398355	0.103481	-3.84954	0.000118338	0.00443896	1.19885
FBgn0015801	2468.93	0.328435	0.0853735	3.84704	0.000119552	0.0023006	2.66029
FBgn0015737	4361.96	-0.193971	0.050449	-3.84489	0.000120608	0.00229214	2.70074
FBgn0003867	1680.41	-0.318363	0.08285	-3.84265	0.000121715	0.00163396	4.01249
FBgn0064237	815.723	-0.590211	0.15362	-3.84201	0.000122032	0.00364134	1.58716
FBgn0041160	917.052	-0.521185	0.135694	-3.84088	0.000122596	0.00458818	1.19885
FBgn0030796	2961.71	0.248987	0.0648484	3.83953	0.000123271	0.00237331	2.64518
FBgn0029994	9491.58	-0.457185	0.119138	-3.83743	0.000124328	0.00245717	2.55689
FBgn0005672	5504.39	0.199063	0.0519405	3.83253	0.000126835	0.00247681	2.57449
FBgn0036030	12774.1	-0.20831	0.0543638	-3.83178	0.000127219	0.00259564	2.45778
FBgn0262366	372.901	-0.581084	0.15168	-3.83097	0.000127638	0.00392546	1.51073
FBgn0037363	4065.74	0.232096	0.0607392	3.82119	0.000132811	0.00247681	2.70074
FBgn0031097	612.536	-0.379404	0.0992917	-3.82111	0.000132852	0.00317995	2.02758
FBgn0032218	2121.33	-0.293571	0.0768379	-3.82066	0.000133097	0.00215179	3.22547
FBgn0036857	1515.86	-0.485499	0.127152	-3.81825	0.000134402	0.00239216	2.85389
FBgn0012034	21509.8	-0.365583	0.0957467	-3.81823	0.00013441	0.00272574	2.45778
FBgn0038467	1249.56	-0.41104	0.107698	-3.8166	0.000135304	0.00237331	2.90561
FBgn0087007	1607.02	-0.386188	0.101302	-3.81226	0.000137701	0.00181859	4.01249
FBgn0029765	986.816	-0.519806	0.136713	-3.80217	0.000143432	0.00341627	2.02758
FBgn0010424	234.202	-0.52035	0.136926	-3.80024	0.000144558	0.00723645	0.792865
FBgn0035873	560.476	-0.417404	0.10991	-3.79768	0.000146059	0.00276219	2.62475
FBgn0031689	10360.9	-0.488799	0.128804	-3.7949	0.000147703	0.00284062	2.57449
FBgn0038257	1155.72	-1.00624	0.26529	-3.79297	0.000148855	0.00194487	4.01249
FBgn0027589	848.023	0.302693	0.0798227	3.79207	0.000149396	0.00426227	1.58716
FBgn0036553	697.125	-0.381004	0.100637	-3.78594	0.000153132	0.00288137	2.62475
FBgn0028481	4320.06	0.185194	0.0490836	3.77303	0.000161278	0.00298658	2.66029
FBgn0266100	1859.19	0.248392	0.065845	3.77237	0.000161704	0.00241229	3.3962
FBgn0030501	33.7851	1.25255	0.332064	3.77201	0.000161938	0.0195489	0.266261
FBgn0032896	524.289	-0.467266	0.124106	-3.76505	0.000166515	0.00705977	0.949607
FBgn0038947	11023.5	-0.219641	0.0583436	-3.76462	0.000166802	0.00317644	2.56121
FBgn0037730	179.328	0.54012	0.143583	3.76172	0.000168746	0.00711059	0.949607
FBgn0030326	59.0929	-1.11029	0.295505	-3.75727	0.000171775	0.0197546	0.278581
FBgn0002719	15116.9	-0.47805	0.127313	-3.75491	0.000173404	0.00341564	2.45778
FBgn0036752	479.242	-0.377698	0.100598	-3.75452	0.000173675	0.00724434	0.949607
FBgn0001978	1686.63	0.220255	0.0587633	3.74817	0.000178127	0.00228455	4.01249
FBgn0015570	723.998	-0.588388	0.157134	-3.7445	0.000180752	0.00626306	1.19885
FBgn0045862	1768.96	0.246182	0.0658088	3.74087	0.000183383	0.00314187	2.85389
FBgn0024289	7514.02	-1.05542	0.282174	-3.7403	0.000183798	0.00342244	2.57449
FBgn0010288	740.296	-0.289865	0.0777238	-3.72942	0.00019192	0.00526862	1.58716
FBgn0034474	2924.55	-0.378778	0.101594	-3.72833	0.00019275	0.00342244	2.70074
FBgn0037534	4854.63	-0.251824	0.0675587	-3.72748	0.000193403	0.00357508	2.57449
FBgn0050151	955.501	-0.394791	0.105989	-3.72482	0.000195451	0.00355239	2.62475
FBgn0015336	19.934	-1.66389	0.44723	-3.72045	0.000198872	0.0222848	0.278581
FBgn0050271	227.942	0.533991	0.143677	3.7166	0.000201921	0.00567345	1.53032
FBgn0036806	964.749	-0.504711	0.136317	-3.70248	0.000213505	0.00711169	1.19885
FBgn0025643	1964.78	-0.334664	0.090433	-3.70068	0.000215019	0.00310339	3.3962
FBgn0032798	2955.82	0.229459	0.0620078	3.70048	0.000215191	0.00379779	2.64518
FBgn0020617	247.212	0.463124	0.125154	3.70045	0.000215219	0.00596219	1.5188
FBgn0039114	7422.29	-0.511016	0.138151	-3.69895	0.00021649	0.0039163	2.57449
FBgn0031879	1055.95	0.294289	0.0795677	3.6986	0.000216795	0.0036064	2.85389
FBgn0085359	1602.48	-0.321656	0.0870486	-3.69513	0.000219778	0.00272574	4.01249
FBgn0034709	1358.74	0.351904	0.0955072	3.68458	0.000229078	0.00369296	2.90561
FBgn0041194	6673.27	-0.509244	0.138223	-3.68422	0.000229403	0.00411343	2.56082
FBgn0030974	2556.43	0.256566	0.0697234	3.67977	0.000233445	0.00398771	2.70074
FBgn0031925	4613.13	-0.425441	0.115639	-3.67905	0.000234109	0.00416987	2.56121
FBgn0037788	4143.04	0.234006	0.0636158	3.67842	0.000234685	0.00406029	2.66029
FBgn0052512	937.925	-0.492781	0.133992	-3.67769	0.000235354	0.00619926	1.58716
FBgn0032615	68.2266	-0.827447	0.225163	-3.67487	0.000237966	0.00952209	0.949607
FBgn0038721	1655.9	-0.367065	0.100001	-3.67062	0.000241962	0.00342244	3.3962
FBgn0033968	1678.36	-0.313126	0.0854414	-3.66481	0.000247522	0.00365334	3.201
FBgn0011211	33731.7	-0.184589	0.050423	-3.66081	0.000251424	0.00440533	2.57449
FBgn0265767	3732.2	0.169153	0.04621	3.66054	0.000251689	0.00366898	3.22547
FBgn0028360	1736.83	0.364401	0.0995742	3.65959	0.000252617	0.00369296	3.201
FBgn0051955	393.107	-0.4478	0.122589	-3.65285	0.000259341	0.00847776	1.18536
FBgn0264695	21177.1	-0.286361	0.0784015	-3.65249	0.000259711	0.00470876	2.45778
FBgn0026418	5850.53	-0.17778	0.0488018	-3.64291	0.000269574	0.00470876	2.55689
FBgn0038115	1570.83	-0.378606	0.103945	-3.64237	0.000270138	0.00421964	2.90561
FBgn0035422	24018	-0.218344	0.0599926	-3.63952	0.00027315	0.00474162	2.56121
FBgn0261108	1633.8	-0.217623	0.0598832	-3.63412	0.000278929	0.00440533	2.85389
FBgn0039024	2867.77	-0.526596	0.145492	-3.61942	0.000295265	0.00492347	2.66029
FBgn0283531	411.32	-0.460502	0.12725	-3.61889	0.000295873	0.00769536	1.51073
FBgn0283741	621.654	0.280081	0.0774019	3.61853	0.000296284	0.00498481	2.62475
FBgn0033221	80.5767	-0.73542	0.203256	-3.61819	0.000296671	0.0132427	0.792865
FBgn0037409	115.794	-0.703793	0.194646	-3.61576	0.000299466	0.0154263	0.660808
FBgn0028497	5104.97	0.188787	0.0522162	3.61548	0.000299791	0.00530286	2.45778
FBgn0267585	167.459	-0.476931	0.131981	-3.61363	0.000301938	0.0115315	0.950712
FBgn0025739	104.016	0.66194	0.183277	3.6117	0.000304198	0.011575	0.950712
FBgn0035679	647.732	-0.46143	0.12804	-3.6038	0.000313601	0.00637707	2.02758
FBgn0051370	768.866	-0.317544	0.088126	-3.6033	0.000314208	0.00637707	2.02758
FBgn0086909	2254	-0.238014	0.0661038	-3.60061	0.000317472	0.00524101	2.64518
FBgn0023000	410.747	-0.35812	0.0994626	-3.60055	0.00031755	0.00998588	1.18536
FBgn0004926	2251.29	-0.245772	0.0684412	-3.59099	0.000329423	0.00537152	2.66029
FBgn0028371	7453.82	0.230169	0.0641393	3.58859	0.000332473	0.00560703	2.56082
FBgn0036101	653.429	-0.272514	0.0759457	-3.58828	0.000332868	0.00511609	2.85389
FBgn0022355	61272.2	-0.513237	0.143256	-3.58265	0.000340132	0.00587778	2.45778
FBgn0264874	51.581	-1.12722	0.315124	-3.57706	0.000347475	0.0354216	0.267881
FBgn0051036	1075.46	0.347699	0.0972457	3.57547	0.000349596	0.00460798	3.3962
FBgn0030484	1719.3	0.249275	0.0698209	3.5702	0.000356709	0.00493214	3.201
FBgn0031866	4348.82	0.206778	0.0580018	3.56503	0.000363815	0.00587521	2.64518
FBgn0051547	2830.43	-0.362642	0.10177	-3.56335	0.000366151	0.00587778	2.64518
FBgn0032242	1622.25	-0.251571	0.0706107	-3.56279	0.000366939	0.00416987	4.01249
FBgn0034706	1407.63	0.371932	0.104531	3.55809	0.000373559	0.00564055	2.85389
FBgn0027532	2115.96	0.26694	0.0751192	3.55355	0.00038007	0.00594666	2.70074
FBgn0040503	23.3571	-2.10512	0.592542	-3.55269	0.000381318	0.0384651	0.266261
FBgn0039830	56822.4	-0.186584	0.0525394	-3.55131	0.000383315	0.00621123	2.57449
FBgn0039536	9988.51	0.24176	0.0680991	3.55011	0.000385069	0.00642228	2.45778
FBgn0035476	105.796	-0.998181	0.281893	-3.54099	0.000398626	0.00976547	1.53032
FBgn0260006	836.24	-0.29273	0.0827028	-3.53955	0.000400817	0.00775192	2.02758
FBgn0034887	1694.7	-0.375986	0.106345	-3.53552	0.000406978	0.00524101	3.3962
FBgn0032779	403.884	-0.374713	0.105996	-3.53517	0.000407512	0.01471	0.949607
FBgn0053307	742.826	-0.647928	0.183425	-3.53239	0.000411814	0.00642228	2.62475
FBgn0030266	2493.02	0.300857	0.0851782	3.53208	0.000412298	0.00661771	2.53277
FBgn0015268	206.075	0.587368	0.166333	3.53128	0.000413548	0.0100351	1.53032
FBgn0003390	513.355	0.387128	0.109787	3.52617	0.000421618	0.0103244	1.51073
FBgn0041184	1569.61	0.23137	0.0657024	3.52148	0.000429139	0.00575184	3.201
FBgn0026630	2627.09	-0.197127	0.0560249	-3.51856	0.000433896	0.00575888	3.22547
FBgn0032253	1523.02	-0.416427	0.118405	-3.51698	0.000436495	0.00634004	2.85389
FBgn0004646	6056.28	-0.28018	0.0796668	-3.5169	0.000436621	0.00688916	2.55689
FBgn0000064	55971.1	-0.169057	0.0480708	-3.51684	0.00043672	0.00685775	2.57449
FBgn0036116	3107.03	0.41963	0.119342	3.5162	0.000437767	0.00670431	2.64518
FBgn0004859	1617.84	-0.281748	0.0801704	-3.51436	0.00044081	0.00560703	3.3962
FBgn0039348	2363.26	0.299754	0.0853801	3.51082	0.000446722	0.00587778	3.22547
FBgn0028484	2747.02	0.196419	0.0559596	3.51001	0.000448086	0.00709363	2.53277
FBgn0039154	57.989	-0.883521	0.251828	-3.50843	0.000450757	0.0423638	0.278905
FBgn0032741	1672.49	0.329389	0.0938854	3.50842	0.00045078	0.00637707	2.90561
FBgn0020521	4368.71	-0.206968	0.0589975	-3.50808	0.000451362	0.005926	3.22547
FBgn0259896	506.43	-0.656977	0.187291	-3.50779	0.000451848	0.0108827	1.5188
FBgn0020236	15072.1	-0.291075	0.0830547	-3.50462	0.000457267	0.00711432	2.56082
FBgn0058470	5737.41	0.30219	0.086238	3.50414	0.000458086	0.00711432	2.56082
FBgn0051146	410.724	0.365334	0.104287	3.50315	0.000459788	0.0110917	1.51073
FBgn0033249	1261.62	0.360969	0.103057	3.50261	0.000460716	0.00504772	4.01249
FBgn0036988	727.648	-0.291317	0.083204	-3.50124	0.000463099	0.00661459	2.85389
FBgn0032923	818.443	-0.286854	0.0819877	-3.49874	0.000467468	0.00888111	2.02758
FBgn0031836	3723.79	-0.180628	0.0516323	-3.49836	0.000468137	0.00707026	2.66029
FBgn0051781	3054.6	0.211429	0.0604637	3.49679	0.000470897	0.00611643	3.22547
FBgn0003507	1883.6	-0.466591	0.133437	-3.49671	0.000471041	0.00661459	2.90561
FBgn0023489	1616.2	0.251829	0.0720964	3.49295	0.000477721	0.00621267	3.201
FBgn0034246	1765.71	-0.344002	0.0985326	-3.49125	0.000480773	0.00596219	3.3962
FBgn0052392	381.952	0.366166	0.105053	3.48554	0.000491136	0.0143785	1.18536
FBgn0040093	84.337	0.686406	0.197203	3.4807	0.000500106	0.0201094	0.792865
FBgn0016715	856.307	-0.567664	0.16363	-3.46919	0.000522031	0.00967331	2.02758
FBgn0031417	1367.91	-0.453583	0.130756	-3.46894	0.000522526	0.00636425	3.3962
FBgn0035147	3022.34	-0.486725	0.140378	-3.46725	0.000525819	0.00661771	3.22547
FBgn0011768	2633.01	-0.477475	0.137882	-3.46293	0.000534326	0.00790541	2.64518
FBgn0037881	1282.86	0.26136	0.0755008	3.46168	0.000536819	0.0072958	2.90561
FBgn0263256	1110.62	-0.243899	0.0706303	-3.45318	0.000554015	0.007507	2.90561
FBgn0036285	579.343	0.277571	0.0806259	3.4427	0.000575929	0.012889	1.58716
FBgn0031190	4009.05	0.184773	0.0536787	3.44221	0.000576986	0.00842085	2.66029
FBgn0028697	22742.1	-0.259254	0.0753547	-3.44044	0.000580767	0.0090667	2.45778
FBgn0028886	738.339	-0.310185	0.0901817	-3.43956	0.000582671	0.00858498	2.62475
FBgn0034538	372.918	-0.444086	0.129131	-3.43903	0.000583793	0.036151	0.438544
FBgn0038744	1080.21	0.325592	0.0946766	3.43899	0.00058388	0.00610947	4.01249
FBgn0033431	408.967	-0.440792	0.128383	-3.43341	0.000596035	0.0368071	0.438544
FBgn0030828	3141.45	-0.557463	0.162374	-3.4332	0.000596501	0.0072958	3.22547
FBgn0000477	2312.38	-0.606478	0.176723	-3.4318	0.00059959	0.00869908	2.66029
FBgn0016076	1783.09	0.219179	0.0639635	3.42663	0.000611112	0.00833038	2.85389
FBgn0032167	127.915	-0.637046	0.185915	-3.42655	0.000611304	0.0204413	0.949607
FBgn0050090	135.833	-0.808406	0.235962	-3.426	0.00061254	0.0204413	0.950712
FBgn0015575	7613.56	-0.482882	0.141032	-3.42393	0.000617234	0.00921081	2.56121
FBgn0028482	8128.73	0.283628	0.0829391	3.41972	0.000626861	0.00928812	2.57449
FBgn0000416	33555.2	-0.20481	0.059937	-3.41708	0.000632962	0.00967331	2.45778
FBgn0286783	2631.42	-0.435519	0.127503	-3.41574	0.000636081	0.00920869	2.64518
FBgn0034219	133.835	-0.552371	0.161752	-3.41492	0.000638011	0.0211204	0.950712
FBgn0014141	2411.51	0.309903	0.0910282	3.40447	0.000662933	0.00979386	2.53277
FBgn0259736	4256.72	0.342178	0.100533	3.40363	0.000664974	0.00953389	2.64518
FBgn0264750	943.655	-0.617255	0.18138	-3.40311	0.000666235	0.00958923	2.62475
FBgn0029861	638.339	0.281301	0.0827615	3.39893	0.000676505	0.0183485	1.19885
FBgn0030612	455.794	-0.408655	0.120293	-3.39717	0.000680871	0.0223147	0.949607
FBgn0033232	1032.63	-0.309459	0.0911133	-3.39642	0.000682731	0.0147192	1.58716
FBgn0029896	8724.28	-0.212586	0.0625951	-3.39621	0.000683258	0.00997984	2.55689
FBgn0030258	4478.44	0.42751	0.125978	3.39354	0.000689956	0.0100241	2.56082
FBgn0031489	2329.54	-0.354555	0.104536	-3.3917	0.000694607	0.00967331	2.70074
FBgn0034497	2142.67	-0.374942	0.110802	-3.38388	0.000714689	0.0104193	2.53277
FBgn0025683	9779.15	-0.398835	0.117865	-3.38382	0.00071486	0.0106995	2.45778
FBgn0038147	7177.17	-0.778725	0.230225	-3.38245	0.000718429	0.0103244	2.57449
FBgn0260971	943.729	0.253236	0.0749471	3.37886	0.00072788	0.0155838	1.58716
FBgn0035452	183.584	-0.573223	0.169996	-3.37199	0.000746279	0.0239341	0.949607
FBgn0023518	1709.4	0.233732	0.0693698	3.36936	0.000753436	0.00904902	3.201
FBgn0032213	5641.31	-0.458211	0.136088	-3.36702	0.00075984	0.0108726	2.56121
FBgn0038865	2376.72	-0.521555	0.154952	-3.36592	0.000762901	0.0109979	2.53277
FBgn0030653	67.2446	0.98869	0.29394	3.36358	0.000769389	0.0286112	0.792865
FBgn0037518	278.25	-0.445663	0.132542	-3.36244	0.000772566	0.0246546	0.949607
FBgn0038986	127.292	-0.568596	0.169209	-3.36031	0.000778562	0.0246823	0.949607
FBgn0010877	3083.93	0.205928	0.0615272	3.34694	0.000817094	0.00958871	3.22547
FBgn0031089	1863.25	0.362865	0.108569	3.34225	0.000831018	0.00808917	4.01249
FBgn0267824	1356.89	0.257764	0.0771555	3.34083	0.000835273	0.00811442	4.01249
FBgn0038652	1353.34	-0.483872	0.144965	-3.33785	0.000844301	0.0108625	2.85389
FBgn0020300	460.603	-0.345491	0.103558	-3.33621	0.000849278	0.0183095	1.51073
FBgn0022774	961.583	-0.556593	0.166902	-3.33485	0.000853444	0.0145043	2.02758
FBgn0031110	688.501	-0.393219	0.118483	-3.31879	0.000904074	0.0123622	2.62475
FBgn0027616	8475.48	0.141483	0.042633	3.31864	0.000904582	0.0126136	2.56121
FBgn0263072	3650.74	0.203443	0.0613496	3.31613	0.000912725	0.0128234	2.53277
FBgn0039683	189.518	-0.444449	0.134087	-3.31462	0.000917671	0.0285355	0.949607
FBgn0264489	18200	-0.224394	0.0677061	-3.31424	0.000918936	0.0127246	2.57449
FBgn0034716	1899.6	0.197571	0.0596436	3.31253	0.000924566	0.0115323	2.90561
FBgn0038180	335.39	-0.529278	0.159817	-3.31177	0.000927063	0.0286979	0.949607
FBgn0032358	1166.55	-0.248053	0.0749553	-3.30935	0.000935131	0.0118317	2.85389
FBgn0053460	112.11	-0.754183	0.228312	-3.3033	0.000955535	0.0336606	0.792865
FBgn0035083	1592.95	0.275615	0.0834616	3.3023	0.000958971	0.0118736	2.90561
FBgn0040532	14522.2	0.373268	0.113175	3.29814	0.000973276	0.0134248	2.56121
FBgn0031450	3307.97	0.211008	0.0640515	3.29435	0.000986481	0.0136858	2.53277
FBgn0030817	1075.9	-0.281099	0.0853714	-3.29266	0.000992442	0.00941661	4.01249
FBgn0034010	753.623	-0.381174	0.115767	-3.2926	0.00099266	0.0163529	2.02758
FBgn0011286	4574.89	0.274803	0.0834733	3.29211	0.0009944	0.0135965	2.57449
FBgn0053493	1531.86	-0.50399	0.153191	-3.28994	0.0010021	0.0123622	2.90561
FBgn0027074	569.097	-0.294245	0.0894575	-3.28922	0.00100467	0.0164666	2.02758
FBgn0036992	8044.95	0.351225	0.107083	3.27995	0.00103826	0.0141667	2.55689
FBgn0002937	3278.1	-0.290469	0.0885895	-3.27882	0.00104244	0.0143336	2.53277
FBgn0051005	1082.17	-0.274825	0.0839023	-3.27554	0.00105462	0.0118736	3.201
FBgn0037051	2526.21	0.199672	0.0610027	3.27316	0.00106352	0.0144949	2.53277
FBgn0038519	1977.19	-0.250275	0.0764702	-3.27284	0.00106473	0.0132279	2.85389
FBgn0267350	9131.19	0.177286	0.0542534	3.26775	0.00108407	0.0145618	2.56082
FBgn0004797	1581.14	-0.287564	0.0880223	-3.26695	0.00108714	0.0134333	2.85389
FBgn0028956	153.691	-0.580704	0.177849	-3.26516	0.00109403	0.0222848	1.53032
FBgn0260764	78.713	-0.67003	0.205327	-3.26323	0.00110148	0.0327235	0.949607
FBgn0265048	4242.03	-0.318919	0.0977773	-3.26169	0.00110752	0.0144785	2.64518
FBgn0033177	1039.72	0.226973	0.0696556	3.25851	0.00112	0.0137405	2.85389
FBgn0024187	4631.99	0.168351	0.0516817	3.25746	0.00112415	0.0149926	2.56121
FBgn0002773	12933	-0.18274	0.0561871	-3.25235	0.00114454	0.0152404	2.56082
FBgn0036117	240.927	-0.416502	0.128333	-3.24548	0.00117254	0.0234735	1.53032
FBgn0010414	981.824	0.326899	0.100785	3.24353	0.00118059	0.0143785	2.85389
FBgn0038422	901.275	-0.252386	0.077883	-3.24058	0.00119286	0.0291615	1.19885
FBgn0043070	14196.2	0.131618	0.0406755	3.2358	0.00121301	0.0159238	2.57449
FBgn0037852	760.581	0.262618	0.08127	3.23143	0.00123171	0.0237378	1.58716
FBgn0032161	239.557	-0.479682	0.148561	-3.22886	0.00124284	0.0413654	0.792865
FBgn0050372	3841.99	0.190493	0.0590463	3.22617	0.00125458	0.0159238	2.66029
FBgn0029959	1952.47	-0.19846	0.0615208	-3.2259	0.00125578	0.0137405	3.201
FBgn0035390	1753.76	-0.182673	0.0566658	-3.22368	0.00126554	0.0114731	4.01249
FBgn0020386	7487.31	0.185805	0.0576525	3.22284	0.00126927	0.0164399	2.57449
FBgn0050021	2721.5	0.195402	0.0606327	3.22272	0.00126979	0.0160455	2.66029
FBgn0261570	2695.35	0.208747	0.0648072	3.22105	0.00127721	0.0161555	2.64518
FBgn0030724	4073.37	-0.187446	0.0582051	-3.22043	0.00127998	0.0138695	3.22547
FBgn0028984	2168.44	-0.273676	0.0850396	-3.21822	0.0012899	0.0167825	2.53277
FBgn0261444	9338.76	-0.283947	0.0884364	-3.21074	0.00132392	0.0170339	2.55689
FBgn0037288	6909.07	-0.313778	0.0978798	-3.20574	0.00134714	0.0171853	2.57449
FBgn0051427	85.2031	-0.737879	0.230361	-3.20314	0.00135937	0.0443948	0.792865
FBgn0034786	1025.66	-0.350287	0.10939	-3.2022	0.00136381	0.0323456	1.19885
FBgn0035189	1027.7	-0.853109	0.266451	-3.20174	0.00136599	0.0160455	2.85389
FBgn0050046	791.373	-0.417443	0.130399	-3.20128	0.0013682	0.0323829	1.19885
FBgn0035121	3153.83	-0.155	0.0484404	-3.19981	0.00137517	0.0167825	2.70074
FBgn0004362	2715.59	0.213273	0.0666877	3.19808	0.00138345	0.01471	3.22547
FBgn0037537	4810.01	-0.19909	0.0623457	-3.19333	0.00140643	0.0185759	2.45778
FBgn0038725	2797.46	0.279182	0.0875961	3.18715	0.00143684	0.0174436	2.70074
FBgn0004619	1388.47	0.202248	0.0635199	3.18401	0.00145251	0.0165846	2.90561
FBgn0036942	230.656	-0.385658	0.121129	-3.18386	0.00145325	0.0405016	0.950712
FBgn0033978	964.69	-0.261275	0.0822699	-3.17583	0.00149411	0.0344923	1.19885
FBgn0035110	699.03	-0.279874	0.0881327	-3.1756	0.00149528	0.0344923	1.19885
FBgn0053110	3554.44	0.281758	0.0887466	3.17487	0.00149905	0.0157655	3.22547
FBgn0010341	4824.57	-0.18543	0.058422	-3.17397	0.00150371	0.0196332	2.45778
FBgn0031937	1060.46	-0.403029	0.127031	-3.17267	0.00151042	0.0159238	3.201
FBgn0031562	268.927	0.56236	0.177445	3.16921	0.00152855	0.0353117	1.18536
FBgn0037012	560.52	-0.300752	0.0949008	-3.16912	0.00152903	0.0175373	2.85389
FBgn0263934	801.777	0.250269	0.0789961	3.16812	0.00153431	0.0189131	2.62475
FBgn0040259	2880.85	-0.248185	0.0785434	-3.15985	0.00157852	0.0191036	2.66029
FBgn0035267	1363.75	0.279209	0.088405	3.1583	0.00158694	0.018141	2.85389
FBgn0039682	17794.1	-0.971259	0.307623	-3.15731	0.00159234	0.019771	2.57449
FBgn0034083	2140.03	0.203639	0.0645296	3.15575	0.00160085	0.0191036	2.70074
FBgn0264339	1643.97	0.1885	0.0597551	3.15454	0.00160753	0.0159461	3.3962
FBgn0037726	1069.11	0.358252	0.113687	3.15122	0.00162589	0.0160455	3.3962
FBgn0032405	463	-0.3483	0.110554	-3.1505	0.00162993	0.0443948	0.949607
FBgn0030187	91.8383	-0.659615	0.209407	-3.14992	0.00163316	0.0308723	1.53032
FBgn0028717	2883.08	0.225751	0.0716875	3.1491	0.00163773	0.019771	2.64518
FBgn0033196	5851.27	0.205399	0.0653125	3.14486	0.00166166	0.0205716	2.55689
FBgn0039896	1164.36	-0.318673	0.101397	-3.14282	0.00167328	0.0144461	4.01249
FBgn0030432	2889.55	0.203547	0.0647821	3.14203	0.00167781	0.0201892	2.64518
FBgn0031702	1737.53	-0.469744	0.149517	-3.14175	0.0016794	0.016461	3.3962
FBgn0029891	7412.43	0.240487	0.0766774	3.13635	0.00171068	0.0209458	2.57449
FBgn0031360	1959.02	-0.411972	0.131425	-3.13467	0.0017205	0.0167586	3.3962
FBgn0014011	1793.46	-0.243722	0.0777543	-3.13452	0.00172137	0.0167586	3.3962
FBgn0064225	48258.4	-0.195178	0.0622696	-3.1344	0.00172206	0.0211299	2.56082
FBgn0031233	1082.79	0.217557	0.0695053	3.13008	0.00174759	0.0178408	3.201
FBgn0031092	955.546	-0.380613	0.121777	-3.1255	0.00177505	0.0394975	1.19885
FBgn0263006	26748.9	-0.22155	0.0709926	-3.12074	0.00180396	0.0220626	2.55689
FBgn0033520	275.222	-0.803082	0.257751	-3.11573	0.0018349	0.0488851	0.949607
FBgn0031220	3752.23	-0.268395	0.0862045	-3.11347	0.00184899	0.0226841	2.53277
FBgn0000376	1165.29	0.214266	0.0689076	3.10946	0.0018743	0.0189136	3.201
FBgn0036587	468.413	-0.658219	0.212017	-3.10455	0.00190568	0.0346498	1.5188
FBgn0034087	2440.26	-0.265041	0.0854935	-3.10013	0.00193436	0.022687	2.64518
FBgn0027582	1982.06	-0.20471	0.0661971	-3.09244	0.00198522	0.0189131	3.3962
FBgn0260632	2478.27	0.218252	0.0706143	3.09076	0.00199644	0.0230631	2.66029
FBgn0030600	5464.69	0.231113	0.0748401	3.08809	0.00201449	0.0246823	2.45778
FBgn0014863	5386.93	-0.271865	0.0880398	-3.08798	0.00201525	0.0246823	2.45778
FBgn0017558	10481.7	-0.212765	0.0689692	-3.08492	0.00203606	0.0240409	2.57449
FBgn0027070	2094.68	-0.277764	0.0902005	-3.07941	0.0020741	0.0239341	2.64518
FBgn0036663	27353	0.187995	0.0610683	3.07845	0.00208082	0.0246546	2.56121
FBgn0037715	2996.35	-0.215615	0.0700964	-3.07597	0.00209818	0.0205716	3.22547
FBgn0035344	1399.98	-0.394603	0.128356	-3.07429	0.00211008	0.0229018	2.85389
FBgn0037655	5408.65	0.195972	0.0637565	3.07376	0.00211376	0.0248222	2.55689
FBgn0283499	3052.02	0.310105	0.100906	3.07319	0.00211782	0.0250684	2.53277
FBgn0035091	2686.81	-0.415852	0.135427	-3.07068	0.00213569	0.0209057	3.22547
FBgn0052533	520.204	0.301665	0.0983086	3.06856	0.00215096	0.0381426	1.5188
FBgn0032224	868.025	-0.227708	0.0742146	-3.06823	0.00215331	0.0246823	2.62475
FBgn0037908	724.8	0.282488	0.0920715	3.06814	0.00215398	0.0231588	2.85389
FBgn0270927	601.137	-0.273194	0.0890846	-3.06667	0.00216454	0.0308723	2.02758
FBgn0031066	6279.67	-0.189295	0.0617368	-3.06616	0.00216828	0.025346	2.55689
FBgn0039324	1438.48	-0.358858	0.11707	-3.06534	0.00217426	0.0230328	2.90561
FBgn0035087	4117.08	0.163487	0.0534958	3.05607	0.00224261	0.025346	2.64518
FBgn0053144	4897.87	0.174701	0.0572025	3.05408	0.00225751	0.026269	2.55689
FBgn0004133	888.085	0.267583	0.0876487	3.05291	0.00226637	0.0384054	1.58716
FBgn0003861	93328.1	0.187012	0.0612603	3.05274	0.00226761	0.026302	2.56121
FBgn0028684	1785.39	-0.2166	0.0710035	-3.05056	0.00228417	0.0239341	2.90561
FBgn0034909	635.258	-0.498293	0.163613	-3.04555	0.00232252	0.0324085	2.02758
FBgn0083975	1287.26	0.223908	0.0736619	3.03968	0.0023683	0.0218764	3.3962
FBgn0085451	2063.37	0.240926	0.0793252	3.0372	0.00238789	0.0230328	3.201
FBgn0039722	1907.76	-0.246118	0.0810477	-3.03671	0.00239175	0.0230328	3.201
FBgn0052815	2864.15	0.176216	0.0580768	3.0342	0.00241177	0.0281604	2.53277
FBgn0264492	4705.21	-0.183947	0.0606782	-3.03152	0.00243328	0.0279933	2.57449
FBgn0010309	782.886	0.24408	0.0805434	3.03042	0.00244217	0.0255378	2.85389
FBgn0030316	643.946	0.380209	0.125599	3.02717	0.00246852	0.0410982	1.58716
FBgn0267348	788.775	-0.426069	0.140929	-3.02328	0.00250049	0.0342981	2.02758
FBgn0037126	736.745	-0.423067	0.140029	-3.02129	0.002517	0.0417927	1.58716
FBgn0086691	1991.43	-0.871554	0.288693	-3.01897	0.00253637	0.0230328	3.3962
FBgn0283535	22912.8	-0.193373	0.0640962	-3.01692	0.00255361	0.0291773	2.56121
FBgn0017572	4677.47	-0.147065	0.0488284	-3.01188	0.00259634	0.0296213	2.56121
FBgn0010551	2965.84	-0.235383	0.0781635	-3.01142	0.00260033	0.0288541	2.64518
FBgn0040529	6128.44	-0.246195	0.0817844	-3.0103	0.00260992	0.0297319	2.56121
FBgn0034950	1686.18	0.199065	0.0661723	3.00828	0.00262729	0.0246823	3.201
FBgn0082598	6258.61	-0.203831	0.0678551	-3.00391	0.00266532	0.0312227	2.45778
FBgn0000017	5728.44	0.189816	0.0633158	2.99792	0.00271828	0.0307879	2.56082
FBgn0086347	1609.98	0.220028	0.0733981	2.99773	0.00272001	0.027768	2.90561
FBgn0001108	2591.07	0.155211	0.0518538	2.99323	0.00276039	0.0297772	2.70074
FBgn0039492	2510.67	0.178804	0.0597659	2.99174	0.00277389	0.025626	3.22547
FBgn0030613	7089.69	0.182933	0.061213	2.98847	0.00280379	0.031431	2.56082
FBgn0033155	1060.48	0.201364	0.0674368	2.98596	0.00282688	0.0220626	4.01249
FBgn0028695	3092.2	-0.179691	0.060314	-2.97926	0.00288946	0.0314042	2.64518
FBgn0034368	3529.29	-0.189723	0.0637242	-2.97724	0.00290853	0.0310979	2.70074
FBgn0265512	8206.92	0.16628	0.0558631	2.97657	0.00291495	0.0323456	2.56082
FBgn0039877	670.861	-0.272054	0.0914509	-2.97486	0.0029312	0.0298786	2.85389
FBgn0259979	2433.96	-0.214944	0.0723462	-2.97105	0.00296781	0.0319745	2.64518
FBgn0040321	2164.09	-0.38789	0.130621	-2.96958	0.00298206	0.0316048	2.70074
FBgn0038105	1683.07	-0.480931	0.162016	-2.96842	0.00299337	0.030467	2.85389
FBgn0260635	8730.66	0.206359	0.0696586	2.96244	0.00305213	0.0333787	2.56121
FBgn0035713	3638.77	0.174655	0.058993	2.96061	0.00307028	0.0326062	2.66029
FBgn0037290	2360.87	-0.303946	0.102908	-2.95357	0.00314122	0.0286709	3.22547
FBgn0025743	2397.26	0.178636	0.0604849	2.9534	0.00314298	0.0333289	2.64518
FBgn0039594	7841.04	-0.183981	0.0623152	-2.95242	0.0031529	0.0342981	2.55689
FBgn0046763	1567.17	-0.261602	0.0886307	-2.9516	0.00316132	0.0316606	2.85389
FBgn0038224	5665.93	-0.205111	0.0695615	-2.94863	0.00319191	0.0344923	2.56082
FBgn0051619	6329.22	0.190598	0.0647791	2.94228	0.00325804	0.0350794	2.56121
FBgn0086359	7055.14	0.177347	0.060282	2.94196	0.00326138	0.0351253	2.55689
FBgn0004811	839.442	-0.241592	0.0821258	-2.94173	0.00326389	0.0344923	2.62475
FBgn0031695	675.028	0.333714	0.113513	2.93989	0.0032833	0.0423898	2.02758
FBgn0029095	1945.38	0.258744	0.0882037	2.93348	0.00335186	0.0330245	2.85389
FBgn0035848	1014.37	-0.217257	0.0740691	-2.93317	0.00335519	0.0330245	2.85389
FBgn0027552	4700.25	-0.272722	0.0929881	-2.93287	0.0033585	0.0355743	2.57449
FBgn0039530	2355.18	0.223429	0.0762396	2.93061	0.00338295	0.0351691	2.64518
FBgn0027073	1922.72	-0.303861	0.104007	-2.92154	0.00348301	0.0340388	2.85389
FBgn0028487	2296.73	0.171485	0.0590092	2.90607	0.00365999	0.036751	2.70074
FBgn0031936	1865.46	-0.270411	0.0930591	-2.90579	0.00366323	0.031101	3.3962
FBgn0086676	7282.91	-0.251494	0.0866003	-2.90408	0.00368334	0.0386388	2.55689
FBgn0265192	1995.54	0.228471	0.0786769	2.90392	0.00368522	0.0353117	2.85389
FBgn0034494	2933.5	-0.291786	0.10049	-2.90362	0.00368875	0.0324034	3.22547
FBgn0086346	4054.32	0.20327	0.0700456	2.90196	0.00370837	0.0376469	2.66029
FBgn0030582	1983.44	0.170341	0.0587389	2.89997	0.00373202	0.0352712	2.90561
FBgn0053080	2617.51	-0.329839	0.11377	-2.89918	0.00374136	0.0374644	2.70074
FBgn0053087	3884.78	-0.203592	0.0702295	-2.89895	0.00374417	0.0381426	2.64518
FBgn0037756	1543.38	-0.225411	0.0777597	-2.89882	0.0037457	0.0316048	3.3962
FBgn0028689	3370.6	-0.213587	0.0737067	-2.8978	0.0037579	0.0328212	3.22547
FBgn0263659	1485.47	-0.33937	0.117421	-2.89019	0.00385015	0.0336422	3.201
FBgn0038738	3257.03	-0.307739	0.106478	-2.89017	0.00385031	0.0387674	2.66029
FBgn0250848	3752.17	-0.279198	0.0967547	-2.88563	0.00390632	0.0394483	2.64518
FBgn0263987	3708.36	-0.243035	0.0842723	-2.88392	0.00392756	0.0394483	2.66029
FBgn0034198	3020.98	-0.391109	0.135972	-2.87639	0.0040225	0.0404014	2.64518
FBgn0032216	1504.68	-0.159878	0.0557346	-2.86856	0.00412348	0.0353117	3.201
FBgn0028550	4942.99	-0.29205	0.101959	-2.86438	0.00417825	0.0442071	2.45778
FBgn0000406	23079.2	-0.659457	0.230344	-2.86292	0.00419753	0.0428448	2.56121
FBgn0259175	2197.21	-0.233271	0.0816447	-2.85715	0.00427461	0.0423638	2.64518
FBgn0027508	2318.56	0.201718	0.070606	2.85695	0.00427732	0.0361025	3.22547
FBgn0032138	7849.81	0.1465	0.0512862	2.85652	0.00428315	0.0434354	2.57449
FBgn0025641	3768.7	0.12928	0.045266	2.85601	0.00429004	0.0423638	2.66029
FBgn0086704	6149.78	0.242202	0.0848142	2.85568	0.00429447	0.0436596	2.56121
FBgn0015623	7112.08	-0.273168	0.0958246	-2.8507	0.00436226	0.0442382	2.56082
FBgn0051205	7717.01	-0.276226	0.096974	-2.84846	0.00439318	0.0458726	2.45778
FBgn0032015	1205.92	-0.208164	0.0730812	-2.84839	0.00439404	0.0402493	2.90561
FBgn0250910	1344.49	0.195188	0.068625	2.84427	0.00445135	0.0316616	4.01249
FBgn0028527	3753.7	0.163925	0.0576633	2.8428	0.00447189	0.0453715	2.53277
FBgn0263968	1894	0.193562	0.0681512	2.84019	0.00450873	0.0361025	3.3962
FBgn0030761	1836.93	0.186051	0.0655705	2.83743	0.00454789	0.0419399	2.85389
FBgn0035499	13190.1	-0.129099	0.0455244	-2.83581	0.00457094	0.0472955	2.45778
FBgn0034985	2890.08	0.221304	0.0781451	2.83196	0.00462638	0.0466333	2.53277
FBgn0032666	21286.1	0.125768	0.0444336	2.83046	0.00464806	0.046399	2.56082
FBgn0004655	2532.38	0.216936	0.0767168	2.82775	0.00468768	0.0453404	2.66029
FBgn0028577	12095.8	0.164414	0.0581936	2.82529	0.00472379	0.0471045	2.55689
FBgn0250869	4580.63	-0.177059	0.062697	-2.82404	0.00474221	0.0471471	2.56121
FBgn0033853	2519.4	0.244117	0.0866016	2.81885	0.00481954	0.0463724	2.66029
FBgn0038842	1172.57	-0.199297	0.0707404	-2.81731	0.00484285	0.0402493	3.201
FBgn0015277	1365.88	0.281584	0.100182	2.81071	0.00494323	0.0408618	3.201
FBgn0004395	4196.51	0.21854	0.0777863	2.8095	0.00496189	0.0473709	2.66029
FBgn0047135	3713.4	-0.246191	0.0878432	-2.80262	0.00506894	0.0482679	2.66029
FBgn0259173	2272.18	0.166256	0.0593351	2.80198	0.00507894	0.0477003	2.70074
FBgn0038168	878.755	0.228247	0.0815927	2.7974	0.00515164	0.0494641	2.62475
FBgn0030293	1937.61	0.193133	0.0691408	2.79333	0.00521686	0.0460174	2.90561
FBgn0028479	3544.96	-0.300797	0.107707	-2.79273	0.00522647	0.0488961	2.70074
FBgn0029766	3462.36	-0.277747	0.100105	-2.77455	0.00552781	0.0443948	3.22547
FBgn0010747	1749.31	-0.182965	0.0660114	-2.77172	0.00557611	0.0448819	3.201
FBgn0037090	1115.62	-0.385014	0.139658	-2.75683	0.00583654	0.0443948	3.3962
FBgn0035383	1852.47	-0.24576	0.0891738	-2.75597	0.0058518	0.0444523	3.3962
FBgn0043903	1823.78	0.184112	0.0671728	2.74088	0.00612753	0.0405016	4.01249
FBgn0034313	1874.77	0.179971	0.0658526	2.73294	0.00627717	0.0494641	3.201
FBgn0034387	2617.14	-0.229795	0.0841914	-2.72943	0.00634435	0.0495071	3.22547
FBgn0034618	1374.64	0.294719	0.108729	2.71058	0.00671666	0.0436448	4.01249

## Sheet: Female Thorax OO
	baseMean	log2FoldChange	lfcSE	stat	pvalue	padj	weight
FBgn0037724	2581.83	-3.28462	0.161882	-20.2903	1.56762e-91	1.69302e-87	1.75362
FBgn0036948	4337.72	-3.13099	0.159611	-19.6163	1.12121e-85	3.09803e-82	3.42711
FBgn0043575	2721.57	-3.13494	0.166507	-18.8277	4.47576e-79	1.61127e-75	1.75362
FBgn0037167	1184.35	-4.48587	0.313262	-14.3199	1.6436e-46	3.46079e-43	2.24862
FBgn0043791	16244.7	-4.43901	0.311119	-14.2679	3.46845e-46	3.9923e-43	3.29078
FBgn0032945	4478.32	-2.16956	0.160858	-13.4874	1.85414e-41	2.78254e-38	1.80285
FBgn0033297	1044.36	-3.38948	0.25146	-13.4792	2.07444e-41	2.78254e-38	2.24862
FBgn0085195	12944.2	-2.9292	0.222843	-13.1447	1.82565e-39	2.39732e-36	1.80285
FBgn0032839	860.06	-2.15423	0.172783	-12.4678	1.11816e-35	9.79824e-33	2.40142
FBgn0029831	1844.46	-2.1766	0.176192	-12.3536	4.65924e-35	5.03196e-32	1.75362
FBgn0038973	787.145	-3.13497	0.262699	-11.9337	7.89839e-33	9.86335e-30	1.37873
FBgn0010044	128.828	-3.46746	0.306944	-11.2967	1.3625e-29	2.97837e-26	0.666454
FBgn0033789	2596.06	-2.0119	0.1781	-11.2964	1.3666e-29	1.20169e-26	1.79484
FBgn0034663	1622.52	-2.4904	0.223112	-11.1621	6.25026e-29	4.71088e-26	1.79484
FBgn0034664	1379.76	-2.39805	0.226173	-10.6027	2.89362e-26	2.0834e-23	1.75362
FBgn0039241	2852.7	-2.23794	0.211793	-10.5666	4.2544e-26	2.29459e-23	2.19467
FBgn0035886	74.0339	-5.77297	0.550433	-10.4881	9.80243e-26	1.6386e-22	0.666454
FBgn0033826	2310.61	-2.18325	0.211873	-10.3046	6.71974e-25	4.03182e-22	1.75362
FBgn0002570	14755.9	-1.97783	0.19846	-9.96587	2.14978e-23	6.84019e-21	3.13277
FBgn0263402	274.921	-1.72153	0.172927	-9.95527	2.39178e-23	1.54112e-20	1.46964
FBgn0010651	5398.18	-1.60909	0.165373	-9.73003	2.24517e-22	6.15303e-20	3.29078
FBgn0029823	3380.19	-1.18447	0.12196	-9.71194	2.68181e-22	1.10335e-19	2.09243
FBgn0037090	765.967	-1.41994	0.146528	-9.69061	3.30533e-22	1.2104e-19	2.24862
FBgn0261393	995.1	-0.916628	0.0949617	-9.65262	4.79176e-22	2.50469e-19	1.4493
FBgn0000053	4501.71	-1.27018	0.131745	-9.64122	5.35489e-22	1.23301e-19	3.42711
FBgn0032381	3003.96	-5.26423	0.56058	-9.39069	5.96098e-21	2.47609e-18	1.75362
FBgn0036738	678.586	-2.30798	0.250701	-9.20608	3.38239e-20	9.81498e-18	2.41728
FBgn0031925	379.313	1.78508	0.197647	9.03163	1.69129e-19	4.76374e-17	2.40142
FBgn0037635	1013.87	-2.37305	0.264332	-8.97753	2.76913e-19	8.04241e-17	2.24862
FBgn0034063	611.518	-1.40231	0.157635	-8.89593	5.79332e-19	1.62647e-16	2.24862
FBgn0040735	2383.94	-1.74885	0.196654	-8.89306	5.9447e-19	2.09641e-16	1.7324
FBgn0010041	122.636	-2.43412	0.275348	-8.84018	9.55653e-19	1.3979e-15	0.380805
FBgn0035743	187.653	-2.77941	0.31452	-8.83699	9.83296e-19	3.50981e-16	1.60784
FBgn0031805	890.657	-2.56432	0.291359	-8.80124	1.35318e-18	3.50981e-16	2.24862
FBgn0033792	187.969	-2.80378	0.324309	-8.64541	5.3614e-18	1.80436e-15	1.60784
FBgn0042206	178.93	-2.1493	0.248791	-8.63895	5.67306e-18	2.26042e-15	1.32033
FBgn0034712	855.373	-7.76189	0.901775	-8.60734	7.47762e-18	2.64095e-15	1.4493
FBgn0010222	1186.77	-2.24517	0.263003	-8.53667	1.38141e-17	2.97386e-15	2.31514
FBgn0000565	2485.98	-1.25438	0.148045	-8.47291	2.39339e-17	6.30449e-15	1.75362
FBgn0031693	1527.36	-1.29548	0.152925	-8.47135	2.42563e-17	6.30449e-15	1.79484
FBgn0035476	346.654	-2.0997	0.248097	-8.46322	2.60088e-17	5.25949e-15	2.40142
FBgn0040959	2423.35	-1.26718	0.149749	-8.46206	2.62698e-17	6.44645e-15	1.79484
FBgn0020513	8777.68	-1.74979	0.20715	-8.44698	2.98927e-17	6.44204e-15	2.09243
FBgn0036952	95.1513	-2.79092	0.331792	-8.41167	4.04207e-17	2.49708e-14	0.666454
FBgn0035348	7983.08	-1.41885	0.169976	-8.34737	6.98004e-17	1.43586e-14	2.09243
FBgn0038702	1651.48	-2.00486	0.240883	-8.32298	8.57777e-17	2.05865e-14	1.75362
FBgn0028920	676.512	-1.30739	0.158923	-8.22656	1.92669e-16	3.23298e-14	2.40142
FBgn0038353	17394.7	-1.05953	0.129046	-8.2105	2.20278e-16	4.82089e-14	1.80285
FBgn0031653	382.529	-6.61269	0.811757	-8.14615	3.757e-16	6.00725e-14	2.41728
FBgn0050090	179.288	-1.39686	0.171791	-8.13116	4.25208e-16	6.70687e-14	2.40142
FBgn0050360	6931.72	-2.18179	0.269602	-8.09264	5.83868e-16	6.92107e-14	3.13277
FBgn0037396	373.507	-1.49924	0.185593	-8.07811	6.57802e-16	9.9111e-14	2.41728
FBgn0030777	626.056	-2.23609	0.27724	-8.06555	7.29098e-16	1.12394e-13	2.31806
FBgn0263748	3661.09	1.50824	0.188367	8.0069	1.17638e-15	1.31699e-13	3.13277
FBgn0260746	436.469	-1.6625	0.208073	-7.98999	1.3495e-15	1.62541e-13	2.85893
FBgn0039152	2686.98	1.43038	0.180157	7.93965	2.02745e-15	3.88852e-13	1.7324
FBgn0002569	484.957	-1.71167	0.216422	-7.90895	2.59575e-15	3.78711e-13	2.31806
FBgn0265661	78.8948	-2.54134	0.333342	-7.62384	2.46232e-14	1.1471e-11	0.666454
FBgn0053301	534.659	-1.86773	0.246634	-7.57289	3.65008e-14	4.93066e-12	2.41728
FBgn0002563	50995.5	-2.89628	0.384982	-7.52316	5.34675e-14	5.2155e-12	3.29078
FBgn0036837	39666.9	-1.22818	0.163878	-7.49446	6.65742e-14	6.13174e-12	3.42711
FBgn0051446	51.1518	-3.61255	0.485042	-7.44791	9.4833e-14	7.36943e-11	0.380805
FBgn0031432	1037.34	-1.83192	0.24673	-7.4248	1.12949e-13	2.38062e-11	1.4493
FBgn0263199	2938.7	-1.07284	0.148578	-7.22072	5.1712e-13	7.08333e-11	2.19467
FBgn0032049	11734.3	-0.512414	0.0717673	-7.13994	9.33744e-13	8.26747e-11	3.29078
FBgn0010052	324.196	1.07621	0.150743	7.13938	9.37536e-13	1.94901e-10	1.32033
FBgn0025583	10857.6	-1.18866	0.166574	-7.13589	9.61622e-13	8.80824e-11	3.13277
FBgn0019952	2023.55	-0.996285	0.139833	-7.12482	1.04215e-12	1.60998e-10	1.80285
FBgn0003965	1195.57	-1.50361	0.21194	-7.09455	1.29776e-12	1.60998e-10	2.24862
FBgn0036422	3312.31	-1.14806	0.16258	-7.06153	1.64675e-12	2.1293e-10	2.09243
FBgn0031824	724.027	-1.11255	0.158906	-7.00131	2.53573e-12	2.81665e-10	2.40142
FBgn0034160	128.584	-2.37003	0.338923	-6.99283	2.69394e-12	9.3468e-10	0.737651
FBgn0034046	2080.18	0.785191	0.112619	6.97212	3.12205e-12	4.7404e-10	1.7324
FBgn0040104	112.016	-2.63218	0.379847	-6.92957	4.22118e-12	1.51847e-09	0.674981
FBgn0065032	597.828	-0.732924	0.105821	-6.9261	4.3261e-12	4.8418e-10	2.31806
FBgn0000241	51.8485	-2.58528	0.373457	-6.92256	4.43548e-12	1.47896e-09	0.737651
FBgn0035607	632.132	1.86355	0.273668	6.80953	9.79163e-12	1.08513e-09	2.24862
FBgn0037973	631.745	-0.816323	0.120266	-6.78766	1.13963e-11	1.0066e-09	2.85893
FBgn0010043	31.399	-2.83916	0.418852	-6.77844	1.21483e-11	4.01018e-09	0.674981
FBgn0027348	5376.06	0.981864	0.145697	6.73908	1.5939e-11	2.06716e-09	1.80285
FBgn0030161	202.483	-1.23567	0.184038	-6.71422	1.89078e-11	2.01583e-09	2.24862
FBgn0038257	850.759	-1.35288	0.201656	-6.70887	1.96141e-11	2.06499e-09	2.24862
FBgn0086691	1772.1	-1.00499	0.149853	-6.70653	1.99309e-11	2.09749e-09	2.19467
FBgn0001142	8778.81	-0.590262	0.0881497	-6.69613	2.14011e-11	2.30602e-09	2.09243
FBgn0032482	9485.85	-0.887567	0.133688	-6.63908	3.15653e-11	2.18872e-09	3.29078
FBgn0015336	921.474	-0.803953	0.12192	-6.59412	4.27796e-11	4.06929e-09	2.31514
FBgn0034756	352.136	-1.21531	0.184418	-6.58995	4.39972e-11	6.51705e-09	1.46964
FBgn0033945	1243.34	-0.867962	0.13325	-6.5138	7.32718e-11	6.81137e-09	2.31514
FBgn0038790	272.878	-2.39557	0.370306	-6.46915	9.85536e-11	1.52007e-08	1.32033
FBti0020417	165.166	-1.86907	0.289466	-6.45697	1.06824e-10	9.46597e-09	2.40142
FBgn0003308	1230.88	-0.846374	0.131185	-6.45177	1.10554e-10	1.0346e-08	2.24862
FBgn0063923	1693.14	-0.920513	0.143383	-6.41994	1.36327e-10	1.52353e-08	1.80285
FBgn0042102	647.552	-0.695421	0.108521	-6.40818	1.47272e-10	1.26247e-08	2.40142
FBgn0039827	82.4716	-1.79364	0.280373	-6.39734	1.58105e-10	4.23187e-08	0.700568
FBgn0041712	8108.26	-0.864431	0.135518	-6.37873	1.78564e-10	1.1293e-08	3.29078
FBgn0264775	260.124	-1.78679	0.280253	-6.37562	1.82223e-10	2.2594e-08	1.60784
FBgn0039323	289.352	-1.27111	0.199661	-6.36637	1.93552e-10	2.37488e-08	1.60784
FBgn0037801	1214.88	-1.13086	0.179233	-6.30946	2.80012e-10	3.65912e-08	1.4493
FBgn0033174	210.683	1.28141	0.203133	6.30825	2.82203e-10	3.65912e-08	1.46964
FBgn0032387	606.059	-1.09666	0.174678	-6.27821	3.42489e-10	2.88475e-08	2.31806
FBgn0054040	65.4449	-3.23747	0.51769	-6.25368	4.00885e-10	1.0224e-07	0.700568
FBgn0038832	431.289	-1.02024	0.163575	-6.23715	4.4561e-10	3.58606e-08	2.40142
FBgn0014427	2172.66	-0.98905	0.158872	-6.22545	4.80163e-10	4.94523e-08	1.80285
FBgn0035355	450.268	-1.36566	0.221775	-6.15787	7.37289e-10	5.64533e-08	2.40142
FBgn0250836	70.8262	-4.04266	0.660253	-6.12289	9.18912e-10	2.13086e-07	0.674981
FBgn0053127	712.975	-1.40241	0.230453	-6.08542	1.16184e-09	9.13892e-08	2.31514
FBgn0028983	1017.81	-1.09345	0.180102	-6.07127	1.26903e-09	1.50757e-07	1.4493
FBgn0000078	885.648	-1.46073	0.241074	-6.05929	1.36725e-09	1.58974e-07	1.4493
FBgn0000052	2311.41	-0.977996	0.161415	-6.0589	1.37056e-09	1.38643e-07	1.7324
FBgn0042101	136.442	-1.14045	0.189095	-6.03108	1.62871e-09	3.37232e-07	0.737651
FBgn0001125	6225.43	-0.773175	0.128279	-6.02729	1.66734e-09	9.59986e-08	3.13277
FBgn0027525	7083.15	0.567371	0.0941371	6.02707	1.66962e-09	1.38643e-07	2.09243
FBgn0024740	397.421	-1.30495	0.217154	-6.00934	1.86276e-09	1.37297e-07	2.40142
FBgn0040349	260.228	-1.52546	0.253973	-6.00638	1.89707e-09	1.91099e-07	1.60784
FBgn0046302	1616.36	-0.844516	0.140664	-6.00378	1.92779e-09	1.81044e-07	1.75362
FBgn0030347	733.976	-1.082	0.180721	-5.98711	2.13599e-09	1.51763e-07	2.40142
FBgn0083972	615.903	-1.41645	0.236769	-5.9824	2.19872e-09	1.58974e-07	2.31806
FBgn0036824	8274.73	-0.657568	0.110194	-5.96739	2.41084e-09	2.1105e-07	1.80285
FBgn0030218	735.454	-0.746576	0.125161	-5.96491	2.44774e-09	1.75647e-07	2.31514
FBgn0028381	1176.44	-0.77175	0.130103	-5.93184	2.99556e-09	2.1105e-07	2.24862
FBgn0036806	1791.32	-0.674983	0.113821	-5.93021	3.02547e-09	2.65649e-07	1.75362
FBgn0001285	45.6204	-2.61322	0.442244	-5.90899	3.44202e-09	1.24048e-06	0.380805
FBgn0262150	686.837	-1.00344	0.169821	-5.90881	3.44584e-09	1.93449e-07	2.85893
FBgn0039154	111.758	-2.31895	0.392679	-5.90547	3.51643e-09	1.24919e-06	0.380805
FBgn0035154	3495.2	-0.821823	0.139247	-5.90191	3.59312e-09	2.65649e-07	2.09243
FBgn0038842	4130.45	-0.606792	0.103038	-5.88902	3.88496e-09	1.91099e-07	3.29078
FBgn0085317	161.926	-1.16918	0.200484	-5.83175	5.48484e-09	3.66635e-07	2.24862
FBgn0263241	842.174	-0.749269	0.128598	-5.82642	5.66289e-09	3.75556e-07	2.24862
FBgn0031579	433.5	-0.826013	0.142672	-5.7896	7.05542e-09	4.64252e-07	2.24862
FBgn0263020	19.2524	-3.52729	0.609429	-5.78786	7.12887e-09	1.40863e-06	0.674981
FBgn0037899	5517.38	0.475963	0.0823498	5.77977	7.48022e-09	3.6177e-07	3.13277
FBgn0040729	161.432	-2.1074	0.364787	-5.77706	7.60165e-09	4.96316e-07	2.24862
FBgn0085319	27.7326	-3.55969	0.619342	-5.74753	9.05556e-09	1.73805e-06	0.674981
FBgn0036467	80.3569	-1.95986	0.341136	-5.74511	9.18612e-09	1.74155e-06	0.674981
FBgn0030060	1322.54	-0.784986	0.136891	-5.73438	9.78682e-09	5.93727e-07	2.40142
FBgn0028936	507.066	-0.598581	0.104894	-5.70653	1.15305e-08	6.94169e-07	2.40142
FBgn0085227	185.378	-1.97963	0.347742	-5.6928	1.24969e-08	1.17551e-06	1.46964
FBgn0016715	804.308	-0.946492	0.166431	-5.68701	1.29285e-08	7.72436e-07	2.40142
FBgn0053966	72.6898	-2.14033	0.378	-5.66225	1.49404e-08	2.65721e-06	0.700568
FBgn0261675	85.8013	-2.81861	0.49995	-5.63779	1.72245e-08	2.89042e-06	0.737651
FBgn0038074	304.715	-3.31464	0.587939	-5.63773	1.72303e-08	1.41929e-06	1.60784
FBgn0032144	7712.27	1.3898	0.247335	5.61908	1.91979e-08	1.24919e-06	2.09243
FBgn0038733	3173.77	0.903147	0.160847	5.61494	1.96625e-08	1.2622e-06	2.09243
FBgn0262825	394.707	-1.9161	0.341688	-5.60773	2.04996e-08	1.17551e-06	2.41728
FBgn0264961	89.1023	-1.28207	0.229137	-5.59523	2.20324e-08	3.96271e-06	0.666454
FBgn0000406	27382.7	-0.801192	0.143222	-5.59406	2.21821e-08	1.00828e-06	3.13277
FBgn0042179	111.545	-1.6758	0.300917	-5.56897	2.56248e-08	4.53292e-06	0.666454
FBgn0036381	16598.3	-0.894739	0.160755	-5.56587	2.6085e-08	1.11645e-06	3.29078
FBgn0051087	442.276	-1.36116	0.244598	-5.5649	2.62304e-08	1.48825e-06	2.31806
FBgn0032382	3138.31	-1.00682	0.181146	-5.55809	2.72738e-08	1.11645e-06	3.42711
FBgn0051075	1531.86	-0.863017	0.155353	-5.55519	2.77307e-08	2.02105e-06	1.7324
FBgn0034045	854.756	-0.794164	0.14316	-5.54738	2.89979e-08	1.63599e-06	2.31514
FBgn0033294	120.942	-2.75639	0.497384	-5.54177	2.9943e-08	4.74554e-06	0.737651
FBgn0033296	137.792	-4.93393	0.891369	-5.53523	3.10822e-08	5.12359e-06	0.700568
FBgn0031182	764.209	-0.731142	0.132645	-5.51201	3.54754e-08	1.87771e-06	2.40142
FBgn0259748	11440.6	0.895002	0.163288	5.48113	4.2262e-08	1.73805e-06	3.13277
FBgn0038243	928.534	-0.496826	0.0906611	-5.48003	4.2525e-08	3.58519e-06	1.4493
FBgn0053514	270.193	-1.16696	0.213055	-5.47725	4.31992e-08	3.30422e-06	1.60784
FBgn0061197	205.321	1.13505	0.208476	5.44451	5.1949e-08	4.21042e-06	1.46964
FBgn0053983	377.2	-1.21892	0.223957	-5.44265	5.24942e-08	2.30297e-06	2.85893
FBgn0039756	1853.26	-0.423305	0.0779816	-5.42827	5.69023e-08	3.8318e-06	1.80285
FBgn0053510	56.7198	-1.76413	0.327925	-5.37969	7.46144e-08	1.96945e-05	0.380805
FBgn0043471	1286.9	-0.673031	0.125359	-5.36884	7.92467e-08	6.54636e-06	1.37873
FBgn0030595	86.5357	-2.45744	0.45952	-5.34785	8.90055e-08	2.28176e-05	0.380805
FBgn0264748	655.719	-1.18087	0.221217	-5.33809	9.39287e-08	3.96271e-06	2.85893
FBgn0040609	2097.03	-1.49211	0.280036	-5.32829	9.91407e-08	6.48917e-06	1.75362
FBgn0263235	2429.6	-0.878444	0.166259	-5.28358	1.26686e-07	6.54636e-06	2.19467
FBgn0035241	5991.62	0.937398	0.177423	5.2834	1.26808e-07	4.53292e-06	3.29078
FBgn0040064	5695.56	-0.847561	0.160702	-5.2741	1.3341e-07	4.948e-06	3.13277
FBgn0030432	2018.51	0.5466	0.103762	5.2678	1.38072e-07	7.09222e-06	2.19467
FBgn0004431	298.677	-1.57791	0.29999	-5.25989	1.44144e-07	9.87149e-06	1.60784
FBgn0031561	12727.2	-0.745897	0.142338	-5.24032	1.60295e-07	8.53451e-06	2.09243
FBgn0037000	523.252	0.765595	0.14622	5.2359	1.64185e-07	8.1825e-06	2.24862
FBgn0035189	1144.54	-0.975158	0.186484	-5.22918	1.70265e-07	1.27141e-05	1.4493
FBgn0051321	355.06	0.825212	0.158233	5.21518	1.83638e-07	1.31472e-05	1.46964
FBgn0037870	56.0353	-1.39338	0.267874	-5.20162	1.97558e-07	2.75202e-05	0.666454
FBgn0033788	15705.2	-1.13974	0.219354	-5.19586	2.0377e-07	1.06611e-05	2.09243
FBgn0063493	402.333	-1.18356	0.227797	-5.19565	2.04002e-07	9.74702e-06	2.31806
FBgn0033782	1850.13	1.15577	0.222929	5.18447	2.16625e-07	1.29142e-05	1.79484
FBgn0286785	1582.59	-0.670442	0.129964	-5.15869	2.48685e-07	1.49378e-05	1.7324
FBgn0052687	3698.43	-0.61213	0.118696	-5.15713	2.50763e-07	1.28961e-05	2.09243
FBgn0034605	2132.22	-1.06847	0.207686	-5.14466	2.68012e-07	1.29934e-05	2.19467
FBgn0264776	1241.9	-1.11904	0.217602	-5.14259	2.70974e-07	1.96945e-05	1.37873
FBgn0032521	389.666	1.02889	0.200787	5.12427	2.98688e-07	1.30736e-05	2.41728
FBgn0039094	706.706	-0.963181	0.188831	-5.10076	3.383e-07	1.51228e-05	2.31514
FBgn0038914	23352.3	1.14764	0.224998	5.1007	3.38401e-07	1.17574e-05	3.13277
FBgn0010038	119.5	-1.46028	0.28658	-5.09552	3.47785e-07	4.11488e-05	0.737651
FBgn0040252	156.336	-0.901866	0.177013	-5.09492	3.48881e-07	7.37239e-05	0.380805
FBgn0051098	720.985	-0.692075	0.136481	-5.07085	3.96048e-07	2.58772e-05	1.4493
FBgn0044810	4518.03	2.29138	0.451924	5.07027	3.97255e-07	1.32684e-05	3.13277
FBgn0030101	1962.84	0.85554	0.168902	5.0653	4.0776e-07	2.23101e-05	1.80285
FBgn0261859	1744.95	0.602447	0.119568	5.03854	4.69101e-07	2.57171e-05	1.75362
FBgn0036766	8699.55	-0.848806	0.168664	-5.03252	4.8408e-07	1.59048e-05	3.13277
FBgn0032055	721.15	-2.55986	0.508823	-5.03094	4.88082e-07	2.10146e-05	2.31514
FBgn0259175	1944.18	-0.450929	0.0896554	-5.02958	4.91545e-07	2.58772e-05	1.80285
FBgn0260388	627.487	-0.767588	0.152735	-5.02561	5.01845e-07	2.14669e-05	2.31806
FBgn0029507	3242.16	-0.817186	0.162705	-5.02249	5.10072e-07	2.6505e-05	1.80285
FBgn0085453	1350.48	-0.726143	0.144649	-5.02004	5.16607e-07	3.37925e-05	1.37873
FBgn0028663	5513.35	-0.427636	0.0852386	-5.01693	5.25038e-07	1.71572e-05	3.13277
FBgn0262167	472.291	0.75005	0.149566	5.01485	5.30739e-07	1.88016e-05	2.85893
FBgn0033830	287.812	-5.59447	1.11736	-5.00689	5.53169e-07	3.74281e-05	1.32033
FBgn0031801	1662.17	-1.05331	0.210928	-4.9937	5.92325e-07	2.58156e-05	2.19467
FBgn0037890	4439.32	-0.380277	0.0761995	-4.99054	6.02115e-07	1.78894e-05	3.42711
FBgn0039319	401.489	-1.40713	0.282007	-4.98968	6.0478e-07	2.41753e-05	2.41728
FBgn0035666	22.2926	-5.2699	1.05952	-4.97384	6.56385e-07	0.000155404	0.294092
FBgn0004552	1134.04	-0.925691	0.186127	-4.97345	6.57722e-07	2.6505e-05	2.31514
FBgn0085265	620.293	-0.969708	0.195623	-4.95702	7.15826e-07	2.8529e-05	2.31806
FBgn0031126	925.651	-0.45582	0.0920591	-4.95139	7.36871e-07	3.01276e-05	2.24862
FBgn0032549	30.0774	2.1689	0.438243	4.94907	7.45689e-07	0.000173361	0.294092
FBgn0031689	4831.23	-0.636648	0.128648	-4.94877	7.46854e-07	2.31542e-05	3.13277
FBgn0042105	236.178	-1.14648	0.231752	-4.94701	7.53619e-07	4.10972e-05	1.60784
FBgn0038083	33.8553	-2.41747	0.488947	-4.94425	7.64384e-07	0.000176434	0.294092
FBgn0039483	1302.43	0.620569	0.125601	4.94078	7.7809e-07	4.81455e-05	1.37873
FBgn0038652	4714.4	-0.547145	0.11076	-4.93989	7.81665e-07	2.23816e-05	3.42711
FBgn0265185	1336.95	-1.09009	0.221078	-4.93077	8.19081e-07	3.31668e-05	2.24862
FBgn0042103	152.569	-0.961492	0.195374	-4.92129	8.59773e-07	9.00998e-05	0.737651
FBgn0266406	72.6986	-1.74445	0.354826	-4.91636	8.81702e-07	9.16497e-05	0.737651
FBgn0036362	24750.4	-1.01639	0.206792	-4.91502	8.87736e-07	2.6505e-05	3.13277
FBgn0039178	911.359	0.596539	0.121433	4.91251	8.99176e-07	5.19918e-05	1.4493
FBgn0030894	1407.03	-0.554058	0.1128	-4.91185	9.02233e-07	4.52425e-05	1.7324
FBgn0040384	1673.63	-0.374507	0.0762963	-4.90859	9.17346e-07	4.55846e-05	1.7324
FBti0062178	15.4367	-3.73665	0.763276	-4.89554	9.80362e-07	0.000222878	0.282393
FBgn0036354	121.055	1.53573	0.314059	4.88993	1.00871e-06	0.000111537	0.666454
FBgn0052633	637.153	-0.735394	0.150552	-4.88463	1.03621e-06	3.31613e-05	2.85893
FBgn0029648	409.705	-0.908215	0.186184	-4.87804	1.07144e-06	4.07156e-05	2.31806
FBgn0063492	412.765	-0.861325	0.176666	-4.87544	1.08564e-06	3.97468e-05	2.41728
FBgn0002565	6250.73	2.40974	0.496328	4.85512	1.20311e-06	3.44709e-05	3.13277
FBgn0023129	8153.71	-0.719167	0.148141	-4.8546	1.20627e-06	4.89608e-05	2.09243
FBgn0027334	558.741	0.604647	0.124598	4.85277	1.21752e-06	3.7866e-05	2.85893
FBgn0053126	7563.15	-0.839718	0.17304	-4.85274	1.21769e-06	3.35312e-05	3.29078
FBgn0050203	268.438	0.733308	0.15124	4.84865	1.24305e-06	4.73737e-05	2.24862
FBgn0036240	267.447	-1.261	0.26165	-4.81941	1.4398e-06	5.06925e-05	2.40142
FBgn0038201	375.838	0.787742	0.163505	4.81786	1.45107e-06	5.0862e-05	2.40142
FBgn0034289	8349.94	-0.805193	0.167132	-4.8177	1.45225e-06	5.76517e-05	2.09243
FBgn0029791	366.192	0.60427	0.12558	4.81181	1.49567e-06	4.52425e-05	2.85893
FBgn0030776	256.161	-1.54627	0.321472	-4.80997	1.50955e-06	7.50263e-05	1.60784
FBgn0032235	1861.47	-0.747384	0.155956	-4.79229	1.64888e-06	7.37239e-05	1.79484
FBgn0085481	492.882	-0.577113	0.120439	-4.79175	1.65333e-06	5.89871e-05	2.31806
FBgn0038105	1592.5	-0.578465	0.121291	-4.76922	1.84938e-06	6.9388e-05	2.19467
FBgn0025621	2103.77	0.515137	0.10813	4.76407	1.89722e-06	8.20181e-05	1.80285
FBgn0259226	239.568	0.992312	0.208754	4.7535	1.99925e-06	7.19601e-05	2.24862
FBgn0036951	604.63	-1.49458	0.314779	-4.74803	2.05403e-06	6.96665e-05	2.41728
FBgn0010383	834.717	0.886484	0.186756	4.74675	2.06714e-06	7.00978e-05	2.40142
FBgn0037747	1411.59	0.631463	0.133242	4.73922	2.14547e-06	9.1619e-05	1.80285
FBgn0035619	1446.18	-3.28596	0.693698	-4.73687	2.17042e-06	9.41381e-05	1.75362
FBgn0028646	8519.94	-0.374244	0.0790378	-4.735	2.1906e-06	5.33294e-05	3.42711
FBgn0033431	371.432	-0.733007	0.15522	-4.72236	2.33124e-06	7.93614e-05	2.31806
FBgn0032074	309.977	-0.834718	0.176817	-4.7208	2.34922e-06	0.000108093	1.60784
FBgn0023549	1346.43	-0.893166	0.1893	-4.71825	2.37878e-06	0.000125197	1.37873
FBgn0038147	5812.31	0.876476	0.18607	4.71047	2.47141e-06	0.000102214	1.80285
FBgn0035541	1275.62	0.534759	0.11353	4.7103	2.47351e-06	8.06097e-05	2.40142
FBgn0038412	542.255	-0.95752	0.204279	-4.68731	2.76817e-06	7.68505e-05	2.85893
FBgn0038071	107.233	-1.27196	0.271783	-4.68006	2.86794e-06	0.000260173	0.700568
FBgn0033981	776.897	0.701608	0.149968	4.6784	2.89124e-06	9.74057e-05	2.24862
FBgn0028518	820.823	-0.663564	0.141836	-4.6784	2.89125e-06	0.000147096	1.37873
FBgn0036684	1765.11	-0.436862	0.0934128	-4.67668	2.91555e-06	0.000121574	1.75362
FBgn0035270	1146.81	0.4017	0.0859186	4.67536	2.93444e-06	9.33171e-05	2.40142
FBgn0035515	655.997	-0.59705	0.127703	-4.67531	2.93509e-06	9.80981e-05	2.24862
FBgn0267408	8213.18	-0.627312	0.134216	-4.67389	2.9555e-06	7.00978e-05	3.42711
FBgn0020385	4643.98	-0.577806	0.123774	-4.66822	3.03819e-06	7.68505e-05	3.13277
FBgn0020508	173.614	-5.25732	1.12774	-4.6618	3.13451e-06	9.80981e-05	2.40142
FBgn0033271	1012.28	0.941802	0.202181	4.65821	3.18966e-06	0.000153806	1.4493
FBgn0262816	41.5748	-1.92	0.412223	-4.65768	3.19785e-06	0.000296978	0.666454
FBgn0039290	370.33	-0.597689	0.128343	-4.65696	3.20916e-06	9.93803e-05	2.41728
FBgn0011722	1900.3	-0.564805	0.121533	-4.64734	3.3624e-06	0.000133886	1.79484
FBgn0030672	7219.44	0.46455	0.0999661	4.64708	3.36673e-06	8.03988e-05	3.29078
FBgn0034331	7067.69	-0.768245	0.165779	-4.63415	3.5841e-06	8.45372e-05	3.29078
FBgn0038638	545.01	-0.627086	0.135732	-4.62004	3.83666e-06	0.00011728	2.40142
FBgn0030756	134.392	-0.968531	0.209866	-4.61499	3.93113e-06	0.000322462	0.737651
FBgn0265192	1311.27	0.441765	0.0959063	4.60622	4.10062e-06	0.000128035	2.31514
FBgn0042201	1159.9	0.817538	0.177827	4.59737	4.27853e-06	0.000198264	1.4493
FBgn0033221	1598.68	-0.694668	0.151259	-4.59256	4.37838e-06	0.000171327	1.75362
FBgn0265186	358.039	-1.12552	0.245351	-4.58737	4.48855e-06	0.000221253	1.32033
FBgn0038865	1230	-0.749327	0.163513	-4.58268	4.5905e-06	0.000135984	2.40142
FBgn0027790	1366	0.814828	0.177829	4.58208	4.60375e-06	0.000135984	2.40142
FBgn0035423	4877.66	0.594152	0.129681	4.58163	4.61365e-06	0.000104127	3.29078
FBgn0262721	59.3211	-1.37906	0.301683	-4.57123	4.84865e-06	0.000385411	0.737651
FBgn0053511	47.9982	-2.261	0.495016	-4.56753	4.93503e-06	0.00042461	0.666454
FBgn0264295	29.3849	-2.62384	0.574489	-4.56725	4.94156e-06	0.000830882	0.294092
FBgn0063649	737.421	0.537666	0.117842	4.56262	5.05193e-06	0.00015586	2.24862
FBgn0039006	582.465	-0.591728	0.129736	-4.56101	5.0908e-06	0.000156486	2.24862
FBgn0036996	133.467	-5.13019	1.13004	-4.53982	5.63022e-06	0.000431863	0.737651
FBgn0022700	3184.63	-0.672821	0.148349	-4.5354	5.74954e-06	0.000122205	3.42711
FBgn0032652	704.28	-0.787733	0.173714	-4.53465	5.76996e-06	0.000142624	2.85893
FBgn0039682	14887.2	-0.814108	0.179631	-4.53212	5.83955e-06	0.000133886	3.13277
FBgn0259111	4393.39	0.711083	0.156917	4.53158	5.8545e-06	0.000133886	3.13277
FBgn0039711	511.982	0.542691	0.119843	4.52836	5.94419e-06	0.000174695	2.31806
FBgn0029002	428.258	-0.879994	0.1944	-4.52673	5.99046e-06	0.000147096	2.85893
FBgn0039474	50.8442	-2.31892	0.512292	-4.52655	5.99553e-06	0.000490512	0.674981
FBgn0050359	5656.88	0.54619	0.120857	4.5193	6.20437e-06	0.000222514	1.80285
FBgn0041194	8409.08	-0.698958	0.154663	-4.51924	6.20621e-06	0.000222514	1.80285
FBgn0087013	10946.1	0.372634	0.0824839	4.51766	6.25277e-06	0.000222878	1.80285
FBgn0031559	342.133	-1.32075	0.292976	-4.50806	6.54224e-06	0.000303699	1.32033
FBgn0262580	30.604	-2.55889	0.568159	-4.50383	6.67387e-06	0.00106646	0.294092
FBgn0038552	1008.14	0.522388	0.116173	4.49662	6.90417e-06	0.000199575	2.31514
FBgn0026630	2039.35	-0.45858	0.102035	-4.49435	6.97823e-06	0.000209822	2.19467
FBgn0052750	61.2074	-1.55169	0.345371	-4.49281	7.02883e-06	0.000903214	0.380805
FBgn0064237	1189.5	-0.832135	0.185253	-4.49189	7.05932e-06	0.000300212	1.4493
FBgn0259716	643.099	0.844406	0.188081	4.48958	7.13652e-06	0.000205306	2.31806
FBgn0035043	817.298	-0.764963	0.170523	-4.48599	7.2576e-06	0.000319534	1.37873
FBgn0033446	12537.7	0.862883	0.192574	4.48079	7.43656e-06	0.000227398	2.09243
FBgn0027532	1639.59	0.418463	0.093395	4.48057	7.44429e-06	0.000270374	1.7324
FBgn0035431	177.14	-0.757544	0.169077	-4.48046	7.44816e-06	0.000206107	2.40142
FBgn0053296	337.156	0.791709	0.176801	4.47797	7.53576e-06	0.000343156	1.32033
FBgn0030984	643.945	-0.541867	0.12101	-4.47788	7.53877e-06	0.000213866	2.31806
FBgn0032253	1330.02	-0.625797	0.139835	-4.47524	7.63257e-06	0.000333903	1.37873
FBgn0027579	3692.36	-0.644739	0.144145	-4.47284	7.71874e-06	0.000270286	1.80285
FBgn0037996	31.6304	-2.19809	0.491725	-4.47017	7.81581e-06	0.00121576	0.294092
FBgn0036767	478.99	-1.42078	0.31815	-4.46575	7.9787e-06	0.000188768	2.85893
FBgn0040364	869.451	-0.785667	0.175984	-4.46443	8.02804e-06	0.000218881	2.40142
FBgn0004228	732.541	-0.878142	0.196721	-4.46389	8.04856e-06	0.000218881	2.40142
FBgn0020414	11603.9	-0.624906	0.140021	-4.46296	8.08365e-06	0.000162444	3.42711
FBgn0261681	69.3006	-1.55617	0.348824	-4.4612	8.15023e-06	0.000613931	0.700568
FBgn0031735	412.314	-0.823403	0.18486	-4.45421	8.42043e-06	0.000198264	2.85893
FBgn0005585	13124.4	-0.393313	0.0887082	-4.43379	9.2592e-06	0.00031276	1.80285
FBgn0034276	353.342	-1.14969	0.260035	-4.42129	9.81134e-06	0.000362286	1.60784
FBgn0035811	697.666	-0.567985	0.128546	-4.41854	9.93679e-06	0.000277127	2.24862
FBgn0003358	2645.98	-0.893758	0.202319	-4.41757	9.98178e-06	0.000345319	1.7324
FBgn0262081	5602.07	0.402753	0.0913011	4.41127	1.02767e-05	0.000206799	3.29078
FBgn0035298	1382.21	-0.486484	0.110357	-4.40826	1.04203e-05	0.000345319	1.80285
FBgn0034736	104.329	-0.93004	0.211172	-4.40418	1.06187e-05	0.00125741	0.380805
FBgn0034417	758.082	-0.579046	0.131582	-4.40066	1.07924e-05	0.000280907	2.40142
FBgn0036264	125.999	1.02125	0.232269	4.39684	1.09839e-05	0.000787631	0.700568
FBgn0053533	336.736	-0.968714	0.220367	-4.39592	1.10307e-05	0.000428162	1.46964
FBgn0035076	2821.74	0.698983	0.159067	4.39428	1.11142e-05	0.000364862	1.80285
FBgn0039470	231.453	-1.85543	0.422425	-4.39234	1.12139e-05	0.000431863	1.46964
FBgn0034085	756.23	-0.555489	0.126517	-4.39061	1.13031e-05	0.000300212	2.31514
FBgn0034246	1932.39	-0.542628	0.123706	-4.38643	1.15228e-05	0.000385411	1.75362
FBgn0002524	1277.76	-0.488955	0.111667	-4.37869	1.19394e-05	0.000457538	1.4493
FBgn0003261	23462.4	0.314871	0.0719266	4.37768	1.19952e-05	0.000232438	3.29078
FBgn0264272	358.898	0.648993	0.148303	4.37612	1.20808e-05	0.000457538	1.46964
FBgn0039562	6405.18	-0.383139	0.0877359	-4.36696	1.25986e-05	0.000404737	1.80285
FBgn0036921	1802.35	-0.365759	0.083764	-4.36654	1.26229e-05	0.000420719	1.7324
FBgn0039509	954.74	0.40175	0.0921606	4.35923	1.30519e-05	0.000519677	1.37873
FBgn0034247	2048.74	-1.03792	0.238256	-4.3563	1.32279e-05	0.00042237	1.80285
FBgn0031418	1464.38	-0.728369	0.167539	-4.34747	1.37719e-05	0.000431863	1.80285
FBgn0025678	2102	-0.527022	0.121251	-4.34654	1.38301e-05	0.000434329	1.79484
FBgn0054026	4746.66	-0.759566	0.174795	-4.34546	1.38987e-05	0.000267522	3.29078
FBgn0035199	87.404	1.10856	0.255979	4.33065	1.48667e-05	0.000969083	0.737651
FBgn0002531	98.9334	-1.2699	0.29324	-4.33059	1.48714e-05	0.000969083	0.737651
FBgn0036363	523.67	-1.20327	0.278203	-4.32515	1.52428e-05	0.000395023	2.24862
FBgn0001124	5166.45	-0.422706	0.0978141	-4.32153	1.54954e-05	0.000293351	3.29078
FBgn0283472	6821.95	0.448963	0.103928	4.31993	1.5608e-05	0.000304379	3.13277
FBgn0036956	20.7864	-3.07029	0.710906	-4.31884	1.56849e-05	0.000906459	0.842441
FBgn0036030	11696.9	-0.657584	0.152308	-4.31745	1.57842e-05	0.000296978	3.29078
FBgn0264296	56.6907	-2.3084	0.534755	-4.31675	1.58341e-05	0.00111103	0.666454
FBgn0034253	422.248	0.592706	0.13741	4.31342	1.6075e-05	0.000402872	2.31806
FBgn0265512	6636.12	0.462103	0.107264	4.30809	1.64672e-05	0.00044228	2.09243
FBgn0261584	265.745	-0.660211	0.153354	-4.30515	1.6687e-05	0.00042461	2.24862
FBgn0016675	1027.3	-2.04505	0.475075	-4.3047	1.67214e-05	0.000612074	1.4493
FBgn0029672	246.087	0.841466	0.19558	4.30242	1.68942e-05	0.000669429	1.32033
FBgn0025878	360.265	0.58431	0.135972	4.29729	1.729e-05	0.000680018	1.32033
FBgn0034943	357.167	-0.699771	0.162968	-4.29391	1.75554e-05	0.000584383	1.60784
FBgn0033115	43.0662	-1.30833	0.30472	-4.29355	1.75836e-05	0.00111196	0.737651
FBgn0036272	2283.6	0.364959	0.085014	4.29293	1.7633e-05	0.000552343	1.7324
FBgn0033999	91.1069	-2.39619	0.558233	-4.29245	1.76712e-05	0.00121576	0.666454
FBgn0030774	771.147	-0.861434	0.200962	-4.28656	1.81464e-05	0.000450848	2.24862
FBgn0030484	2823.51	-0.58139	0.135775	-4.282	1.85218e-05	0.000578527	1.7324
FBgn0035356	1768.5	-0.898456	0.210055	-4.27723	1.89231e-05	0.000584383	1.7324
FBgn0013308	101.856	1.05892	0.247917	4.27128	1.94358e-05	0.00130881	0.666454
FBgn0015801	1641.36	0.509365	0.119265	4.27086	1.94721e-05	0.000583715	1.79484
FBgn0038197	4973.48	0.459768	0.107706	4.26873	1.96585e-05	0.000370232	3.13277
FBgn0031913	1826.16	-0.788469	0.184798	-4.26667	1.98415e-05	0.000609301	1.7324
FBgn0050154	294.643	-0.838937	0.196827	-4.26231	2.02327e-05	0.00071045	1.46964
FBgn0054054	114.086	-1.1027	0.258826	-4.26039	2.04074e-05	0.00125049	0.737651
FBgn0263832	1570.53	0.580317	0.136212	4.26038	2.04076e-05	0.000613931	1.75362
FBgn0033124	451.39	-0.94997	0.223083	-4.25837	2.05926e-05	0.000490512	2.31806
FBgn0038020	968.261	-0.871542	0.204789	-4.2558	2.083e-05	0.000763022	1.37873
FBgn0032889	3164.79	-0.655875	0.154136	-4.25518	2.08884e-05	0.000389752	3.13277
FBgn0030041	9185.95	-0.475219	0.111684	-4.25502	2.09034e-05	0.000362286	3.42711
FBgn0005626	6381.78	0.652624	0.153434	4.25346	2.10492e-05	0.000549053	2.09243
FBgn0033728	2853.39	0.728309	0.171374	4.24981	2.1395e-05	0.000624322	1.80285
FBgn0033208	462.264	-0.481419	0.113313	-4.24859	2.15123e-05	0.000523662	2.24862
FBgn0031514	338.344	-0.714766	0.168478	-4.24248	2.21061e-05	0.000761705	1.46964
FBgn0263260	1076.2	-0.425173	0.100535	-4.22911	2.34618e-05	0.000551523	2.31514
FBgn0046878	261.45	-0.81579	0.193316	-4.21999	2.44313e-05	0.000903214	1.32033
FBgn0031034	89.6935	-6.08115	1.44283	-4.21475	2.50059e-05	0.00162239	0.666454
FBgn0010246	3728.28	-0.669779	0.158914	-4.21472	2.50085e-05	0.000447301	3.13277
FBgn0051288	1362.5	-0.707396	0.16811	-4.20793	2.57716e-05	0.000579059	2.40142
FBgn0032336	207.719	-0.773096	0.183869	-4.20461	2.61537e-05	0.000806463	1.60784
FBgn0262538	2639.9	0.733808	0.174594	4.20295	2.63461e-05	0.000761705	1.75362
FBgn0014380	1023.73	-0.451002	0.107346	-4.2014	2.65274e-05	0.000589324	2.40142
FBgn0034860	4208.81	0.655562	0.156058	4.20075	2.66029e-05	0.000751248	1.80285
FBgn0033787	2612.38	-1.06107	0.253327	-4.18853	2.80767e-05	0.000669429	2.19467
FBgn0034784	33.8815	-1.6662	0.398031	-4.1861	2.83791e-05	0.00362611	0.294092
FBgn0264549	152.951	0.977788	0.233691	4.1841	2.86293e-05	0.00180517	0.674981
FBgn0052675	2637.8	-0.480795	0.114939	-4.18305	2.87625e-05	0.000680018	2.19467
FBgn0038627	281.535	-0.724491	0.173236	-4.18211	2.88821e-05	0.000670136	2.24862
FBgn0050049	52.1311	-1.16353	0.278927	-4.17144	3.02686e-05	0.00190301	0.666454
FBgn0003053	860.288	-0.709376	0.170321	-4.16495	3.11425e-05	0.00106416	1.37873
FBgn0027657	6097.12	-0.513515	0.123466	-4.15916	3.19415e-05	0.000513129	3.42711
FBgn0040256	484.302	-0.986219	0.237164	-4.15838	3.20515e-05	0.000690647	2.40142
FBgn0037440	1334.83	-0.439504	0.1057	-4.15802	3.2102e-05	0.000734724	2.24862
FBgn0264987	358.28	-1.39325	0.33555	-4.15214	3.29386e-05	0.000749298	2.24862
FBgn0264827	302.052	-1.51595	0.365126	-4.15186	3.29791e-05	0.00105984	1.46964
FBgn0283536	7655.78	-0.310415	0.0747928	-4.15033	3.31996e-05	0.000792866	2.09243
FBgn0087007	3323.13	-0.405538	0.0977467	-4.14887	3.34126e-05	0.000795506	2.09243
FBgn0039073	699.008	0.667734	0.161105	4.14471	3.40248e-05	0.000749298	2.31806
FBgn0262146	54.1934	-2.10527	0.508232	-4.14234	3.43784e-05	0.00209698	0.674981
FBgn0036199	817.294	-0.763396	0.184751	-4.13203	3.59572e-05	0.00115166	1.4493
FBgn0263406	204.676	0.964932	0.233778	4.12756	3.6663e-05	0.000769004	2.40142
FBgn0011336	3000.59	-0.313575	0.0760622	-4.12261	3.74606e-05	0.00101651	1.75362
FBgn0036835	749.068	-1.04154	0.252676	-4.12204	3.75537e-05	0.00123707	1.37873
FBgn0034655	1717.89	0.561109	0.136216	4.11925	3.80102e-05	0.00100579	1.80285
FBgn0030612	602.507	-0.466854	0.113341	-4.11901	3.80502e-05	0.000792866	2.40142
FBgn0032373	496.639	-0.720168	0.175002	-4.1152	3.86846e-05	0.000795506	2.41728
FBgn0050339	167.921	-0.650783	0.158282	-4.11155	3.93017e-05	0.000859787	2.24862
FBgn0011555	330.436	-3.66601	0.89193	-4.1102	3.95316e-05	0.00133738	1.32033
FBgn0031004	382.568	-0.949887	0.231583	-4.10172	4.10087e-05	0.000736214	2.85893
FBgn0026403	1410.3	-0.517811	0.126417	-4.09606	4.20239e-05	0.00112878	1.7324
FBgn0038467	1143.53	-0.786818	0.192237	-4.09295	4.2592e-05	0.0013638	1.37873
FBgn0036997	881.35	-0.513661	0.125518	-4.09232	4.27081e-05	0.000922329	2.24862
FBgn0052082	2246.41	0.460635	0.112877	4.08086	4.48693e-05	0.0011576	1.79484
FBgn0031381	968.374	-0.484644	0.118848	-4.07786	4.54515e-05	0.000950937	2.31514
FBgn0036731	70.5304	-1.17562	0.288661	-4.07264	4.64825e-05	0.00436182	0.380805
FBgn0041191	3018.54	0.488502	0.12006	4.06883	4.72502e-05	0.00102085	2.19467
FBgn0032026	1737.03	-0.733026	0.180436	-4.06254	4.85421e-05	0.00122877	1.80285
FBgn0034031	570.822	-0.723672	0.178161	-4.06189	4.86774e-05	0.000969083	2.41728
FBgn0027565	629.163	0.468458	0.115472	4.05692	4.97246e-05	0.000986289	2.41728
FBgn0030098	588.833	-5.78078	1.42536	-4.05566	4.99921e-05	0.000989091	2.41728
FBgn0039671	18.6947	-2.20539	0.543938	-4.05449	5.02432e-05	0.00576193	0.294092
FBgn0035620	949.912	-3.0078	0.743134	-4.04746	5.17765e-05	0.00102085	2.40142
FBgn0040153	1486.75	-0.545097	0.134734	-4.04572	5.21626e-05	0.00134177	1.7324
FBgn0262656	3482.1	0.565248	0.139901	4.04035	5.3371e-05	0.00117823	2.09243
FBgn0264979	637.789	-0.525353	0.130212	-4.03461	5.46939e-05	0.00110609	2.31806
FBgn0020304	6700.96	0.441806	0.109587	4.03155	5.54102e-05	0.00136002	1.80285
FBgn0037678	200.763	-1.47129	0.365215	-4.02856	5.61191e-05	0.00164363	1.46964
FBgn0263120	25786.3	-0.402454	0.0999396	-4.02697	5.64996e-05	0.0012293	2.09243
FBgn0030272	1655.55	0.565931	0.140616	4.02465	5.70593e-05	0.00139074	1.80285
FBgn0041711	1735.44	0.809791	0.201269	4.02343	5.7356e-05	0.00120427	2.19467
FBgn0033188	6087.88	-0.419611	0.10434	-4.02156	5.7814e-05	0.000832014	3.42711
FBgn0285963	3924.52	-0.398064	0.0994263	-4.00361	6.2383e-05	0.000893116	3.42711
FBgn0035715	2286.69	-0.351738	0.0878702	-4.00293	6.25629e-05	0.00152111	1.79484
FBgn0031942	247.325	0.984358	0.246461	3.99397	6.49752e-05	0.00186902	1.46964
FBgn0035063	205.1	0.679827	0.170448	3.98846	6.65039e-05	0.00190027	1.46964
FBgn0030310	318.619	-0.999024	0.25064	-3.9859	6.72254e-05	0.00133738	2.24862
FBgn0035094	2427.89	-0.612571	0.153887	-3.98066	6.87235e-05	0.00137919	2.19467
FBgn0033247	875.033	-0.502696	0.126394	-3.9772	6.97304e-05	0.00209698	1.37873
FBgn0263510	664.177	0.554684	0.139846	3.96638	7.29724e-05	0.00134778	2.40142
FBgn0036847	394.02	-0.520865	0.131467	-3.96195	7.43402e-05	0.00144603	2.24862
FBgn0030993	759.114	-0.578746	0.146185	-3.95899	7.52661e-05	0.00142527	2.31514
FBgn0039677	204.456	1.04179	0.26324	3.95757	7.57168e-05	0.00232071	1.32033
FBgn0020764	11073.2	0.597109	0.150897	3.95708	7.58722e-05	0.00179514	1.80285
FBgn0039929	1762.56	0.365297	0.0924252	3.95235	7.73871e-05	0.00188421	1.7324
FBgn0261985	2335.46	-0.29962	0.0760042	-3.94215	8.07558e-05	0.00194458	1.7324
FBgn0001230	678.594	-0.68816	0.174627	-3.94075	8.12259e-05	0.0015727	2.24862
FBgn0033355	25.5728	-1.68886	0.428954	-3.93716	8.2453e-05	0.00846617	0.294092
FBgn0039580	607.175	-0.553209	0.140759	-3.93019	8.488e-05	0.00158693	2.31806
FBgn0024238	3963.78	-0.370004	0.0942435	-3.92604	8.63561e-05	0.00124895	3.13277
FBgn0283535	19535.8	-0.300274	0.0765105	-3.92462	8.68685e-05	0.00121345	3.29078
FBgn0038466	1457.54	-0.475649	0.121392	-3.91828	8.91829e-05	0.00173726	2.19467
FBgn0014469	4406.86	-0.376839	0.0962392	-3.91565	9.01605e-05	0.00129468	3.13277
FBgn0033397	195.937	-1.05929	0.270765	-3.91221	9.14561e-05	0.001643	2.40142
FBgn0037655	11911.5	0.438794	0.112175	3.91168	9.1655e-05	0.00209698	1.80285
FBgn0053468	117.523	-1.42833	0.366176	-3.90065	9.59339e-05	0.00782161	0.380805
FBgn0031008	622.339	0.452833	0.116163	3.89826	9.68845e-05	0.00171736	2.41728
FBgn0000356	18.8577	-4.78372	1.22892	-3.89261	9.91713e-05	0.00507775	0.674981
FBgn0085223	41.3291	-1.43754	0.369967	-3.88559	0.000102081	0.0081622	0.380805
FBgn0035309	164.261	-0.634326	0.163402	-3.88201	0.000103598	0.00304515	1.32033
FBgn0040732	15414.4	-0.931172	0.239878	-3.88186	0.000103658	0.0013447	3.42711
FBgn0036999	677.907	-0.446046	0.114913	-3.88158	0.000103781	0.00157683	2.85893
FBgn0000658	209.968	0.65515	0.168842	3.88026	0.000104347	0.00184515	2.40142
FBgn0031879	573.455	0.471364	0.121562	3.87756	0.000105508	0.00186151	2.40142
FBgn0037529	1326.49	-0.32023	0.0826144	-3.8762	0.000106099	0.00299268	1.37873
FBgn0033649	644.776	0.503734	0.129978	3.87554	0.000106387	0.00191877	2.31806
FBgn0063667	15.7634	-1.78822	0.462299	-3.8681	0.000109687	0.00456644	0.842441
FBgn0039239	383.645	-1.48445	0.383901	-3.86675	0.000110296	0.00165682	2.85893
FBgn0032805	200.72	-1.03222	0.26754	-3.85817	0.000114237	0.00209698	2.24862
FBgn0266219	39.7593	-1.26724	0.329239	-3.84899	0.000118607	0.00585906	0.674981
FBgn0264389	1229.34	-0.3393	0.0881971	-3.84706	0.000119544	0.00211673	2.31514
FBgn0262028	159.449	-0.815306	0.212069	-3.84453	0.000120784	0.00579213	0.700568
FBgn0035630	5397.19	0.419169	0.109057	3.84357	0.000121258	0.0026649	1.80285
FBgn0038098	189.696	-0.739767	0.192572	-3.8415	0.000122283	0.00209698	2.40142
FBgn0003997	534.281	0.571946	0.148957	3.83968	0.000123197	0.00224108	2.24862
FBgn0086898	318.002	0.52823	0.137658	3.83728	0.000124406	0.00323225	1.46964
FBgn0030065	426.433	0.442138	0.115444	3.82988	0.000128208	0.00188737	2.85893
FBgn0286198	1275.3	-0.538055	0.140541	-3.82846	0.000128946	0.00232071	2.24862
FBti0061471	169.042	0.838657	0.219111	3.82755	0.000129426	0.00232429	2.24862
FBgn0262539	1266.03	0.755426	0.197514	3.82467	0.000130948	0.00234661	2.24862
FBgn0052865	25.5997	1.56049	0.408086	3.82393	0.000131341	0.00642761	0.674981
FBgn0262357	1646.39	-1.64239	0.429513	-3.82386	0.00013138	0.00285745	1.80285
FBgn0037782	36.1822	-5.5479	1.45111	-3.82322	0.00013172	0.00642761	0.674981
FBgn0266268	1649.98	-0.457389	0.11983	-3.81697	0.000135102	0.00247006	2.19467
FBgn0044823	262.209	-0.544833	0.142806	-3.8152	0.000136073	0.00230289	2.40142
FBgn0032343	123.15	-0.698926	0.183784	-3.80298	0.000142967	0.00641719	0.737651
FBgn0002578	1959.37	-0.575865	0.151433	-3.80278	0.000143082	0.0031408	1.75362
FBgn0031860	620.506	-0.78508	0.206524	-3.80139	0.000143886	0.00248537	2.31806
FBgn0036208	569.587	-0.544717	0.143317	-3.80078	0.00014424	0.00239935	2.41728
FBgn0024361	981.967	-0.850172	0.223711	-3.80031	0.000144514	0.00248883	2.31514
FBgn0050046	1093.2	-0.588642	0.15496	-3.79867	0.000145476	0.00372751	1.4493
FBgn0011570	1798.43	-0.330219	0.0869452	-3.79801	0.000145863	0.0031347	1.79484
FBgn0035926	616.232	-3.72086	0.979849	-3.79738	0.000146235	0.00210137	2.85893
FBgn0032907	117.329	0.708882	0.186683	3.79726	0.000146303	0.0067609	0.700568
FBgn0085205	616.86	-1.09766	0.289164	-3.79598	0.000147062	0.00252422	2.31806
FBgn0030103	143.977	0.992186	0.261705	3.79124	0.000149899	0.00702164	0.674981
FBgn0036205	422.107	-0.513253	0.135638	-3.78399	0.000154335	0.00271374	2.24862
FBgn0039685	356.236	-4.04174	1.06949	-3.77913	0.000157379	0.00392284	1.46964
FBgn0034935	401.255	-0.710953	0.188141	-3.77884	0.00015756	0.00276469	2.24862
FBgn0267336	7702.51	0.486947	0.128937	3.77662	0.000158974	0.00201081	3.29078
FBgn0037850	149.646	-1.18552	0.313917	-3.77653	0.00015903	0.0074452	0.666454
FBgn0085358	1219.73	-0.78258	0.207518	-3.77113	0.000162508	0.00408385	1.4493
FBgn0033603	1420.3	1.11658	0.296554	3.76518	0.000166432	0.00295775	2.19467
FBgn0034354	357.789	-0.6133	0.162908	-3.76469	0.000166755	0.00382146	1.60784
FBgn0033101	1242.34	0.507277	0.134748	3.76464	0.000166792	0.00434216	1.37873
FBgn0051324	971.209	0.550601	0.146267	3.76434	0.000166988	0.00434216	1.37873
FBgn0034706	885.344	0.434382	0.11547	3.76186	0.000168652	0.0042059	1.4493
FBgn0040308	250.695	-0.6738	0.179301	-3.75794	0.000171319	0.00455924	1.32033
FBgn0020637	18.2506	1.79739	0.478613	3.75542	0.00017305	0.0067075	0.842441
FBgn0015037	4320.62	-0.584911	0.155953	-3.75056	0.000176437	0.00322619	2.09243
FBgn0038416	61.5071	-1.24841	0.332886	-3.75025	0.000176659	0.00799486	0.674981
FBgn0032782	1029.54	-0.39851	0.106318	-3.74829	0.000178046	0.00438164	1.4493
FBgn0037817	535.704	-0.670706	0.179124	-3.74436	0.000180853	0.00292759	2.41728
FBgn0263006	111515	0.521894	0.13943	3.74306	0.000181792	0.00225483	3.29078
FBgn0086451	534.013	0.826429	0.220926	3.74075	0.000183471	0.00295775	2.41728
FBgn0041160	584.974	-0.508279	0.135931	-3.73925	0.000184573	0.00256332	2.85893
FBgn0028509	3584.52	-0.421626	0.112798	-3.7379	0.000185563	0.00229666	3.29078
FBgn0051463	15.4028	-2.6554	0.71125	-3.73344	0.000188886	0.00846617	0.674981
FBgn0036419	1241.58	-0.688245	0.184455	-3.73122	0.000190552	0.00460273	1.4493
FBgn0015010	20519.5	-0.736	0.197556	-3.72553	0.000194902	0.00248581	3.13277
FBgn0033113	292.512	-0.690454	0.18535	-3.72513	0.000195217	0.00464155	1.46964
FBgn0023535	78.1525	-1.13542	0.305012	-3.72256	0.000197216	0.00882581	0.666454
FBgn0033774	59984.4	0.625667	0.168124	3.72147	0.000198065	0.00357117	2.09243
FBgn0036367	406.38	-0.875608	0.235328	-3.72079	0.000198597	0.00315614	2.41728
FBgn0038804	123.534	-0.704587	0.189409	-3.71992	0.000199282	0.0138107	0.380805
FBgn0022710	1849.95	0.377736	0.101644	3.71627	0.000202182	0.00348948	2.19467
FBgn0050104	322.211	-0.454448	0.122511	-3.70945	0.000207707	0.0045476	1.60784
FBgn0032124	268.853	-0.501523	0.135385	-3.70441	0.000211882	0.00356202	2.24862
FBgn0263234	911.006	-0.51884	0.140097	-3.70343	0.000212704	0.00348702	2.31514
FBgn0011818	959.046	0.471153	0.127318	3.70061	0.00021508	0.00360141	2.24862
FBgn0037239	3140.24	-0.433283	0.117217	-3.69642	0.000218657	0.00434216	1.80285
FBgn0052198	19.0846	-4.23706	1.14671	-3.69496	0.000219922	0.0183783	0.294092
FBgn0030817	605.139	0.672235	0.182044	3.6927	0.000221888	0.00369337	2.24862
FBgn0051301	902.793	0.402957	0.109185	3.69059	0.000223735	0.00371222	2.24862
FBgn0030658	1088.38	0.364189	0.0987102	3.68947	0.000224718	0.00371843	2.24862
FBgn0001986	577.228	0.44383	0.120582	3.68072	0.000232575	0.00381844	2.24862
FBgn0032666	5117.73	0.537673	0.146147	3.67899	0.000234156	0.00279586	3.29078
FBgn0030073	426.943	-1.12216	0.305392	-3.67447	0.000238341	0.00369337	2.41728
FBgn0002306	1318.43	0.482932	0.131458	3.67364	0.000239116	0.00371222	2.40142
FBgn0031580	119.61	-2.02147	0.550333	-3.67317	0.000239564	0.0159926	0.380805
FBgn0086365	570.273	-0.934633	0.254625	-3.67062	0.000241959	0.00383855	2.31806
FBgn0039800	4393.61	0.512773	0.139743	3.6694	0.000243122	0.00279323	3.42711
FBgn0035996	214.442	-0.564665	0.153926	-3.66843	0.000244043	0.005626	1.46964
FBgn0033735	539.361	-0.537688	0.14659	-3.66797	0.000244487	0.00376595	2.40142
FBgn0033139	325.628	-0.980486	0.267611	-3.66385	0.000248449	0.00403969	2.24862
FBgn0027073	2144.33	-0.580953	0.158582	-3.66342	0.000248869	0.00411421	2.19467
FBgn0030929	15399.4	-0.532296	0.145391	-3.66115	0.00025109	0.00309786	3.13277
FBgn0035982	22177.7	0.652287	0.178185	3.66073	0.000251495	0.00432762	2.09243
FBgn0039840	494.892	-0.944972	0.258291	-3.65856	0.000253637	0.00385117	2.41728
FBgn0030482	3735.94	-0.775284	0.212331	-3.6513	0.000260915	0.00307077	3.29078
FBgn0037174	74.7692	-1.2812	0.350941	-3.65075	0.000261473	0.0171147	0.380805
FBgn0038795	475.082	-0.735043	0.201382	-3.64999	0.000262247	0.00420719	2.24862
FBgn0001090	3362.62	0.688977	0.188788	3.64948	0.000262774	0.00444531	2.09243
FBgn0038597	314.67	0.579735	0.158888	3.6487	0.000263566	0.00655222	1.32033
FBgn0031558	1039.94	-1.13968	0.312659	-3.64514	0.000267248	0.00406102	2.40142
FBgn0028532	31.1673	-2.79714	0.768052	-3.64186	0.000270674	0.00943419	0.842441
FBgn0013710	160.692	-0.987179	0.271128	-3.641	0.000271578	0.00411097	2.40142
FBgn0037298	8708.51	0.418369	0.114932	3.64015	0.000272474	0.00317437	3.29078
FBgn0040370	345.609	-0.512319	0.140992	-3.63368	0.000279413	0.00440702	2.24862
FBgn0031635	1459.77	0.332002	0.0914096	3.63202	0.000281211	0.00551932	1.7324
FBgn0037279	1388.5	-0.413312	0.113812	-3.63155	0.000281724	0.00548217	1.75362
FBgn0030763	242.213	1.02277	0.282784	3.61679	0.000298276	0.00617476	1.60784
FBgn0039818	81.7121	-1.5993	0.442289	-3.61596	0.000299235	0.0117751	0.700568
FBgn0050438	1014.89	-1.16545	0.322434	-3.61453	0.000300896	0.00674446	1.4493
FBgn0038256	3750.28	-0.386858	0.107097	-3.61224	0.000303568	0.00337543	3.42711
FBgn0034296	12093.2	-0.687512	0.190439	-3.61014	0.000306037	0.00339604	3.42711
FBgn0028534	32.3848	-3.14442	0.871189	-3.60934	0.000306973	0.0243063	0.282393
FBgn0039769	122.25	-5.47611	1.51962	-3.60361	0.000313827	0.0125793	0.674981
FBgn0051445	2464.66	-0.38021	0.105515	-3.60336	0.000314133	0.00585906	1.79484
FBgn0051778	2003.7	-0.552459	0.153349	-3.60263	0.000315012	0.00585906	1.79484
FBgn0026593	1970.72	0.320817	0.0890707	3.60182	0.000315996	0.00585906	1.80285
FBgn0026084	4026.67	-0.381567	0.105957	-3.60115	0.000316816	0.00374813	3.13277
FBgn0033582	119.246	-1.12978	0.313744	-3.60096	0.000317042	0.0124211	0.700568
FBgn0010770	357.002	0.680887	0.189121	3.60027	0.000317893	0.00650088	1.60784
FBgn0034312	427.514	-0.557873	0.155144	-3.59584	0.000323348	0.00466552	2.41728
FBgn0020305	373.37	0.444457	0.123665	3.59404	0.000325589	0.00412404	2.85893
FBgn0039629	1198.6	-0.375841	0.104577	-3.59391	0.000325756	0.00488068	2.31514
FBgn0035265	76.4526	-1.66513	0.463403	-3.59327	0.000326548	0.0131069	0.666454
FBgn0039679	26.475	1.51565	0.421809	3.59322	0.000326614	0.0246004	0.294092
FBgn0037781	62.7934	-1.71835	0.478391	-3.59194	0.000328227	0.0206112	0.380805
FBgn0033097	9.84653	-3.97308	1.10912	-3.5822	0.000340708	0.0134078	0.674981
FBgn0031528	2957.69	0.520045	0.145213	3.58127	0.000341932	0.00642761	1.75362
FBgn0036029	42.3133	-1.35468	0.378702	-3.57717	0.000347334	0.0214322	0.380805
FBgn0030747	678.766	-0.649325	0.181692	-3.57377	0.000351884	0.00504014	2.41728
FBgn0030607	904.788	-0.531043	0.148617	-3.57324	0.000352593	0.00522534	2.31514
FBgn0032018	1189.52	-0.357312	0.100048	-3.57141	0.000355066	0.00761887	1.4493
FBgn0261808	4812.68	0.34542	0.0968344	3.56712	0.00036092	0.00579213	2.09243
FBgn0037684	637.399	-0.834682	0.234005	-3.56694	0.000361168	0.00445543	2.85893
FBgn0032587	1534.62	-0.3305	0.0927087	-3.56493	0.000363959	0.005626	2.19467
FBgn0039761	940.867	-4.69559	1.32017	-3.5568	0.000375398	0.00551932	2.31514
FBgn0040493	1414.27	-0.385234	0.108447	-3.55227	0.000381923	0.00696748	1.75362
FBgn0035035	210.893	0.519263	0.146179	3.55225	0.000381952	0.00574461	2.24862
FBgn0051104	2550.49	-0.59579	0.167901	-3.54846	0.000387486	0.00700976	1.75362
FBgn0027585	5893.59	0.40846	0.115112	3.54837	0.000387623	0.00440161	3.13277
FBgn0040346	486.861	0.454403	0.128142	3.54609	0.000390994	0.0047613	2.85893
FBgn0036479	1413.96	0.565619	0.159638	3.54314	0.000395394	0.00699266	1.80285
FBgn0032919	1407.31	0.333046	0.0941257	3.53831	0.000402689	0.00720037	1.75362
FBgn0033453	1068.44	0.535333	0.151516	3.53318	0.000410597	0.00576193	2.40142
FBgn0036750	28.1017	-2.0507	0.581302	-3.52777	0.00041908	0.0148002	0.737651
FBgn0051205	6897.09	0.468035	0.132801	3.52434	0.000424531	0.00440161	3.42711
FBgn0030562	274.106	0.810147	0.229935	3.52337	0.000426092	0.00628503	2.24862
FBgn0052170	1460.19	0.573431	0.162755	3.52328	0.000426237	0.00738885	1.80285
FBgn0261564	7859.1	0.331107	0.094058	3.52024	0.000431159	0.00444531	3.42711
FBgn0031389	458.711	0.965206	0.274192	3.52018	0.000431246	0.00519417	2.85893
FBgn0000357	53.9461	-2.57867	0.732574	-3.52001	0.000431533	0.0150947	0.737651
FBgn0039051	39.2453	-2.54119	0.722014	-3.51958	0.000432226	0.0161918	0.674981
FBgn0034909	464.673	-0.676501	0.192231	-3.51921	0.000432827	0.00620401	2.31806
FBgn0035383	2675.05	-0.282971	0.0805315	-3.51378	0.00044177	0.00659562	2.19467
FBgn0039151	4266.95	0.417457	0.118865	3.51202	0.000444709	0.00684764	2.09243
FBgn0030603	2254.67	-0.324066	0.0923269	-3.50998	0.000448135	0.00788267	1.75362
FBgn0039297	133.41	-0.84094	0.239651	-3.50902	0.000449756	0.0156257	0.737651
FBgn0034335	1568.64	-0.430384	0.12269	-3.50791	0.000451646	0.00798191	1.7324
FBgn0034879	362.587	0.661917	0.188795	3.50601	0.000454872	0.00999197	1.32033
FBgn0030798	2693.12	0.420402	0.119939	3.50513	0.000456388	0.00786892	1.79484
FBgn0032433	1310.62	-0.376093	0.107305	-3.50491	0.000456757	0.00664426	2.24862
FBgn0027932	8170.99	0.413564	0.118072	3.50263	0.000460689	0.00486485	3.29078
FBgn0036481	19.7528	-1.5904	0.454117	-3.50219	0.000461443	0.0319006	0.294092
FBgn0031717	612.74	-0.512344	0.146367	-3.50042	0.000464531	0.00672251	2.24862
FBgn0039736	117.369	-0.667007	0.190556	-3.50033	0.000464687	0.017307	0.666454
FBgn0031914	7327.07	0.567546	0.1622	3.49905	0.000466912	0.00514152	3.13277
FBgn0031661	499.469	-0.525203	0.150147	-3.49792	0.0004689	0.0067609	2.24862
FBgn0004364	2103.67	0.503761	0.144033	3.49755	0.000469555	0.00687952	2.19467
FBgn0001215	5722.57	0.257564	0.0737027	3.49464	0.000474707	0.00520838	3.13277
FBgn0266005	234.84	0.639564	0.183194	3.49117	0.000480904	0.00956582	1.46964
FBgn0031490	877.273	0.419767	0.120518	3.48303	0.000495781	0.00672251	2.40142
FBgn0033928	92.7505	-0.889301	0.255437	-3.48149	0.000498624	0.0183783	0.666454
FBgn0037144	228.956	0.578293	0.166221	3.47906	0.000503173	0.00677187	2.40142
FBgn0034887	506.404	-0.618876	0.177899	-3.47881	0.000503647	0.00696261	2.31806
FBgn0038194	7164.85	-0.520747	0.149759	-3.47724	0.000506603	0.00846617	1.80285
FBgn0053303	1631.65	-0.433241	0.124599	-3.47707	0.00050692	0.00846617	1.80285
FBgn0262574	1170.33	-0.621344	0.178709	-3.47684	0.000507361	0.00699266	2.31514
FBgn0039153	529.091	-0.370551	0.106614	-3.47564	0.000509645	0.00699446	2.31806
FBgn0031808	68.0474	1.129	0.324945	3.47443	0.000511934	0.0187715	0.666454
FBgn0062412	361.443	-0.789303	0.227213	-3.47385	0.000513056	0.0100634	1.46964
FBgn0000250	5875.15	0.327214	0.0942288	3.47255	0.000515548	0.00535571	3.29078
FBgn0284247	483.498	0.429412	0.123675	3.47209	0.000516421	0.00690303	2.40142
FBgn0026380	1234.93	-0.486153	0.140202	-3.46752	0.000525284	0.010369	1.4493
FBgn0026718	883.505	-0.659504	0.190376	-3.46422	0.000531775	0.00701318	2.40142
FBgn0031940	96.741	0.96988	0.28012	3.46237	0.000535435	0.0192771	0.674981
FBgn0030556	4214.32	0.362521	0.104706	3.46228	0.000535621	0.00535256	3.42711
FBgn0037895	342.257	0.654748	0.189414	3.4567	0.000546837	0.00987926	1.60784
FBgn0013683	234.672	-0.964417	0.279156	-3.45476	0.000550775	0.00720037	2.40142
FBgn0011706	81.7477	-0.923018	0.267372	-3.45219	0.000556065	0.0200357	0.666454
FBgn0030615	322.357	0.438146	0.127074	3.44795	0.00056485	0.00736319	2.40142
FBgn0011672	1868.87	-0.26628	0.0772444	-3.44724	0.000566354	0.00792117	2.19467
FBgn0039709	486.192	0.398266	0.115599	3.44523	0.00057057	0.00786516	2.24862
FBgn0050151	1083.68	-0.483777	0.140464	-3.44414	0.000572885	0.0115051	1.37873
FBgn0036323	82.3043	-0.766312	0.222629	-3.4421	0.000577219	0.0311023	0.380805
FBgn0030189	329.675	-0.696334	0.20237	-3.44089	0.000579806	0.00792117	2.24862
FBgn0052068	2657.65	0.340307	0.0990028	3.43735	0.000587442	0.00956582	1.79484
FBgn0039722	498.37	-0.944824	0.275338	-3.43151	0.000600241	0.00814094	2.24862
FBgn0015766	31852.7	0.388065	0.113243	3.42683	0.000610682	0.00871831	2.09243
FBgn0031739	523.426	0.412691	0.120477	3.42549	0.000613696	0.00788267	2.40142
FBgn0036449	3053.45	-0.637009	0.186211	-3.42089	0.00062416	0.0100634	1.79484
FBgn0034639	545.022	0.722703	0.211302	3.42023	0.000625674	0.00820527	2.31806
FBgn0039024	2573.65	-0.384411	0.112403	-3.41994	0.00062636	0.0100634	1.79484
FBgn0011204	1764.04	0.349531	0.102225	3.41924	0.000627959	0.00856081	2.19467
FBgn0033205	918.495	-0.919386	0.269096	-3.41658	0.000634135	0.00847776	2.24862
FBgn0034406	554.758	-0.589055	0.172455	-3.4157	0.000636187	0.00832501	2.31806
FBgn0003390	542.005	0.576981	0.168934	3.41542	0.000636842	0.00832501	2.31806
FBgn0030960	1760.55	0.369557	0.10837	3.41016	0.000649248	0.01056	1.75362
FBgn0036493	639.928	-0.533271	0.156433	-3.40894	0.000652153	0.00718835	2.85893
FBgn0265074	14.7469	-1.73698	0.509811	-3.40711	0.000656543	0.0439001	0.282393
FBgn0020416	3843.51	0.423776	0.124501	3.4038	0.000664556	0.00936922	2.09243
FBgn0033261	348.514	0.544895	0.160101	3.40343	0.000665444	0.0114932	1.60784
FBgn0039737	42810.7	0.488451	0.143527	3.4032	0.000666024	0.00684764	3.13277
FBgn0030638	759.139	-0.438879	0.129065	-3.40044	0.000672767	0.0125773	1.4493
FBgn0053093	10.5247	-2.52802	0.743684	-3.39931	0.00067555	0.0194208	0.842441
FBgn0035806	164.646	-0.899189	0.26456	-3.39881	0.000676796	0.0124953	1.46964
FBgn0003514	5396.63	-0.430406	0.126658	-3.39818	0.000678348	0.00950445	2.09243
FBgn0021995	971.069	0.404312	0.118994	3.39776	0.000679407	0.0131632	1.37873
FBgn0027615	582.612	-0.376062	0.110738	-3.39596	0.000683872	0.0085474	2.40142
FBgn0034436	1937.37	-0.386276	0.11375	-3.39583	0.0006842	0.0110485	1.7324
FBgn0035501	1435.89	0.388899	0.114545	3.39517	0.000685855	0.0107697	1.80285
FBgn0040259	2413.23	-0.412984	0.121787	-3.39104	0.00069628	0.0108983	1.80285
FBgn0039086	85.2138	-0.943832	0.278401	-3.39018	0.000698464	0.0236041	0.666454
FBgn0052695	1046.87	-0.825457	0.243616	-3.38835	0.000703139	0.0092534	2.24862
FBgn0033268	2838.3	0.741123	0.218826	3.38681	0.000707094	0.0113511	1.7324
FBgn0036145	1189.87	0.452137	0.133513	3.38645	0.000708019	0.0136025	1.37873
FBgn0014184	74262.4	0.374546	0.110628	3.38562	0.000710186	0.0110363	1.80285
FBgn0032088	346.147	-1.11584	0.329776	-3.38363	0.00071534	0.00937005	2.24862
FBgn0010435	13673.6	0.491071	0.145162	3.38291	0.000717213	0.00720037	3.13277
FBgn0038145	20456.7	0.398364	0.117852	3.3802	0.00072434	0.00699446	3.29078
FBgn0032783	4465.89	0.578694	0.171409	3.37609	0.000735229	0.00705228	3.29078
FBti0062252	19.4665	-2.1407	0.634234	-3.37526	0.000737469	0.0464403	0.294092
FBgn0259101	1204.91	0.377577	0.112008	3.37098	0.000749009	0.00924431	2.40142
FBgn0003162	2658.48	0.477791	0.141768	3.37024	0.000751038	0.0117895	1.75362
FBgn0261705	161.89	0.57498	0.170621	3.36992	0.000751888	0.00975773	2.24862
FBgn0031865	542.792	-0.710443	0.211021	-3.36669	0.00076077	0.00929876	2.41728
FBgn0028487	1100.11	0.3088	0.0917432	3.36592	0.000762878	0.00987094	2.24862
FBgn0086359	3417.74	0.520961	0.154821	3.36492	0.000765672	0.0104529	2.09243
FBgn0038613	131.199	-0.97545	0.289958	-3.36411	0.000767918	0.0235276	0.737651
FBgn0052220	211.33	0.614727	0.18297	3.35971	0.000780239	0.0129994	1.60784
FBgn0029737	1618.76	0.324803	0.0967445	3.35732	0.000787007	0.0124211	1.7324
FBgn0028562	747.981	-0.66249	0.197445	-3.35531	0.000792766	0.0101475	2.24862
FBgn0037926	791.089	0.471185	0.140648	3.3501	0.000807832	0.014601	1.4493
FBgn0031877	215.678	-0.557426	0.166509	-3.34772	0.0008148	0.00987094	2.40142
FBgn0039172	1215.7	-0.364052	0.108752	-3.34755	0.000815295	0.0152157	1.37873
FBgn0037135	8816.76	0.303621	0.0907177	3.34688	0.000817276	0.00798191	3.13277
FBgn0032668	23.6035	-1.60209	0.478788	-3.34615	0.000819434	0.0223813	0.842441
FBgn0027569	2217.42	-0.581136	0.173704	-3.34555	0.000821181	0.012754	1.7324
FBgn0261020	784.308	-0.479048	0.143211	-3.34504	0.000822693	0.0148002	1.4493
FBgn0034726	380.64	0.467997	0.139916	3.34484	0.000823292	0.0101916	2.31806
FBgn0036661	7342.13	0.691498	0.206774	3.34422	0.000825145	0.0074999	3.42711
FBgn0053192	51.8437	-2.05614	0.614925	-3.34373	0.0008266	0.0247351	0.737651
FBgn0034883	147.496	-1.04276	0.3124	-3.33791	0.000844099	0.0251124	0.737651
FBgn0033702	301.766	0.754729	0.226123	3.33769	0.000844765	0.0161918	1.32033
FBgn0034670	14.5719	-1.77635	0.532498	-3.33589	0.000850275	0.0252085	0.737651
FBgn0050000	836.477	-0.628317	0.18849	-3.33343	0.00085783	0.0158809	1.37873
FBgn0039525	2525.44	0.424564	0.127375	3.33318	0.000858599	0.0132169	1.7324
FBgn0058006	1139.03	0.721889	0.216722	3.33094	0.000865524	0.0106285	2.31514
FBgn0030720	716.918	0.535429	0.160806	3.32965	0.000869549	0.0108983	2.24862
FBgn0031097	508.198	0.903509	0.271386	3.32924	0.000870833	0.0108983	2.24862
FBgn0037517	407.889	-0.886742	0.266412	-3.32846	0.000873279	0.010351	2.41728
FBgn0265180	10074.4	0.436211	0.131125	3.32668	0.000878863	0.00789723	3.42711
FBgn0040759	381.861	0.769769	0.231525	3.32477	0.000884916	0.0091883	2.85893
FBgn0086912	328.253	0.870209	0.261935	3.32223	0.000892998	0.0105905	2.40142
FBgn0030006	254.254	-0.460216	0.13862	-3.31998	0.00090024	0.0106285	2.40142
FBgn0032050	772.094	0.839245	0.253022	3.31688	0.000910271	0.0159881	1.4493
FBgn0262537	1173.9	0.666188	0.200968	3.31489	0.000916782	0.0110616	2.31514
FBgn0034816	43.3174	1.00252	0.302649	3.31248	0.000924724	0.0279005	0.700568
FBgn0023542	1202.37	0.376803	0.113758	3.31234	0.000925202	0.0108906	2.40142
FBgn0034933	485.279	0.426443	0.128765	3.3118	0.000926977	0.011154	2.31806
FBgn0051674	169.074	-0.571162	0.172607	-3.30903	0.000936207	0.0109547	2.40142
FBgn0034871	38224	-0.48286	0.145992	-3.30745	0.000941511	0.00856081	3.29078
FBgn0028473	23338.7	0.319517	0.0966369	3.30637	0.000945131	0.00898388	3.13277
FBgn0039022	550.461	-0.522944	0.158211	-3.30536	0.000948548	0.011662	2.24862
FBgn0034122	94.1782	-1.27049	0.384741	-3.30221	0.000959278	0.0296607	0.674981
FBgn0265434	8465.25	-0.48547	0.147254	-3.29683	0.000977834	0.0126104	2.09243
FBgn0031428	656.146	-0.417852	0.126936	-3.29183	0.000995384	0.0114937	2.40142
FBgn0010424	912.859	-0.501655	0.152427	-3.29111	0.000997932	0.0171362	1.4493
FBgn0014396	2023.48	-0.673343	0.204773	-3.28823	0.00100818	0.0124921	2.19467
FBgn0035933	999.49	-2.55132	0.776304	-3.2865	0.0010144	0.011662	2.40142
FBgn0037213	5773.61	0.360403	0.109666	3.28637	0.00101487	0.0147254	1.80285
FBgn0063497	1436.92	-0.475841	0.144817	-3.28582	0.00101686	0.0147998	1.79484
FBgn0013773	916.112	-0.375182	0.114254	-3.28374	0.00102439	0.0124211	2.24862
FBgn0028480	11972	0.401284	0.122224	3.28319	0.00102639	0.0148108	1.80285
FBgn0037955	2778.62	0.331621	0.101052	3.28169	0.00103186	0.0148693	1.80285
FBgn0264907	1492.75	0.379495	0.115809	3.27691	0.00104951	0.0150759	1.80285
FBgn0004395	1492.09	0.352642	0.107644	3.27601	0.00105284	0.015596	1.7324
FBgn0037140	274.164	-0.736258	0.224765	-3.27568	0.0010541	0.0165111	1.60784
FBgn0083970	462.928	0.427304	0.130459	3.27539	0.00105514	0.0124211	2.31806
FBgn0027560	23712.6	-0.450975	0.137707	-3.27489	0.00105703	0.00917016	3.42711
FBgn0001208	12618.6	-0.417179	0.127389	-3.27483	0.00105724	0.00943419	3.29078
FBgn0261995	1476.93	-0.322857	0.0986252	-3.27357	0.00106198	0.0152157	1.79484
FBgn0015663	414.365	-0.443905	0.135808	-3.26863	0.0010807	0.012911	2.24862
FBgn0029826	202.184	-0.834521	0.255595	-3.26501	0.0010946	0.0124211	2.40142
FBgn0286507	43.601	0.952916	0.292004	3.26336	0.00110098	0.0308259	0.737651
FBgn0051633	361.695	-0.412428	0.126392	-3.26309	0.00110206	0.0200357	1.32033
FBgn0036985	193.199	1.36452	0.418233	3.26258	0.00110403	0.0124921	2.40142
FBgn0039538	321.532	-0.428329	0.131288	-3.26252	0.00110425	0.0171147	1.60784
FBgn0041630	3331.85	-0.337783	0.103553	-3.26194	0.00110651	0.0139295	2.09243
FBti0062477	174.144	0.72032	0.220974	3.25975	0.00111511	0.0172376	1.60784
FBgn0038306	370.218	0.507721	0.155803	3.25874	0.00111908	0.0109828	2.85893
FBgn0259714	303.558	0.644135	0.197719	3.25783	0.00112266	0.0186919	1.46964
FBgn0037150	671.313	0.335727	0.103178	3.25386	0.00113849	0.012754	2.40142
FBgn0036623	3316.22	-0.393117	0.120884	-3.25202	0.00114587	0.0161359	1.80285
FBgn0022770	187.939	0.526639	0.162026	3.25033	0.0011527	0.0190934	1.46964
FBgn0030816	2336.37	0.561424	0.172894	3.24721	0.00116542	0.0163966	1.79484
FBgn0033593	892.484	0.802161	0.24734	3.24316	0.00118213	0.0135441	2.31514
FBgn0266590	235.032	0.82491	0.254531	3.2409	0.00119155	0.0132169	2.40142
FBgn0033807	5312.51	0.50068	0.154534	3.23994	0.00119557	0.0100634	3.42711
FBgn0035726	2524.29	-0.435253	0.134463	-3.23698	0.00120801	0.0168082	1.80285
FBgn0013981	11349.1	0.452255	0.139747	3.23624	0.00121117	0.0101566	3.42711
FBgn0000492	726.556	0.790454	0.244383	3.23448	0.00121863	0.0210298	1.37873
FBgn0287234	3871.99	0.622765	0.192726	3.23135	0.00123207	0.0106285	3.29078
FBgn0052407	617.161	-0.367537	0.113867	-3.22779	0.00124751	0.0136509	2.41728
FBgn0051720	169.451	-0.723705	0.224357	-3.22568	0.00125674	0.0204746	1.46964
FBgn0024980	602.731	-0.358236	0.111062	-3.22554	0.00125733	0.0138107	2.40142
FBgn0001258	1383.24	-0.471692	0.146704	-3.21527	0.00130322	0.017929	1.79484
FBgn0037051	3235.97	0.329892	0.10263	3.21438	0.00130727	0.0179281	1.80285
FBgn0035308	341.595	-0.495833	0.154327	-3.21288	0.00131412	0.0211903	1.46964
FBgn0050345	599.569	-0.328977	0.102404	-3.21253	0.00131571	0.0142974	2.41728
FBgn0035995	1485.1	-0.38192	0.118893	-3.21231	0.00131673	0.0186461	1.7324
FBgn0003008	358.128	-0.351807	0.109563	-3.21099	0.00132277	0.0144489	2.40142
FBgn0001216	8331.46	0.415171	0.129439	3.20746	0.00133911	0.0161918	2.09243
FBgn0012037	4576.23	-0.306417	0.0955402	-3.20721	0.00134031	0.0113437	3.29078
FBgn0034093	612.919	-0.396382	0.123677	-3.20498	0.00135071	0.0150759	2.31806
FBgn0027074	214.826	0.890626	0.277994	3.20376	0.00135647	0.0233303	1.32033
FBgn0025709	190.138	0.942855	0.294411	3.20251	0.00136235	0.0203131	1.60784
FBgn0053970	4911.04	0.505903	0.158084	3.20022	0.00137325	0.0120492	3.13277
FBgn0030955	516.632	-0.722085	0.225685	-3.19952	0.00137655	0.0156464	2.24862
FBgn0266581	659.574	0.603016	0.188794	3.19404	0.00140296	0.0150947	2.40142
FBgn0038110	692.94	-0.382677	0.119822	-3.1937	0.00140463	0.0159226	2.24862
FBgn0021875	563.478	0.435507	0.136463	3.1914	0.00141586	0.0156323	2.31806
FBgn0032075	6175.64	-0.492114	0.154246	-3.19045	0.00142053	0.0124211	3.13277
FBgn0024491	558.245	-2.22502	0.697768	-3.18877	0.00142878	0.0132935	2.85893
FBgn0051122	1290.64	0.305568	0.0959252	3.18548	0.00144512	0.0236041	1.37873
FBgn0037016	2084.55	-0.232328	0.0730212	-3.18165	0.00146439	0.0196218	1.80285
FBgn0032935	1543.48	-0.342655	0.107756	-3.17992	0.00147313	0.0196887	1.80285
FBgn0037151	156.86	-0.96951	0.305392	-3.17465	0.00150019	0.0392629	0.737651
FBgn0033659	939.335	-0.860652	0.271442	-3.17067	0.0015209	0.0236041	1.4493
FBgn0050431	1572.17	0.677565	0.214142	3.16409	0.0015557	0.0207007	1.79484
FBgn0263239	288.932	0.546105	0.172605	3.16389	0.00155673	0.0237693	1.46964
FBgn0011726	5414.29	-0.46492	0.147275	-3.15681	0.00159507	0.0129994	3.29078
FBgn0038984	21329.2	0.385571	0.122188	3.15556	0.00160191	0.0126104	3.42711
FBgn0037234	1411.28	0.26892	0.0852569	3.15424	0.00160918	0.0214822	1.75362
FBgn0038830	341.254	-0.523387	0.166016	-3.15262	0.0016181	0.01688	2.40142
FBgn0037358	2909.32	0.272436	0.0864811	3.15023	0.0016314	0.0218296	1.7324
FBgn0037934	1690.99	-0.45222	0.143888	-3.14285	0.00167311	0.0216886	1.79484
FBgn0266413	14.5378	1.86828	0.59466	3.14176	0.00167934	0.0431597	0.737651
FBgn0020906	1072.85	-1.79313	0.570759	-3.14165	0.00167997	0.026404	1.37873
FBgn0036735	1294.38	0.411678	0.131049	3.14142	0.00168132	0.0253414	1.4493
FBgn0039464	1904.48	0.3774	0.120183	3.1402	0.00168832	0.018775	2.19467
FBgn0284251	565.446	0.530503	0.168991	3.13923	0.00169393	0.0174631	2.40142
FBgn0261955	24412	0.414618	0.13217	3.13702	0.00170675	0.0196791	2.09243
FBgn0261113	32625.8	-0.41592	0.132775	-3.13252	0.00173314	0.0222033	1.80285
FBgn0002778	788.988	0.566662	0.180925	3.13202	0.00173607	0.0260464	1.4493
FBgn0034588	938.64	-0.49006	0.156644	-3.1285	0.00175702	0.0263003	1.4493
FBgn0286203	1111.87	0.405179	0.129592	3.12658	0.00176851	0.0264119	1.4493
FBgn0029828	2677.47	-0.458682	0.146727	-3.1261	0.00177144	0.0232482	1.7324
FBgn0267137	105.457	1.02149	0.326808	3.12564	0.00177417	0.0449668	0.737651
FBgn0030121	596.392	0.352153	0.112695	3.12482	0.00177912	0.0181263	2.41728
FBgn0032139	639.791	0.495911	0.158752	3.12381	0.00178523	0.0192771	2.24862
FBgn0027610	3345.26	-0.516988	0.165693	-3.12016	0.00180754	0.014969	3.13277
FBgn0039676	254.458	0.983987	0.315424	3.11957	0.00181116	0.024778	1.60784
FBgn0031401	1500.25	-0.285786	0.0916374	-3.11866	0.00181677	0.0234687	1.75362
FBgn0085483	940.736	0.821708	0.263621	3.117	0.00182699	0.0271611	1.4493
FBgn0011746	199.616	0.816079	0.261872	3.11632	0.0018312	0.0186829	2.40142
FBgn0034796	1039.63	0.321521	0.103178	3.11617	0.00183218	0.0271665	1.4493
FBgn0039321	6112.82	0.396448	0.127338	3.11337	0.00184966	0.0141968	3.42711
FBgn0022702	413.86	-0.467262	0.150092	-3.11318	0.00185086	0.0198079	2.24862
FBgn0025366	8817.96	0.203096	0.0653009	3.11015	0.00186989	0.0234687	1.80285
FBgn0035165	4930.79	-0.291018	0.0936395	-3.10786	0.00188447	0.0235953	1.80285
FBgn0030040	2813.75	-0.696494	0.224418	-3.10356	0.00191209	0.0207815	2.19467
FBgn0259229	178.582	0.837471	0.269936	3.10249	0.00191903	0.0193785	2.40142
FBgn0039461	1484.98	0.39881	0.128617	3.10076	0.00193024	0.0244677	1.75362
FBgn0030839	242.355	-0.453301	0.146222	-3.10008	0.00193469	0.0261341	1.60784
FBgn0037720	2561.69	0.331456	0.106924	3.09991	0.00193577	0.0246934	1.7324
FBgn0004369	1930.9	0.346028	0.111646	3.09934	0.00193952	0.0245565	1.75362
FBgn0033541	959.523	-0.582707	0.188083	-3.09813	0.00194747	0.0282766	1.4493
FBgn0040752	2910.18	0.351354	0.113427	3.09763	0.00195073	0.024778	1.7324
FBgn0036765	593.097	-0.345479	0.111808	-3.08992	0.00200208	0.0211309	2.24862
FBgn0000355	75.5307	-4.95881	1.60519	-3.08924	0.00200667	0.0493992	0.737651
FBgn0003339	436.947	0.4123	0.133509	3.08819	0.0020138	0.0211903	2.24862
FBgn0261283	11488.1	-0.321053	0.104038	-3.08592	0.00202923	0.0152157	3.42711
FBgn0040060	111548	0.50183	0.162656	3.08523	0.00203394	0.0223813	2.09243
FBgn0029091	799.459	-0.358719	0.116291	-3.08467	0.00203778	0.030559	1.37873
FBgn0259715	5126.43	0.62833	0.203697	3.08462	0.0020381	0.0164065	3.13277
FBgn0011787	848.72	-0.344656	0.111791	-3.08303	0.00204903	0.0210315	2.31514
FBgn0039336	336.941	0.51577	0.167449	3.08016	0.00206893	0.0274131	1.60784
FBgn0039678	11388	0.942517	0.306251	3.0776	0.00208676	0.0167313	3.13277
FBgn0039807	669.387	-0.374174	0.121607	-3.07691	0.0020916	0.0212548	2.31806
FBgn0036665	222.492	0.575243	0.187165	3.07346	0.00211593	0.0218296	2.24862
FBgn0052191	814.322	-0.313602	0.102043	-3.07324	0.00211747	0.0314792	1.37873
FBgn0027586	3675.09	0.408039	0.132821	3.07209	0.00212563	0.0169754	3.13277
FBgn0032774	7290.91	0.339256	0.110463	3.07122	0.00213183	0.0170025	3.13277
FBgn0000711	3414.84	-0.30388	0.099008	-3.06925	0.00214599	0.0259123	1.80285
FBgn0032435	911.859	-0.424404	0.138305	-3.06862	0.00215051	0.0216543	2.31514
FBgn0040723	899.724	-0.601018	0.195873	-3.0684	0.00215205	0.0216543	2.31514
FBgn0012036	41190.6	-0.302727	0.0986819	-3.0677	0.00215711	0.0233826	2.09243
FBgn0037562	1415.97	-0.824958	0.268972	-3.06708	0.00216163	0.0265894	1.75362
FBgn0035907	277.476	0.452512	0.147604	3.06571	0.00217153	0.030559	1.46964
FBgn0063494	1515.32	-0.591918	0.193083	-3.06561	0.00217228	0.0226398	2.19467
FBgn0028664	1147.94	0.325261	0.106136	3.06458	0.00217973	0.0213548	2.40142
FBgn0263607	454.38	-0.500789	0.163684	-3.0595	0.00221708	0.0214822	2.41728
FBgn0038236	1437.55	0.770762	0.251941	3.05929	0.00221861	0.0271665	1.75362
FBgn0037614	528.531	0.490079	0.160212	3.05894	0.00222124	0.0189377	2.85893
FBgn0030964	1003.77	-0.414359	0.135644	-3.05476	0.0022524	0.0228808	2.24862
FBgn0010425	8103.18	0.695719	0.227821	3.0538	0.00225962	0.0241753	2.09243
FBgn0036697	2853.64	0.335462	0.109912	3.0521	0.00227249	0.0277579	1.7324
FBgn0040070	4157.8	-0.552894	0.181173	-3.05174	0.0022752	0.0166976	3.42711
FBgn0014859	565.893	-0.553132	0.18127	-3.05142	0.0022776	0.0225284	2.31806
FBgn0032512	502.655	0.419273	0.137545	3.04827	0.00230165	0.0221909	2.40142
FBgn0032494	7974.07	0.693876	0.227681	3.04758	0.00230694	0.0173781	3.29078
FBgn0036745	501.397	-0.477837	0.156844	-3.04658	0.00231464	0.0195829	2.85893
FBgn0036538	1582.68	0.330094	0.108351	3.04651	0.00231514	0.0274131	1.80285
FBgn0026079	480.321	0.475469	0.156122	3.0455	0.00232292	0.0222033	2.41728
FBgn0035213	675.023	0.504626	0.165706	3.04531	0.00232443	0.0228808	2.31806
FBgn0034511	1035.74	-0.679402	0.223126	-3.04492	0.00232741	0.0223572	2.40142
FBgn0032170	2302.11	0.379286	0.124618	3.0436	0.00233768	0.0283641	1.7324
FBgn0014342	271.49	0.41057	0.134901	3.0435	0.00233843	0.0223813	2.40142
FBgn0039306	331.251	0.379811	0.124823	3.04279	0.00234393	0.0352428	1.32033
FBgn0031937	1361.73	-0.551918	0.181549	-3.04005	0.00236538	0.0236327	2.24862
FBgn0029755	355.748	0.547037	0.179965	3.03968	0.00236829	0.0305213	1.60784
FBgn0028694	1775.86	-0.333792	0.109878	-3.03783	0.0023829	0.0279069	1.80285
FBgn0032699	5077.21	-1.23971	0.40834	-3.03596	0.00239768	0.0280175	1.80285
FBgn0035688	3960.74	0.181845	0.0599249	3.03455	0.00240897	0.0252071	2.09243
FBgn0023522	1651.04	0.337628	0.11129	3.03376	0.00241524	0.0288864	1.75362
FBgn0004429	18512.1	-0.507795	0.16741	-3.03324	0.00241944	0.0181263	3.29078
FBgn0053635	181.848	-0.48682	0.160526	-3.03265	0.00242419	0.0310042	1.60784
FBgn0052409	318.659	0.564652	0.186513	3.02741	0.00246656	0.0244635	2.24862
FBgn0032835	12488.9	0.699606	0.231101	3.02728	0.00246767	0.025732	2.09243
FBgn0037715	7484.69	0.292826	0.0967378	3.02701	0.00246984	0.0287647	1.80285
FBgn0031945	294.126	-0.658685	0.217746	-3.02502	0.00248616	0.0340011	1.46964
FBgn0014868	1519.85	-0.366838	0.121321	-3.0237	0.00249701	0.0289847	1.80285
FBgn0050361	349.856	0.5126	0.169569	3.02297	0.00250309	0.0340981	1.46964
FBgn0051199	1618.88	0.479637	0.15867	3.02286	0.00250399	0.0301146	1.7324
FBgn0041337	735.051	-0.933516	0.308953	-3.02154	0.00251488	0.034623	1.4493
FBgn0262560	250.203	0.613428	0.203363	3.01642	0.00255779	0.0346601	1.46964
FBgn0036460	430.669	0.395435	0.131253	3.01278	0.00258869	0.0246934	2.31806
FBgn0053099	400.469	-0.535908	0.178155	-3.00811	0.00262882	0.0214996	2.85893
FBgn0053113	16344.4	0.348956	0.116114	3.00529	0.00265327	0.0271974	2.09243
FBgn0087011	845.285	0.474671	0.158027	3.00373	0.00266688	0.0246004	2.40142
FBgn0030648	1479.42	0.276104	0.0920156	3.00062	0.00269427	0.0309356	1.79484
FBgn0029898	2746.45	0.3747	0.124887	3.00031	0.00269703	0.0308632	1.80285
FBgn0035611	374.384	-0.558114	0.186071	-2.99947	0.00270446	0.024778	2.40142
FBgn0030151	1864.06	-0.251251	0.0838495	-2.99645	0.00273145	0.0318063	1.75362
FBgn0029932	3466.15	-0.325452	0.108624	-2.99614	0.00273422	0.0207919	3.13277
FBgn0035781	616.42	-0.430592	0.14379	-2.9946	0.00274808	0.0249777	2.41728
FBgn0050371	1407.32	-0.684401	0.228586	-2.99406	0.00275292	0.0319006	1.75362
FBgn0259711	429.375	-0.505754	0.169096	-2.99093	0.00278132	0.0252071	2.41728
FBgn0266431	274.063	-0.665223	0.222503	-2.98972	0.0027923	0.034623	1.60784
FBgn0015035	782.205	0.546297	0.18278	2.98882	0.00280058	0.0377291	1.4493
FBgn0010288	830.144	-0.389761	0.130431	-2.98826	0.00280574	0.0377596	1.4493
FBgn0031417	1599.55	0.392907	0.131537	2.98705	0.00281681	0.0319006	1.79484
FBgn0015777	5037.28	0.414253	0.138691	2.98687	0.00281848	0.0212456	3.13277
FBgn0010504	481.086	-0.336097	0.112531	-2.98669	0.00282013	0.02259	2.85893
FBgn0058198	1932.35	0.488243	0.163664	2.98321	0.00285247	0.0276578	2.19467
FBgn0034728	869.324	0.426077	0.142853	2.98262	0.00285791	0.0398477	1.37873
FBgn0030251	4421.46	-0.623024	0.208976	-2.98131	0.00287014	0.0214822	3.13277
FBgn0038601	314.782	0.609272	0.204502	2.9793	0.00288909	0.0274131	2.24862
FBgn0285910	5929.21	-0.259432	0.0871403	-2.97717	0.00290919	0.0216543	3.13277
FBgn0051974	2798.7	-0.426951	0.143558	-2.97407	0.00293874	0.0331051	1.79484
FBgn0034295	27735.8	-0.37817	0.127202	-2.97298	0.00294925	0.0211903	3.29078
FBgn0046685	503.72	-0.398613	0.134172	-2.97091	0.00296923	0.0265492	2.41728
FBgn0036756	984.588	-0.448659	0.151034	-2.97058	0.00297235	0.0274131	2.31514
FBgn0029830	546.647	0.433462	0.145947	2.96999	0.00297809	0.027932	2.24862
FBgn0034118	714.053	0.355454	0.119843	2.96599	0.00301708	0.0416946	1.37873
FBgn0005391	444783	-0.573187	0.193453	-2.96293	0.00304721	0.0302755	2.09243
FBgn0031560	1467.03	-0.92519	0.312394	-2.96162	0.00306029	0.034036	1.80285
FBgn0032138	7320.11	0.320266	0.10819	2.96023	0.00307413	0.0225267	3.13277
FBgn0015568	1942.18	0.423649	0.143149	2.95949	0.00308153	0.0349216	1.75362
FBgn0005613	344.756	0.480174	0.162258	2.95933	0.0030831	0.0402139	1.46964
FBgn0284257	17354.7	-0.56231	0.19004	-2.95891	0.00308731	0.0212468	3.42711
FBgn0034585	973.419	0.339043	0.11459	2.95875	0.00308887	0.040731	1.4493
FBgn0033518	1172.5	-0.795103	0.268952	-2.9563	0.00311349	0.0289847	2.24862
FBgn0036361	1052.94	-0.847858	0.286996	-2.95425	0.00313425	0.0412878	1.4493
FBgn0000014	229.962	0.555141	0.187965	2.95344	0.00314257	0.0277537	2.40142
FBgn0022959	12855.8	0.366123	0.123983	2.95302	0.00314681	0.0309592	2.09243
FBgn0031902	1190.1	0.362551	0.123022	2.94704	0.00320831	0.042136	1.4493
FBgn0032322	1940.23	0.582784	0.197778	2.94666	0.00321227	0.0365044	1.7324
FBgn0051004	3719.8	-0.654	0.221965	-2.9464	0.00321492	0.0217992	3.42711
FBgn0003559	840.345	0.26702	0.0906519	2.94555	0.00322381	0.042297	1.4493
FBgn0032923	1197.15	-0.284647	0.0967862	-2.94099	0.00327164	0.0295405	2.31514
FBgn0032187	1080.27	-0.386752	0.131574	-2.93943	0.0032882	0.0303338	2.24862
FBgn0029969	1001.31	-0.394962	0.134464	-2.93731	0.00331075	0.0449668	1.37873
FBgn0023540	11942.2	0.337784	0.115027	2.93656	0.00331872	0.0229841	3.29078
FBgn0262993	209.599	0.565437	0.192653	2.93499	0.00333554	0.0398477	1.60784
FBgn0016697	1699.83	-0.47309	0.161222	-2.93441	0.00334182	0.0365044	1.80285
FBgn0020306	3957.87	0.386451	0.131766	2.93287	0.00335849	0.0232316	3.29078
FBgn0031764	203.565	0.693007	0.236405	2.93143	0.00337401	0.0434367	1.46964
FBgn0036024	2900.75	-0.816	0.278455	-2.93046	0.00338462	0.0368071	1.80285
FBgn0259977	494.505	-0.611089	0.208539	-2.93033	0.00338597	0.0258118	2.85893
FBgn0024889	2970.85	0.191238	0.0653143	2.92797	0.00341179	0.0378392	1.75362
FBgn0039776	1109.88	-0.324193	0.110733	-2.92769	0.0034149	0.0296607	2.40142
FBgn0035981	1859.58	0.357695	0.122197	2.92719	0.00342038	0.0318063	2.19467
FBgn0262515	12445	-0.262243	0.0896074	-2.92658	0.0034271	0.0331051	2.09243
FBgn0038292	2266.57	-0.506423	0.173073	-2.92607	0.00343273	0.0318868	2.19467
FBgn0033226	5617.46	0.395904	0.135362	2.92479	0.00344692	0.0244677	3.13277
FBgn0039495	592.093	0.581226	0.198919	2.92192	0.00347886	0.0301497	2.40142
FBgn0043534	2032.71	0.471055	0.16123	2.92163	0.00348202	0.0377291	1.80285
FBgn0259938	2972.92	-0.293935	0.100639	-2.92067	0.00349276	0.0378392	1.79484
FBgn0027602	340.336	0.71237	0.243981	2.91978	0.00350276	0.0302904	2.40142
FBgn0036257	3454.89	0.324981	0.111569	2.91283	0.00358172	0.0384725	1.80285
FBgn0000455	1005.78	-0.343265	0.117874	-2.91214	0.00358962	0.047742	1.37873
FBgn0023537	4453.94	-0.285865	0.0981749	-2.91179	0.00359362	0.024389	3.29078
FBgn0039085	187.448	-0.566908	0.194702	-2.91168	0.00359495	0.045553	1.46964
FBgn0031701	368.414	0.935328	0.321354	2.91058	0.00360756	0.0318063	2.31806
FBgn0031253	237.155	-0.551641	0.189544	-2.91036	0.00361007	0.0495061	1.32033
FBgn0003656	5701.58	-0.246556	0.0847241	-2.9101	0.0036131	0.0244635	3.29078
FBgn0086679	1104.03	-0.346722	0.119205	-2.90863	0.00363022	0.031052	2.40142
FBgn0004108	345.563	0.514831	0.177007	2.90854	0.00363123	0.0496539	1.32033
FBti0018951	290.144	-1.08736	0.373968	-2.90762	0.00364186	0.0496573	1.32033
FBgn0263594	14097.1	0.28191	0.0970123	2.90591	0.00366181	0.0239479	3.42711
FBgn0004647	742.821	0.410948	0.141456	2.90513	0.00367105	0.0468021	1.4493
FBgn0037137	1563.54	0.559594	0.192699	2.90398	0.00368457	0.0402358	1.75362
FBgn0037445	2151.15	0.238767	0.0822773	2.90198	0.00370816	0.0396281	1.80285
FBgn0038840	1336.25	0.374457	0.129081	2.90096	0.00372024	0.0317188	2.40142
FBgn0052476	542.479	-0.412365	0.142164	-2.90063	0.00372418	0.0276889	2.85893
FBgn0037846	388.839	-0.472202	0.162847	-2.89968	0.0037355	0.027742	2.85893
FBgn0031950	2804.62	-0.246718	0.0851162	-2.8986	0.00374834	0.0398951	1.80285
FBgn0033138	280.588	-0.688465	0.237671	-2.89672	0.0037709	0.0472253	1.46964
FBgn0259098	250.188	0.890877	0.307644	2.8958	0.00378188	0.0319679	2.40142
FBgn0030067	479.219	0.604792	0.208907	2.89503	0.00379118	0.0331051	2.31806
FBgn0037336	3202.72	0.276117	0.0956383	2.88709	0.00388821	0.0365452	2.09243
FBgn0004426	1956.14	-0.860301	0.298203	-2.88495	0.00391477	0.0428829	1.7324
FBgn0051956	4826.8	-0.301256	0.104436	-2.88462	0.00391892	0.0367575	2.09243
FBgn0040323	506.265	-0.394864	0.136907	-2.88418	0.00392439	0.0340011	2.31806
FBgn0040733	6588.61	-0.714326	0.247938	-2.88107	0.00396327	0.0271665	3.13277
FBgn0030775	864.804	-0.588732	0.204446	-2.87964	0.00398132	0.0496438	1.4493
FBgn0010470	3857.8	-0.314813	0.109427	-2.87693	0.00401568	0.0274131	3.13277
FBgn0033428	1126.62	-0.352449	0.122519	-2.87669	0.00401876	0.0337173	2.40142
FBgn0033356	1191.22	0.420069	0.146033	2.87653	0.00402075	0.034623	2.31514
FBgn0039249	770.689	-0.282974	0.0984199	-2.87517	0.00403814	0.0346997	2.31514
FBgn0026415	25861.6	-0.305553	0.106295	-2.87458	0.00404569	0.0265492	3.29078
FBgn0035359	647.161	0.633934	0.220886	2.86996	0.00410526	0.034036	2.41728
FBgn0038465	5631.81	-0.388414	0.135339	-2.86994	0.00410549	0.0277579	3.13277
FBgn0028950	942.545	-0.878837	0.306596	-2.86643	0.0041513	0.0364211	2.24862
FBgn0036877	291.527	0.479264	0.167464	2.86189	0.00421125	0.0367575	2.24862
FBgn0261243	2424.26	-0.27846	0.0973118	-2.86153	0.00421604	0.0441781	1.79484
FBgn0030745	5287.78	0.368636	0.12888	2.86031	0.00423222	0.0274131	3.29078
FBgn0030061	618.562	0.493547	0.172568	2.86002	0.00423615	0.0361276	2.31806
FBgn0032298	325.96	0.517552	0.181188	2.85644	0.00428425	0.0485706	1.60784
FBgn0038897	566.636	-0.476175	0.166733	-2.85591	0.00429135	0.0373387	2.24862
FBgn0021800	2559.6	0.343955	0.120461	2.85532	0.00429929	0.0460792	1.7324
FBgn0051414	395.764	-0.466029	0.163349	-2.85297	0.00433129	0.035534	2.41728
FBgn0039316	2704.85	-0.807066	0.282988	-2.85194	0.00434529	0.0383806	2.19467
FBgn0043783	3246.46	0.678248	0.23785	2.85158	0.00435025	0.0450686	1.80285
FBgn0033520	445.324	-0.834269	0.292851	-2.84878	0.00438868	0.0359296	2.41728
FBgn0030306	2233.43	-0.308861	0.108495	-2.84678	0.00441632	0.0457768	1.79484
FBgn0033548	242.187	0.573424	0.201473	2.84616	0.00442504	0.0381863	2.24862
FBgn0031694	2349.22	0.57757	0.203032	2.84473	0.00444497	0.0391408	2.19467
FBgn0041150	3089.66	0.432921	0.152403	2.84064	0.00450234	0.0464403	1.79484
FBgn0031636	488.039	-0.565381	0.199187	-2.83845	0.00453336	0.0369728	2.40142
FBgn0030052	2230.55	-0.292553	0.103092	-2.83777	0.00454301	0.0398415	2.19467
FBgn0041171	1744.97	0.298457	0.105233	2.83616	0.00456591	0.0482275	1.7324
FBgn0039637	8005.94	-0.356455	0.12579	-2.83374	0.00460073	0.0471061	1.80285
FBgn0032015	1398.9	-0.306533	0.108198	-2.83307	0.00461034	0.0471586	1.80285
FBgn0030990	1553.9	0.221625	0.0783381	2.82909	0.00466806	0.047742	1.79484
FBgn0000504	2866.48	0.406962	0.143871	2.82866	0.00467438	0.0476744	1.80285
FBgn0038989	394.262	0.609184	0.215513	2.82667	0.00470346	0.0378392	2.41728
FBgn0028699	1737.98	-0.370584	0.131328	-2.82182	0.0047752	0.0414982	2.19467
FBgn0023076	1449.73	0.360075	0.127805	2.81737	0.00484181	0.0490782	1.79484
FBgn0035589	720.494	-0.370187	0.131666	-2.81156	0.0049302	0.040731	2.31514
FBgn0261575	21910.5	-0.668692	0.238304	-2.80605	0.00501525	0.0449447	2.09243
FBgn0262518	8276.11	0.463208	0.165804	2.79371	0.00521065	0.0335471	3.13277
FBgn0029768	514.8	0.506473	0.181412	2.79184	0.00524099	0.0439663	2.24862
FBgn0035679	704.277	-0.395382	0.14171	-2.79008	0.00526957	0.0441182	2.24862
FBgn0029891	16539.7	0.297637	0.106691	2.78972	0.00527535	0.0338915	3.13277
FBgn0265052	622.845	-0.318305	0.114283	-2.78522	0.00534908	0.044695	2.24862
FBgn0261560	27443.1	0.331048	0.118874	2.78486	0.00535513	0.034186	3.13277
FBgn0032775	841.17	0.398645	0.143292	2.78204	0.00540183	0.0439699	2.31514
FBgn0034753	4108.37	-0.293981	0.105825	-2.77801	0.00546934	0.0335471	3.29078
FBgn0000083	10655.8	-0.392543	0.141329	-2.77751	0.00547769	0.03241	3.42711
FBgn0270926	1281.02	-0.546002	0.196757	-2.77501	0.00552	0.043447	2.40142
FBgn0032925	564.182	0.582377	0.210118	2.77166	0.00557705	0.0460792	2.24862
FBgn0030366	4950.2	0.184791	0.0668087	2.76598	0.00567523	0.0358884	3.13277
FBgn0086357	8203.93	-0.216964	0.078475	-2.76475	0.00569671	0.0493992	2.09243
FBgn0027873	445.146	-0.369454	0.133694	-2.76344	0.00571956	0.0447054	2.40142
FBgn0029763	1304.84	0.303731	0.110094	2.75883	0.00580095	0.0464403	2.31514
FBgn0036018	638.577	0.401598	0.14567	2.75691	0.0058351	0.0453389	2.40142
FBgn0040336	304.287	-0.377756	0.137151	-2.7543	0.00588177	0.0479102	2.24862
FBgn0038752	577.169	0.421655	0.153826	2.74111	0.00612321	0.0482895	2.31806
FBgn0031732	260.805	-0.40174	0.1466	-2.74039	0.0061367	0.0494606	2.24862
FBgn0010316	686.398	0.440174	0.160716	2.73883	0.00616577	0.0485314	2.31806
FBgn0035755	401.661	0.50752	0.185309	2.73877	0.00616697	0.0496096	2.24862
FBgn0038058	421.746	-0.332199	0.121354	-2.73745	0.00619181	0.0496573	2.24862
FBgn0015039	6791.72	-0.567258	0.207629	-2.73208	0.00629368	0.0362672	3.42711
FBgn0029525	397.253	0.617579	0.22641	2.7277	0.00637771	0.0485036	2.40142
FBgn0037433	1277.42	0.411875	0.151017	2.72735	0.00638455	0.0496573	2.31514
FBgn0265297	76567.5	0.311158	0.11478	2.71091	0.00670982	0.0380308	3.42711
FBgn0283478	3348.75	0.278918	0.103273	2.70079	0.00691741	0.0390472	3.42711
FBgn0032801	634.243	-0.323294	0.119835	-2.69782	0.00697958	0.0455082	2.85893
FBgn0053129	3127.2	-0.21943	0.0813989	-2.69574	0.00702333	0.039524	3.42711
FBgn0086676	9704.78	-0.473678	0.175847	-2.69369	0.00706654	0.0428489	3.13277
FBgn0029629	3288.27	0.231605	0.0871442	2.65772	0.00786711	0.0434367	3.42711
FBgn0015577	4408.93	0.281971	0.1061	2.65759	0.00787008	0.0464631	3.13277
FBgn0033638	5610.74	0.283997	0.106928	2.65598	0.00790788	0.0449668	3.29078
FBgn0037917	3373.63	0.322766	0.121748	2.65111	0.00802285	0.0471807	3.13277
FBgn0003748	10441.9	-0.255784	0.0978162	-2.61494	0.00892426	0.047742	3.42711
FBgn0038349	3899.74	-0.274285	0.104948	-2.61353	0.00896112	0.0493992	3.29078
FBgn0031632	32044.9	0.282347	0.108459	2.60325	0.00923438	0.0490685	3.42711

## Sheet: Female Thorax SO
	baseMean	log2FoldChange	lfcSE	stat	pvalue	padj	weight
FBgn0037724	2581.83	-3.51804	0.163239	-21.5514	5.1359e-103	6.86226e-99	1.41745
FBgn0036948	4337.72	-3.04364	0.160437	-18.971	2.96376e-80	9.39913e-77	2.98595
FBgn0033297	1044.36	-4.58006	0.259968	-17.6178	1.79912e-69	4.98404e-66	2.27884
FBgn0043575	2721.57	-2.61959	0.165795	-15.8002	3.10339e-56	6.97386e-53	2.10698
FBgn0032839	860.06	-2.48562	0.175913	-14.1298	2.48877e-45	5.56031e-42	1.6954
FBgn0043791	16244.7	-4.04774	0.311212	-13.0064	1.12555e-38	1.20706e-35	2.94336
FBgn0034663	1622.52	-2.83039	0.224617	-12.601	2.08518e-36	2.67758e-33	2.10698
FBgn0037167	1184.35	-3.79288	0.311848	-12.1626	4.91786e-34	1.10032e-30	1.0581
FBgn0002570	14755.9	-2.30126	0.198633	-11.5855	4.87998e-31	3.48891e-28	2.94336
FBgn0050360	6931.72	-3.07792	0.27009	-11.3959	4.38326e-30	2.77162e-27	2.99516
FBgn0029823	3380.19	-1.37228	0.122371	-11.2141	3.47755e-29	2.24017e-26	2.67275
FBgn0033826	2310.61	-2.37672	0.212501	-11.1845	4.85547e-29	4.51996e-26	1.6954
FBgn0085195	12944.2	-2.39611	0.222783	-10.7554	5.59173e-27	2.9091e-24	2.80028
FBgn0034664	1379.76	-2.43627	0.22747	-10.7103	9.10619e-27	5.84663e-24	2.10698
FBgn0039241	2852.7	-2.26428	0.212308	-10.665	1.48333e-26	1.32128e-23	1.41745
FBgn0010044	128.828	-3.47072	0.341375	-10.1669	2.78685e-24	1.77445e-21	1.85903
FBgn0032945	4478.32	-1.59148	0.161058	-9.88144	5.01057e-23	2.08851e-20	2.67275
FBgn0010222	1186.77	-2.3234	0.262739	-8.84299	9.31888e-19	4.30263e-16	2.27884
FBgn0035607	632.132	2.41848	0.275019	8.79386	1.44511e-18	1.18223e-15	1.15751
FBgn0032381	3003.96	-4.91719	0.56038	-8.77473	1.71313e-18	1.00721e-15	1.6954
FBgn0039152	2686.98	1.53721	0.180145	8.53316	1.42399e-17	7.23051e-15	1.6954
FBgn0010651	5398.18	-1.4102	0.165463	-8.52278	1.55772e-17	5.01679e-15	2.80028
FBgn0033789	2596.06	-1.51108	0.178722	-8.45492	2.79272e-17	1.09143e-14	2.10698
FBgn0031925	379.313	1.66911	0.198269	8.41841	3.81626e-17	2.49764e-14	1.15751
FBgn0036738	678.586	-2.1275	0.252796	-8.41589	3.89914e-17	2.55357e-14	1.11226
FBgn0034712	855.373	-7.93018	0.947653	-8.36823	5.84902e-17	2.02542e-14	2.27884
FBgn0028920	676.512	-1.31043	0.157717	-8.30876	9.67067e-17	5.6782e-14	1.11226
FBgn0000053	4501.71	-1.08945	0.13179	-8.2666	1.37828e-16	3.28465e-14	2.94336
FBgn0029831	1844.46	-1.45903	0.176926	-8.24654	1.63048e-16	5.23425e-14	2.10698
FBgn0032144	7712.27	2.01488	0.24749	8.14124	3.91252e-16	8.82046e-14	2.80028
FBgn0040349	260.228	-2.08957	0.259107	-8.06448	7.35482e-16	2.13987e-13	2.09981
FBgn0038257	850.759	-1.62346	0.203585	-7.97438	1.5315e-15	6.02886e-13	1.50345
FBgn0010052	324.196	1.19099	0.151201	7.87687	3.35682e-15	9.17469e-13	2.09981
FBgn0034046	2080.18	0.878803	0.112274	7.82732	4.98364e-15	1.31754e-12	2.10698
FBgn0026593	1970.72	0.699008	0.089526	7.80788	5.81585e-15	2.1773e-12	1.44539
FBgn0036952	95.1513	-2.69422	0.347014	-7.76401	8.22824e-15	2.21582e-12	1.95356
FBgn0037090	765.967	-1.13841	0.148195	-7.68186	1.56797e-14	3.52191e-12	2.27884
FBgn0035476	346.654	-1.91379	0.250713	-7.6334	2.28635e-14	5.42671e-12	2.09981
FBgn0027348	5376.06	1.09982	0.145899	7.53822	4.76423e-14	7.7244e-12	2.99516
FBgn0054040	65.4449	-4.32542	0.574503	-7.52899	5.11358e-14	1.76582e-11	1.33768
FBgn0002569	484.957	-1.6654	0.221298	-7.52563	5.24671e-14	1.17743e-11	2.10984
FBgn0051324	971.209	1.08945	0.146066	7.45863	8.74238e-14	1.87101e-11	2.10698
FBgn0038702	1651.48	-1.79166	0.242388	-7.39173	1.44932e-13	3.02965e-11	2.10698
FBgn0033296	137.792	-7.46162	1.00995	-7.38808	1.48965e-13	3.44906e-11	1.85903
FBgn0033792	187.969	-2.36596	0.326362	-7.2495	4.183e-13	1.28746e-10	1.33768
FBgn0003980	605.466	-9.74964	1.36076	-7.16487	7.78609e-13	2.49794e-10	1.15751
FBgn0010041	122.636	-2.12223	0.296319	-7.16196	7.953e-13	2.00575e-10	1.56448
FBgn0020513	8777.68	-1.48166	0.20725	-7.14916	8.73081e-13	1.24841e-10	2.94336
FBgn0265661	78.8948	-2.41371	0.339583	-7.10786	1.17859e-12	2.33901e-10	1.94756
FBgn0263748	3661.09	1.32971	0.187876	7.07758	1.46689e-12	2.00575e-10	2.94336
FBgn0030777	626.056	-1.97513	0.279862	-7.05752	1.69498e-12	5.33329e-10	1.15751
FBgn0037899	5517.38	0.580627	0.0824533	7.04189	1.89646e-12	2.40574e-10	2.98595
FBgn0035743	187.653	-2.30564	0.330485	-6.97653	3.02558e-12	6.377e-10	1.6954
FBgn0032049	11734.3	-0.493362	0.0717713	-6.87408	6.23896e-12	7.30559e-10	2.99516
FBgn0025583	10857.6	-1.14108	0.166631	-6.84796	7.4913e-12	8.61254e-10	2.99516
FBgn0031432	1037.34	-1.69531	0.247747	-6.84291	7.75993e-12	1.71495e-09	1.50345
FBgn0042101	136.442	-1.2811	0.187423	-6.83536	8.17968e-12	1.48805e-09	1.85903
FBgn0040735	2383.94	-1.33024	0.197216	-6.7451	1.52919e-11	2.89529e-09	1.6954
FBgn0035348	7983.08	-1.14084	0.169928	-6.71368	1.89777e-11	2.07534e-09	2.98595
FBgn0053301	534.659	-1.65609	0.249834	-6.62877	3.38494e-11	6.30208e-09	1.6954
FBgn0050203	268.438	0.985313	0.149654	6.58395	4.58106e-11	6.77349e-09	2.09981
FBgn0035189	1144.54	-1.22979	0.186988	-6.57685	4.80522e-11	9.60816e-09	1.50345
FBgn0033782	1850.13	1.45891	0.223132	6.53836	6.21977e-11	1.29851e-08	1.41745
FBgn0003983	573.37	-7.56947	1.16367	-6.50484	7.77752e-11	1.33663e-08	1.6954
FBgn0027525	7083.15	0.612649	0.0942706	6.49883	8.09463e-11	9.25134e-09	2.67275
FBgn0031805	890.657	-1.87319	0.2905	-6.44818	1.13202e-10	1.42545e-08	2.27884
FBgn0261393	995.1	-0.616681	0.0958337	-6.4349	1.23554e-10	1.53258e-08	2.27884
FBgn0259101	1204.91	0.723322	0.112427	6.43368	1.2455e-10	3.18476e-08	1.0581
FBgn0262825	394.707	-2.1718	0.341394	-6.36156	1.99713e-10	4.18584e-08	1.23782
FBgn0039509	954.74	0.592585	0.0932403	6.35546	2.07806e-10	2.74692e-08	2.10698
FBgn0263402	274.921	-1.07795	0.169865	-6.3459	2.21125e-10	2.93227e-08	2.06986
FBgn0286723	492.915	-1.9917	0.315033	-6.32221	2.57853e-10	5.33138e-08	1.23782
FBgn0020416	3843.51	0.782472	0.124799	6.26987	3.61342e-10	3.22801e-08	2.98595
FBgn0041712	8108.26	-0.847599	0.135732	-6.24466	4.24714e-10	3.79557e-08	2.94336
FBgn0034160	128.584	-2.15014	0.346786	-6.20017	5.64004e-10	7.66111e-08	1.85903
FBgn0031824	724.027	-0.979003	0.159833	-6.12517	9.05876e-10	1.0714e-07	2.10698
FBgn0053296	337.156	1.08593	0.177318	6.12422	9.11288e-10	1.61276e-07	1.33768
FBgn0085362	180.354	-8.66549	1.4216	-6.09558	1.09044e-09	1.49155e-07	1.77511
FBgn0010043	31.399	-3.04116	0.50106	-6.06946	1.28343e-09	4.10903e-07	0.678794
FBgn0042206	178.93	-1.51562	0.250226	-6.05699	1.38691e-09	1.60634e-07	2.06986
FBgn0037635	1013.87	-1.59515	0.263835	-6.04599	1.48495e-09	1.64787e-07	2.10698
FBgn0038914	23352.3	1.35877	0.224968	6.03981	1.54293e-09	1.35522e-07	2.80028
FBgn0032026	1737.03	-1.09063	0.180985	-6.02609	1.67978e-09	2.28835e-07	1.6954
FBgn0030615	322.357	0.784016	0.130988	5.98539	2.15867e-09	3.59561e-07	1.33768
FBgn0050090	179.288	-1.07086	0.179682	-5.95977	2.52595e-09	3.35915e-07	1.6954
FBgn0003979	765.595	-9.1871	1.55426	-5.91092	3.40203e-09	4.70938e-07	1.50345
FBgn0031689	4831.23	-0.758458	0.128838	-5.8869	3.93517e-09	3.35915e-07	2.67275
FBti0020417	165.166	-1.70517	0.289806	-5.88382	4.00908e-09	4.10903e-07	2.09981
FBgn0039178	911.359	0.717566	0.122058	5.87891	4.12981e-09	3.99093e-07	2.27884
FBgn0000052	2311.41	-0.945548	0.161616	-5.85057	4.89902e-09	6.07756e-07	1.60699
FBgn0033945	1243.34	-0.780729	0.134185	-5.8183	5.94494e-09	5.68482e-07	2.10698
FBgn0002563	50995.5	-2.23571	0.384966	-5.80754	6.33974e-09	4.58348e-07	2.94336
FBgn0036837	39666.9	-0.951436	0.163894	-5.8052	6.42888e-09	4.59628e-07	2.94336
FBgn0001125	6225.43	-0.743566	0.128448	-5.78884	7.08722e-09	4.87108e-07	2.99516
FBgn0263199	2938.7	-0.861293	0.148881	-5.7851	7.24684e-09	8.34566e-07	1.6954
FBgn0037000	523.252	0.847768	0.146732	5.77765	7.57514e-09	1.26457e-06	1.11226
FBgn0283472	6821.95	0.599	0.103974	5.76103	8.36006e-09	5.68482e-07	2.98595
FBgn0033760	918.451	0.827478	0.143671	5.75953	8.43496e-09	7.30222e-07	2.27884
FBgn0030894	1407.03	-0.647	0.113252	-5.71292	1.11055e-08	1.24057e-06	1.6954
FBgn0033294	120.942	-2.89395	0.50839	-5.69238	1.25277e-08	1.26364e-06	1.85903
FBgn0003965	1195.57	-1.20832	0.212313	-5.69123	1.26127e-08	1.06961e-06	2.27884
FBgn0031653	382.529	-4.78121	0.841235	-5.68355	1.31924e-08	1.19618e-06	2.10984
FBgn0042179	111.545	-1.78306	0.315288	-5.65534	1.55534e-08	1.81042e-06	1.56448
FBgn0061197	205.321	1.14893	0.203247	5.65286	1.57797e-08	1.40177e-06	2.06986
FBgn0037801	1214.88	-0.991178	0.179745	-5.51436	3.50056e-08	5.5982e-06	1.0581
FBgn0264272	358.898	0.819497	0.148671	5.51213	3.54512e-08	3.01649e-06	2.09981
FBgn0013949	2357.08	0.626629	0.113785	5.50714	3.64714e-08	4.5121e-06	1.41745
FBgn0036422	3312.31	-0.892333	0.162942	-5.47639	4.34088e-08	2.61412e-06	2.99516
FBgn0039483	1302.43	0.686408	0.12557	5.46632	4.59475e-08	5.26183e-06	1.50345
FBgn0039323	289.352	-1.10257	0.203453	-5.41927	5.98435e-08	7.43219e-06	1.33768
FBgn0025366	8817.96	0.354148	0.0654302	5.4126	6.21149e-08	3.6707e-06	2.99516
FBgn0250836	70.8262	-3.87422	0.715864	-5.41195	6.23404e-08	7.60881e-06	1.33768
FBgn0085358	1219.73	-1.1204	0.207029	-5.41178	6.24023e-08	9.23097e-06	1.0581
FBgn0053510	56.7198	-1.85909	0.344001	-5.40433	6.50518e-08	5.5982e-06	1.94756
FBgn0034063	611.518	-0.866043	0.160278	-5.40339	6.53918e-08	9.06722e-06	1.15751
FBgn0051075	1531.86	-0.840318	0.156107	-5.38298	7.32636e-08	7.50817e-06	1.60699
FBgn0001142	8778.81	-0.474119	0.0881746	-5.37704	7.57183e-08	4.92237e-06	2.67275
FBgn0039827	82.4716	-1.51347	0.284093	-5.32737	9.96475e-08	9.8073e-06	1.56448
FBgn0033774	59984.4	0.895679	0.168131	5.32728	9.96962e-08	5.5982e-06	2.98595
FBgn0037973	631.745	-0.646811	0.121596	-5.31933	1.04151e-07	1.25423e-05	1.23782
FBgn0027615	582.612	-0.59443	0.111857	-5.3142	1.07129e-07	1.35878e-05	1.15751
FBgn0002531	98.9334	-1.60213	0.301981	-5.30539	1.12433e-07	9.11133e-06	1.94756
FBgn0014427	2172.66	-0.841914	0.159054	-5.29326	1.20153e-07	1.25423e-05	1.41745
FBgn0035886	74.0339	-3.51995	0.666319	-5.28267	1.27312e-07	9.98422e-06	1.94756
FBgn0022710	1849.95	0.536459	0.101713	5.27422	1.33323e-07	9.8073e-06	2.10698
FBgn0025709	190.138	1.57534	0.298878	5.27084	1.35799e-07	1.20396e-05	1.6954
FBgn0036985	193.199	2.20513	0.418442	5.26985	1.36535e-07	1.46446e-05	1.33768
FBgn0000427	334.54	-8.17528	1.55545	-5.25589	1.47312e-07	1.56816e-05	1.33768
FBgn0036824	8274.73	-0.578891	0.110245	-5.25096	1.51312e-07	8.74665e-06	2.80028
FBgn0086265	68.5059	-5.51669	1.05175	-5.24525	1.56074e-07	1.44227e-05	1.56448
FBgn0039151	4266.95	0.621682	0.118947	5.22654	1.72712e-07	9.11133e-06	2.99516
FBgn0063923	1693.14	-0.74668	0.143762	-5.19387	2.05962e-07	1.4241e-05	2.10698
FBgn0086359	3417.74	0.805099	0.155074	5.19171	2.08376e-07	1.07263e-05	2.94336
FBgn0033593	892.484	1.28561	0.248615	5.1711	2.32719e-07	2.95424e-05	1.0581
FBgn0263020	19.2524	-3.45684	0.669725	-5.16158	2.44878e-07	4.55489e-05	0.678794
FBgn0037396	373.507	-0.953976	0.185102	-5.15377	2.55297e-07	1.69754e-05	2.10984
FBgn0032055	721.15	-2.60895	0.508492	-5.13076	2.88577e-07	2.36625e-05	1.6954
FBgn0085319	27.7326	-2.82273	0.550425	-5.12828	2.92403e-07	5.26343e-05	0.678794
FBgn0030161	202.483	-0.936751	0.182922	-5.12105	3.03844e-07	2.36625e-05	1.77511
FBgn0259748	11440.6	0.835602	0.163362	5.11504	3.13681e-07	1.58321e-05	2.80028
FBgn0040104	112.016	-1.90271	0.37479	-5.07675	3.83947e-07	2.70557e-05	1.94756
FBgn0040252	156.336	-0.951394	0.187634	-5.07047	3.9683e-07	3.87473e-05	1.33768
FBgn0003358	2645.98	-1.02163	0.202122	-5.05452	4.31479e-07	2.79024e-05	2.10698
FBgn0032785	530.339	0.586425	0.116451	5.03582	4.75795e-07	5.26079e-05	1.11226
FBgn0036030	11696.9	-0.761591	0.152311	-5.00024	5.72594e-07	2.89813e-05	2.67275
FBgn0039342	2267.36	-0.897592	0.179523	-4.99989	5.73643e-07	5.00958e-05	1.41745
FBgn0054026	4746.66	-0.86565	0.174848	-4.95087	7.38832e-07	3.68686e-05	2.67275
FBgn0261675	85.8013	-2.53053	0.511448	-4.94778	7.50647e-07	5.00958e-05	1.85903
FBgn0035241	5991.62	0.87538	0.177449	4.93313	8.09207e-07	3.92741e-05	2.67275
FBgn0031418	1464.38	-0.830157	0.168375	-4.9304	8.20603e-07	6.84867e-05	1.44539
FBgn0027580	12454.4	0.42723	0.0867094	4.92714	8.34407e-07	3.70098e-05	2.98595
FBgn0038353	17394.7	-0.635191	0.12913	-4.91899	8.69935e-07	3.83176e-05	2.98595
FBgn0032382	3138.31	-0.891072	0.181276	-4.91556	8.85272e-07	4.073e-05	2.80028
FBgn0000406	27382.7	-0.702066	0.143256	-4.90079	9.54528e-07	4.07815e-05	2.99516
FBgn0040717	64.7731	-1.45128	0.296413	-4.89614	9.7739e-07	7.44147e-05	1.56448
FBgn0015801	1641.36	0.584044	0.11968	4.88007	1.0605e-06	8.69305e-05	1.41745
FBgn0063493	402.333	-1.12711	0.231011	-4.87904	1.06603e-06	0.000103823	1.15751
FBgn0039800	4393.61	0.681855	0.139795	4.87753	1.07424e-06	4.55489e-05	2.98595
FBgn0038790	272.878	-1.80015	0.369092	-4.87725	1.07577e-06	7.51077e-05	1.6954
FBgn0038201	375.838	0.798138	0.163799	4.87267	1.10102e-06	0.000105969	1.15751
FBgn0051098	720.985	-0.668817	0.137369	-4.86876	1.12302e-06	0.000115524	1.0581
FBgn0012034	23705.1	0.520252	0.106955	4.86419	1.14925e-06	4.82739e-05	2.98595
FBgn0031490	877.273	0.59993	0.123443	4.85997	1.17403e-06	8.09559e-05	1.6954
FBgn0053511	47.9982	-2.46328	0.507587	-4.85292	1.21654e-06	7.44147e-05	1.94756
FBgn0038804	123.534	-0.964956	0.199205	-4.84403	1.27233e-06	7.66133e-05	1.95356
FBgn0259111	4393.39	0.759227	0.156919	4.83833	1.30936e-06	5.30726e-05	2.99516
FBgn0035541	1275.62	0.549177	0.114141	4.81139	1.49881e-06	0.000100257	1.6954
FBgn0029898	2746.45	0.602651	0.125574	4.79916	1.5933e-06	0.000105316	1.6954
FBgn0031693	1527.36	-0.734209	0.153123	-4.79489	1.62763e-06	0.000122176	1.41745
FBgn0025878	360.265	0.648167	0.135293	4.79086	1.6607e-06	0.000108487	1.6954
FBgn0263241	842.174	-0.619718	0.129699	-4.77811	1.76952e-06	0.000124529	1.50345
FBgn0037747	1411.59	0.636528	0.133426	4.77066	1.8362e-06	9.94278e-05	2.10698
FBgn0038484	68.8121	2.30104	0.482955	4.76451	1.89314e-06	0.000146466	1.33768
FBgn0036145	1189.87	0.638052	0.134018	4.76093	1.92703e-06	9.70617e-05	2.27884
FBgn0040729	161.432	-1.7379	0.365768	-4.75138	2.02031e-06	0.000125381	1.6954
FBgn0036264	125.999	1.08615	0.230251	4.71724	2.39069e-06	0.000134559	1.85903
FBgn0033271	1012.28	0.953541	0.202167	4.7166	2.39816e-06	0.000121787	2.10698
FBgn0052198	19.0846	-7.33519	1.55572	-4.71498	2.4173e-06	0.000317176	0.712668
FBgn0033174	210.683	0.956542	0.203119	4.70927	2.486e-06	0.000184278	1.33768
FBgn0038984	21329.2	0.575464	0.122201	4.70917	2.48727e-06	9.61951e-05	2.98595
FBgn0029791	366.192	0.600622	0.127663	4.70476	2.54165e-06	0.000201492	1.23782
FBgn0003023	226.689	-5.63812	1.20154	-4.69243	2.69981e-06	0.000162145	1.6954
FBgn0033603	1420.3	1.38981	0.296588	4.686	2.78602e-06	0.00016583	1.6954
FBgn0065032	597.828	-0.506937	0.108565	-4.66942	3.02054e-06	0.000261078	1.11226
FBgn0038197	4973.48	0.503289	0.107785	4.66939	3.02095e-06	0.000111401	2.98595
FBgn0087013	10946.1	0.385119	0.0826021	4.66233	3.12644e-06	0.000114272	2.99516
FBgn0038973	787.145	-1.21406	0.260547	-4.65968	3.16708e-06	0.000154717	2.10698
FBgn0033446	12537.7	0.896578	0.192608	4.65493	3.24092e-06	0.000117464	2.98595
FBgn0034289	8349.94	-0.778369	0.16732	-4.65198	3.28764e-06	0.000118116	2.99516
FBgn0031801	1662.17	-0.981647	0.21141	-4.64334	3.42822e-06	0.000234901	1.41745
FBgn0051259	222.967	1.5083	0.326131	4.62484	3.7489e-06	0.000180537	2.06986
FBgn0262721	59.3211	-1.37612	0.29765	-4.6233	3.77683e-06	0.000190702	1.95356
FBgn0033101	1242.34	0.624846	0.135411	4.61444	3.94157e-06	0.000173321	2.27884
FBgn0005626	6381.78	0.707846	0.153416	4.61391	3.9516e-06	0.000137713	2.98595
FBgn0039756	1853.26	-0.36145	0.0787101	-4.59216	4.38673e-06	0.000261107	1.60699
FBgn0265512	6636.12	0.492756	0.107318	4.59155	4.39967e-06	0.00016583	2.67275
FBgn0026576	4382.12	0.68715	0.149908	4.58381	4.56578e-06	0.000158802	2.94336
FBgn0264775	260.124	-1.30997	0.286617	-4.57044	4.86705e-06	0.000271844	1.6954
FBgn0034440	164.32	0.801679	0.175474	4.56865	4.9088e-06	0.000263181	1.77511
FBgn0030272	1655.55	0.643081	0.140871	4.56503	4.99433e-06	0.000327113	1.41745
FBgn0259716	643.099	0.852409	0.187595	4.54387	5.52295e-06	0.000430313	1.15751
FBgn0033431	371.432	-0.715879	0.157608	-4.54216	5.56814e-06	0.000309455	1.6954
FBgn0260388	627.487	-0.696628	0.153682	-4.53292	5.81744e-06	0.000462882	1.11226
FBgn0001124	5166.45	-0.443166	0.0980421	-4.52016	6.17939e-06	0.000202031	2.98595
FBgn0034276	353.342	-1.17183	0.261015	-4.48951	7.1387e-06	0.000317176	2.09981
FBgn0053926	6045.68	0.829351	0.185363	4.4742	7.6699e-06	0.000248203	2.98595
FBgn0030484	2823.51	-0.607545	0.135953	-4.46878	7.86659e-06	0.000420459	1.6954
FBgn0003390	542.005	0.759805	0.170047	4.4682	7.88798e-06	0.000551088	1.23782
FBgn0085227	185.378	-1.58711	0.355548	-4.46384	8.05044e-06	0.000354195	2.09981
FBgn0039769	122.25	-7.35278	1.64772	-4.46241	8.10442e-06	0.000380673	1.95356
FBgn0030960	1760.55	0.484392	0.108605	4.46014	8.19049e-06	0.000496854	1.44539
FBgn0033710	2020.15	0.438674	0.0984613	4.45529	8.37797e-06	0.000505885	1.44539
FBgn0043854	89.0816	-2.21818	0.498215	-4.45226	8.49727e-06	0.000416185	1.85903
FBgn0085317	161.926	-0.918232	0.206516	-4.44629	8.73667e-06	0.000380673	2.09981
FBgn0051446	51.1518	-2.41596	0.547462	-4.41302	1.0194e-05	0.000644319	1.33768
FBgn0030060	1322.54	-0.606974	0.13763	-4.41019	1.03282e-05	0.000439986	2.10698
FBgn0032775	841.17	0.634258	0.144208	4.39822	1.09143e-05	0.00046059	2.10698
FBgn0264979	637.789	-0.581168	0.132185	-4.39661	1.09953e-05	0.000772117	1.15751
FBgn0000078	885.648	-1.05925	0.242506	-4.36792	1.25433e-05	0.000484859	2.27884
FBgn0003053	860.288	-0.744941	0.170787	-4.36181	1.28988e-05	0.00070874	1.50345
FBgn0053127	712.975	-1.01122	0.231871	-4.36111	1.29404e-05	0.00070874	1.50345
FBgn0267336	7702.51	0.561628	0.128892	4.35735	1.31649e-05	0.000440029	2.67275
FBgn0260746	436.469	-0.900867	0.207067	-4.3506	1.35764e-05	0.000674042	1.6954
FBgn0028534	32.3848	-4.29818	0.989082	-4.34562	1.38882e-05	0.00207916	0.434732
FBgn0264549	152.951	1.01181	0.233043	4.34175	1.41354e-05	0.000644319	1.85903
FBgn0030763	242.213	1.23049	0.283487	4.34055	1.42126e-05	0.000580042	2.09981
FBgn0039470	231.453	-1.81272	0.417835	-4.33838	1.43538e-05	0.000677625	1.77511
FBgn0032322	1940.23	0.857663	0.197794	4.33615	1.45e-05	0.000587099	2.10698
FBgn0263234	911.006	-0.610019	0.140902	-4.32939	1.49526e-05	0.000564856	2.27884
FBgn0004552	1134.04	-0.806486	0.186379	-4.32714	1.5106e-05	0.000727354	1.6954
FBgn0000114	5799.72	-0.614481	0.142692	-4.30633	1.65985e-05	0.000514953	2.80028
FBgn0030101	1962.84	0.726699	0.169072	4.29816	1.72226e-05	0.000852833	1.60699
FBgn0028533	460.142	-0.745074	0.173638	-4.29096	1.77906e-05	0.000700426	2.10984
FBgn0027334	558.741	0.537489	0.125537	4.2815	1.85637e-05	0.00113612	1.23782
FBgn0053099	400.469	-0.766843	0.179176	-4.27982	1.87043e-05	0.00120963	1.15751
FBgn0265899	23.6453	2.64643	0.619121	4.2745	1.91567e-05	0.00197407	0.635944
FBgn0035300	62.6094	-1.72191	0.402957	-4.27319	1.92693e-05	0.00109565	1.33768
FBgn0014076	67.3231	-4.59878	1.07687	-4.2705	1.95034e-05	0.000838364	1.85903
FBgn0262816	41.5748	-1.91867	0.450112	-4.26264	2.02024e-05	0.000861142	1.85903
FBgn0000241	51.8485	-1.56547	0.367389	-4.26107	2.03446e-05	0.00100936	1.56448
FBgn0262357	1646.39	-1.82839	0.43001	-4.25197	2.11897e-05	0.000807067	2.10698
FBgn0058470	696.824	0.578279	0.136026	4.25123	2.12602e-05	0.00138701	1.11226
FBgn0031182	764.209	-0.56826	0.133707	-4.25003	2.1374e-05	0.00143826	1.0581
FBgn0030595	86.5357	-1.89999	0.447091	-4.24968	2.14076e-05	0.00104497	1.56448
FBgn0024740	397.421	-0.917992	0.216092	-4.24816	2.15536e-05	0.00136161	1.15751
FBgn0046302	1616.36	-0.600366	0.141724	-4.23617	2.27362e-05	0.0011822	1.44539
FBgn0023549	1346.43	-0.801473	0.189301	-4.23384	2.29731e-05	0.00103898	1.6954
FBgn0029768	514.8	0.773754	0.183064	4.22668	2.37165e-05	0.00149568	1.11226
FBgn0052190	4760.34	0.411777	0.0974327	4.22627	2.37594e-05	0.000727354	2.67275
FBgn0031389	458.711	1.15874	0.274747	4.21747	2.47054e-05	0.000924035	2.10984
FBgn0053126	7563.15	-0.730113	0.173146	-4.21675	2.47854e-05	0.000700426	2.94336
FBgn0035641	28.7979	-4.61073	1.0935	-4.21651	2.48116e-05	0.00336571	0.434732
FBgn0032549	30.0774	1.67559	0.397648	4.21374	2.51174e-05	0.00338771	0.434732
FBgn0040531	104.135	1.37258	0.326672	4.2017	2.6492e-05	0.00141538	1.33768
FBgn0020385	4643.98	-0.520787	0.123962	-4.20119	2.65518e-05	0.000804039	2.67275
FBgn0038467	1143.53	-0.807671	0.192372	-4.19849	2.68698e-05	0.000926596	2.27884
FBgn0041191	3018.54	0.504513	0.120168	4.1984	2.68808e-05	0.00124235	1.60699
FBgn0017482	296.44	0.501613	0.119653	4.19222	2.76238e-05	0.00146479	1.33768
FBgn0259226	239.568	0.869696	0.207667	4.18794	2.81496e-05	0.00103208	2.09981
FBgn0036576	1000.56	0.621385	0.148584	4.18204	2.88909e-05	0.000992177	2.27884
FBgn0028663	5513.35	-0.35705	0.0854731	-4.17734	2.9494e-05	0.000807067	2.94336
FBgn0028983	1017.81	-0.756544	0.181403	-4.17051	3.03925e-05	0.00103096	2.27884
FBgn0031635	1459.77	0.382105	0.0917234	4.16584	3.10202e-05	0.0013431	1.6954
FBgn0003308	1230.88	-0.547763	0.131725	-4.15838	3.20508e-05	0.00149568	1.50345
FBgn0262081	5602.07	0.37758	0.0913457	4.13352	3.57246e-05	0.000994298	2.80028
FBgn0086691	1772.1	-0.620732	0.15019	-4.13298	3.58086e-05	0.00149258	1.6954
FBgn0264907	1492.75	0.477832	0.11571	4.12958	3.63429e-05	0.00149808	1.6954
FBgn0039801	1655.79	0.917011	0.222089	4.12903	3.64303e-05	0.0015556	1.60699
FBgn0033208	462.264	-0.470344	0.114106	-4.12199	3.75607e-05	0.00198169	1.23782
FBgn0031538	2719.42	0.467205	0.113564	4.11401	3.88844e-05	0.00181319	1.44539
FBgn0264827	302.052	-1.49158	0.362791	-4.11141	3.93255e-05	0.00153383	1.77511
FBgn0032587	1534.62	-0.382442	0.0931618	-4.10514	4.04073e-05	0.00190104	1.41745
FBgn0038552	1008.14	0.478731	0.116973	4.09266	4.2645e-05	0.00136313	2.27884
FBgn0034860	4208.81	0.637186	0.156211	4.07901	4.52285e-05	0.00115945	2.94336
FBgn0010097	24.9085	-4.76416	1.16804	-4.07877	4.52749e-05	0.0037484	0.678794
FBgn0035977	202.729	0.629655	0.154394	4.07823	4.53803e-05	0.00181319	1.6954
FBgn0033453	1068.44	0.622762	0.152727	4.07762	4.54998e-05	0.00150362	2.10698
FBgn0051087	442.276	-1.01561	0.249069	-4.07761	4.55002e-05	0.00181319	1.6954
FBgn0250871	1664.2	0.361437	0.0887499	4.07254	4.65032e-05	0.00208676	1.44539
FBgn0034247	2048.74	-0.972761	0.238933	-4.07128	4.67554e-05	0.00153383	2.10698
FBgn0030596	16.9591	-3.73603	0.918464	-4.0677	4.74799e-05	0.00342995	0.804196
FBgn0027932	8170.99	0.480457	0.118148	4.06658	4.77076e-05	0.00125548	2.80028
FBgn0032666	5117.73	0.594054	0.146251	4.06187	4.86819e-05	0.00121565	2.98595
FBgn0019952	2023.55	-0.56868	0.140069	-4.06001	4.90715e-05	0.00220762	1.41745
FBgn0036199	817.294	-0.752144	0.185637	-4.05168	5.08501e-05	0.00153675	2.27884
FBgn0038733	3173.77	0.65201	0.160932	4.05146	5.08984e-05	0.00125548	2.99516
FBgn0052082	2246.41	0.457697	0.112971	4.05144	5.09024e-05	0.00197407	1.6954
FBgn0030776	256.161	-1.32339	0.327221	-4.04432	5.2475e-05	0.00196444	1.77511
FBgn0051104	2550.49	-0.679644	0.168095	-4.04321	5.27237e-05	0.00212071	1.60699
FBti0061471	169.042	0.8796	0.218403	4.02742	5.63918e-05	0.00182325	2.06986
FBgn0087035	8345.15	0.272838	0.0677515	4.02704	5.64837e-05	0.00138719	2.94336
FBgn0051205	6897.09	0.534688	0.132838	4.02512	5.69454e-05	0.00139146	2.94336
FBgn0035423	4877.66	0.52149	0.12971	4.02042	5.80949e-05	0.00139146	2.99516
FBgn0039297	133.41	-0.98122	0.244095	-4.01983	5.82411e-05	0.0019734	1.94756
FBgn0031677	23.6703	-4.64713	1.16138	-4.00139	6.29703e-05	0.00513784	0.635944
FBgn0034122	94.1782	-1.52791	0.38195	-4.00029	6.32662e-05	0.00218484	1.85903
FBgn0001187	1508.05	-0.73314	0.183296	-3.99975	6.34095e-05	0.00272413	1.44539
FBgn0052068	2657.65	0.396413	0.0991288	3.99897	6.36192e-05	0.00275093	1.41745
FBgn0031902	1190.1	0.491277	0.123192	3.98789	6.66642e-05	0.00248231	1.6954
FBgn0032774	7290.91	0.440718	0.110617	3.98417	6.77173e-05	0.00172605	2.67275
FBgn0037781	62.7934	-1.98163	0.498137	-3.97808	6.94728e-05	0.00313817	1.33768
FBgn0042110	35.8951	-1.44776	0.364041	-3.9769	6.98189e-05	0.00555954	0.635944
FBgn0028509	3584.52	-0.447478	0.112947	-3.96184	7.43739e-05	0.00172605	2.94336
FBgn0033981	776.897	0.599993	0.15153	3.95956	7.50869e-05	0.00212256	2.27884
FBgn0038074	304.715	-2.33952	0.590879	-3.9594	7.51389e-05	0.00274301	1.6954
FBgn0042103	152.569	-0.790655	0.199777	-3.95768	7.56808e-05	0.00256147	1.85903
FBgn0039310	1262.39	-1.00492	0.253963	-3.95694	7.59149e-05	0.00396738	1.0581
FBgn0028532	31.1673	-3.24247	0.820043	-3.95403	7.68463e-05	0.00593309	0.635944
FBgn0040153	1486.75	-0.531993	0.134709	-3.94921	7.84088e-05	0.00331534	1.41745
FBgn0033519	111.313	-0.861201	0.218154	-3.94768	7.89127e-05	0.00306183	1.56448
FBgn0053983	377.2	-0.88882	0.225284	-3.94534	7.96875e-05	0.00239236	2.10984
FBgn0035619	1446.18	-2.73572	0.693851	-3.9428	8.05359e-05	0.00331845	1.44539
FBgn0027586	3675.09	0.524545	0.133102	3.94092	8.11711e-05	0.00182007	2.99516
FBgn0039319	401.489	-1.11449	0.283219	-3.93508	8.31697e-05	0.00396738	1.15751
FBgn0264961	89.1023	-0.94273	0.239903	-3.92963	8.50756e-05	0.00326951	1.56448
FBgn0050339	167.921	-0.625842	0.159481	-3.92423	8.70063e-05	0.00259849	2.09981
FBgn0022770	187.939	0.642639	0.163793	3.92349	8.7274e-05	0.0036995	1.33768
FBgn0261808	4812.68	0.380131	0.0970082	3.91855	8.90844e-05	0.0019734	2.98595
FBgn0038652	4714.4	-0.433631	0.110838	-3.91231	9.14162e-05	0.00218842	2.67275
FBgn0038252	103.794	-5.74169	1.46921	-3.90802	9.3054e-05	0.00291904	1.94756
FBgn0040602	44.2007	-3.35543	0.859395	-3.9044	9.44582e-05	0.00348621	1.56448
FBgn0039048	1498.9	0.410051	0.105108	3.90123	9.57064e-05	0.00378333	1.41745
FBgn0000492	726.556	0.953486	0.244458	3.90042	9.60278e-05	0.00336057	1.6954
FBgn0036467	80.3569	-1.32094	0.338722	-3.89976	9.62881e-05	0.00354295	1.56448
FBgn0031559	342.133	-1.13434	0.291479	-3.89166	9.95627e-05	0.00342939	1.6954
FBgn0025625	571.97	0.496243	0.127665	3.88709	0.000101454	0.00486625	1.11226
FBgn0265185	1336.95	-0.863155	0.222154	-3.88539	0.000102166	0.00275093	2.27884
FBgn0031645	14933.6	0.710128	0.183378	3.87249	0.00010773	0.0022859	2.99516
FBgn0262167	472.291	0.581546	0.150369	3.86745	0.000109978	0.00368931	1.6954
FBgn0027532	1639.59	0.36245	0.0938664	3.86134	0.000112766	0.0037484	1.6954
FBti0062252	19.4665	-2.64977	0.686392	-3.86044	0.000113184	0.00759498	0.678794
FBgn0035023	2413.78	0.494029	0.128166	3.8546	0.000115921	0.0043647	1.44539
FBgn0051288	1362.5	-0.64938	0.168579	-3.85207	0.000117123	0.00385946	1.6954
FBgn0020389	961.819	0.505656	0.13136	3.84939	0.00011841	0.00560748	1.0581
FBgn0036240	267.447	-1.01238	0.263003	-3.84932	0.000118445	0.00336571	2.06986
FBgn0028480	11972	0.470364	0.122229	3.84822	0.000118982	0.00265578	2.80028
FBgn0034398	20755.5	0.316142	0.0821749	3.84718	0.000119484	0.00275093	2.67275
FBgn0283536	7655.78	-0.287788	0.0748338	-3.84569	0.000120211	0.00267441	2.80028
FBgn0031940	96.741	1.10284	0.287427	3.83695	0.00012457	0.00492648	1.33768
FBgn0034655	1717.89	0.522645	0.136376	3.83238	0.000126911	0.00348621	2.10698
FBgn0030612	602.507	-0.434615	0.11345	-3.83088	0.000127683	0.00414629	1.6954
FBgn0039818	81.7121	-1.78137	0.465082	-3.83022	0.000128029	0.00370504	1.95356
FBgn0264776	1241.9	-0.837257	0.218742	-3.82761	0.000129396	0.00336057	2.27884
FBgn0287613	53.5841	-1.42341	0.372002	-3.82634	0.000130061	0.00389707	1.85903
FBgn0265915	38.4879	-1.48927	0.38938	-3.82472	0.000130922	0.00824462	0.712668
FBgn0050431	1572.17	0.817989	0.214069	3.82115	0.000132829	0.00428846	1.6954
FBgn0051199	1618.88	0.608029	0.159216	3.81888	0.000134058	0.00362953	2.10698
FBgn0037298	8708.51	0.438976	0.114972	3.81811	0.000134475	0.00292441	2.80028
FBgn0032433	1310.62	-0.412828	0.108528	-3.8039	0.000142434	0.00357719	2.27884
FBgn0002306	1318.43	0.500175	0.131492	3.80384	0.000142471	0.00357719	2.27884
FBgn0039085	187.448	-0.76911	0.202533	-3.79746	0.000146188	0.00446908	1.77511
FBgn0036697	2853.64	0.418176	0.110124	3.79731	0.000146276	0.00519422	1.44539
FBgn0262538	2639.9	0.662609	0.174736	3.79205	0.000149407	0.00393835	2.10698
FBgn0283427	89151.6	0.574919	0.152001	3.78235	0.000155358	0.00313817	2.98595
FBgn0003997	534.281	0.55961	0.14822	3.77553	0.000159667	0.00493802	1.6954
FBgn0063492	412.765	-0.674458	0.178979	-3.76837	0.000164317	0.00638235	1.23782
FBgn0036479	1413.96	0.602667	0.15997	3.76739	0.000164966	0.00568831	1.44539
FBgn0036381	16598.3	-0.605385	0.160764	-3.76567	0.000166106	0.00331845	2.98595
FBgn0267137	105.457	1.23586	0.328291	3.76453	0.000166865	0.0048236	1.85903
FBgn0050049	52.1311	-1.12623	0.300083	-3.75305	0.000174693	0.00630948	1.33768
FBgn0040732	15414.4	-0.899643	0.239853	-3.75081	0.000176264	0.00342939	2.99516
FBgn0016675	1027.3	-1.77998	0.474795	-3.74894	0.000177582	0.00585602	1.50345
FBgn0030993	759.114	-0.555326	0.148183	-3.74757	0.000178554	0.0053618	1.6954
FBgn0051321	355.06	0.594016	0.158588	3.74566	0.000179922	0.00644899	1.33768
FBgn0029648	409.705	-0.703188	0.187826	-3.74382	0.000181242	0.00721521	1.15751
FBgn0041711	1735.44	0.75129	0.201295	3.73228	0.000189752	0.00560748	1.6954
FBgn0031126	925.651	-0.346936	0.0929669	-3.73183	0.000190097	0.00560748	1.6954
FBgn0036953	10.3384	-3.22963	0.866184	-3.72858	0.000192562	0.0160501	0.434732
FBgn0030839	242.355	-0.563085	0.151314	-3.72131	0.000198191	0.00493802	2.09981
FBgn0005390	147.655	-3.76977	1.01336	-3.72006	0.000199174	0.00698002	1.33768
FBgn0262539	1266.03	0.736092	0.197953	3.71853	0.000200389	0.00839996	1.0581
FBgn0036493	639.928	-0.588228	0.158268	-3.71666	0.00020187	0.00747861	1.23782
FBgn0039591	184.135	0.762745	0.205439	3.71276	0.000205015	0.00593309	1.6954
FBgn0261987	198.956	-4.8911	1.31795	-3.71115	0.000206316	0.00511222	2.09981
FBgn0034629	1032.08	0.504946	0.136103	3.71004	0.000207228	0.00486507	2.27884
FBgn0028473	23338.7	0.358088	0.0966954	3.70325	0.000212852	0.00434659	2.67275
FBgn0266590	235.032	0.95717	0.258592	3.70147	0.000214357	0.00593309	1.77511
FBgn0033649	644.776	0.483187	0.13059	3.70003	0.000215571	0.00522993	2.10984
FBgn0040308	250.695	-0.670691	0.181842	-3.68831	0.000225747	0.0054587	2.09981
FBgn0038243	928.534	-0.338084	0.0917091	-3.68648	0.000227376	0.00516306	2.27884
FBgn0028487	1100.11	0.341083	0.0925343	3.68601	0.000227794	0.00928772	1.0581
FBgn0262656	3482.1	0.515301	0.139863	3.68433	0.000229303	0.00427667	2.94336
FBgn0020414	11603.9	-0.515365	0.140032	-3.68034	0.00023292	0.00471561	2.67275
FBgn0027790	1366	0.653087	0.177565	3.67802	0.000235049	0.00721521	1.50345
FBgn0284247	483.498	0.453355	0.123268	3.67781	0.000235246	0.00560748	2.10984
FBgn0010288	830.144	-0.482238	0.131144	-3.67715	0.000235853	0.00661977	1.6954
FBgn0004431	298.677	-1.12926	0.307499	-3.67241	0.000240273	0.00810909	1.33768
FBgn0019643	5962.47	0.482617	0.131418	3.67239	0.000240296	0.0048236	2.67275
FBgn0030098	588.833	-5.24234	1.42769	-3.67191	0.000240746	0.00672331	1.6954
FBgn0261859	1744.95	0.440241	0.119908	3.6715	0.000241128	0.00759498	1.44539
FBgn0031808	68.0474	1.18826	0.323852	3.66914	0.000243365	0.00720317	1.56448
FBgn0000565	2485.98	-0.544092	0.148377	-3.66695	0.000245464	0.00579108	2.10698
FBgn0039682	14887.2	-0.65852	0.179659	-3.66538	0.000246969	0.00475873	2.80028
FBgn0287234	3871.99	0.706181	0.192745	3.66382	0.000248482	0.00492648	2.67275
FBgn0034354	357.789	-0.601175	0.164221	-3.66078	0.000251453	0.00836057	1.33768
FBgn0038129	839.971	0.372122	0.101691	3.65933	0.000252878	0.00593309	2.10698
FBgn0027585	5893.59	0.42127	0.115156	3.65825	0.000253942	0.00495709	2.67275
FBgn0286809	310.445	-0.637368	0.174375	-3.65516	0.00025702	0.00606111	2.06986
FBgn0037782	36.1822	-5.72559	1.56762	-3.65242	0.000259781	0.0198201	0.434732
FBti0019622	644.832	-1.02948	0.282005	-3.65059	0.000261639	0.00606111	2.10984
FBgn0003187	183.581	-0.998154	0.273875	-3.64456	0.000267848	0.00702951	1.77511
FBgn0086408	90.0417	-1.07734	0.295869	-3.64129	0.00027128	0.00687484	1.85903
FBgn0034394	6258.58	0.511094	0.140429	3.63953	0.000273139	0.00492648	2.94336
FBgn0036765	593.097	-0.41111	0.112978	-3.63883	0.000273876	0.00628759	2.10984
FBgn0267408	8213.18	-0.488313	0.134382	-3.63376	0.000279322	0.00493498	2.98595
FBgn0053970	4911.04	0.574553	0.158175	3.63238	0.000280815	0.00517499	2.80028
FBgn0020304	6700.96	0.398158	0.109622	3.6321	0.000281127	0.00493784	2.99516
FBgn0261985	2335.46	-0.276544	0.0761756	-3.63034	0.000283044	0.00875429	1.41745
FBgn0039671	18.6947	-1.9584	0.540326	-3.62448	0.000289546	0.0164246	0.635944
FBgn0011761	803.446	-5.13212	1.4166	-3.62284	0.000291384	0.00780574	1.6954
FBgn0058198	1932.35	0.590924	0.163128	3.62245	0.000291827	0.00660742	2.10698
FBgn0036029	42.3133	-1.34249	0.370928	-3.61927	0.000295441	0.00946353	1.33768
FBgn0037488	554.187	0.900336	0.249017	3.61555	0.000299705	0.0109984	1.11226
FBgn0015766	31852.7	0.409409	0.113258	3.61483	0.000300544	0.00518006	2.98595
FBgn0016715	804.308	-0.604301	0.167345	-3.61111	0.000304886	0.00810909	1.6954
FBgn0031417	1599.55	0.47693	0.132127	3.60963	0.000306637	0.00844353	1.60699
FBgn0035926	616.232	-3.54516	0.983089	-3.60614	0.000310784	0.0112833	1.11226
FBgn0052750	61.2074	-1.27808	0.354488	-3.60543	0.000311642	0.00735574	1.94756
FBgn0085453	1350.48	-0.522152	0.144832	-3.60521	0.000311896	0.00901139	1.50345
FBgn0001216	8331.46	0.466549	0.129419	3.60495	0.00031221	0.00533761	2.98595
FBgn0033582	119.246	-1.16858	0.324307	-3.60331	0.000314196	0.00878418	1.56448
FBgn0042105	236.178	-0.849303	0.235863	-3.60083	0.000317207	0.00702951	2.09981
FBgn0033520	445.324	-1.05543	0.293259	-3.59896	0.000319495	0.0106966	1.23782
FBgn0035308	341.595	-0.559202	0.155651	-3.59267	0.000327312	0.0085031	1.6954
FBgn0023540	11942.2	0.413017	0.115037	3.59031	0.000330288	0.00560748	2.94336
FBgn0010425	8103.18	0.81707	0.227749	3.58759	0.000333746	0.00607947	2.67275
FBgn0013308	101.856	0.884348	0.246717	3.58446	0.000337775	0.0105594	1.33768
FBgn0263235	2429.6	-0.595226	0.166635	-3.57203	0.000354227	0.00946353	1.60699
FBgn0030425	2678.38	0.58884	0.165385	3.56042	0.000370268	0.00940043	1.6954
FBgn0035969	42.8078	-4.46688	1.25526	-3.55853	0.000372933	0.00845359	1.94756
FBgn0038842	4130.45	-0.367418	0.103282	-3.55742	0.000374509	0.00609076	2.98595
FBgn0053093	10.5247	-4.29489	1.20737	-3.55722	0.000374799	0.0166705	0.804196
FBgn0016053	49.5871	-4.01416	1.12974	-3.55318	0.000380598	0.00891348	1.85903
FBgn0032482	9485.85	-0.475121	0.133728	-3.55288	0.000381037	0.00673321	2.67275
FBgn0001233	30061.9	-0.373936	0.105346	-3.54959	0.000385838	0.00658969	2.80028
FBgn0030065	426.433	0.413079	0.116514	3.54533	0.000392127	0.00982145	1.6954
FBgn0033188	6087.88	-0.370084	0.104416	-3.54432	0.000393624	0.00692112	2.67275
FBgn0086450	1878.71	0.40354	0.113868	3.54394	0.000394202	0.0103241	1.60699
FBgn0036146	215.127	0.522289	0.147387	3.54365	0.000394628	0.0117132	1.33768
FBgn0044810	4518.03	1.60063	0.451847	3.54243	0.000396463	0.00638235	2.98595
FBgn0004649	564.976	-5.16411	1.45906	-3.53935	0.000401115	0.0131607	1.15751
FBgn0015577	4408.93	0.375389	0.10626	3.53274	0.000411274	0.00663242	2.94336
FBgn0052170	1460.19	0.573646	0.162474	3.53069	0.000414471	0.0115304	1.44539
FBgn0053966	72.6898	-1.37523	0.389543	-3.53037	0.000414976	0.0092344	1.94756
FBgn0038083	33.8553	-1.70169	0.482204	-3.52898	0.000417161	0.0178649	0.804196
FBgn0063649	737.421	0.415897	0.117889	3.52788	0.000418908	0.0112833	1.50345
FBgn0031942	247.325	0.840807	0.238726	3.52206	0.000428208	0.0105594	1.6954
FBgn0037358	2909.32	0.305849	0.0868946	3.51977	0.000431916	0.011973	1.41745
FBgn0039722	498.37	-0.967755	0.275472	-3.51308	0.000442941	0.0108035	1.6954
FBgn0038947	12300.3	0.353497	0.100649	3.51219	0.000444434	0.00759498	2.67275
FBgn0053181	3314.61	0.398736	0.113603	3.50992	0.000448239	0.00699827	2.99516
FBgn0030607	904.788	-0.522878	0.149036	-3.5084	0.000450802	0.0155772	1.0581
FBgn0039321	6112.82	0.447188	0.127473	3.50809	0.000451335	0.00711791	2.94336
FBgn0030816	2336.37	0.606492	0.172913	3.50749	0.000452352	0.00928324	2.10698
FBgn0032139	639.791	0.557835	0.159042	3.50747	0.000452387	0.0150157	1.11226
FBgn0085205	616.86	-1.01168	0.28986	-3.49023	0.000482611	0.0158032	1.11226
FBgn0033787	2612.38	-0.885459	0.253761	-3.48935	0.000484202	0.0119383	1.60699
FBgn0034085	756.23	-0.448978	0.128838	-3.48483	0.000492454	0.012644	1.50345
FBgn0030562	274.106	0.801309	0.230274	3.47981	0.000501776	0.0113905	1.77511
FBgn0259098	250.188	1.07225	0.308314	3.47779	0.000505569	0.0101557	2.09981
FBgn0064237	1189.5	-0.645371	0.185611	-3.477	0.000507056	0.00951252	2.27884
FBgn0039683	76.5605	-0.818721	0.235484	-3.47675	0.000507523	0.0125899	1.56448
FBgn0038020	968.261	-0.715378	0.205906	-3.47429	0.000512202	0.0171685	1.0581
FBgn0034045	854.756	-0.501839	0.14447	-3.47365	0.000513431	0.011973	1.6954
FBgn0051262	24.4927	-3.22907	0.929894	-3.47252	0.000515604	0.0229131	0.712668
FBgn0261575	21910.5	-0.82659	0.238346	-3.46803	0.000524298	0.00793119	2.99516
FBgn0086350	152.222	-0.966199	0.278685	-3.46699	0.000526319	0.0109984	1.95356
FBgn0010435	13673.6	0.503289	0.145172	3.46684	0.000526611	0.00836057	2.80028
FBgn0286827	364.888	0.542291	0.156529	3.46449	0.000531238	0.0106596	2.06986
FBgn0036323	82.3043	-0.775921	0.224181	-3.46113	0.000537907	0.0112251	1.94756
FBgn0051674	169.074	-0.597092	0.172582	-3.45975	0.00054067	0.011973	1.77511
FBgn0039580	607.175	-0.491995	0.142221	-3.45936	0.000541455	0.0106596	2.10984
FBgn0027579	3692.36	-0.499417	0.144393	-3.45874	0.000542712	0.00825548	2.94336
FBgn0024984	13.1551	-4.44387	1.28528	-3.4575	0.000545203	0.0217991	0.804196
FBgn0045064	1010.88	0.338933	0.0980517	3.45667	0.000546892	0.0125704	1.6954
FBgn0011695	20902.3	0.619384	0.179186	3.45665	0.000546934	0.00821465	2.99516
FBgn0034693	7080.39	0.62379	0.180466	3.45655	0.000547145	0.00858579	2.80028
FBgn0031055	511.555	0.417951	0.120941	3.45582	0.00054863	0.0160501	1.23782
FBgn0025621	2103.77	0.374844	0.108521	3.45411	0.000552108	0.0108121	2.10698
FBgn0037552	795.777	0.364818	0.105625	3.4539	0.00055254	0.0179167	1.0581
FBgn0031285	14093.8	0.324058	0.0938315	3.45362	0.000553121	0.00836057	2.94336
FBgn0033742	115.242	-1.00908	0.29222	-3.45314	0.000554106	0.0134156	1.56448
FBgn0035355	450.268	-0.77251	0.223764	-3.45234	0.000555752	0.012644	1.6954
FBgn0000166	22.9094	-6.23069	1.80495	-3.452	0.000556453	0.0251223	0.678794
FBgn0033728	2853.39	0.589639	0.17083	3.45161	0.000557262	0.0108656	2.10698
FBgn0039306	331.251	0.438042	0.12694	3.45078	0.000558959	0.0123216	1.77511
FBgn0030013	1087.49	0.565785	0.164008	3.44974	0.000561123	0.0127034	1.6954
FBgn0031461	2232.98	0.329188	0.0954872	3.44745	0.000565896	0.0145964	1.44539
FBgn0038638	545.01	-0.476043	0.138297	-3.44218	0.000577047	0.0178649	1.11226
FBgn0050438	1014.89	-1.11073	0.323	-3.43879	0.000584315	0.0106596	2.27884
FBgn0010424	912.859	-0.522288	0.151961	-3.437	0.000588196	0.0112833	2.10698
FBgn0267978	2470.68	0.363867	0.10587	3.43691	0.000588383	0.0152356	1.41745
FBgn0004169	39056.8	0.392556	0.114448	3.43	0.000603579	0.00879389	2.99516
FBgn0002962	103.793	-5.11539	1.49216	-3.42817	0.000607665	0.012644	1.85903
FBgn0037788	1348.47	0.388376	0.113351	3.42631	0.000611839	0.019383	1.0581
FBgn0034293	423.036	0.691741	0.202058	3.42347	0.000618269	0.0174856	1.23782
FBgn0038256	3750.28	-0.366576	0.107145	-3.4213	0.000623224	0.00987953	2.67275
FBgn0033355	25.5728	-1.51706	0.443492	-3.42072	0.000624551	0.024112	0.804196
FBgn0023076	1449.73	0.436243	0.127549	3.4202	0.000625752	0.0139524	1.6954
FBgn0032889	3164.79	-0.527603	0.15433	-3.41866	0.000629306	0.00995367	2.67275
FBgn0083972	615.903	-0.808042	0.236434	-3.41762	0.000631714	0.0185233	1.15751
FBgn0033708	35.8024	1.05222	0.308106	3.41513	0.000637525	0.0268071	0.712668
FBgn0010431	94.1847	-4.98003	1.46032	-3.41023	0.000649085	0.0127516	1.94756
FBgn0261243	2424.26	-0.332705	0.0975796	-3.40958	0.000650632	0.0144208	1.6954
FBgn0050000	836.477	-0.645048	0.18926	-3.40826	0.000653781	0.0144333	1.6954
FBgn0266931	31.3151	-1.35099	0.39639	-3.40823	0.000653851	0.0390999	0.434732
FBgn0035076	2821.74	0.542504	0.159295	3.40566	0.000660041	0.0166705	1.41745
FBgn0040256	484.302	-0.811958	0.238463	-3.40497	0.000661722	0.0192309	1.15751
FBgn0035620	949.912	-2.53084	0.74357	-3.40364	0.000664948	0.0123237	2.10698
FBgn0038865	1230	-0.559111	0.164384	-3.40125	0.000670789	0.020701	1.0581
FBgn0015795	9196.49	0.32762	0.0963685	3.39965	0.000674714	0.00960889	2.99516
FBgn0000079	41667.5	-0.630018	0.185536	-3.39566	0.000684623	0.0097581	2.98595
FBgn0031264	991.834	0.468058	0.137882	3.39464	0.000687201	0.0149933	1.6954
FBgn0031558	1039.94	-1.06053	0.312763	-3.39083	0.000696818	0.0166562	1.50345
FBgn0031879	573.455	0.412662	0.121915	3.38483	0.000712225	0.0202315	1.15751
FBgn0015777	5037.28	0.469348	0.138762	3.38238	0.000718596	0.0109984	2.67275
FBgn0036257	3454.89	0.377679	0.11174	3.37997	0.000724931	0.0103427	2.94336
FBgn0034647	243.063	1.06995	0.316666	3.3788	0.000728028	0.0151118	1.77511
FBgn0037818	453.651	0.39773	0.117719	3.37865	0.000728427	0.0205845	1.15751
FBgn0039257	874.189	0.731614	0.216592	3.37785	0.000730552	0.0157242	1.6954
FBgn0004650	115.142	-4.37522	1.29627	-3.37523	0.000737549	0.0147522	1.85903
FBgn0040060	111548	0.548976	0.162654	3.37511	0.000737853	0.0108484	2.80028
FBgn0038803	1679.17	0.39847	0.118267	3.36925	0.000753743	0.0179167	1.44539
FBgn0262624	50.0269	-1.41522	0.420146	-3.3684	0.000756053	0.0145015	1.94756
FBgn0027565	629.163	0.392398	0.116555	3.36664	0.000760903	0.0162212	1.6954
FBgn0032668	23.6035	-1.64957	0.490476	-3.36321	0.000770419	0.033008	0.635944
FBgn0005613	344.756	0.547131	0.162782	3.36112	0.000776273	0.0193837	1.33768
FBgn0038098	189.696	-0.657183	0.195707	-3.35799	0.000785108	0.014106	2.09981
FBgn0050371	1407.32	-0.767309	0.228699	-3.35511	0.000793345	0.0141772	2.10698
FBgn0033702	301.766	0.753326	0.224611	3.35392	0.000796755	0.0144333	2.06986
FBgn0038147	5812.31	0.623328	0.186035	3.35059	0.000806392	0.0109994	2.98595
FBgn0037213	5773.61	0.367534	0.109696	3.35048	0.000806709	0.0115593	2.80028
FBgn0041194	8409.08	-0.517803	0.154617	-3.34895	0.000811192	0.0115989	2.80028
FBgn0052687	3698.43	-0.397081	0.11872	-3.34468	0.000823773	0.0117132	2.80028
FBgn0001090	3362.62	0.631027	0.188681	3.34442	0.000824559	0.0117132	2.80028
FBgn0030218	735.454	-0.419094	0.125443	-3.3409	0.000835069	0.0173713	1.6954
FBgn0264747	22.9321	-3.62	1.08417	-3.33895	0.000840967	0.0353739	0.635944
FBgn0029002	428.258	-0.654726	0.196091	-3.33889	0.000841148	0.0147761	2.10984
FBgn0036363	523.67	-0.925628	0.277424	-3.33651	0.000848369	0.0237984	1.11226
FBgn0263406	204.676	0.77913	0.233633	3.33484	0.000853476	0.0175831	1.6954
FBgn0035154	3495.2	-0.464694	0.139626	-3.32814	0.000874272	0.0116988	2.98595
FBgn0031381	968.374	-0.400069	0.120253	-3.3269	0.000878189	0.0178649	1.6954
FBgn0037817	535.704	-0.598634	0.17997	-3.3263	0.00088008	0.0152806	2.10984
FBgn0260399	158.912	-3.87341	1.16501	-3.3248	0.000884834	0.0214403	1.33768
FBgn0028381	1176.44	-0.436179	0.131257	-3.32309	0.000890275	0.0179839	1.6954
FBgn0030539	17.8221	1.79193	0.539613	3.32077	0.000897705	0.048868	0.434732
FBgn0042102	647.552	-0.365231	0.110004	-3.32016	0.000899652	0.0229416	1.23782
FBgn0003261	23462.4	0.238636	0.0719366	3.31732	0.00090887	0.011973	2.98595
FBgn0004003	96.9543	-0.951738	0.287222	-3.31359	0.00092106	0.0174088	1.85903
FBgn0034796	1039.63	0.344698	0.104055	3.31264	0.000924184	0.0202315	1.50345
FBgn0261560	27443.1	0.393666	0.11885	3.31231	0.000925303	0.0127034	2.80028
FBgn0033788	15705.2	-0.726584	0.219411	-3.31153	0.000927879	0.0127034	2.80028
FBgn0034331	7067.69	-0.549222	0.165862	-3.31131	0.000928595	0.0121567	2.99516
FBgn0085265	620.293	-0.653597	0.19739	-3.3112	0.000928955	0.0160053	2.10984
FBgn0039464	1904.48	0.398623	0.120433	3.30991	0.000933267	0.0213889	1.41745
FBgn0038680	1488.13	-0.338449	0.102324	-3.30763	0.00094088	0.0195222	1.60699
FBgn0031097	508.198	0.894188	0.270571	3.30482	0.000950359	0.0238764	1.23782
FBgn0026630	2039.35	-0.338894	0.102608	-3.30281	0.000957226	0.0214403	1.44539
FBgn0037895	342.257	0.630053	0.190844	3.3014	0.000962047	0.0184278	1.77511
FBgn0267347	56.7366	-2.09481	0.634858	-3.29964	0.000968074	0.0174334	1.94756
FBgn0025454	3948.43	-0.765151	0.231933	-3.29902	0.000970233	0.0125899	2.99516
FBgn0264541	14.5923	4.10401	1.24472	3.29715	0.000976723	0.0395213	0.635944
FBgn0027929	233.036	-0.580662	0.176154	-3.29632	0.000979595	0.0166705	2.09981
FBgn0039495	592.093	0.660891	0.200552	3.29537	0.000982938	0.0193837	1.6954
FBgn0039737	42810.7	0.472657	0.143532	3.29305	0.00099106	0.0128568	2.94336
FBgn0040493	1414.27	-0.359454	0.109167	-3.2927	0.000992306	0.0167976	2.10698
FBgn0036205	422.107	-0.456282	0.138602	-3.29203	0.000994667	0.0247861	1.23782
FBgn0260005	1566.19	0.382924	0.116326	3.29182	0.000995427	0.0203319	1.60699
FBgn0038236	1437.55	0.829482	0.252226	3.28865	0.0010067	0.0226195	1.41745
FBgn0031004	382.568	-0.76822	0.233601	-3.28859	0.00100689	0.0269573	1.11226
FBgn0033221	1598.68	-0.497771	0.151621	-3.28299	0.00102713	0.0226195	1.44539
FBgn0265297	76567.5	0.37667	0.114784	3.28154	0.00103241	0.013135	2.99516
FBgn0283509	4169.75	0.29901	0.0911414	3.28073	0.0010354	0.0131607	2.98595
FBgn0038099	42.5575	-2.04812	0.624355	-3.28037	0.0010367	0.0188261	1.85903
FBgn0263705	702.566	0.329212	0.100388	3.27939	0.00104031	0.0275488	1.11226
FBgn0000395	1039.8	0.289207	0.0883759	3.27247	0.00106614	0.0226195	1.50345
FBgn0037150	671.313	0.340268	0.103983	3.27236	0.00106654	0.0175831	2.10984
FBgn0000527	152.047	0.581928	0.178019	3.26891	0.00107964	0.0187627	1.94756
FBgn0261681	69.3006	-1.14029	0.348852	-3.26869	0.00108048	0.0187627	1.94756
FBgn0031528	2957.69	0.475341	0.14543	3.26852	0.0010811	0.0234532	1.44539
FBgn0040507	526.393	0.348081	0.106691	3.26251	0.00110428	0.027926	1.15751
FBgn0052091	960.353	0.570574	0.175017	3.26011	0.0011137	0.0180699	2.10698
FBgn0015336	921.474	-0.40165	0.12331	-3.25725	0.00112496	0.017378	2.27884
FBgn0003257	690.542	-0.595205	0.182763	-3.2567	0.00112715	0.0214866	1.6954
FBgn0040972	856.488	0.572282	0.175754	3.25615	0.00112934	0.0235146	1.50345
FBgn0034985	1393.6	0.421225	0.129443	3.25414	0.00113734	0.0247861	1.41745
FBgn0047334	131.126	-0.684022	0.210294	-3.25269	0.00114317	0.0258547	1.33768
FBgn0040723	899.724	-0.639414	0.196675	-3.25113	0.00114948	0.0175831	2.27884
FBgn0040959	2423.35	-0.490272	0.150861	-3.24982	0.00115478	0.0250386	1.41745
FBgn0031737	373.721	0.567514	0.174801	3.24663	0.00116778	0.0289051	1.15751
FBgn0034706	885.344	0.378382	0.11656	3.24626	0.00116934	0.031146	1.0581
FBgn0004907	28783.3	0.280554	0.0865559	3.2413	0.00118984	0.0147522	2.99516
FBgn0053514	270.193	-0.703109	0.216925	-3.24125	0.00119008	0.0193069	2.06986
FBgn0036681	14.6081	-2.1937	0.678546	-3.23294	0.00122522	0.039311	0.804196
FBgn0014184	74262.4	0.357304	0.110629	3.22975	0.00123897	0.0152356	2.98595
FBgn0003162	2658.48	0.457472	0.14172	3.22799	0.00124662	0.0196933	2.10698
FBgn0260780	314.433	-3.77708	1.17022	-3.22766	0.00124806	0.0199616	2.06986
FBgn0035186	537.876	0.635525	0.196921	3.2273	0.00124963	0.0314637	1.11226
FBgn0030432	2018.51	0.33436	0.10377	3.22211	0.00127249	0.0199616	2.10698
FBgn0039640	284.961	-1.04735	0.325067	-3.22196	0.00127316	0.0202315	2.06986
FBgn0032494	7974.07	0.733652	0.227754	3.22124	0.00127636	0.0169704	2.67275
FBgn0283535	19535.8	-0.246548	0.0765389	-3.22121	0.00127649	0.0169704	2.67275
FBgn0039474	50.8442	-1.64352	0.510726	-3.21801	0.00129083	0.0281164	1.33768
FBgn0036272	2283.6	0.272747	0.0848678	3.21379	0.00130996	0.0273055	1.41745
FBgn0038343	174.036	0.600317	0.186812	3.21348	0.00131139	0.0283895	1.33768
FBgn0031735	412.314	-0.601882	0.187376	-3.21217	0.00131738	0.0325569	1.11226
FBgn0032014	266.114	-0.697932	0.217302	-3.2118	0.00131904	0.0233773	1.77511
FBgn0262631	203.22	0.565543	0.176455	3.20503	0.00135051	0.0289051	1.33768
FBgn0261016	230.687	-2.78453	0.86886	-3.20481	0.00135154	0.0289051	1.33768
FBgn0031914	7327.07	0.519898	0.162233	3.20463	0.00135236	0.0175831	2.67275
FBgn0264296	56.6907	-1.76407	0.5505	-3.20448	0.00135306	0.0222636	1.94756
FBgn0035933	999.49	-2.48751	0.776852	-3.20204	0.00136456	0.021075	2.10698
FBgn0053533	336.736	-0.718575	0.224451	-3.20148	0.00136725	0.0248346	1.6954
FBgn0265726	4453.92	-0.451578	0.141134	-3.19964	0.001376	0.0173623	2.80028
FBgn0259736	20239.8	0.325011	0.101589	3.19928	0.00137772	0.0178473	2.67275
FBgn0250848	3149.4	-0.41969	0.131203	-3.19877	0.00138015	0.0165912	2.99516
FBgn0031860	620.506	-0.664065	0.207638	-3.19818	0.00138297	0.0250386	1.6954
FBgn0001120	115.004	-4.54968	1.42302	-3.1972	0.0013877	0.0266228	1.56448
FBgn0036549	1075.27	-0.712352	0.222871	-3.19625	0.00139225	0.0251252	1.6954
FBgn0038277	347.15	-4.06094	1.27106	-3.19491	0.00139873	0.0217657	2.06986
FBgn0004919	869.451	0.317481	0.0993927	3.1942	0.00140217	0.0251822	1.6954
FBgn0030798	2693.12	0.383589	0.120089	3.1942	0.00140219	0.0263563	1.60699
FBgn0040232	40.5258	-2.62975	0.823334	-3.19402	0.00140305	0.0268323	1.56448
FBgn0267073	539.932	-0.532864	0.166839	-3.19388	0.00140373	0.0342333	1.11226
FBgn0262717	628.268	0.596992	0.186934	3.19359	0.00140514	0.0251929	1.6954
FBgn0266405	84.8213	2.93295	0.918592	3.19288	0.00140862	0.0236806	1.85903
FBgn0037007	10347.3	0.272603	0.085454	3.19006	0.00142245	0.0181612	2.67275
FBgn0000250	5875.15	0.300567	0.0942493	3.18906	0.00142736	0.018191	2.67275
FBgn0034850	79.2273	-0.996666	0.312583	-3.18848	0.00143021	0.0271373	1.56448
FBgn0043471	1286.9	-0.40295	0.126422	-3.18733	0.00143592	0.0359968	1.0581
FBgn0037016	2084.55	-0.233475	0.0732906	-3.18561	0.00144448	0.0268514	1.60699
FBgn0053113	16344.4	0.369781	0.116115	3.1846	0.00144955	0.0171851	2.98595
FBgn0030164	703.603	0.518389	0.162885	3.18255	0.00145987	0.0351597	1.11226
FBgn0265186	358.039	-0.793144	0.249452	-3.17954	0.00147508	0.0226196	2.06986
FBgn0022029	1127.32	-0.34036	0.107189	-3.17532	0.00149673	0.0265814	1.6954
FBgn0037655	11911.5	0.356141	0.112188	3.17451	0.00150089	0.0176877	2.94336
FBgn0037751	70.1945	0.730071	0.230444	3.16811	0.00153433	0.0251822	1.85903
FBgn0000927	78.3162	-4.30149	1.35777	-3.16806	0.0015346	0.0319515	1.33768
FBgn0000615	197.513	-2.06995	0.653794	-3.16607	0.00154515	0.0270967	1.6954
FBgn0027569	2217.42	-0.551348	0.174237	-3.16435	0.00155429	0.0232463	2.10698
FBgn0023550	290.172	-1.04735	0.331305	-3.1613	0.00157067	0.0324327	1.33768
FBgn0032076	863.251	-0.490471	0.155186	-3.16054	0.00157478	0.0234532	2.10698
FBgn0036951	604.63	-0.999202	0.31619	-3.16014	0.00157695	0.0343515	1.23782
FBgn0040384	1673.63	-0.241638	0.0765084	-3.15831	0.00158685	0.0285086	1.60699
FBgn0003655	117.417	-3.16567	1.00287	-3.15663	0.00159605	0.0326546	1.33768
FBgn0039711	511.982	0.38076	0.120701	3.15458	0.00160731	0.0278371	1.6954
FBgn0032639	87.2256	-1.37834	0.436999	-3.1541	0.00160995	0.0328915	1.33768
FBgn0010388	2809.38	2.69428	0.854357	3.15358	0.00161283	0.0278894	1.6954
FBgn0031821	291.146	0.511148	0.162176	3.15181	0.00162264	0.033008	1.33768
FBgn0031579	433.5	-0.460243	0.146183	-3.1484	0.00164167	0.0281702	1.6954
FBgn0034031	570.822	-0.564691	0.179441	-3.14694	0.00164989	0.0282519	1.6954
FBgn0000504	2866.48	0.45235	0.143876	3.14402	0.00166644	0.0324327	1.41745
FBgn0033250	5715.87	0.395228	0.125784	3.14213	0.00167726	0.0188712	2.99516
FBgn0053056	2867.51	0.482177	0.153525	3.1407	0.00168545	0.0286573	1.6954
FBgn0086365	570.273	-0.799668	0.254683	-3.13985	0.00169032	0.0361712	1.23782
FBgn0036767	478.99	-1.00292	0.32065	-3.12777	0.00176141	0.0404211	1.11226
FBgn0087040	150.991	-3.5517	1.13596	-3.1266	0.0017684	0.0269573	1.95356
FBgn0037135	8816.76	0.283753	0.0908158	3.12448	0.00178117	0.0197591	2.99516
FBgn0030551	55.4302	-4.13229	1.32315	-3.12307	0.00178976	0.0271534	1.95356
FBgn0038631	4220.41	0.724223	0.231979	3.12194	0.00179666	0.0216883	2.67275
FBgn0052103	5147.23	0.316876	0.101503	3.12183	0.00179733	0.0209222	2.80028
FBgn0267823	172.906	-0.511629	0.163916	-3.12128	0.00180067	0.0300222	1.6954
FBgn0031253	237.155	-0.59942	0.192168	-3.11925	0.00181314	0.0264173	2.06986
FBgn0283480	2469.73	-3.40257	1.09157	-3.11713	0.00182622	0.0342333	1.44539
FBgn0039767	1242.5	0.30967	0.0993922	3.11564	0.00183549	0.0431717	1.0581
FBgn0030756	134.392	-0.677391	0.21768	-3.11186	0.00185911	0.0367105	1.33768
FBgn0031305	6461.38	0.55938	0.179861	3.11008	0.0018704	0.0205249	2.98595
FBgn0266406	72.6986	-1.09468	0.352048	-3.10946	0.00187429	0.0289051	1.85903
FBgn0259938	2972.92	-0.312635	0.10064	-3.10647	0.00189334	0.0324327	1.60699
FBgn0265369	113.04	0.835508	0.268972	3.1063	0.00189447	0.0372135	1.33768
FBgn0034534	1394.23	0.449408	0.144699	3.10581	0.00189758	0.0356098	1.41745
FBgn0003124	192.009	-2.97383	0.957564	-3.10562	0.00189884	0.0314637	1.6954
FBgn0031514	338.344	-0.541517	0.174437	-3.10437	0.00190684	0.0314637	1.6954
FBgn0000405	1142.46	-2.46585	0.794566	-3.1034	0.00191311	0.0343515	1.50345
FBgn0038603	2232.09	0.330569	0.106521	3.10334	0.00191351	0.0326359	1.60699
FBgn0029830	546.647	0.453791	0.146468	3.09822	0.00194685	0.0420239	1.15751
FBgn0035176	258.411	-2.69148	0.868865	-3.0977	0.00195027	0.0381383	1.33768
FBgn0265192	1311.27	0.298601	0.0964177	3.09696	0.00195519	0.0349851	1.50345
FBgn0036756	984.588	-0.469239	0.151527	-3.09672	0.00195671	0.0273961	2.10698
FBgn0028490	16003.6	0.316073	0.102131	3.09477	0.00196963	0.0225019	2.80028
FBgn0035298	1382.21	-0.342031	0.110596	-3.09263	0.00198392	0.0276908	2.10698
FBgn0030271	681.694	0.616596	0.19938	3.09256	0.00198436	0.043868	1.11226
FBgn0031865	542.792	-0.657293	0.21256	-3.09227	0.00198633	0.043868	1.11226
FBgn0086687	95102.3	0.261981	0.0847634	3.09073	0.00199665	0.0226196	2.80028
FBgn0037433	1277.42	0.467377	0.151382	3.0874	0.00201918	0.0266228	2.27884
FBgn0030955	516.632	-0.702301	0.227478	-3.08733	0.00201962	0.027977	2.10984
FBgn0039594	5383.2	0.49215	0.159611	3.08343	0.00204627	0.0238484	2.67275
FBgn0020386	5387.11	0.295128	0.0957693	3.08166	0.00205851	0.0220616	2.99516
FBgn0262150	686.837	-0.525006	0.170405	-3.08092	0.00206361	0.043868	1.15751
FBgn0010383	834.717	0.575547	0.186971	3.07828	0.00208201	0.03663	1.50345
FBgn0037368	130.209	-0.615945	0.200218	-3.07637	0.00209538	0.030274	1.95356
FBgn0032297	7459.22	0.512157	0.16666	3.07306	0.00211877	0.0245319	2.67275
FBgn0034312	427.514	-0.481227	0.156595	-3.07306	0.00211878	0.045842	1.11226
FBgn0035996	214.442	-0.475589	0.154906	-3.07017	0.00213935	0.0293916	2.06986
FBgn0004395	1492.09	0.331178	0.107908	3.06906	0.00214733	0.0290689	2.10698
FBgn0011570	1798.43	-0.268921	0.0876372	-3.06857	0.00215083	0.0290725	2.10698
FBgn0028371	6092.68	0.21962	0.0716424	3.0655	0.00217304	0.0229392	2.99516
FBgn0014018	4522.74	0.236233	0.0770867	3.06451	0.00218029	0.0241339	2.80028
FBgn0029733	54.2179	-3.957	1.29145	-3.064	0.00218398	0.0324327	1.85903
FBgn0267384	1953.02	0.235241	0.0767966	3.06317	0.00219004	0.0392026	1.44539
FBgn0283500	1982.03	0.25841	0.0844038	3.0616	0.00220161	0.039311	1.44539
FBgn0266450	642.118	0.513632	0.167806	3.06086	0.00220703	0.043868	1.23782
FBgn0037898	157.411	0.523765	0.171305	3.05749	0.00223197	0.0319515	1.94756
FBgn0011606	127.285	-0.982278	0.321473	-3.05555	0.00224648	0.0320444	1.94756
FBgn0086898	318.002	0.421778	0.138074	3.05473	0.00225263	0.0343339	1.77511
FBgn0010391	2367.58	0.307007	0.100607	3.05155	0.00227663	0.0372135	1.60699
FBgn0040609	2097.03	-0.853472	0.279886	-3.04936	0.0022933	0.0374341	1.60699
FBgn0029851	724.229	0.467916	0.153549	3.04734	0.00230876	0.0289406	2.27884
FBgn0043534	2032.71	0.490704	0.161368	3.04091	0.00235866	0.0412625	1.44539
FBgn0032235	1861.47	-0.477196	0.156982	-3.03981	0.00236725	0.0419832	1.41745
FBgn0030966	637.464	-0.314881	0.10359	-3.03967	0.00236837	0.0314637	2.10984
FBgn0261584	265.745	-0.465348	0.153194	-3.03764	0.0023844	0.0370969	1.6954
FBgn0031877	215.678	-0.519112	0.170922	-3.03712	0.00238847	0.0320444	2.06986
FBgn0000404	459.095	-3.34489	1.1015	-3.03667	0.00239208	0.0371647	1.6954
FBgn0087011	845.285	0.48224	0.158813	3.03652	0.00239328	0.0297756	2.27884
FBgn0038772	181.617	-0.527317	0.173759	-3.03476	0.00240729	0.0440914	1.33768
FBgn0023212	4582.02	0.497286	0.164038	3.03152	0.00243322	0.0251822	2.94336
FBgn0010173	2608.57	-0.437865	0.144625	-3.02759	0.0024651	0.0324327	2.10698
FBgn0029629	3288.27	0.264153	0.0872726	3.02676	0.00247191	0.0254488	2.94336
FBgn0030556	4214.32	0.316926	0.104768	3.02502	0.00248615	0.0251929	2.99516
FBgn0039073	699.008	0.486979	0.160985	3.025	0.00248633	0.0383094	1.6954
FBgn0085244	498.868	0.452729	0.149784	3.02254	0.00250664	0.03261	2.10984
FBgn0041627	262.484	-0.619737	0.205043	-3.02247	0.00250722	0.033008	2.06986
FBgn0003733	49.5345	-2.12808	0.704409	-3.02109	0.00251868	0.0456184	1.33768
FBgn0035414	93.4724	-0.647723	0.214468	-3.02014	0.00252654	0.0456846	1.33768
FBgn0040752	2910.18	0.342057	0.113437	3.01539	0.0025665	0.0406002	1.60699
FBgn0034249	60.9836	-1.6745	0.55584	-3.01256	0.00259055	0.0417026	1.56448
FBgn0052185	132.187	3.62454	1.20338	3.01197	0.00259561	0.0355507	1.94756
FBgn0031945	294.126	-0.652652	0.217035	-3.00713	0.00263723	0.0399728	1.6954
FBgn0040064	5695.56	-0.483035	0.160835	-3.0033	0.0026707	0.0287606	2.67275
FBgn0263832	1570.53	0.409643	0.13648	3.00149	0.00268661	0.0343515	2.10698
FBgn0035431	177.14	-0.522587	0.174116	-3.00137	0.00268772	0.0477758	1.33768
FBgn0035936	1866.16	0.387499	0.129119	3.00109	0.00269014	0.0419832	1.60699
FBgn0036390	80.429	0.742122	0.247481	2.9987	0.00271135	0.0481046	1.33768
FBgn0261553	9827.01	0.249852	0.0833387	2.99803	0.00271729	0.0273055	2.94336
FBgn0035501	1435.89	0.34391	0.114783	2.99617	0.00273394	0.0456926	1.44539
FBgn0050421	2150.12	-0.314639	0.105127	-2.99294	0.00276303	0.0351597	2.10698
FBgn0033999	91.1069	-1.70321	0.570076	-2.98769	0.00281098	0.0378083	1.94756
FBgn0034259	1695.55	-0.362836	0.121476	-2.98689	0.00281831	0.0466858	1.44539
FBgn0032521	389.666	0.60297	0.202015	2.98478	0.00283779	0.0419832	1.6954
FBgn0013981	11349.1	0.417108	0.139745	2.98478	0.00283782	0.0281164	2.94336
FBgn0029507	3242.16	-0.48549	0.163035	-2.97782	0.00290304	0.0294363	2.80028
FBgn0037240	3458.5	0.28102	0.0943897	2.97723	0.00290862	0.0282519	2.98595
FBgn0036354	121.055	0.938519	0.315292	2.97667	0.002914	0.0389782	1.94756
FBgn0286785	1582.59	-0.38997	0.131139	-2.97372	0.00294209	0.0447402	1.60699
FBgn0261113	32625.8	-0.394862	0.132794	-2.97349	0.00294431	0.0285086	2.98595
FBgn0036186	133.722	0.645568	0.217145	2.97297	0.00294929	0.0404389	1.85903
FBgn0029079	103.19	-0.658526	0.221722	-2.97005	0.00297749	0.0393941	1.94756
FBgn0020764	11073.2	0.447183	0.150896	2.96352	0.00304142	0.0317868	2.67275
FBgn0014342	271.49	0.401278	0.135744	2.95613	0.00311521	0.0390999	2.06986
FBgn0036684	1765.11	-0.275758	0.0934151	-2.95196	0.00315761	0.0453964	1.6954
FBgn0000163	3248.06	0.316205	0.10713	2.95159	0.00316139	0.0299727	2.98595
FBgn0051719	1435.93	0.419293	0.14213	2.95006	0.00317715	0.0472181	1.60699
FBgn0266268	1649.98	-0.354345	0.120144	-2.94933	0.00318461	0.039172	2.10698
FBgn0285896	194.568	0.678967	0.230546	2.94504	0.00322914	0.045842	1.6954
FBgn0053306	71.0863	-4.95711	1.68405	-2.94356	0.00324457	0.0432733	1.85903
FBgn0050377	94.7584	-1.37246	0.466701	-2.94078	0.00327392	0.0419832	1.95356
FBgn0037336	3202.72	0.281003	0.095654	2.9377	0.00330659	0.031163	2.98595
FBgn0032074	309.977	-0.523808	0.178719	-2.9309	0.00337981	0.045842	1.77511
FBgn0031034	89.6935	-4.10646	1.40141	-2.93024	0.00338695	0.0431717	1.95356
FBgn0267207	45.9485	0.951413	0.325444	2.92343	0.00346202	0.0453964	1.85903
FBgn0261260	4918.38	0.305833	0.104624	2.92316	0.00346503	0.0324327	2.94336
FBgn0032805	200.72	-0.791041	0.270684	-2.92238	0.00347371	0.041987	2.06986
FBgn0004429	18512.1	-0.487873	0.16743	-2.91389	0.00356956	0.035575	2.67275
FBgn0261278	379.568	-0.920377	0.315968	-2.91288	0.00358111	0.0495096	1.6954
FBgn0052451	6583.58	0.257487	0.0884647	2.91062	0.00360711	0.0358484	2.67275
FBgn0033820	45973	0.492973	0.170063	2.89877	0.00374628	0.0340911	2.98595
FBgn0029994	5389.6	0.479401	0.166123	2.88582	0.00390391	0.0350144	2.99516
FBgn0030944	711.957	0.297052	0.103092	2.88143	0.00395871	0.0456184	2.10698
FBgn0034479	3396.33	0.707554	0.245611	2.88079	0.00396681	0.035487	2.98595
FBgn0035043	817.298	-0.495349	0.171958	-2.88064	0.00396872	0.0456184	2.10698
FBgn0004456	1315.64	0.242358	0.0841552	2.8799	0.00397805	0.0432733	2.27884
FBgn0036835	749.068	-0.729299	0.253572	-2.87611	0.00402615	0.0436252	2.27884
FBgn0040250	81.0976	-1.31564	0.45872	-2.86806	0.00413001	0.0496443	1.94756
FBgn0014865	2017.21	1.37911	0.481094	2.86662	0.00414887	0.047087	2.10698
FBgn0005670	161.02	0.763757	0.266521	2.86565	0.0041615	0.0477758	2.06986
FBgn0033638	5610.74	0.306146	0.106946	2.86263	0.00420138	0.0402505	2.67275
FBgn0004108	345.563	0.509358	0.1783	2.85674	0.00428012	0.0483154	2.09981
FBgn0263390	723.439	-0.415753	0.145566	-2.85611	0.00428866	0.0456184	2.27884
FBgn0034943	357.167	-0.468485	0.164362	-2.85032	0.00436748	0.0495096	2.06986
FBgn0043535	1075.57	0.735589	0.258296	2.84785	0.00440158	0.0490874	2.10698
FBgn0263006	111515	0.397054	0.139427	2.84776	0.0044028	0.0384651	2.98595
FBgn0001215	5722.57	0.209907	0.0737228	2.84725	0.00440986	0.0402505	2.80028
FBgn0266918	7272.13	0.331781	0.116834	2.83977	0.00451459	0.039172	2.98595
FBgn0039678	11388	0.866724	0.306226	2.83034	0.00464984	0.0432396	2.67275
FBgn0023407	3334.97	0.229643	0.0811893	2.82849	0.00467689	0.0400716	2.99516
FBgn0259715	5126.43	0.5762	0.203741	2.82811	0.00468242	0.0433153	2.67275
FBgn0036766	8699.55	-0.477243	0.168789	-2.82745	0.00469201	0.0405789	2.94336
FBgn0022700	3184.63	-0.420505	0.148759	-2.82675	0.00470236	0.0402505	2.98595
FBgn0034382	759.996	-1.4041	0.497162	-2.82423	0.00473941	0.0490514	2.27884
FBgn0030672	7219.44	0.282195	0.100019	2.8214	0.00478147	0.0411864	2.94336
FBgn0012037	4576.23	-0.270824	0.0960242	-2.82037	0.00479683	0.0406586	2.99516
FBgn0028646	8519.94	-0.223071	0.0791286	-2.8191	0.00481584	0.0413166	2.94336
FBgn0000473	5747.66	0.304837	0.108215	2.81695	0.00484822	0.0443854	2.67275
FBgn0259176	27794.8	0.342206	0.121592	2.81437	0.00488733	0.0412625	2.99516
FBgn0000559	115615	0.205354	0.0730227	2.8122	0.00492045	0.0415565	2.98595
FBgn0025683	10707.5	0.236428	0.0844743	2.79881	0.00512911	0.0428622	2.98595
FBgn0032783	4465.89	0.479791	0.171492	2.79775	0.00514601	0.0462747	2.67275
FBgn0066101	3678.04	-0.476283	0.170241	-2.7977	0.00514682	0.0432904	2.94336
FBgn0015010	20519.5	-0.551103	0.197554	-2.78963	0.00527679	0.0439811	2.94336
FBgn0037819	5507.85	0.330313	0.119068	2.77414	0.00553477	0.0489018	2.67275
FBgn0020521	4036.42	0.31411	0.113327	2.77171	0.00557623	0.0490874	2.67275
FBgn0053346	4134.9	-0.409262	0.147708	-2.77076	0.00559261	0.045454	2.99516
FBgn0020503	10319.5	0.263812	0.0952145	2.77072	0.0055933	0.0476434	2.80028
FBgn0016122	5083.11	0.432901	0.15636	2.76861	0.00562958	0.0477758	2.80028
FBgn0052694	4486.54	0.507037	0.183675	2.76051	0.00577117	0.0463939	2.98595
FBgn0033504	17066.3	0.308049	0.111703	2.75774	0.00582016	0.0465848	2.99516
FBgn0034145	13700.9	0.367061	0.134036	2.73853	0.00617139	0.048868	2.98595
FBgn0040099	3744.07	0.463512	0.169533	2.73405	0.00625612	0.0490874	2.99516

## Sheet: Male Thorax OO
	baseMean	log2FoldChange	lfcSE	stat	pvalue	padj	weight
FBgn0032839	1316.57	-2.47878	0.133973	-18.502	1.98902e-76	1.65218e-72	2.36731
FBgn0010044	701.231	-3.11651	0.174899	-17.8189	5.04008e-71	2.59806e-67	1.90735
FBgn0037724	1977.6	-2.46596	0.160064	-15.4061	1.4895e-53	3.00406e-50	3.25
FBgn0010043	313.912	-3.60018	0.237133	-15.1822	4.64255e-52	1.79897e-48	1.26866
FBgn0033792	295.783	-2.64401	0.205237	-12.8827	5.63127e-38	2.27085e-34	0.812717
FBgn0053346	5868.58	-0.832201	0.0647925	-12.8441	9.28167e-38	1.19059e-34	3.06595
FBgn0040349	883.039	-1.41075	0.113682	-12.4096	2.31903e-35	2.49921e-32	2.60662
FBgn0010041	564.917	-2.74938	0.226825	-12.1211	8.16063e-34	1.098e-30	1.82685
FBgn0004431	383.914	-2.95054	0.244038	-12.0905	1.18522e-33	2.38264e-30	1.08685
FBgn0038702	3498.42	-2.29375	0.202157	-11.3463	7.73423e-30	4.67957e-27	3.25
FBgn0063493	828.387	-1.24302	0.109892	-11.3112	1.15465e-29	7.97411e-27	2.58848
FBgn0036806	1697.23	-1.16002	0.104234	-11.129	9.06694e-29	3.61648e-26	4.10833
FBgn0040729	243.684	-1.71404	0.157378	-10.8912	1.26918e-27	1.51324e-24	1.26866
FBgn0038257	1362.64	-1.5076	0.140298	-10.7457	6.20798e-27	3.34516e-24	2.60662
FBgn0063492	930.448	-1.02661	0.101879	-10.0768	6.99424e-24	3.87317e-21	2.36731
FBgn0037354	2167.85	-1.28562	0.128502	-10.0046	1.4543e-23	4.35053e-21	4.10833
FBgn0051288	4101.43	-1.89787	0.191186	-9.9268	3.18302e-23	2.00096e-20	1.7378
FBgn0033205	1878.15	-1.34062	0.13528	-9.9099	3.77029e-23	1.34188e-20	3.25
FBgn0000079	38893	-0.924937	0.0962702	-9.60771	7.41773e-22	2.36214e-19	3.25
FBgn0036240	356.114	-1.36906	0.143222	-9.55904	1.18856e-21	1.43788e-18	0.812717
FBgn0042206	316.898	-2.04845	0.215974	-9.48472	2.43042e-21	2.67296e-18	0.812717
FBgn0053510	103.921	-2.08677	0.22156	-9.41854	4.57394e-21	6.20391e-18	0.630332
FBgn0031418	4724.34	-1.20728	0.128918	-9.36467	7.62874e-21	2.19797e-18	3.25
FBgn0054026	3115.68	-0.881049	0.0982158	-8.97054	2.95061e-19	7.43857e-17	3.25
FBgn0038074	946.181	-1.64613	0.183753	-8.95839	3.29445e-19	1.18036e-16	2.19534
FBgn0043791	3600.27	-1.43476	0.162785	-8.81389	1.20876e-18	2.81291e-16	3.25
FBgn0052483	485.863	-1.07394	0.122157	-8.79152	1.47546e-18	5.63387e-16	1.90735
FBgn0052687	2904.16	-0.826437	0.0947767	-8.71983	2.78608e-18	6.21069e-16	3.15041
FBgn0032889	3811.15	-0.892521	0.10579	-8.43673	3.2633e-17	6.80844e-15	3.25
FBgn0027073	2264.18	-0.717428	0.085315	-8.40917	4.1293e-17	8.32806e-15	3.25
FBgn0051633	455.314	-0.779509	0.0935052	-8.33653	7.65002e-17	2.46465e-14	1.90735
FBgn0283535	23972.6	-0.334096	0.0401376	-8.32374	8.5227e-17	1.66343e-14	3.25
FBgn0027565	762.504	0.690558	0.0838121	8.23936	1.73135e-16	5.09987e-14	1.90735
FBgn0263235	2696.12	-0.703763	0.0854238	-8.23848	1.74405e-16	3.19767e-14	3.25
FBgn0040732	12427.7	-1.32026	0.160578	-8.22194	2.00238e-16	3.56333e-14	3.25
FBgn0035743	101.233	-2.90534	0.355172	-8.18009	2.83628e-16	1.76044e-13	0.856247
FBgn0033221	1777.51	-0.803522	0.0989262	-8.12243	4.56925e-16	7.67947e-14	3.25
FBgn0036951	345.29	-1.44896	0.182507	-7.93916	2.03548e-15	9.07785e-13	1.10229
FBgn0264750	3734.08	-0.676132	0.0853632	-7.92064	2.36285e-15	3.76219e-13	3.25
FBgn0086909	1578.85	-0.37041	0.0470993	-7.86444	3.70766e-15	5.75206e-13	3.25
FBgn0038790	257.601	-2.66042	0.338559	-7.85809	3.90046e-15	1.56821e-12	1.08685
FBgn0030161	202.434	-1.63638	0.209342	-7.81674	5.42093e-15	3.52318e-12	0.630332
FBgn0261575	58109	-1.36905	0.175602	-7.79634	6.37291e-15	9.40464e-13	3.25
FBgn0039319	536.108	-1.33056	0.170929	-7.78428	7.01118e-15	1.26814e-12	2.58848
FBgn0037090	797.576	-0.554272	0.0712889	-7.77502	7.54369e-15	1.32346e-12	2.60662
FBgn0039685	2660.6	-1.91352	0.247425	-7.73374	1.04434e-14	1.43607e-12	3.25
FBgn0051098	840.398	-0.520701	0.067576	-7.70541	1.30423e-14	2.26928e-12	2.45686
FBgn0038455	702.981	-0.938649	0.122788	-7.64445	2.09842e-14	4.51744e-12	1.82685
FBgn0051104	2752.71	-0.806096	0.105681	-7.62766	2.3906e-14	3.0775e-12	3.25
FBgn0037899	5990.82	0.825519	0.108617	7.60026	2.9554e-14	3.86836e-12	3.06595
FBgn0261393	941.781	-1.09767	0.147719	-7.43077	1.07964e-13	1.72462e-11	2.36731
FBgn0034756	525.123	-1.31305	0.177478	-7.39835	1.3789e-13	2.68226e-11	1.90735
FBgn0031432	2397.73	-1.16777	0.158269	-7.37837	1.60235e-13	1.50382e-11	4.10833
FBgn0085205	609.195	-1.15684	0.157644	-7.33832	2.16297e-13	4.02371e-11	1.9219
FBgn0030189	550.509	-1.09106	0.14909	-7.31816	2.51401e-13	4.59324e-11	1.9219
FBgn0040259	3825.68	-0.577801	0.0793336	-7.28318	3.26045e-13	3.65319e-11	3.25
FBgn0029826	292.502	-0.765786	0.105799	-7.23815	4.54848e-13	1.66746e-10	0.812717
FBgn0029155	16416.9	-0.508477	0.0703402	-7.22883	4.87174e-13	8.89128e-11	1.7378
FBgn0037536	4225.76	0.250004	0.0346117	7.2231	5.08144e-13	5.30087e-11	3.25
FBgn0035189	1869.65	-1.0188	0.141455	-7.20225	5.92259e-13	4.97328e-11	4.10833
FBgn0036024	1713.44	-2.14354	0.298886	-7.17176	7.40396e-13	7.4078e-11	3.25
FBgn0035476	1628.59	-1.36594	0.190493	-7.17057	7.46846e-13	7.4078e-11	3.25
FBgn0030347	541.115	-0.647412	0.0903511	-7.16551	7.74964e-13	1.21986e-10	1.9219
FBgn0037973	755.269	-0.740269	0.103412	-7.15845	8.1592e-13	9.68487e-11	2.58848
FBgn0030101	2253.34	0.77474	0.108268	7.15578	8.31983e-13	6.74947e-11	4.10833
FBgn0010651	4244.33	-0.814549	0.114265	-7.12863	1.01374e-12	9.68487e-11	3.25
FBgn0032668	35.0132	-2.56396	0.359736	-7.12734	1.02324e-12	1.68387e-09	0.157227
FBgn0010038	250.024	-2.55276	0.359238	-7.10605	1.19414e-12	3.17721e-10	1.08685
FBgn0063497	2137.95	-0.616632	0.087805	-7.02274	2.17555e-12	1.96464e-10	3.25
FBgn0032652	112.927	-1.4171	0.20255	-6.99627	2.62858e-12	1.1246e-09	0.630332
FBgn0264748	467.637	-0.898213	0.128441	-6.99317	2.68741e-12	4.13244e-10	1.82685
FBgn0032076	1143.49	-1.09022	0.156228	-6.97839	2.98574e-12	3.26435e-10	2.60662
FBgn0038924	1579.1	-0.689745	0.0998335	-6.90895	4.88251e-12	4.16076e-10	3.25
FBgn0041337	698.646	-1.21684	0.17776	-6.84539	7.62696e-12	1.1246e-09	1.82685
FBgn0038302	309.408	-1.15015	0.168486	-6.82642	8.70587e-12	2.66635e-09	0.812717
FBgn0002565	1542.5	-1.70685	0.253876	-6.72318	1.77803e-11	1.45377e-09	3.25
FBgn0263832	1736.82	0.608242	0.0905846	6.71463	1.88546e-11	1.52105e-09	3.25
FBgn0035726	2406.43	-0.543827	0.0814472	-6.67705	2.43802e-11	1.91573e-09	3.25
FBgn0035154	2180.74	-1.03907	0.156607	-6.63492	3.24681e-11	2.59816e-09	3.15041
FBgn0260756	530.686	0.703731	0.106279	6.62153	3.55492e-11	4.66644e-09	1.82685
FBgn0050021	1776.45	0.45948	0.0696652	6.59554	4.2371e-11	3.20455e-09	3.25
FBgn0035996	308.697	-0.911889	0.138851	-6.56739	5.12041e-11	9.12248e-09	1.26866
FBgn0000454	3268.96	-0.604154	0.0921145	-6.55873	5.42684e-11	3.20677e-09	4.10833
FBgn0031824	499.05	-0.767359	0.117468	-6.53252	6.46733e-11	7.76158e-09	1.92765
FBgn0031693	1153.76	-1.18626	0.182579	-6.49726	8.17967e-11	7.39746e-09	2.58848
FBgn0025621	2104.24	0.598097	0.0921645	6.48944	8.61536e-11	6.28035e-09	3.25
FBgn0030955	679.382	-0.993204	0.153309	-6.47844	9.2677e-11	8.18653e-09	2.58848
FBgn0270926	1070.28	-0.99247	0.154457	-6.42554	1.31406e-10	1.3225e-08	2.19534
FBgn0038110	634.433	-0.485068	0.0756767	-6.40974	1.45766e-10	1.5866e-08	1.9219
FBgn0033226	6548.59	0.414855	0.0647353	6.40849	1.46971e-10	1.07116e-08	3.06595
FBgn0034117	1123.12	-0.818521	0.128108	-6.3893	1.66647e-10	1.3815e-08	2.60662
FBgn0053301	1072.06	-1.25668	0.197724	-6.35573	2.07444e-10	1.7477e-08	2.45686
FBgn0039316	3870.83	-1.04071	0.163894	-6.34993	2.15407e-10	1.48554e-08	3.06595
FBgn0263598	11229.1	-0.491503	0.0775034	-6.3417	2.27246e-10	1.48554e-08	3.25
FBgn0029507	2371.89	-0.44566	0.0704877	-6.32252	2.57332e-10	1.36854e-08	4.10833
FBgn0037063	1205.98	-0.428273	0.0677789	-6.31867	2.63825e-10	2.46158e-08	2.19534
FBgn0034289	5084.21	-1.24713	0.199931	-6.23778	4.43831e-10	2.76843e-08	3.25
FBgn0029932	4950.83	-0.536622	0.0864459	-6.20761	5.37969e-10	3.32139e-08	3.25
FBgn0029766	14661	-0.91855	0.148314	-6.19328	5.89263e-10	6.47357e-08	1.7378
FBgn0051342	1398.14	0.357138	0.0577042	6.18912	6.05024e-10	4.50608e-08	2.58848
FBgn0263336	1558.78	-1.06445	0.172178	-6.18227	6.31868e-10	3.86171e-08	3.25
FBgn0033814	2633.22	-0.468568	0.0758494	-6.17761	6.50787e-10	4.06203e-08	3.15041
FBgn0038840	2094.58	0.42769	0.0694483	6.1584	7.3485e-10	4.50608e-08	3.15041
FBgn0026755	226.218	-0.98757	0.161776	-6.10454	1.03095e-09	1.69568e-07	1.08685
FBgn0250843	1775.48	-0.571588	0.0940748	-6.07589	1.23305e-09	7.40031e-08	3.15041
FBgn0263241	1527.44	-0.687336	0.113334	-6.06466	1.32229e-09	1.09666e-07	2.19534
FBgn0046302	1985.61	-1.01931	0.168081	-6.06442	1.32427e-09	7.63088e-08	3.25
FBgn0050360	20104.7	-0.90276	0.149021	-6.05793	1.37884e-09	7.87039e-08	3.25
FBgn0001124	7316.55	-0.402382	0.0666133	-6.04056	1.53576e-09	8.68417e-08	3.25
FBgn0028473	17297	0.377077	0.063437	5.94412	2.77938e-09	1.5428e-07	3.25
FBgn0050489	145.393	-1.20205	0.202235	-5.94386	2.78388e-09	5.41802e-07	0.856247
FBgn0037607	15854.8	-0.711461	0.12023	-5.91751	3.26851e-09	1.78162e-07	3.25
FBgn0050090	141.176	-1.04573	0.177352	-5.89637	3.71596e-09	6.30968e-07	0.957085
FBgn0001258	1347.01	-0.608437	0.103291	-5.89049	3.85041e-09	3.07935e-07	2.19534
FBgn0034318	350.053	-1.67984	0.285681	-5.88012	4.09974e-09	7.71736e-07	0.856247
FBgn0039152	931.297	1.0124	0.173094	5.84882	4.95061e-09	3.50648e-07	2.45686
FBgn0034420	23449.9	0.344532	0.0591887	5.82091	5.85271e-09	5.56522e-07	1.7378
FBgn0053503	178.793	-0.898821	0.154754	-5.80805	6.32036e-09	1.00664e-06	0.957085
FBgn0035679	929.92	-0.618661	0.106707	-5.79777	6.72009e-09	5.14469e-07	2.19534
FBgn0052115	239.004	-0.963216	0.166359	-5.78997	7.03989e-09	8.66008e-07	1.26866
FBgn0032684	1161.81	-0.553153	0.0955885	-5.78682	7.1732e-09	5.13656e-07	2.36731
FBti0020417	72.4274	-1.35063	0.234924	-5.74921	8.96603e-09	6.65333e-06	0.158678
FBgn0029737	1916.4	0.36485	0.0635928	5.73729	9.62031e-09	5.08568e-07	3.25
FBgn0086254	9260.16	-0.716565	0.124914	-5.73648	9.66626e-09	5.08568e-07	3.25
FBgn0040942	600.092	-0.617156	0.10771	-5.72979	1.00554e-08	8.27221e-07	1.92765
FBgn0266421	214.873	-0.821244	0.143606	-5.71872	1.07327e-08	1.77591e-06	0.819584
FBgn0085227	297.288	-1.39136	0.243828	-5.70633	1.15437e-08	1.30603e-06	1.26866
FBgn0051694	4204.36	-0.281488	0.0494034	-5.69775	1.21401e-08	6.12109e-07	3.25
FBgn0031717	624.606	-0.629723	0.110901	-5.67826	1.36073e-08	1.06776e-06	1.92765
FBgn0063494	2250.62	-0.74054	0.130987	-5.65355	1.57167e-08	7.97554e-07	3.15041
FBgn0024740	240.391	-1.13025	0.20003	-5.65042	1.6006e-08	2.43433e-06	0.856247
FBgn0038738	4053.55	-0.522771	0.092731	-5.6375	1.72534e-08	8.35127e-07	3.25
FBgn0002524	1648.09	-0.48308	0.0858561	-5.62662	1.83771e-08	8.96129e-07	3.15041
FBgn0050000	902.191	-0.55398	0.0987849	-5.60795	2.04741e-08	1.235e-06	2.45686
FBgn0028853	1001.32	-0.818622	0.14602	-5.60624	2.06767e-08	1.235e-06	2.45686
FBgn0037714	1290.56	-0.647827	0.115606	-5.60377	2.09735e-08	1.24334e-06	2.45686
FBgn0038681	2896.5	-0.482647	0.0864296	-5.58428	2.34674e-08	8.84441e-07	4.10833
FBgn0033777	2928.26	-0.640655	0.114852	-5.57809	2.43171e-08	1.15863e-06	3.15041
FBgn0033518	850.424	-0.658453	0.118219	-5.56978	2.55061e-08	1.5026e-06	2.36731
FBgn0050410	846.94	-0.578243	0.103835	-5.56886	2.56406e-08	1.39158e-06	2.60662
FBgn0051472	1506.42	-0.431624	0.0776226	-5.56055	2.68927e-08	1.69635e-06	2.19534
FBgn0033788	8093.86	-0.740213	0.133187	-5.5577	2.73357e-08	1.235e-06	3.25
FBgn0261560	21640.7	0.859048	0.154677	5.55383	2.79474e-08	1.24334e-06	3.25
FBgn0250848	2253.66	-0.479814	0.0866012	-5.5405	3.01613e-08	1.32239e-06	3.25
FBgn0032521	420.088	0.503095	0.0908361	5.53849	3.0509e-08	4.52869e-06	0.812717
FBgn0031801	1753.8	-0.861907	0.156039	-5.52366	3.32002e-08	1.43483e-06	3.25
FBgn0030478	8214.95	-0.384732	0.0698137	-5.51083	3.57144e-08	2.64134e-06	1.7378
FBgn0001248	19252.7	-0.533415	0.0968588	-5.50714	3.647e-08	2.66835e-06	1.7378
FBgn0033304	626.397	-0.533806	0.0971944	-5.49215	3.97064e-08	2.0381e-06	2.58848
FBgn0262952	77400.2	-0.460295	0.0839643	-5.48203	4.20465e-08	1.77591e-06	3.25
FBgn0000566	1682.27	-0.381483	0.0696003	-5.48106	4.22794e-08	1.77591e-06	3.25
FBgn0033446	10765.7	0.514778	0.0939625	5.47855	4.28836e-08	1.77716e-06	3.25
FBgn0015794	1200.76	0.349251	0.0637675	5.47695	4.32708e-08	2.1762e-06	2.60662
FBgn0027525	7624.77	0.445188	0.0816187	5.45449	4.91149e-08	2.02155e-06	3.25
FBgn0052195	912.986	-0.917702	0.168269	-5.45378	4.93094e-08	2.59643e-06	2.45686
FBgn0028396	9295.69	-1.1914	0.218632	-5.44934	5.0557e-08	2.05298e-06	3.25
FBgn0039323	314.725	-0.966454	0.178529	-5.41344	6.18267e-08	8.25505e-06	0.856247
FBgn0004926	2444.4	-0.284428	0.0527164	-5.39544	6.83574e-08	2.66835e-06	3.25
FBgn0036749	101.317	-0.986076	0.183523	-5.37303	7.74242e-08	1.0495e-05	0.819584
FBgn0031011	2173.07	-0.294031	0.0547682	-5.36865	7.93297e-08	3.0768e-06	3.25
FBgn0032945	1956.04	-0.993087	0.185753	-5.34629	8.97776e-08	3.54662e-06	3.15041
FBgn0005671	22530.2	-0.229879	0.0430063	-5.34523	9.03004e-08	3.48e-06	3.25
FBgn0267339	236.777	-0.771071	0.14481	-5.32472	1.01108e-07	1.33504e-05	0.812717
FBgn0003204	2787.68	0.338458	0.0636704	5.31579	1.06198e-07	3.99156e-06	3.25
FBgn0265512	7698.75	0.42424	0.0798079	5.31576	1.06214e-07	3.99156e-06	3.25
FBgn0285910	6292.13	-0.285858	0.0540074	-5.29295	1.20361e-07	4.49531e-06	3.25
FBgn0030432	2617.79	0.356739	0.0675033	5.28476	1.25867e-07	3.78898e-06	4.10833
FBgn0023549	804.004	-0.693665	0.131811	-5.26258	1.4205e-07	6.50068e-06	2.58848
FBgn0265052	677.409	-0.392812	0.0747159	-5.2574	1.46102e-07	8.62993e-06	1.9219
FBgn0040064	4406.72	-0.617537	0.117582	-5.25195	1.50496e-07	9.73102e-06	1.7378
FBgn0033789	1062.73	-1.66538	0.31716	-5.2509	1.51359e-07	7.97495e-06	2.19534
FBgn0014469	4287.2	-0.509048	0.0970633	-5.2445	1.56708e-07	5.78143e-06	3.25
FBgn0036290	1208.92	-0.634062	0.12128	-5.22809	1.71267e-07	7.64508e-06	2.60662
FBgn0020762	2107.55	0.313518	0.0602105	5.20704	1.91879e-07	6.91044e-06	3.25
FBgn0002641	643.274	-0.53979	0.103775	-5.20152	1.97665e-07	8.62993e-06	2.58848
FBgn0037913	1678.52	-0.719476	0.138613	-5.19055	2.09674e-07	6.0823e-06	4.10833
FBgn0042102	483.608	-0.604275	0.116741	-5.17621	2.26444e-07	1.27622e-05	1.92765
FBgn0040346	501.807	0.429615	0.0830453	5.17327	2.30038e-07	9.92919e-06	2.58848
FBgn0033826	731.151	-1.37689	0.266192	-5.17255	2.30918e-07	1.29429e-05	1.92765
FBgn0034335	1673.15	-0.524963	0.101518	-5.17114	2.32671e-07	8.23256e-06	3.25
FBgn0260746	609.238	-0.672088	0.130131	-5.16471	2.40807e-07	1.33504e-05	1.92765
FBgn0063923	1149.53	-0.735629	0.142653	-5.15676	2.51264e-07	1.07235e-05	2.58848
FBgn0002570	24967.9	-1.01644	0.197884	-5.13652	2.79871e-07	1.70262e-05	1.7378
FBgn0034480	2730.4	-0.939806	0.183816	-5.11277	3.17475e-07	1.07311e-05	3.25
FBgn0263081	599.394	-1.13755	0.223598	-5.08747	3.62873e-07	1.98994e-05	1.90735
FBgn0051300	2279.61	-0.516424	0.101537	-5.08605	3.65595e-07	1.2289e-05	3.25
FBgn0002531	167.65	-1.78705	0.352575	-5.06857	4.00824e-07	5.81591e-05	0.630332
FBgn0031033	17.1997	-3.9351	0.777352	-5.06219	4.1447e-07	0.000239121	0.125308
FBgn0264776	1068.79	-0.865581	0.171924	-5.03468	4.78646e-07	2.10363e-05	2.36731
FBgn0039109	2974.49	0.496331	0.0986818	5.02962	4.91461e-07	1.60733e-05	3.25
FBgn0032387	615.854	-0.473879	0.0946409	-5.00713	5.52474e-07	3.01867e-05	1.82685
FBgn0036257	3237.56	0.444289	0.088963	4.99409	5.9113e-07	1.91263e-05	3.25
FBgn0023542	1166.36	0.290679	0.0583071	4.98532	6.18595e-07	2.67622e-05	2.36731
FBgn0036066	528.22	-0.46195	0.0928349	-4.97604	6.4897e-07	3.36212e-05	1.90735
FBgn0029648	377.524	-0.712784	0.14332	-4.97336	6.58027e-07	5.63724e-05	1.08685
FBgn0003358	4134.46	-1.25209	0.25225	-4.9637	6.91632e-07	3.87432e-05	1.7378
FBgn0029002	418.314	-0.517546	0.104552	-4.95012	7.41684e-07	6.21249e-05	1.08685
FBgn0262357	1339.94	-1.02103	0.206283	-4.94963	7.43539e-07	2.88187e-05	2.58848
FBgn0058160	1693.3	-0.337717	0.0682427	-4.94876	7.46864e-07	2.37835e-05	3.25
FBgn0032699	4858.31	1.15134	0.233213	4.93688	7.93804e-07	2.5146e-05	3.25
FBgn0039722	720.887	-0.809359	0.163954	-4.93649	7.95397e-07	3.98927e-05	1.9219
FBgn0040309	10245.3	-0.432549	0.087778	-4.92776	8.31758e-07	4.54672e-05	1.7378
FBgn0038194	6470.24	-0.407937	0.082874	-4.92238	8.54995e-07	2.68037e-05	3.25
FBgn0020622	1554.3	-0.525201	0.106748	-4.92003	8.65327e-07	2.69878e-05	3.25
FBgn0037635	480.883	-0.821968	0.168221	-4.88623	1.02787e-06	5.04617e-05	1.90735
FBgn0030357	2296.93	0.523097	0.107294	4.87537	1.08603e-06	3.31868e-05	3.25
FBgn0039756	2039.5	-0.317284	0.0652624	-4.86166	1.16407e-06	2.85726e-05	4.10833
FBgn0036988	470.166	-0.429122	0.0883336	-4.85797	1.18593e-06	5.67966e-05	1.92765
FBgn0031285	15766.6	0.2743	0.0564807	4.85653	1.19459e-06	3.61392e-05	3.25
FBgn0027657	3343.51	-0.616477	0.126993	-4.8544	1.20749e-06	3.63476e-05	3.25
FBgn0266810	141.959	-0.881461	0.181658	-4.85231	1.22029e-06	9.54784e-05	1.10229
FBgn0030679	5547.81	0.423791	0.087578	4.83902	1.30481e-06	3.88901e-05	3.25
FBgn0039094	1054.61	-0.683858	0.141475	-4.83378	1.33965e-06	4.89275e-05	2.58848
FBgn0035620	989.233	-1.70478	0.352902	-4.83075	1.36017e-06	5.69308e-05	2.19534
FBgn0043783	7265.84	-1.08938	0.22624	-4.81514	1.47095e-06	4.34144e-05	3.25
FBgn0034277	2026.79	-0.353776	0.073619	-4.8055	1.54366e-06	4.53391e-05	3.25
FBgn0043575	967.869	-2.64755	0.551537	-4.80031	1.58419e-06	5.63724e-05	2.60662
FBgn0032138	5354.63	0.251247	0.0525235	4.78352	1.72255e-06	4.98671e-05	3.25
FBgn0261020	677.113	-0.42365	0.0888108	-4.77025	1.83997e-06	8.48004e-05	1.9219
FBgn0034573	1444.29	0.255249	0.0535129	4.76986	1.84354e-06	7.47186e-05	2.19534
FBgn0015316	80.8902	-1.58962	0.333711	-4.76348	1.90284e-06	0.000138552	1.10229
FBgn0037347	1137.06	0.341701	0.0717997	4.75909	1.94472e-06	6.74588e-05	2.58848
FBgn0002719	14469	-0.469714	0.098938	-4.74756	2.05889e-06	0.000101735	1.7378
FBgn0037850	168.814	-1.00132	0.211101	-4.74332	2.10249e-06	0.000187149	0.856247
FBgn0038914	256.702	-1.78723	0.377543	-4.73384	2.20307e-06	0.000201278	0.812717
FBgn0085358	828.805	-1.24424	0.263249	-4.7265	2.28425e-06	9.09348e-05	2.19534
FBgn0027506	2734.99	0.391153	0.082792	4.72453	2.30652e-06	6.40162e-05	3.25
FBgn0053099	464.108	-0.495483	0.105316	-4.70472	2.54214e-06	0.000111778	1.92765
FBgn0262515	15209.5	-0.248275	0.0527887	-4.70319	2.56131e-06	7.04414e-05	3.25
FBgn0036501	2479.45	-0.549074	0.117388	-4.67742	2.905e-06	6.40162e-05	4.10833
FBgn0032181	395.676	0.544418	0.116507	4.67284	2.97061e-06	0.000179859	1.26866
FBgn0263234	1110.16	-0.495875	0.106261	-4.66657	3.06263e-06	0.000106575	2.45686
FBgn0002569	1753.92	-1.05391	0.226449	-4.65406	3.2546e-06	9.0689e-05	3.15041
FBgn0284245	180208	-0.249897	0.0537003	-4.65356	3.26256e-06	8.85201e-05	3.25
FBgn0042103	124.601	-0.694389	0.149401	-4.64783	3.35442e-06	0.000279113	0.856247
FBgn0011768	2575.88	-0.453266	0.0976305	-4.64267	3.43934e-06	9.20779e-05	3.25
FBgn0032923	935.261	-0.347085	0.0749134	-4.63316	3.60134e-06	0.000114526	2.60662
FBgn0053127	1240.11	-0.910054	0.196817	-4.62386	3.76661e-06	0.000119325	2.58848
FBgn0036419	953.839	-0.728173	0.157488	-4.62369	3.76979e-06	0.000119325	2.58848
FBgn0031635	1543.67	0.362364	0.07861	4.60964	4.03371e-06	0.000108993	3.15041
FBgn0031782	242.333	0.548767	0.119098	4.60771	4.07133e-06	0.000233722	1.26866
FBgn0052695	495.77	-0.669328	0.14533	-4.60558	4.1132e-06	0.00016761	1.90735
FBgn0030040	2513.54	-0.66603	0.144911	-4.59613	4.30414e-06	0.000114526	3.15041
FBgn0037709	630.329	-0.41347	0.0900082	-4.59369	4.35473e-06	0.000182389	1.82685
FBgn0051974	2596.37	-0.480772	0.104697	-4.59202	4.38981e-06	0.000113993	3.25
FBgn0036766	4656.68	-0.39549	0.0861842	-4.58889	4.45603e-06	0.000114526	3.25
FBgn0035356	2592.45	-0.472659	0.103025	-4.58783	4.47887e-06	9.44385e-05	4.10833
FBgn0013679	70949.6	-0.61194	0.133419	-4.58661	4.50499e-06	0.000114526	3.25
FBgn0030607	637.205	-0.66551	0.145119	-4.58594	4.51938e-06	0.000139563	2.58848
FBgn0262146	45.9382	-2.04411	0.44691	-4.57387	4.78803e-06	0.00161508	0.147958
FBgn0001565	2805.72	0.314046	0.068691	4.57187	4.83402e-06	0.000125198	3.15041
FBgn0032797	6819.33	0.356983	0.0782262	4.56347	5.0316e-06	0.0001258	3.25
FBgn0028360	2798.42	0.445868	0.0977839	4.55973	5.12203e-06	0.000127534	3.25
FBgn0036428	17492.8	0.445011	0.0977132	4.55426	5.25715e-06	0.000130361	3.25
[truncated: 886 more rows]

## Sheet: Male Thorax SO
	baseMean	log2FoldChange	lfcSE	stat	pvalue	padj	weight
[truncated: 1,912 more rows]

## Sheet: Female Abdomen OO
	baseMean	log2FoldChange	lfcSE	stat	pvalue	padj	weight
[truncated: 1,078 more rows]

[truncated: 3 more sheets: Female Abdomen SO, Male Abdomen OO, Male Abdomen SO]
