# Supplementary material for: Sex, tissue, and mitochondrial interactions modify the transcriptional response to rapamycin in Drosophila
Source: BMC Genomics. 2024 Aug 7;25:766. doi: 10.1186/s12864-024-10647-x (PMC11304892; doi:10.1186/s12864-024-10647-x)
Supplement: Supplementary file 9 — Supplementary Material 9: Table S9. GO enrichment analysis of genes differentially expressed by rapamycin as a main effect separated by mitonuclear genotype. Results of the clusterProfiler analyses (enrichGO followed by simplify functions) for each sex-tissue-mitonuclear genotype combination. [file 12864_2024_10647_MOESM9_ESM.xlsx]

## Sheet: Fem_Head_OO_UP
ID

## Sheet: Fem_Head_OO_DOWN
ID

## Sheet: Fem_Thorax_OO_UP
ID

## Sheet: Fem_Thorax_OO_DOWN
ID

## Sheet: Fem_Abdomen_OO_UP
ID

## Sheet: Fem_Abdomen_OO_DOWN
ID

## Sheet: Fem_Head_SO_UP
ID

## Sheet: Fem_Head_SO_DOWN
ID

## Sheet: Fem_Thorax_SO_UP
ID

## Sheet: Fem_Thorax_SO_DOWN
ID

[truncated: 14 more sheets: Fem_Abdomen_SO_UP, Fem_Abdomen_SO_DOWN, Male_Head_OO_UP, Male_Head_OO_DOWN, Male_Thorax_OO_UP, Male_Thorax_OO_DOWN, Male_Abdomen_OO_UP, Male_Abdomen_OO_DOWN, Male_Head_SO_UP, Male_Head_SO_DOWN, Male_Thorax_SO_UP, Male_Thorax_SO_DOWN, Male_Abdomen_SO_UP, Male_Abdomen_SO_DOWN]
