# Supplementary material for: Sex, tissue, and mitochondrial interactions modify the transcriptional response to rapamycin in Drosophila
Source: BMC Genomics. 2024 Aug 7;25:766. doi: 10.1186/s12864-024-10647-x (PMC11304892; doi:10.1186/s12864-024-10647-x)
Supplement: Supplementary file 11 — Supplementary Material 11: Table S11. mtDNA-by-Treatment effect differential expression analysis of the Santiago et al. 2021 dataset. Results of the DESeq2 analysis and the clusterProfiler enrichment analysis of the mtDNA-by-treatment interaction after 4 hours of treatment. [file 12864_2024_10647_MOESM11_ESM.xlsx]

## Sheet: mtDNAxTreatment DEGs
	baseMean	log2FoldChange	lfcSE	stat	pvalue	padj	weight
FBgn0250904	794.328	-3.00762	0.362266	-8.30225	1.02154e-16	1.15467e-12	1.42367
FBgn0036496	524.872	-2.86431	0.362723	-7.89669	2.86396e-15	1.33257e-11	1.72925
FBgn0041195	408.817	-2.28622	0.296401	-7.71326	1.22641e-14	3.73136e-11	1.76303
FBgn0029728	481.715	-3.36481	0.473096	-7.11231	1.14117e-12	3.17484e-09	1.44603
FBgn0038887	335.452	-2.48243	0.360193	-6.89194	5.50384e-12	1.05399e-08	1.68061
FBgn0037746	782.949	-1.76085	0.26317	-6.69094	2.21745e-11	4.36363e-08	1.3629
FBgn0033834	1116.06	-1.33405	0.201986	-6.6047	3.98336e-11	6.33262e-08	1.44603
FBgn0032049	1757.68	-11.3262	1.73813	-6.51632	7.20509e-11	2.10699e-07	0.550283
FBgn0034423	329.743	-2.25192	0.347641	-6.47773	9.31136e-11	1.00123e-07	1.87068
FBgn0039124	410.374	-2.29527	0.356675	-6.43518	1.2333e-10	1.25077e-07	1.76303
FBgn0036568	393.162	-2.8555	0.455289	-6.27183	3.56837e-10	3.10613e-07	1.68061
FBgn0030940	327.213	-2.14428	0.341937	-6.27097	3.58808e-10	3.39426e-07	1.41757
FBgn0039342	3188.01	-8.34232	1.34997	-6.17963	6.42531e-10	1.19758e-06	0.568379
FBgn0030667	179.81	-4.20264	0.696955	-6.03	1.63962e-09	1.19758e-06	1.37699
FBgn0028887	230.732	-2.23829	0.371989	-6.01709	1.77575e-09	1.15772e-06	1.76303
FBgn0033216	58.8293	-5.34911	0.892389	-5.99415	2.0455e-09	5.53947e-07	4.57086
FBgn0031654	46.8207	-9.55317	1.65221	-5.78205	7.37943e-09	2.71602e-05	0.15615
FBgn0265508	4874.57	-1.06522	0.185683	-5.73678	9.64928e-09	2.82559e-05	0.177269
FBgn0030307	574.858	-1.87909	0.330782	-5.68075	1.34104e-08	6.80021e-06	1.76303
FBgn0028900	127.83	-2.98758	0.533693	-5.59794	2.16911e-08	4.49204e-06	4.57086
FBgn0086758	669.475	-1.64468	0.294761	-5.5797	2.40936e-08	1.36794e-05	1.36906
FBgn0034739	445.354	-2.43935	0.437975	-5.56961	2.55316e-08	1.36794e-05	1.44603
FBgn0038934	2066.3	-1.27567	0.22995	-5.54759	2.89641e-08	2.73345e-05	0.568379
FBgn0034829	175.644	-2.90025	0.52417	-5.53304	3.14728e-08	1.36794e-05	1.76303
FBgn0034659	508.748	-2.00542	0.366556	-5.47097	4.47583e-08	1.81092e-05	1.72925
FBgn0032658	275.98	-2.22765	0.408168	-5.45767	4.82424e-08	1.83173e-05	1.76303
FBgn0034554	159.405	-2.44227	0.448289	-5.44797	5.09473e-08	2.16184e-05	1.45859
FBgn0010401	74.6887	-14.0978	2.58946	-5.4443	5.20081e-08	1.81092e-05	2.0116
FBgn0003124	1089.75	-1.17325	0.215964	-5.43262	5.55326e-08	2.28884e-05	1.44603
FBgn0032636	1108.72	-1.48838	0.276518	-5.38258	7.3424e-08	2.73345e-05	1.44603
FBgn0002873	1665.25	-1.45683	0.272693	-5.3424	9.17224e-08	0.000300313	0.100303
FBgn0036492	124.373	-2.55805	0.481502	-5.31265	1.08043e-07	1.83173e-05	3.79668
FBgn0013813	990.871	-1.2584	0.237715	-5.29373	1.19846e-07	0.000369755	0.100303
FBgn0051642	403.954	-2.31884	0.439436	-5.27687	1.31411e-07	4.4315e-05	1.44603
FBgn0035693	519.974	-1.35798	0.260073	-5.22154	1.77445e-07	4.71791e-05	1.72925
FBgn0266757	244.517	-1.6801	0.325582	-5.16031	2.46548e-07	6.08206e-05	1.76303
FBgn0052598	115.173	-3.52572	0.684783	-5.14866	2.62347e-07	4.71791e-05	2.58863
FBgn0038012	114.839	-2.94065	0.571553	-5.14502	2.67491e-07	3.54295e-05	3.79668
FBgn0030538	79.1837	-4.20109	0.820342	-5.12115	3.03684e-07	5.24395e-05	2.58863
FBgn0038773	201.368	-2.78725	0.549885	-5.06878	4.00368e-07	0.000116971	1.37699
FBgn0085521	514.426	-2.19625	0.434317	-5.05678	4.26386e-07	9.40477e-05	1.87068
FBgn0026175	87.4898	-3.08441	0.611755	-5.04191	4.60903e-07	7.65996e-05	2.54806
FBgn0034740	447.407	-1.81783	0.362527	-5.01434	5.32167e-07	0.000144443	1.44603
FBgn0031169	224.618	-1.9018	0.379917	-5.00584	5.56197e-07	0.00015033	1.41757
FBgn0016034	249.165	-2.02223	0.411369	-4.91585	8.83993e-07	0.00022957	1.37699
FBgn0023090	553.103	-1.18311	0.242906	-4.87065	1.11231e-06	0.00022957	1.76303
FBgn0000140	378.65	-1.47614	0.304561	-4.84678	1.25483e-06	0.000234659	1.87068
FBgn0036327	251.985	-1.97257	0.408781	-4.82548	1.39663e-06	0.000202203	2.58485
FBgn0051933	291.016	-1.80245	0.373845	-4.82138	1.42569e-06	0.000314579	1.45859
FBgn0040232	422.481	-1.30415	0.271563	-4.80237	1.56795e-06	0.000286976	1.87068
FBgn0261571	161.375	-1.79102	0.375335	-4.77181	1.82581e-06	0.000326766	1.76303
FBgn0030979	207.594	-1.79397	0.376704	-4.76228	1.91417e-06	0.000391077	1.45859
FBgn0037810	1939.94	-0.940631	0.19854	-4.73774	2.16114e-06	0.000927467	0.552766
FBgn0011569	126.136	-2.56941	0.543901	-4.72404	2.31201e-06	0.000299425	2.58863
FBgn0011596	1068.63	-1.26526	0.268358	-4.71482	2.41919e-06	0.00102656	0.54175
FBgn0266709	459.041	-1.35482	0.290142	-4.6695	3.01933e-06	0.000510859	1.72925
FBgn0034416	3581.91	-1.11817	0.240058	-4.65791	3.19431e-06	0.00327758	0.170469
FBgn0036348	324.669	-1.34211	0.288872	-4.64603	3.38376e-06	0.000651047	1.41757
FBgn0051213	497.214	-1.15675	0.249865	-4.62948	3.66584e-06	0.000598482	1.72925
FBgn0011224	1719.34	-1.01952	0.220694	-4.61962	3.84446e-06	0.00139899	0.552766
FBgn0033748	834.711	-1.3882	0.301911	-4.59805	4.26469e-06	0.0008381	1.29976
FBgn0085693	491.62	-2.11303	0.459876	-4.59477	4.33224e-06	0.0006609	1.72925
FBgn0003545	325.057	-1.32531	0.288654	-4.59134	4.40415e-06	0.0006609	1.76303
FBgn0034837	435.601	-1.95108	0.429922	-4.53821	5.67325e-06	0.000848778	1.68061
FBgn0030377	114.874	-2.0718	0.456948	-4.534	5.7878e-06	0.000384459	4.57086
FBgn0053310	128.557	-2.10362	0.464549	-4.52831	5.94586e-06	0.000637273	2.58863
FBgn0259101	739.494	-2.48925	0.552752	-4.50338	6.68807e-06	0.00105502	1.42367
FBgn0038252	208.518	-1.84944	0.411537	-4.49397	6.99079e-06	0.000701954	2.58485
FBgn0260399	177.973	-1.69695	0.378014	-4.48912	7.15172e-06	0.00113009	1.37699
FBgn0028852	206.303	-1.71801	0.382788	-4.48816	7.18413e-06	0.00113009	1.37699
FBgn0053300	455.386	-1.90773	0.425088	-4.48786	7.19435e-06	0.000927467	1.87068
FBgn0032338	171.738	-1.70281	0.379812	-4.48331	7.34931e-06	0.00113009	1.37699
FBgn0030918	83.4432	-3.31214	0.739251	-4.4804	7.45019e-06	0.000563878	3.79668
FBgn0030524	71.401	-2.87681	0.644108	-4.46635	7.9564e-06	0.000927467	2.0116
FBgn0003701	164.68	-1.8204	0.40904	-4.45042	8.57009e-06	0.00126345	1.41757
FBgn0040333	291.929	-1.47497	0.3316	-4.44803	8.666e-06	0.00129838	1.37699
FBgn0031091	151.656	-2.53344	0.570002	-4.4446	8.80536e-06	0.000855527	2.54806
FBgn0004426	408.017	-4.38646	0.989537	-4.43284	9.29995e-06	0.00113009	1.76303
FBgn0010258	285.765	-2.96495	0.672141	-4.41121	1.02795e-05	0.000927467	2.58485
FBgn0031296	242.392	-2.33283	0.533345	-4.37395	1.22016e-05	0.00105502	2.58485
FBgn0262598	337.722	-1.47797	0.343377	-4.30422	1.67574e-05	0.00223071	1.44603
FBgn0000146	113.88	-2.39371	0.556535	-4.3011	1.6995e-05	0.00135861	2.54806
FBgn0002466	166.541	-1.92563	0.448568	-4.29283	1.76411e-05	0.00232859	1.41757
FBgn0033749	717.773	-1.22497	0.285514	-4.29041	1.78343e-05	0.00232859	1.44603
FBgn0031440	464.763	-1.33487	0.312044	-4.27781	1.88738e-05	0.00220387	1.68061
FBgn0000147	339.964	-1.29567	0.30624	-4.23091	2.32749e-05	0.00246127	1.72925
FBgn0035955	191.584	-2.04971	0.485599	-4.221	2.43218e-05	0.00306773	1.41757
FBgn0028410	135.136	-2.74573	0.65484	-4.19297	2.75323e-05	0.00144067	3.79668
FBgn0030852	472.827	-1.37114	0.331582	-4.13513	3.54751e-05	0.00348171	1.76303
FBgn0028667	76.2639	-2.70539	0.654693	-4.13231	3.59131e-05	0.00315704	2.0116
FBgn0267363	433.917	-1.20958	0.293401	-4.12261	3.746e-05	0.00438442	1.44603
FBgn0000405	817.698	-0.994331	0.242702	-4.09693	4.18669e-05	0.00494329	1.3629
FBgn0038732	25.7969	-8.10782	1.98234	-4.09003	4.31326e-05	0.00645595	0.977379
FBgn0052601	130.06	-3.05937	0.748688	-4.08631	4.38296e-05	0.00306138	2.58863
FBgn0037910	183.37	-1.88886	0.463146	-4.07833	4.53608e-05	0.00501057	1.41757
FBgn0038191	39.9077	-4.0451	0.993444	-4.0718	4.66517e-05	0.00669494	1.0102
FBgn0030566	105.921	-2.53993	0.625952	-4.05771	4.95566e-05	0.00241428	3.79668
FBgn0030764	326.031	-1.83837	0.453994	-4.04933	5.13646e-05	0.0048333	1.76303
FBgn0029986	98.8014	-2.57658	0.637611	-4.041	5.32243e-05	0.00223071	4.57086
FBgn0035799	362.023	-1.19426	0.295753	-4.03804	5.38992e-05	0.00501057	1.68061
FBgn0031463	153.415	-1.83544	0.456006	-4.02502	5.697e-05	0.00376754	2.58863
FBgn0035695	456.583	-1.85694	0.461952	-4.01976	5.82572e-05	0.00496179	1.87068
FBgn0037964	101.483	-1.90439	0.474216	-4.01587	5.92276e-05	0.00483467	2.0116
FBgn0010241	341.364	-2.40984	0.601614	-4.00562	6.18556e-05	0.0051163	1.87068
FBgn0261853	2282.26	-1.84722	0.461905	-3.99914	6.35728e-05	0.0128216	0.550283
FBgn0038725	474.034	-1.17616	0.294204	-3.99778	6.39401e-05	0.00561332	1.72925
FBgn0040506	59.1784	-2.67039	0.670245	-3.9842	6.77087e-05	0.00438442	2.58863
FBgn0038082	40.2103	-5.07053	1.27504	-3.97676	6.98603e-05	0.00902558	1.02095
FBgn0031496	319.782	-1.17025	0.294337	-3.97589	7.01153e-05	0.00688057	1.45859
FBgn0032175	229.527	-1.32991	0.334666	-3.97385	7.07205e-05	0.00713085	1.37699
FBgn0034352	324.912	-1.26726	0.31957	-3.96551	7.32385e-05	0.00618967	1.76303
FBgn0030241	393.892	-1.25876	0.317709	-3.96198	7.43306e-05	0.00713085	1.44603
FBgn0039463	491.342	-1.04919	0.264892	-3.96083	7.46897e-05	0.00600464	1.87068
FBgn0054040	207.564	-6.84017	1.73207	-3.94913	7.84358e-05	0.00739612	1.45859
FBgn0263829	145.278	-1.8624	0.471738	-3.94796	7.88207e-05	0.00494329	2.58863
FBgn0023197	2488.23	-4.62998	1.17383	-3.94435	8.00157e-05	0.0153942	0.550283
FBgn0031622	53.352	-3.36998	0.85441	-3.94422	8.00588e-05	0.0368323	0.15615
FBgn0036747	37.7581	-3.15593	0.801286	-3.93858	8.19663e-05	0.010381	0.977379
FBgn0034827	1976.5	-0.838661	0.213308	-3.93169	8.4351e-05	0.0153971	0.568762
FBgn0036738	1481.53	-7.81807	1.99133	-3.92605	8.63514e-05	0.00814365	1.44603
FBgn0030647	87.7742	-2.22053	0.567443	-3.91323	9.10709e-05	0.00539175	2.58863
FBgn0033447	195.138	-1.35102	0.348831	-3.873	0.000107503	0.00824564	1.76303
FBgn0262526	71.4044	-2.2949	0.593959	-3.86374	0.000111666	0.00645595	2.54806
FBgn0033297	2916.08	-6.963	1.81266	-3.84131	0.000122378	0.0202931	0.552766
FBgn0067052	122.011	-1.74858	0.455379	-3.83984	0.000123113	0.00688057	2.54806
FBgn0032967	153.761	-1.52685	0.398606	-3.83047	0.0001279	0.00708544	2.54806
FBgn0034502	283.243	-1.30827	0.343189	-3.8121	0.00013779	0.0117538	1.37699
FBgn0039585	25.3543	-4.30136	1.12862	-3.81115	0.00013832	0.0151824	0.977379
FBgn0023395	165.502	-1.63884	0.431259	-3.80012	0.000144628	0.0102332	1.76303
FBgn0038194	10561.7	-0.679761	0.179384	-3.78941	0.000151004	0.0430496	0.234214
FBgn0002673	720.03	-0.899801	0.237991	-3.78082	0.000156314	0.0128216	1.3629
FBgn0262487	613.07	-1.19969	0.317344	-3.78041	0.000156568	0.0128216	1.3629
FBgn0085358	646.833	-5.94698	1.5734	-3.77971	0.000157013	0.0128216	1.3629
FBgn0031163	566.384	-0.978082	0.260544	-3.754	0.000174036	0.0110896	1.87068
FBgn0050048	220.036	-1.40436	0.374874	-3.74622	0.000179517	0.0138629	1.41757
FBgn0263072	445.751	-1.13887	0.30518	-3.73182	0.000190104	0.0118501	1.87068
FBgn0261928	436.041	-1.02444	0.274575	-3.73101	0.000190717	0.0124341	1.76303
FBgn0030455	119.38	-2.35443	0.631985	-3.72545	0.000194969	0.00985044	2.54806
FBgn0041712	1907.98	-1.77676	0.478268	-3.71499	0.000203209	0.029636	0.568762
FBgn0051776	104.856	-2.00266	0.539483	-3.71218	0.000205482	0.0102181	2.54806
FBgn0052671	118.345	-1.70715	0.460285	-3.7089	0.00020816	0.0102332	2.54806
FBgn0038277	314.389	-2.256	0.608629	-3.70669	0.000209989	0.0153424	1.45859
FBgn0039343	647.556	-0.956555	0.258229	-3.70429	0.000211987	0.0158708	1.36906
FBgn0264347	187.743	-1.59742	0.433235	-3.68718	0.000226749	0.0139841	1.76303
FBgn0035608	607.159	-1.63165	0.443279	-3.68087	0.000232443	0.0166595	1.36906
FBgn0003254	249.134	-1.18349	0.321577	-3.68028	0.000232982	0.0165298	1.41757
FBgn0036486	255.045	-1.21502	0.330338	-3.67809	0.000234985	0.0165684	1.41757
FBgn0004372	93.9041	-2.3376	0.637186	-3.66863	0.000243857	0.00861313	3.79668
FBgn0031483	896.131	-1.04101	0.284039	-3.66502	0.000247323	0.0182203	1.29976
FBgn0031513	101.055	-1.87596	0.512343	-3.66153	0.000250718	0.00878226	3.79668
FBgn0032294	133.923	-1.62691	0.444412	-3.66082	0.00025141	0.0116746	2.54806
FBgn0031689	2002.53	-1.65695	0.452858	-3.65888	0.00025332	0.0356613	0.54175
FBgn0039129	311.155	-1.28238	0.352176	-3.64132	0.000271248	0.0121486	2.58485
FBgn0033963	570.193	-0.986643	0.271391	-3.63551	0.000277431	0.0160269	1.76303
FBgn0029750	1828.29	-0.709987	0.195759	-3.62685	0.000286904	0.0377085	0.54175
FBgn0051601	919.878	-0.837135	0.231	-3.62397	0.000290117	0.0202931	1.29976
FBgn0259791	234.697	-1.33665	0.36897	-3.62264	0.000291612	0.0193586	1.41757
FBgn0037742	434.757	-1.23026	0.339818	-3.62035	0.000294204	0.0165762	1.76303
FBgn0027949	293.999	-1.24064	0.344915	-3.59695	0.000321968	0.0137288	2.58485
FBgn0032439	72.7776	-2.131	0.593239	-3.59215	0.000327963	0.0105307	3.79668
FBgn0034822	126.16	-2.46658	0.687383	-3.58837	0.000332754	0.00952426	4.57086
FBgn0036224	530.715	-1.12716	0.314128	-3.58822	0.000332937	0.0182249	1.72925
FBgn0262968	206.776	-1.7632	0.491857	-3.58478	0.000337358	0.0182203	1.76303
FBgn0010425	715.043	-4.79683	1.34046	-3.5785	0.000345574	0.0219443	1.42367
FBgn0041103	90.8682	-2.45318	0.685921	-3.57647	0.000348259	0.00985044	4.57086
FBgn0033960	120.289	-2.22265	0.622021	-3.57327	0.000352555	0.00985074	4.57086
FBgn0034513	107.878	-1.71308	0.479874	-3.56984	0.000357194	0.0149024	2.58863
FBgn0000404	380.25	-1.05838	0.296675	-3.56748	0.000360436	0.0200651	1.68061
FBgn0263113	128.795	-1.53842	0.432646	-3.55584	0.000376773	0.0153971	2.54806
FBgn0032434	65.4731	-2.60962	0.734572	-3.55258	0.000381477	0.0154434	2.54806
FBgn0040355	75.6183	-2.09106	0.588861	-3.55103	0.000383732	0.0153971	2.58863
FBgn0037916	95.0556	-2.01247	0.567864	-3.54393	0.000394207	0.0105307	4.57086
FBgn0030221	118.89	-1.61366	0.457031	-3.53075	0.000414383	0.0109689	4.57086
FBgn0034403	126.192	-1.90385	0.539255	-3.53051	0.000414755	0.0164738	2.54806
FBgn0020906	112.668	-6.74191	1.91139	-3.52723	0.000419934	0.0110329	4.57086
FBgn0039419	2158.45	0.885612	0.251665	3.51901	0.000433167	0.0494315	0.568379
FBgn0003950	108.545	-1.58618	0.451173	-3.51568	0.000438637	0.0128216	3.79668
FBgn0031388	236.154	-1.55037	0.441004	-3.51555	0.000438849	0.0272139	1.37699
FBgn0001089	575.294	-1.72212	0.490041	-3.51424	0.000441013	0.0235907	1.68061
FBgn0031461	899.987	0.794937	0.226465	3.5102	0.000447776	0.0274125	1.36906
FBgn0036654	373.907	-1.34079	0.383544	-3.49578	0.000472679	0.0238756	1.76303
FBgn0036206	137.938	-1.98253	0.56811	-3.4897	0.00048357	0.0182203	2.54806
FBgn0033845	871.335	-0.86246	0.247147	-3.48966	0.00048364	0.0303951	1.29976
FBgn0052835	764.744	-0.745029	0.214139	-3.47918	0.000502951	0.030298	1.3629
FBgn0015625	320.528	-1.06217	0.306414	-3.46645	0.000527371	0.0261607	1.76303
FBgn0036482	824.08	-0.80198	0.231582	-3.46305	0.000534086	0.0327347	1.29976
FBgn0264264	44.249	-3.37524	0.976326	-3.45709	0.000546048	0.0392043	0.977379
FBgn0051752	219.637	-1.25988	0.365067	-3.45108	0.000558349	0.0316913	1.41757
FBgn0002542	380.26	-1.053	0.305136	-3.45092	0.000558682	0.0261607	1.87068
FBgn0001086	296.677	-1.13348	0.328942	-3.44582	0.000569321	0.0321533	1.41757
FBgn0264383	198.969	-1.78181	0.517103	-3.44575	0.000569472	0.0272139	1.76303
FBgn0039058	83.2964	-2.05858	0.597668	-3.44435	0.000572433	0.0202931	2.58863
FBgn0031675	100.196	-1.58349	0.459875	-3.4433	0.000574665	0.0202931	2.58863
FBgn0264077	230.027	-1.20571	0.352174	-3.42363	0.000617911	0.0335819	1.45859
FBgn0069973	43.8245	2.72544	0.797141	3.41901	0.000628486	0.041889	1.0102
FBgn0036491	79.6034	-1.94186	0.568772	-3.41413	0.000639871	0.0166384	3.79668
FBgn0034251	601.538	-0.913108	0.267453	-3.41408	0.000639972	0.0362134	1.29976
FBgn0035571	705.008	-1.07127	0.314573	-3.40549	0.000660453	0.0351664	1.44603
FBgn0052259	166.908	-2.22267	0.65306	-3.40348	0.000665344	0.0351664	1.45859
FBgn0035861	51.0784	-2.65496	0.782703	-3.39203	0.000693758	0.044632	1.02095
FBgn0051013	206.29	-1.38879	0.409454	-3.39182	0.000694313	0.0358955	1.45859
FBgn0052673	116.372	-1.67492	0.494463	-3.38735	0.000705708	0.0181279	3.79668
FBgn0053252	163.322	-1.4702	0.434608	-3.38282	0.000717454	0.0365219	1.41757
FBgn0040063	120.109	-1.72271	0.509448	-3.38153	0.000720842	0.0182203	3.79668
FBgn0030563	93.0521	-2.6723	0.79575	-3.35821	0.000784493	0.0267804	2.54806
FBgn0034076	57.1624	-8.42277	2.51044	-3.35509	0.000793383	0.0269383	2.54806
FBgn0266111	281.96	-1.27281	0.379407	-3.35473	0.000794421	0.039845	1.37699
FBgn0036354	708.916	-0.841167	0.25122	-3.34833	0.000812998	0.0396099	1.42367
FBgn0259196	121.959	-2.16079	0.645665	-3.34661	0.000818063	0.0271947	2.58863
FBgn0004106	122.474	-1.64231	0.491697	-3.34008	0.000837539	0.0202931	3.79668
FBgn0043865	160.725	-1.53223	0.458927	-3.33872	0.00084164	0.0403128	1.41757
FBgn0261998	371.848	-0.91587	0.274384	-3.33791	0.000844109	0.0358955	1.76303
FBgn0263988	510.903	-0.809013	0.242484	-3.33636	0.000848838	0.0365219	1.68061
FBgn0010497	556.819	-1.93371	0.579786	-3.33521	0.00085234	0.0362134	1.72925
FBgn0052846	564.888	-0.955359	0.286919	-3.32972	0.000869342	0.0362134	1.76303
FBgn0052110	171.795	-1.38092	0.414865	-3.3286	0.000872852	0.0362134	1.76303
FBgn0264310	68.9434	-2.35468	0.709231	-3.32005	0.000900023	0.0294508	2.54806
FBgn0015831	410.819	-0.972678	0.293036	-3.31932	0.000902378	0.0359373	1.87068
FBgn0267182	63.4388	-2.09894	0.632349	-3.31928	0.000902503	0.0351147	2.0116
FBgn0050268	212.403	-1.26528	0.381376	-3.31768	0.000907694	0.0436529	1.37699
FBgn0032131	265.24	-1.65784	0.50028	-3.31383	0.000920277	0.0373325	1.76303
FBgn0053282	622.673	-1.35274	0.408418	-3.31215	0.000925815	0.0464062	1.29976
FBgn0050472	92.5246	-1.64797	0.498206	-3.30781	0.000940276	0.030298	2.54806
FBgn0039059	85.3514	-1.79632	0.544237	-3.30061	0.000964739	0.0358955	2.0116
FBgn0042630	122.248	-1.45171	0.439982	-3.29947	0.000968666	0.0308965	2.54806
FBgn0004581	526.189	-0.891716	0.270661	-3.29459	0.000985663	0.0396099	1.72925
FBgn0038342	284.45	-1.26424	0.384366	-3.28915	0.00100489	0.031437	2.58485
FBgn0029768	95.8042	-1.87143	0.569019	-3.28886	0.00100593	0.036412	2.0116
FBgn0031741	910.376	-1.64808	0.502841	-3.27754	0.00104716	0.0494315	1.36906
FBgn0038626	95.7417	-1.6133	0.492365	-3.27664	0.00105051	0.0244645	3.79668
FBgn0036809	132.664	-2.18988	0.669406	-3.27138	0.00107024	0.037716	2.0116
FBgn0029747	670.273	-0.787066	0.241243	-3.26254	0.00110417	0.0499226	1.42367
FBgn0051805	573.228	-0.847742	0.259858	-3.26233	0.00110499	0.0420243	1.76303
FBgn0004379	517.326	-0.980776	0.301092	-3.2574	0.00112438	0.0406392	1.87068
FBgn0031431	136.595	-1.58517	0.486802	-3.25628	0.00112882	0.0349457	2.54806
FBgn0039154	320.344	-5.00744	1.54122	-3.24902	0.00115805	0.0436529	1.76303
FBgn0051406	314.301	-1.11102	0.342056	-3.24806	0.00116193	0.0351147	2.58485
FBgn0034411	136.403	-1.72945	0.533251	-3.24322	0.00118185	0.0351664	2.58863
FBgn0038404	142.247	-2.10757	0.652012	-3.23241	0.0012275	0.0238756	4.57086
FBgn0030688	406.45	-2.12606	0.65859	-3.2282	0.00124573	0.0439182	1.87068
FBgn0051279	133.932	-1.38295	0.432538	-3.19729	0.00138727	0.0378237	2.58863
FBgn0051477	69.0125	-2.25421	0.708763	-3.18048	0.00147031	0.0272139	4.57086
FBgn0037488	70.9173	-3.05664	0.961321	-3.17962	0.00147468	0.0272139	4.57086
FBgn0037025	97.308	-1.70896	0.537812	-3.17762	0.00148487	0.0399043	2.54806
FBgn0034834	100.965	-1.64232	0.517503	-3.17355	0.00150589	0.0399043	2.58863
FBgn0262544	90.578	-1.89448	0.597434	-3.17102	0.00151903	0.0400123	2.58863
FBgn0031365	128.835	-1.62177	0.518775	-3.12616	0.00177107	0.0356613	3.79668
FBgn0033792	55.2149	-3.73892	1.19721	-3.12304	0.00178994	0.0357857	3.79668
FBgn0031613	110.194	-1.62287	0.538084	-3.01601	0.00256124	0.0392043	4.57086
FBgn0003483	105.712	-1.46286	0.492219	-2.97198	0.0029589	0.0499646	3.79668
FBgn0263143	77.1797	-1.61859	0.549484	-2.94565	0.00322275	0.0461215	4.57086

## Sheet: mtDNAxTreatment GO enrichment
	ID	Description	GeneRatio	BgRatio	pvalue	p.adjust	qvalue	geneID	Count
GO:0048232	GO:0048232	male gamete generation	33/207	325/11433	4.65114e-16	5.33951e-13	4.60219e-13	FBgn0041195/FBgn0034423/FBgn0039124/FBgn0036568/FBgn0003124/FBgn0002873/FBgn0266757/FBgn0034740/FBgn0016034/FBgn0011569/FBgn0011596/FBgn0011224/FBgn0033748/FBgn0003545/FBgn0031091/FBgn0262598/FBgn0002466/FBgn0033749/FBgn0038191/FBgn0034352/FBgn0034827/FBgn0033447/FBgn0002673/FBgn0035608/FBgn0004372/FBgn0041103/FBgn0003950/FBgn0002542/FBgn0004106/FBgn0263988/FBgn0004581/FBgn0004379/FBgn0263143	33
GO:0000280	GO:0000280	nuclear division	25/207	281/11433	4.15262e-11	1.58907e-08	1.36964e-08	FBgn0003124/FBgn0002873/FBgn0016034/FBgn0040232/FBgn0011569/FBgn0003545/FBgn0260399/FBgn0003701/FBgn0262598/FBgn0000146/FBgn0002466/FBgn0000147/FBgn0000405/FBgn0030241/FBgn0002673/FBgn0004372/FBgn0259791/FBgn0000404/FBgn0002542/FBgn0001086/FBgn0004106/FBgn0004581/FBgn0004379/FBgn0031613/FBgn0003483	25
GO:1903046	GO:1903046	meiotic cell cycle process	20/207	198/11433	4.4369e-10	9.70589e-08	8.36561e-08	FBgn0003124/FBgn0002873/FBgn0016034/FBgn0000140/FBgn0011569/FBgn0003545/FBgn0260399/FBgn0262598/FBgn0000146/FBgn0002466/FBgn0002673/FBgn0036486/FBgn0004372/FBgn0002542/FBgn0001086/FBgn0004106/FBgn0004581/FBgn0004379/FBgn0031613/FBgn0003483	20
GO:0070925	GO:0070925	organelle assembly	29/207	421/11433	5.07277e-10	9.70589e-08	8.36561e-08	FBgn0003124/FBgn0002873/FBgn0085521/FBgn0034740/FBgn0023090/FBgn0011596/FBgn0266709/FBgn0036348/FBgn0085693/FBgn0003545/FBgn0030524/FBgn0262598/FBgn0035799/FBgn0034352/FBgn0030241/FBgn0034827/FBgn0033447/FBgn0038277/FBgn0039129/FBgn0263113/FBgn0034403/FBgn0003950/FBgn0036206/FBgn0033845/FBgn0266111/FBgn0036354/FBgn0038342/FBgn0004379/FBgn0037025	29
GO:0007017	GO:0007017	microtubule-based process	30/207	479/11433	2.39287e-09	3.43376e-07	2.9596e-07	FBgn0041195/FBgn0003124/FBgn0002873/FBgn0013813/FBgn0034740/FBgn0016034/FBgn0023090/FBgn0000140/FBgn0040232/FBgn0266709/FBgn0011224/FBgn0003545/FBgn0260399/FBgn0262598/FBgn0000147/FBgn0267363/FBgn0000405/FBgn0035799/FBgn0034352/FBgn0030241/FBgn0034827/FBgn0033447/FBgn0259791/FBgn0034403/FBgn0033845/FBgn0002542/FBgn0266111/FBgn0036354/FBgn0263988/FBgn0004379	30
GO:0000226	GO:0000226	microtubule cytoskeleton organization	24/207	353/11433	2.31474e-08	2.95257e-06	2.54486e-06	FBgn0003124/FBgn0002873/FBgn0034740/FBgn0016034/FBgn0023090/FBgn0000140/FBgn0266709/FBgn0011224/FBgn0003545/FBgn0260399/FBgn0262598/FBgn0000147/FBgn0035799/FBgn0034352/FBgn0030241/FBgn0034827/FBgn0033447/FBgn0259791/FBgn0034403/FBgn0033845/FBgn0002542/FBgn0266111/FBgn0036354/FBgn0004379	24
GO:0030317	GO:0030317	flagellated sperm motility	9/207	46/11433	1.0837e-07	9.56986e-06	8.24837e-06	FBgn0041195/FBgn0013813/FBgn0034740/FBgn0266709/FBgn0267363/FBgn0035799/FBgn0034352/FBgn0034827/FBgn0033447	9
GO:0097722	GO:0097722	sperm motility	9/207	46/11433	1.0837e-07	9.56986e-06	8.24837e-06	FBgn0041195/FBgn0013813/FBgn0034740/FBgn0266709/FBgn0267363/FBgn0035799/FBgn0034352/FBgn0034827/FBgn0033447	9
GO:1903047	GO:1903047	mitotic cell cycle process	20/207	320/11433	1.3911e-06	9.39405e-05	8.09683e-05	FBgn0003124/FBgn0002873/FBgn0000140/FBgn0040232/FBgn0003545/FBgn0260399/FBgn0003701/FBgn0000146/FBgn0002466/FBgn0000147/FBgn0000405/FBgn0030241/FBgn0002673/FBgn0259791/FBgn0000404/FBgn0033845/FBgn0015625/FBgn0004106/FBgn0004379/FBgn0003483	20
GO:0044782	GO:0044782	cilium organization	14/207	163/11433	1.47651e-06	9.41687e-05	8.11651e-05	FBgn0034740/FBgn0023090/FBgn0266709/FBgn0036348/FBgn0035799/FBgn0034352/FBgn0034827/FBgn0033447/FBgn0263113/FBgn0003950/FBgn0036206/FBgn0266111/FBgn0036354/FBgn0038342	14
GO:0003341	GO:0003341	cilium movement	10/207	81/11433	1.86849e-06	0.000112896	9.73063e-05	FBgn0041195/FBgn0013813/FBgn0034740/FBgn0266709/FBgn0267363/FBgn0035799/FBgn0034352/FBgn0034827/FBgn0033447/FBgn0263988	10
GO:0060271	GO:0060271	cilium assembly	13/207	146/11433	2.36028e-06	0.00013548	0.000116772	FBgn0034740/FBgn0023090/FBgn0266709/FBgn0036348/FBgn0035799/FBgn0034352/FBgn0034827/FBgn0033447/FBgn0263113/FBgn0003950/FBgn0036206/FBgn0036354/FBgn0038342	13
GO:0007059	GO:0007059	chromosome segregation	15/207	223/11433	1.2812e-05	0.00065432	0.000563965	FBgn0003124/FBgn0002873/FBgn0040232/FBgn0003545/FBgn0003701/FBgn0262598/FBgn0000146/FBgn0000405/FBgn0030241/FBgn0000404/FBgn0034403/FBgn0033845/FBgn0004379/FBgn0037025/FBgn0003483	15
GO:0010529	GO:0010529	negative regulation of transposition	5/207	18/11433	1.31092e-05	0.00065432	0.000563965	FBgn0016034/FBgn0000146/FBgn0038191/FBgn0003483/FBgn0263143	5
GO:0140694	GO:0140694	non-membrane-bounded organelle assembly	15/207	227/11433	1.58332e-05	0.000718739	0.000619489	FBgn0003124/FBgn0002873/FBgn0085521/FBgn0085693/FBgn0003545/FBgn0030524/FBgn0262598/FBgn0030241/FBgn0038277/FBgn0039129/FBgn0034403/FBgn0033845/FBgn0266111/FBgn0004379/FBgn0037025	15
GO:0140014	GO:0140014	mitotic nuclear division	12/207	150/11433	1.74287e-05	0.000718739	0.000619489	FBgn0003124/FBgn0040232/FBgn0260399/FBgn0003701/FBgn0000146/FBgn0000147/FBgn0000405/FBgn0030241/FBgn0259791/FBgn0000404/FBgn0004379/FBgn0003483	12
GO:0032196	GO:0032196	transposition	5/207	19/11433	1.75302e-05	0.000718739	0.000619489	FBgn0016034/FBgn0000146/FBgn0038191/FBgn0003483/FBgn0263143	5
GO:0098813	GO:0098813	nuclear chromosome segregation	13/207	183/11433	2.77225e-05	0.00102663	0.000884862	FBgn0003124/FBgn0002873/FBgn0040232/FBgn0003545/FBgn0003701/FBgn0262598/FBgn0000146/FBgn0000405/FBgn0030241/FBgn0000404/FBgn0004379/FBgn0037025/FBgn0003483	13
GO:0000028	GO:0000028	ribosomal small subunit assembly	5/207	23/11433	4.78213e-05	0.00152497	0.00131439	FBgn0085521/FBgn0085693/FBgn0030524/FBgn0038277/FBgn0039129	5
GO:0051726	GO:0051726	regulation of cell cycle	16/207	283/11433	5.58763e-05	0.00170116	0.00146625	FBgn0003124/FBgn0040232/FBgn0003545/FBgn0260399/FBgn0002466/FBgn0000147/FBgn0000405/FBgn0030241/FBgn0033447/FBgn0002673/FBgn0004372/FBgn0259791/FBgn0000404/FBgn0033845/FBgn0015625/FBgn0004106	16
GO:0051640	GO:0051640	organelle localization	14/207	224/11433	5.63103e-05	0.00170116	0.00146625	FBgn0003124/FBgn0002873/FBgn0016034/FBgn0000140/FBgn0040232/FBgn0011596/FBgn0000147/FBgn0000405/FBgn0033447/FBgn0067052/FBgn0052671/FBgn0030221/FBgn0052673/FBgn0004379	14
GO:0051301	GO:0051301	cell division	15/207	257/11433	6.69044e-05	0.00192016	0.001655	FBgn0086758/FBgn0003124/FBgn0002873/FBgn0000140/FBgn0003545/FBgn0262598/FBgn0002466/FBgn0000147/FBgn0000405/FBgn0030241/FBgn0000404/FBgn0015625/FBgn0004106/FBgn0004581/FBgn0004379	15
GO:0048284	GO:0048284	organelle fusion	8/207	82/11433	0.000114026	0.00284569	0.00245273	FBgn0003124/FBgn0011596/FBgn0262598/FBgn0067052/FBgn0052671/FBgn0030221/FBgn0052673/FBgn0010497	8
GO:0051276	GO:0051276	chromosome organization	16/207	316/11433	0.000202094	0.0045491	0.00392092	FBgn0003124/FBgn0000140/FBgn0040232/FBgn0003545/FBgn0260399/FBgn0003701/FBgn0000146/FBgn0000405/FBgn0030241/FBgn0000404/FBgn0033845/FBgn0043865/FBgn0004379/FBgn0037025/FBgn0031613/FBgn0003483	16
GO:0034587	GO:0034587	piRNA processing	4/207	18/11433	0.00026171	0.00546261	0.00470828	FBgn0016034/FBgn0000146/FBgn0038191/FBgn0263143	4
GO:0070918	GO:0070918	regulatory ncRNA processing	5/207	37/11433	0.000504234	0.00998035	0.00860217	FBgn0016034/FBgn0000146/FBgn0038191/FBgn0035608/FBgn0263143	5
GO:0000910	GO:0000910	cytokinesis	8/207	102/11433	0.000515443	0.0100293	0.00864436	FBgn0003124/FBgn0262598/FBgn0002466/FBgn0000147/FBgn0000405/FBgn0030241/FBgn0015625/FBgn0004379	8
GO:0120316	GO:0120316	sperm flagellum assembly	4/207	22/11433	0.000591103	0.0111244	0.0095882	FBgn0034740/FBgn0034352/FBgn0034827/FBgn0033447	4
GO:0000447	GO:0000447	endonucleolytic cleavage in ITS1 to separate SSU-rRNA from 5.8S rRNA and LSU-rRNA from tricistronic rRNA transcript (SSU-rRNA, 5.8S rRNA, LSU-rRNA)	3/207	10/11433	0.00063906	0.01125	0.00969653	FBgn0085521/FBgn0085693/FBgn0030524	3
GO:0022406	GO:0022406	membrane docking	5/207	39/11433	0.000646779	0.01125	0.00969653	FBgn0033447/FBgn0067052/FBgn0052671/FBgn0030221/FBgn0052673	5
GO:0035186	GO:0035186	syncytial blastoderm mitotic cell cycle	4/207	23/11433	0.000705478	0.0120879	0.0104187	FBgn0000405/FBgn0002673/FBgn0000404/FBgn0015625	4
GO:1902600	GO:1902600	proton transmembrane transport	6/207	60/11433	0.000726784	0.0122698	0.0105755	FBgn0036568/FBgn0028667/FBgn0267363/FBgn0032294/FBgn0039058/FBgn0051477	6
GO:0051302	GO:0051302	regulation of cell division	5/207	41/11433	0.00081754	0.013602	0.0117237	FBgn0086758/FBgn0003124/FBgn0002466/FBgn0000147/FBgn0030241	5
GO:0010635	GO:0010635	regulation of mitochondrial fusion	3/207	11/11433	0.000867014	0.014219	0.0122555	FBgn0011596/FBgn0262598/FBgn0010497	3
GO:0036260	GO:0036260	RNA capping	3/207	12/11433	0.00114065	0.018187	0.0156756	FBgn0085521/FBgn0085693/FBgn0030524	3
GO:0017157	GO:0017157	regulation of exocytosis	4/207	31/11433	0.00223882	0.0313471	0.0270184	FBgn0067052/FBgn0052671/FBgn0030221/FBgn0052673	4
GO:0000079	GO:0000079	regulation of cyclin-dependent protein serine/threonine kinase activity	3/207	17/11433	0.003298	0.0435184	0.037509	FBgn0000405/FBgn0000404/FBgn0015625	3
GO:1904029	GO:1904029	regulation of cyclin-dependent protein kinase activity	3/207	17/11433	0.003298	0.0435184	0.037509	FBgn0000405/FBgn0000404/FBgn0015625	3
